# Supplementary material for: Cell type-specific CLIP reveals that NOVA regulates cytoskeleton interactions in motoneurons
Source: Genome Biol. 2018 Aug 15;19:117. doi: 10.1186/s13059-018-1493-2 (PMC6092797; doi:10.1186/s13059-018-1493-2)
Supplement: Supplementary file 3 — a Sequencing and mapping statistics of MN and WSC NOVA CLIP. b Sequencing and mapping statistics of MN and WSC NOVA CLIP. c mm9 coordinates and genomic annotation of WSC NOVA CLIP peaks. d List of known NOVA targets harboring WSC NOVA CLIP peaks. e List of known NOVA targets harboring MN NOVA CLIP peaks. f GO enrichment of known MN versus WSC NOVA targets. g Transcripts with enriched NOVA CLIP signals in MNs compared to WSC. h Transcripts with depleted NOVA CLIP signals in MNs compared to WSC. (XLSX 13044 kb) [file 13059_2018_1493_MOESM3_ESM.xlsx]

## Sheet: README
page	content
Additional file 3A	Sequencing and mapping statistics of MN and WSC NOVA CLIP
Additional file 3B	mm9 coordinates and genomic annotation of MN NOVA CLIP peaks
Additional file 3C	mm9 coordinates and genomic annotation of WSC NOVA CLIP peaks
Additional file 3D	List of known NOVA targets harboring WSC NOVA CLIP peaks
Additional file 3E	List of known NOVA targets harboring MN NOVA CLIP peaks
Additional file 3F	GO enrichment of known MN versus WSC NOVA targets
Additional file 3G	Transcripts with enriched NOVA CLIP signals in MN compared to WSC
Additional file 3H	Transcripts with depleted NOVA CLIP signals in MN compared to WSC

## Sheet: Additional file 3A
Additional file 3A	Sequencing and mapping statistics of MN and WSC NOVA CLIP
Experiment	Filtered fastq	Collapse exact	Adapter trimming	Mappable	% Mappable	Unique reads*	% Unique reads
Chat6-1	24524325	1444146	1247106	880327	70.5896	101175	11.4929
Chat6-2	23827285	3264175	2411894	603112	25.0057	93699	15.5359
Chat6-3	29475334	6082598	3804911	1178412	30.9708	413121	35.0574
Chat6-4	10203833	1809475	1296789	593425	45.7611	227015	38.255
Chat17-1	25174493	908356	803858	498035	61.9556	65961	13.2442
Chat17-2	13944893	1417170	1035680	318833	30.7849	159893	50.1495
Chat17-3	31849372	4402342	2973416	1017779	34.2293	91058	8.94674
Chat17-4	17527167	4022319	3363140	2160094	64.2285	871804	40.3595
WSC1	34735010	10040443	9580926	7334605	76.5542	3393640	46.2689
WSC2	34683489	11617153	11095416	8623479	77.7211	6095995	70.6907
WSC3	48488747	12507798	11938207	8794343	73.6655	5650310	64.2494
WSC4	38955211	9291210	6734530	4510004	66.9684	2213104	49.071

## Sheet: Additional file 3B
Additional file 3B	mm9 coordinates and genomic annotation of MN NOVA CLIP peaks
chr	start	end	name	strand	gene_symbol	region
chr1	3665561	3665567	108[gene=chr1_f_c12][PH=24][PH0=0.67][P=2.46e-14]	+		deep_intergenic
chr1	3666526	3666529	166[gene=chr1_f_c12][PH=7][PH0=0.67][P=8.74e-03]	+		deep_intergenic
chr1	4825870	4825871	328[gene=18777][PH=7][PH0=0.08][P=2.71e-08]	+	Lypla1	intron
chr1	4836729	4836742	436[gene=18777][PH=10][PH0=0.08][P=1.00e-100]	+	Lypla1	3'UTR
chr1	5127917	5127939	853[gene=108664][PH=6][PH0=0.15][P=1.49e-04]	+	Atp6v1h	intron
chr1	6230225	6230240	1276[gene=12421][PH=7][PH0=0.23][P=5.54e-05]	+	Rb1cc1	CDS
chr1	6264409	6264414	1547[gene=12421][PH=21][PH0=0.23][P=1.70e-13]	+	Rb1cc1	3'UTR
chr1	6264512	6264513	1576[gene=12421][PH=32][PH0=0.23][P=1.70e-13]	+	Rb1cc1	3'UTR
chr1	6265088	6265092	1642[gene=12421][PH=7][PH0=0.23][P=5.54e-05]	+	Rb1cc1	3'UTR
chr1	6265167	6265178	1654[gene=12421][PH=6][PH0=0.23][P=1.44e-03]	+	Rb1cc1	3'UTR
chr1	7159974	7159990	2535[gene=319263][PH=5][PH0=0.10][P=7.46e-04]	+	Pcmtd1	3'UTR
chr1	7160986	7160994	2613[gene=319263][PH=9][PH0=0.10][P=4.43e-11]	+	Pcmtd1	3'UTR
chr1	7161074	7161076	2625[gene=319263][PH=7][PH0=0.10][P=2.49e-07]	+	Pcmtd1	3'UTR
chr1	9615489	9615494	2817[gene=76982][PH=8][PH0=0.10][P=1.60e-09]	+	3110035E14Rik	3'UTR
chr1	9616112	9616130	2849[gene=76982][PH=6][PH0=0.10][P=6.43e-06]	+	3110035E14Rik	3'UTR
chr1	10052768	10052786	3145[gene=211660][PH=5][PH0=0.06][P=7.66e-05]	+	Cspp1	intron
chr1	11417338	11417352	3681[gene=320492][PH=8][PH0=0.12][P=7.97e-08]	+	A830018L16Rik	intron
chr1	11418347	11418352	3708[gene=320492][PH=14][PH0=0.12][P=1.00e-100]	+	A830018L16Rik	intron
chr1	11448994	11448996	3833[gene=320492][PH=11][PH0=0.12][P=1.00e-100]	+	A830018L16Rik	intron
chr1	11586953	11586964	4368[gene=320492][PH=11][PH0=0.12][P=1.00e-100]	+	A830018L16Rik	3'UTR
chr1	11587022	11587031	4382[gene=320492][PH=9][PH0=0.12][P=1.18e-09]	+	A830018L16Rik	3'UTR
chr1	11587049	11587050	4385[gene=320492][PH=6][PH0=0.12][P=2.40e-04]	+	A830018L16Rik	CDS||3'UTR
chr1	11587707	11587710	4461[gene=320492][PH=58][PH0=0.12][P=1.00e-100]	+	A830018L16Rik	3'UTR
chr1	11588283	11588288	4572[gene=320492][PH=9][PH0=0.12][P=1.18e-09]	+	A830018L16Rik	3'UTR
chr1	11588401	11588402	4597[gene=320492][PH=15][PH0=0.12][P=1.00e-100]	+	A830018L16Rik	3'UTR
chr1	11588762	11588763	4677[gene=320492][PH=20][PH0=0.12][P=1.00e-100]	+	A830018L16Rik	3'UTR
chr1	11588944	11588960	4707[gene=320492][PH=8][PH0=0.12][P=7.97e-08]	+	A830018L16Rik	3'UTR
chr1	11589028	11589033	4722[gene=320492][PH=8][PH0=0.12][P=7.97e-08]	+	A830018L16Rik	3'UTR
chr1	11589108	11589115	4736[gene=320492][PH=7][PH0=0.12][P=4.73e-06]	+	A830018L16Rik	3'UTR
chr1	11589238	11589256	4760[gene=320492][PH=6][PH0=0.12][P=2.40e-04]	+	A830018L16Rik	3'UTR
chr1	11589680	11589684	4809[gene=320492][PH=47][PH0=0.12][P=1.00e-100]	+	A830018L16Rik	3'UTR
chr1	11589978	11589980	4899[gene=320492][PH=19][PH0=0.12][P=1.00e-100]	+	A830018L16Rik	3'UTR
chr1	11590668	11590676	4962[gene=320492][PH=17][PH0=0.12][P=1.00e-100]	+	A830018L16Rik	3'UTR
chr1	11591047	11591057	5014[gene=320492][PH=21][PH0=0.12][P=1.00e-100]	+	A830018L16Rik	3'UTR
chr1	11591710	11591711	5070[gene=320492][PH=6][PH0=0.12][P=2.40e-04]	+	A830018L16Rik	3'UTR||intron
chr1	11591836	11591838	5092[gene=320492][PH=11][PH0=0.12][P=1.00e-100]	+	A830018L16Rik	3'UTR||intron
chr1	11600416	11600427	5151[gene=320492][PH=10][PH0=0.12][P=1.51e-11]	+	A830018L16Rik	intron
chr1	11636711	11636723	5373[gene=320492][PH=7][PH0=0.12][P=4.73e-06]	+	A830018L16Rik	intron
chr1	11851935	11851947	5792[gene=320492][PH=6][PH0=0.12][P=2.40e-04]	+	A830018L16Rik	intron
chr1	11948015	11948025	5968[gene=320492][PH=15][PH0=0.12][P=1.00e-100]	+	A830018L16Rik	intron
chr1	15312949	15312970	6472[gene=98741][PH=7][PH0=0.18][P=6.85e-05]	+	Kcnb2	intron
chr1	15313759	15313781	6498[gene=98741][PH=7][PH0=0.18][P=6.85e-05]	+	Kcnb2	intron
chr1	15336256	15336271	6695[gene=98741][PH=10][PH0=0.18][P=8.36e-10]	+	Kcnb2	intron
chr1	15336691	15336695	6740[gene=98741][PH=10][PH0=0.18][P=8.36e-10]	+	Kcnb2	intron
chr1	15337762	15337769	6784[gene=98741][PH=9][PH0=0.18][P=4.11e-08]	+	Kcnb2	intron
chr1	15365236	15365251	6977[gene=98741][PH=6][PH0=0.18][P=2.23e-03]	+	Kcnb2	intron
chr1	15480152	15480161	7690[gene=98741][PH=10][PH0=0.18][P=8.36e-10]	+	Kcnb2	intron
chr1	15562793	15562820	8063[gene=98741][PH=6][PH0=0.18][P=2.23e-03]	+	Kcnb2	intron
chr1	15570732	15570752	8103[gene=98741][PH=8][PH0=0.18][P=1.79e-06]	+	Kcnb2	intron
chr1	15578615	15578619	8131[gene=98741][PH=6][PH0=0.18][P=2.23e-03]	+	Kcnb2	intron
chr1	15603495	15603501	8355[gene=98741][PH=6][PH0=0.18][P=2.23e-03]	+	Kcnb2	intron
chr1	15703842	15703849	8706[gene=98741][PH=16][PH0=0.18][P=1.00e-100]	+	Kcnb2	3'UTR
chr1	15704473	15704477	8771[gene=98741][PH=15][PH0=0.18][P=1.00e-100]	+		downstream_10k
chr1	15704838	15704839	8806[gene=98741][PH=24][PH0=0.18][P=1.00e-100]	+		downstream_10k
chr1	15705502	15705510	8847[gene=98741][PH=7][PH0=0.18][P=6.85e-05]	+		downstream_10k
chr1	15707439	15707450	8941[gene=98741][PH=20][PH0=0.18][P=1.00e-100]	+		downstream_10k
chr1	15707752	15707770	8981[gene=98741][PH=13][PH0=0.18][P=1.00e-100]	+		downstream_10k
chr1	15710909	15710913	9078[gene=98741][PH=16][PH0=0.18][P=1.00e-100]	+		downstream_10k
chr1	15711829	15711834	9138[gene=98741][PH=7][PH0=0.18][P=6.85e-05]	+		downstream_10k
chr1	15712826	15712834	9179[gene=98741][PH=10][PH0=0.18][P=8.36e-10]	+		downstream_10k
chr1	15713428	15713438	9239[gene=98741][PH=13][PH0=0.18][P=1.00e-100]	+		downstream_10k
chr1	15713778	15713782	9298[gene=98741][PH=35][PH0=0.18][P=1.00e-100]	+		downstream_10k
chr1	16695401	16695416	9521[gene=17087][PH=6][PH0=0.02][P=4.36e-10]	+	Ly96	intron
chr1	17141444	17141445	9588[gene=14545][PH=9][PH0=0.48][P=1.21e-05]	+	Gdap1	intron
chr1	17152084	17152090	9685[gene=14545][PH=11][PH0=0.48][P=3.13e-08]	+	Gdap1	3'UTR
chr1	17153211	17153217	9758[gene=14545][PH=68][PH0=0.48][P=6.93e-14]	+	Gdap1	3'UTR
chr1	17153772	17153774	9841[gene=14545][PH=7][PH0=0.48][P=2.90e-03]	+	Gdap1	3'UTR
chr1	17153799	17153802	9850[gene=14545][PH=12][PH0=0.48][P=1.37e-09]	+	Gdap1	3'UTR
chr1	17153886	17153887	9871[gene=14545][PH=7][PH0=0.48][P=2.90e-03]	+	Gdap1	3'UTR
chr1	17153898	17153920	9875[gene=14545][PH=7][PH0=0.48][P=2.90e-03]	+	Gdap1	3'UTR
chr1	17154077	17154079	9907[gene=14545][PH=31][PH0=0.48][P=6.93e-14]	+	Gdap1	3'UTR
chr1	17154217	17154224	9937[gene=14545][PH=16][PH0=0.48][P=6.93e-14]	+	Gdap1	3'UTR
chr1	17154312	17154323	9965[gene=14545][PH=11][PH0=0.48][P=3.13e-08]	+	Gdap1	3'UTR
chr1	17757622	17757643	10023[gene=83691][PH=4][PH0=0.04][P=4.52e-04]	+		downstream_10k
chr1	20926542	20926545	10339[gene=chr1_f_c295][PH=6][PH0=0.02][P=4.52e-07]	+	Paqr8	3'UTR
chr1	20927414	20927417	10381[gene=chr1_f_c295][PH=8][PH0=0.02][P=3.36e-10]	+	Paqr8	3'UTR
chr1	20927540	20927541	10398[gene=chr1_f_c295][PH=7][PH0=0.02][P=1.68e-09]	+	Paqr8	3'UTR
chr1	20928786	20928813	10432[gene=chr1_f_c295][PH=10][PH0=0.02][P=3.36e-10]	+	Paqr8	3'UTR
chr1	20928910	20928915	10448[gene=chr1_f_c295][PH=9][PH0=0.02][P=3.36e-10]	+		downstream_10k
chr1	21220009	21220014	10581[gene=chr1_f_c295][PH=5][PH0=0.02][P=1.24e-04]	+	Tmem14a	3'UTR
chr1	23279114	23279134	10709[gene=chr1_f_c295][PH=85][PH0=0.02][P=3.36e-10]	+	Mir30a	intron
chr1	24804842	24804844	11065[gene=chr1_f_c295][PH=26][PH0=0.02][P=3.36e-10]	+	Lmbrd1	intron
chr1	24820558	24820568	11281[gene=chr1_f_c295][PH=13][PH0=0.02][P=3.36e-10]	+	Lmbrd1	3'UTR
chr1	24820845	24820846	11325[gene=chr1_f_c295][PH=11][PH0=0.02][P=3.36e-10]	+	Lmbrd1	3'UTR
chr1	24821338	24821351	11357[gene=chr1_f_c295][PH=16][PH0=0.02][P=3.36e-10]	+	Lmbrd1	3'UTR
chr1	24821448	24821449	11386[gene=chr1_f_c295][PH=26][PH0=0.02][P=3.36e-10]	+	Lmbrd1	3'UTR
chr1	24821635	24821639	11422[gene=chr1_f_c295][PH=7][PH0=0.02][P=1.68e-09]	+	Lmbrd1	3'UTR
chr1	24822179	24822196	11455[gene=chr1_f_c295][PH=7][PH0=0.02][P=1.68e-09]	+	Lmbrd1	3'UTR
chr1	32313769	32313773	11835[gene=chr1_f_c295][PH=6][PH0=0.02][P=4.52e-07]	+	Khdrbs2	intron
chr1	32426688	32426701	12095[gene=chr1_f_c295][PH=7][PH0=0.02][P=1.68e-09]	+	Khdrbs2	intron
chr1	32558821	32558837	12285[gene=chr1_f_c295][PH=8][PH0=0.02][P=3.36e-10]	+	Khdrbs2	intron
chr1	32611345	32611371	12357[gene=chr1_f_c295][PH=5][PH0=0.02][P=1.24e-04]	+	Khdrbs2	intron
chr1	33965113	33965119	12659[gene=chr1_f_c295][PH=7][PH0=0.02][P=1.68e-09]	+	Dst	CDS||5'UTR
chr1	33965152	33965153	12663[gene=chr1_f_c295][PH=5][PH0=0.02][P=1.24e-04]	+	Dst	CDS
chr1	34024068	34024074	12860[gene=chr1_f_c295][PH=5][PH0=0.02][P=1.24e-04]	+	Dst	intron
chr1	34358845	34358847	14208[gene=chr1_f_c295][PH=7][PH0=0.02][P=1.68e-09]	+	Dst	intron
chr1	34358881	34358886	14220[gene=chr1_f_c295][PH=10][PH0=0.02][P=3.36e-10]	+	Dst	intron
chr1	34359400	34359410	14243[gene=chr1_f_c295][PH=6][PH0=0.02][P=4.52e-07]	+	Dst	intron
chr1	34364773	34364777	14352[gene=chr1_f_c295][PH=15][PH0=0.02][P=3.36e-10]	+	Dst	3'UTR
chr1	34365244	34365256	14417[gene=chr1_f_c295][PH=29][PH0=0.02][P=3.36e-10]	+	Dst	3'UTR
chr1	34868982	34868987	14701[gene=chr1_f_c295][PH=8][PH0=0.02][P=3.36e-10]	+	Arhgef4	3'UTR
chr1	34934949	34934952	14875[gene=chr1_f_c295][PH=8][PH0=0.02][P=3.36e-10]	+	Plekhb2	3'UTR
chr1	34935091	34935100	14908[gene=chr1_f_c295][PH=17][PH0=0.02][P=3.36e-10]	+	Plekhb2	3'UTR
chr1	34935225	34935226	14937[gene=chr1_f_c295][PH=10][PH0=0.02][P=3.36e-10]	+	Plekhb2	3'UTR
chr1	34935608	34935617	15050[gene=chr1_f_c295][PH=42][PH0=0.02][P=3.36e-10]	+	Plekhb2	3'UTR
chr1	34936175	34936184	15171[gene=chr1_f_c295][PH=6][PH0=0.02][P=4.52e-07]	+	Plekhb2	3'UTR
chr1	34936338	34936344	15199[gene=chr1_f_c295][PH=8][PH0=0.02][P=3.36e-10]	+	Plekhb2	3'UTR
chr1	36162776	36162782	15322[gene=chr1_f_c295][PH=5][PH0=0.02][P=1.24e-04]	+	Hs6st1	3'UTR
chr1	37409334	37409355	15509[gene=chr1_f_c295][PH=6][PH0=0.02][P=4.52e-07]	+	Inpp4a	intron
chr1	37434460	37434461	15565[gene=chr1_f_c295][PH=7][PH0=0.02][P=1.68e-09]	+	Inpp4a	CDS
chr1	37437941	37437944	15605[gene=chr1_f_c295][PH=7][PH0=0.02][P=1.68e-09]	+	Inpp4a	intron
chr1	37439840	37439854	15655[gene=chr1_f_c295][PH=11][PH0=0.02][P=3.36e-10]	+	Inpp4a	intron
chr1	37460430	37460439	15762[gene=chr1_f_c295][PH=5][PH0=0.02][P=1.24e-04]	+	Inpp4a	CDS
chr1	37460679	37460694	15799[gene=chr1_f_c295][PH=22][PH0=0.02][P=3.36e-10]	+	Inpp4a	3'UTR
chr1	37461020	37461030	15852[gene=chr1_f_c295][PH=12][PH0=0.02][P=3.36e-10]	+	Inpp4a	3'UTR
chr1	37461102	37461125	15867[gene=chr1_f_c295][PH=7][PH0=0.02][P=1.68e-09]	+	Inpp4a	3'UTR
chr1	37461954	37461962	15947[gene=chr1_f_c295][PH=71][PH0=0.02][P=3.36e-10]	+	Inpp4a	intron
chr1	37462051	37462075	15981[gene=chr1_f_c295][PH=8][PH0=0.02][P=3.36e-10]	+	Inpp4a	intron
chr1	37462165	37462168	15995[gene=chr1_f_c295][PH=11][PH0=0.02][P=3.36e-10]	+	Inpp4a	intron
chr1	37463797	37463800	16091[gene=chr1_f_c295][PH=17][PH0=0.02][P=3.36e-10]	+	Inpp4a	intron
chr1	37464053	37464056	16168[gene=chr1_f_c295][PH=7][PH0=0.02][P=1.68e-09]	+	Inpp4a	intron
chr1	37464605	37464611	16202[gene=chr1_f_c295][PH=6][PH0=0.02][P=4.52e-07]	+	Inpp4a	intron
chr1	37464789	37464796	16226[gene=chr1_f_c295][PH=5][PH0=0.02][P=1.24e-04]	+	Inpp4a	intron
chr1	37464946	37464949	16259[gene=chr1_f_c295][PH=14][PH0=0.02][P=3.36e-10]	+	Inpp4a	intron
chr1	37465443	37465456	16338[gene=chr1_f_c295][PH=11][PH0=0.02][P=3.36e-10]	+	Inpp4a	3'UTR
chr1	37467072	37467078	16395[gene=chr1_f_c295][PH=8][PH0=0.02][P=3.36e-10]	+	Inpp4a	3'UTR||intron
chr1	37923194	37923213	16475[gene=chr1_f_c295][PH=6][PH0=0.02][P=4.52e-07]	+		intron
chr1	37955163	37955166	16530[gene=chr1_f_c295][PH=7][PH0=0.02][P=1.68e-09]	+	Mrpl30	3'UTR
chr1	38078064	38078071	16610[gene=chr1_f_c295][PH=5][PH0=0.02][P=1.24e-04]	+	Eif5b	intron
chr1	38109752	38109766	16723[gene=chr1_f_c295][PH=8][PH0=0.02][P=3.36e-10]	+	Eif5b	3'UTR
chr1	38109883	38109885	16742[gene=chr1_f_c295][PH=9][PH0=0.02][P=3.36e-10]	+	Eif5b	3'UTR
chr1	38447251	38447273	16786[gene=chr1_f_c295][PH=15][PH0=0.02][P=3.36e-10]	+		intron
chr1	40083388	40083390	17374[gene=chr1_f_c295][PH=5][PH0=0.02][P=1.24e-04]	+		downstream_10k
chr1	42759317	42759321	17647[gene=chr1_f_c295][PH=15][PH0=0.02][P=3.36e-10]	+	2900092D14Rik	exon_unclassified
chr1	43010471	43010473	17834[gene=chr1_f_c295][PH=10][PH0=0.02][P=3.36e-10]	+	Gpr45	exon_unclassified
chr1	43047471	43047498	17915[gene=chr1_f_c295][PH=11][PH0=0.02][P=3.36e-10]	+	Gpr45	intron
chr1	43048965	43048983	17965[gene=chr1_f_c295][PH=21][PH0=0.02][P=3.36e-10]	+	Gpr45	intron
chr1	43059401	43059420	18044[gene=chr1_f_c295][PH=5][PH0=0.02][P=1.24e-04]	+	Gpr45	intron
chr1	43171084	43171092	18154[gene=chr1_f_c295][PH=10][PH0=0.02][P=3.36e-10]	+	AI597479	3'UTR
chr1	44015722	44015739	18459[gene=chr1_f_c295][PH=5][PH0=0.02][P=1.24e-04]	+	Tpp2	intron
chr1	44015782	44015790	18471[gene=chr1_f_c295][PH=8][PH0=0.02][P=3.36e-10]	+	Tpp2	intron
chr1	44045926	44045948	18675[gene=chr1_f_c295][PH=5][PH0=0.02][P=1.24e-04]	+	Tpp2	intron
chr1	44046306	44046322	18691[gene=chr1_f_c295][PH=8][PH0=0.02][P=3.36e-10]	+	Tpp2	intron
chr1	44059131	44059149	18820[gene=chr1_f_c295][PH=17][PH0=0.02][P=3.36e-10]	+	Tpp2	3'UTR
chr1	44059206	44059207	18838[gene=chr1_f_c295][PH=8][PH0=0.02][P=3.36e-10]	+	Tpp2	3'UTR
chr1	44059652	44059662	18869[gene=chr1_f_c295][PH=5][PH0=0.02][P=1.24e-04]	+	Tpp2	3'UTR
chr1	44201310	44201312	19024[gene=chr1_f_c295][PH=16][PH0=0.02][P=3.36e-10]	+	Bivm	3'UTR
chr1	45862994	45863000	19461[gene=chr1_f_c295][PH=36][PH0=0.02][P=3.36e-10]	+	Wdr75	intron
chr1	51000291	51000295	19892[gene=chr1_f_c295][PH=9][PH0=0.02][P=3.36e-10]	+	Tmeff2	intron
chr1	51001623	51001634	19917[gene=chr1_f_c295][PH=5][PH0=0.02][P=1.24e-04]	+	Tmeff2	intron
chr1	51001768	51001794	19927[gene=chr1_f_c295][PH=7][PH0=0.02][P=1.68e-09]	+	Tmeff2	intron
chr1	51038997	51039017	20261[gene=chr1_f_c295][PH=6][PH0=0.02][P=4.52e-07]	+	Tmeff2	intron
chr1	51049537	51049544	20407[gene=chr1_f_c295][PH=5][PH0=0.02][P=1.24e-04]	+	Tmeff2	intron
chr1	51061957	51061967	20555[gene=chr1_f_c295][PH=8][PH0=0.02][P=3.36e-10]	+	Tmeff2	intron
chr1	51062815	51062832	20594[gene=chr1_f_c295][PH=7][PH0=0.02][P=1.68e-09]	+	Tmeff2	intron
chr1	51069786	51069787	20693[gene=chr1_f_c295][PH=6][PH0=0.02][P=4.52e-07]	+	Tmeff2	intron
chr1	51119368	51119385	20997[gene=chr1_f_c295][PH=5][PH0=0.02][P=1.24e-04]	+	Tmeff2	intron
chr1	51129385	51129396	21055[gene=chr1_f_c295][PH=11][PH0=0.02][P=3.36e-10]	+	Tmeff2	intron
chr1	51134510	51134513	21122[gene=chr1_f_c295][PH=6][PH0=0.02][P=4.52e-07]	+	Tmeff2	intron
chr1	51201452	51201460	21513[gene=chr1_f_c295][PH=20][PH0=0.02][P=3.36e-10]	+	Tmeff2	intron
chr1	51205826	51205837	21564[gene=chr1_f_c295][PH=9][PH0=0.02][P=3.36e-10]	+	Tmeff2	intron
chr1	51212265	51212268	21639[gene=chr1_f_c295][PH=9][PH0=0.02][P=3.36e-10]	+	Tmeff2	intron
chr1	51216517	51216532	21692[gene=chr1_f_c295][PH=23][PH0=0.02][P=3.36e-10]	+	Tmeff2	intron
chr1	51240448	51240454	21829[gene=chr1_f_c295][PH=11][PH0=0.02][P=3.36e-10]	+	Tmeff2	intron
chr1	51240854	51240863	21862[gene=chr1_f_c295][PH=8][PH0=0.02][P=3.36e-10]	+	Tmeff2	intron
chr1	51242627	51242629	21905[gene=chr1_f_c295][PH=5][PH0=0.02][P=1.24e-04]	+	Tmeff2	3'UTR
chr1	51242695	51242709	21917[gene=chr1_f_c295][PH=9][PH0=0.02][P=3.36e-10]	+	Tmeff2	3'UTR
chr1	51285917	51285918	22148[gene=chr1_f_c295][PH=7][PH0=0.02][P=1.68e-09]	+		deep_intergenic
chr1	52216671	52216687	22296[gene=chr1_f_c295][PH=6][PH0=0.02][P=4.52e-07]	+	Stat1	3'UTR
chr1	52906446	52906463	22407[gene=chr1_f_c295][PH=6][PH0=0.02][P=4.52e-07]	+	Hibch	intron
chr1	52909807	52909813	22465[gene=chr1_f_c295][PH=13][PH0=0.02][P=3.36e-10]	+	Hibch	intron
chr1	52909903	52909914	22482[gene=chr1_f_c295][PH=7][PH0=0.02][P=1.68e-09]	+	Hibch	intron
chr1	53374247	53374270	22646[gene=chr1_f_c295][PH=5][PH0=0.02][P=1.24e-04]	+	Osgepl1	intron
chr1	53374965	53374974	22666[gene=chr1_f_c295][PH=9][PH0=0.02][P=3.36e-10]	+	Osgepl1	CDS
chr1	55128683	55128687	22752[gene=chr1_f_c295][PH=6][PH0=0.02][P=4.52e-07]	+	Coq10b	3'UTR
chr1	55148063	55148078	22798[gene=chr1_f_c295][PH=9][PH0=0.02][P=3.36e-10]	+	Hspe1	3'UTR
chr1	55184664	55184682	22815[gene=chr1_f_c295][PH=9][PH0=0.02][P=3.36e-10]	+		upstream_10k
chr1	55209661	55209662	22900[gene=chr1_f_c295][PH=46][PH0=0.02][P=3.36e-10]	+	Mob4	3'UTR
chr1	55209830	55209843	22946[gene=chr1_f_c295][PH=17][PH0=0.02][P=3.36e-10]	+	Mob4	3'UTR
chr1	55209928	55209931	22967[gene=chr1_f_c295][PH=6][PH0=0.02][P=4.52e-07]	+	Mob4	3'UTR
chr1	55211002	55211014	23050[gene=chr1_f_c295][PH=13][PH0=0.02][P=3.36e-10]	+	Mob4	3'UTR
chr1	55470625	55470626	23375[gene=chr1_f_c295][PH=84][PH0=0.02][P=3.36e-10]	+	Plcl1	intron
chr1	55550693	55550704	23891[gene=chr1_f_c295][PH=7][PH0=0.02][P=1.68e-09]	+	Plcl1	intron
chr1	55572040	55572049	24048[gene=chr1_f_c295][PH=7][PH0=0.02][P=1.68e-09]	+	Plcl1	intron
chr1	55648432	55648442	24484[gene=chr1_f_c295][PH=10][PH0=0.02][P=3.36e-10]	+	Plcl1	intron
chr1	55682733	55682768	24676[gene=chr1_f_c295][PH=5][PH0=0.02][P=1.24e-04]	+	Plcl1	intron
chr1	58462412	58462430	25629[gene=chr1_f_c295][PH=8][PH0=0.02][P=3.36e-10]	+	Bzw1	3'UTR
chr1	58463506	58463508	25687[gene=chr1_f_c295][PH=9][PH0=0.02][P=3.36e-10]	+		downstream_10k
chr1	58463872	58463874	25719[gene=chr1_f_c295][PH=11][PH0=0.02][P=3.36e-10]	+		downstream_10k
chr1	59051312	59051315	25924[gene=chr1_f_c295][PH=6][PH0=0.02][P=4.52e-07]	+	Stradb	3'UTR
chr1	59051858	59051897	25942[gene=chr1_f_c295][PH=5][PH0=0.02][P=1.24e-04]	+	Stradb	3'UTR
chr1	59748824	59748850	26009[gene=chr1_f_c295][PH=7][PH0=0.02][P=1.68e-09]	+	Nop58	intron
chr1	59764820	59764832	26045[gene=chr1_f_c295][PH=9][PH0=0.02][P=3.36e-10]	+	Nop58	intron
chr1	59872162	59872164	26204[gene=chr1_f_c295][PH=7][PH0=0.02][P=1.68e-09]	+	Bmpr2	CDS
chr1	59872225	59872226	26218[gene=chr1_f_c295][PH=6][PH0=0.02][P=4.52e-07]	+	Bmpr2	CDS
chr1	59898308	59898321	26259[gene=chr1_f_c295][PH=8][PH0=0.02][P=3.36e-10]	+	Bmpr2	CDS
chr1	59902432	59902449	26286[gene=chr1_f_c295][PH=6][PH0=0.02][P=4.52e-07]	+	Bmpr2	CDS
chr1	59924258	59924278	26365[gene=chr1_f_c295][PH=6][PH0=0.02][P=4.52e-07]	+	Bmpr2	CDS
chr1	59927428	59927429	26480[gene=chr1_f_c295][PH=15][PH0=0.02][P=3.36e-10]	+	Bmpr2	3'UTR
chr1	59927695	59927714	26525[gene=chr1_f_c295][PH=8][PH0=0.02][P=3.36e-10]	+	Bmpr2	3'UTR
chr1	59927773	59927780	26545[gene=chr1_f_c295][PH=15][PH0=0.02][P=3.36e-10]	+	Bmpr2	3'UTR||intron
chr1	59927924	59927926	26583[gene=chr1_f_c295][PH=9][PH0=0.02][P=3.36e-10]	+	Bmpr2	3'UTR||intron
chr1	59928093	59928101	26628[gene=chr1_f_c295][PH=47][PH0=0.02][P=3.36e-10]	+	Bmpr2	3'UTR||intron
chr1	59928285	59928296	26681[gene=chr1_f_c295][PH=19][PH0=0.02][P=3.36e-10]	+	Bmpr2	3'UTR||intron
chr1	59928575	59928577	26753[gene=chr1_f_c295][PH=20][PH0=0.02][P=3.36e-10]	+	Bmpr2	3'UTR||intron
chr1	59929043	59929046	26863[gene=chr1_f_c295][PH=30][PH0=0.02][P=3.36e-10]	+	Bmpr2	3'UTR||intron
chr1	59929148	59929157	26897[gene=chr1_f_c295][PH=13][PH0=0.02][P=3.36e-10]	+	Bmpr2	3'UTR||intron
chr1	59929317	59929320	26927[gene=chr1_f_c295][PH=11][PH0=0.02][P=3.36e-10]	+	Bmpr2	3'UTR||intron
chr1	59930060	59930066	27017[gene=chr1_f_c295][PH=19][PH0=0.02][P=3.36e-10]	+	Bmpr2	3'UTR||intron
chr1	59930357	59930361	27109[gene=chr1_f_c295][PH=44][PH0=0.02][P=3.36e-10]	+	Bmpr2	3'UTR||intron
chr1	59930749	59930754	27178[gene=chr1_f_c295][PH=6][PH0=0.02][P=4.52e-07]	+	Bmpr2	3'UTR||intron
chr1	59930836	59930847	27192[gene=chr1_f_c295][PH=10][PH0=0.02][P=3.36e-10]	+	Bmpr2	3'UTR||intron
chr1	59931286	59931287	27329[gene=chr1_f_c295][PH=148][PH0=0.02][P=3.36e-10]	+	Bmpr2	3'UTR||intron
chr1	59931493	59931497	27429[gene=chr1_f_c295][PH=32][PH0=0.02][P=3.36e-10]	+	Bmpr2	3'UTR||intron
chr1	59931660	59931661	27483[gene=chr1_f_c295][PH=44][PH0=0.02][P=3.36e-10]	+	Bmpr2	3'UTR||intron
chr1	59931938	59931943	27580[gene=chr1_f_c295][PH=20][PH0=0.02][P=3.36e-10]	+	Bmpr2	3'UTR||intron
chr1	59932188	59932191	27646[gene=chr1_f_c295][PH=52][PH0=0.02][P=3.36e-10]	+	Bmpr2	3'UTR||intron
chr1	59932328	59932329	27680[gene=chr1_f_c295][PH=18][PH0=0.02][P=3.36e-10]	+	Bmpr2	3'UTR||intron
chr1	59932508	59932517	27714[gene=chr1_f_c295][PH=11][PH0=0.02][P=3.36e-10]	+	Bmpr2	3'UTR||intron
chr1	59932850	59932851	27775[gene=chr1_f_c295][PH=31][PH0=0.02][P=3.36e-10]	+	Bmpr2	3'UTR||intron
chr1	59932966	59932979	27823[gene=chr1_f_c295][PH=34][PH0=0.02][P=3.36e-10]	+	Bmpr2	3'UTR||intron
chr1	59933168	59933169	27895[gene=chr1_f_c295][PH=19][PH0=0.02][P=3.36e-10]	+	Bmpr2	3'UTR||intron
chr1	59933735	59933741	27978[gene=chr1_f_c295][PH=14][PH0=0.02][P=3.36e-10]	+	Bmpr2	3'UTR||intron
chr1	59933892	59933902	28015[gene=chr1_f_c295][PH=6][PH0=0.02][P=4.52e-07]	+	Bmpr2	3'UTR||intron
chr1	59934227	59934228	28052[gene=chr1_f_c295][PH=17][PH0=0.02][P=3.36e-10]	+	Bmpr2	3'UTR||intron
chr1	60239852	60239855	28484[gene=chr1_f_c295][PH=12][PH0=0.02][P=3.36e-10]	+	Nbeal1	intron
chr1	60284075	60284093	28671[gene=chr1_f_c295][PH=5][PH0=0.02][P=1.24e-04]	+	Nbeal1	intron
chr1	60284230	60284244	28691[gene=chr1_f_c295][PH=12][PH0=0.02][P=3.36e-10]	+	Nbeal1	intron
chr1	60295136	60295138	28769[gene=chr1_f_c295][PH=6][PH0=0.02][P=4.52e-07]	+	Nbeal1	intron
chr1	60295844	60295852	28813[gene=chr1_f_c295][PH=13][PH0=0.02][P=3.36e-10]	+	Nbeal1	intron
chr1	60337327	60337336	29032[gene=chr1_f_c295][PH=5][PH0=0.02][P=1.24e-04]	+	Nbeal1	intron
chr1	60339681	60339682	29069[gene=chr1_f_c295][PH=10][PH0=0.02][P=3.36e-10]	+	Nbeal1	intron
chr1	60370252	60370269	29148[gene=chr1_f_c295][PH=6][PH0=0.02][P=4.52e-07]	+	Nbeal1	intron
chr1	60390487	60390528	29257[gene=chr1_f_c295][PH=5][PH0=0.02][P=1.24e-04]	+	Nbeal1	3'UTR
chr1	60391549	60391550	29283[gene=chr1_f_c295][PH=11][PH0=0.02][P=3.36e-10]	+		downstream_10k||upstream_10k
chr1	60394063	60394066	29355[gene=chr1_f_c295][PH=17][PH0=0.02][P=3.36e-10]	+		downstream_10k||upstream_10k
chr1	60518042	60518059	29579[gene=chr1_f_c295][PH=6][PH0=0.02][P=4.52e-07]	+	Abi2	intron
chr1	60531004	60531024	29662[gene=chr1_f_c295][PH=11][PH0=0.02][P=3.36e-10]	+	Abi2	intron
chr1	60535563	60535571	29738[gene=chr1_f_c295][PH=22][PH0=0.02][P=3.36e-10]	+	Abi2	3'UTR
chr1	62827502	62827509	30156[gene=chr1_f_c295][PH=5][PH0=0.02][P=1.24e-04]	+	Nrp2	intron
chr1	62844482	62844500	30247[gene=chr1_f_c295][PH=7][PH0=0.02][P=1.68e-09]	+	Nrp2	intron
chr1	62844955	62844956	30278[gene=chr1_f_c295][PH=15][PH0=0.02][P=3.36e-10]	+	Nrp2	intron
chr1	63356806	63356810	30509[gene=chr1_f_c295][PH=11][PH0=0.02][P=3.36e-10]	+	Zdbf2	3'UTR||intron
chr1	63359318	63359320	30607[gene=chr1_f_c295][PH=19][PH0=0.02][P=3.36e-10]	+	Zdbf2	3'UTR||intron
chr1	63360517	63360530	30663[gene=chr1_f_c295][PH=5][PH0=0.02][P=1.24e-04]	+	Zdbf2	3'UTR||intron
chr1	63360660	63360661	30687[gene=chr1_f_c295][PH=13][PH0=0.02][P=3.36e-10]	+	Zdbf2	3'UTR||intron
chr1	63592099	63592100	31375[gene=chr1_f_c295][PH=26][PH0=0.02][P=3.36e-10]	+	Adam23	CDS
chr1	63603292	63603295	31473[gene=chr1_f_c295][PH=7][PH0=0.02][P=1.68e-09]	+	Adam23	intron
chr1	63620324	63620334	31661[gene=chr1_f_c295][PH=18][PH0=0.02][P=3.36e-10]	+	Adam23	intron
chr1	63639903	63639906	32114[gene=chr1_f_c295][PH=85][PH0=0.02][P=3.36e-10]	+	Adam23	3'UTR
chr1	63640556	63640561	32420[gene=chr1_f_c295][PH=96][PH0=0.02][P=3.36e-10]	+	Adam23	3'UTR
chr1	63641256	63641257	32779[gene=chr1_f_c295][PH=204][PH0=0.02][P=3.36e-10]	+	Adam23	3'UTR
chr1	63642112	63642113	33207[gene=chr1_f_c295][PH=186][PH0=0.02][P=3.36e-10]	+	Adam23	3'UTR
chr1	63642422	63642424	33368[gene=chr1_f_c295][PH=62][PH0=0.02][P=3.36e-10]	+	Adam23	3'UTR
chr1	63642738	63642745	33514[gene=chr1_f_c295][PH=9][PH0=0.02][P=3.36e-10]	+	Adam23	3'UTR
chr1	63643177	63643184	33543[gene=chr1_f_c295][PH=7][PH0=0.02][P=1.68e-09]	+		downstream_10k
chr1	63805705	63805718	33712[gene=chr1_f_c295][PH=8][PH0=0.02][P=3.36e-10]	+		downstream_10k
chr1	63805833	63805855	33732[gene=chr1_f_c295][PH=8][PH0=0.02][P=3.36e-10]	+		downstream_10k
chr1	64587464	64587482	33824[gene=chr1_f_c295][PH=9][PH0=0.02][P=3.36e-10]	+	Creb1	intron
chr1	64647938	64647941	34063[gene=chr1_f_c295][PH=5][PH0=0.02][P=1.24e-04]	+	Creb1	3'UTR
chr1	66228171	66228177	34519[gene=chr1_f_c295][PH=7][PH0=0.02][P=1.68e-09]	+	Map2	intron
chr1	66228376	66228377	34533[gene=chr1_f_c295][PH=8][PH0=0.02][P=3.36e-10]	+	Map2	intron
chr1	66230412	66230430	34577[gene=chr1_f_c295][PH=10][PH0=0.02][P=3.36e-10]	+	Map2	intron
chr1	66276966	66276970	34939[gene=chr1_f_c295][PH=9][PH0=0.02][P=3.36e-10]	+	Map2	intron
chr1	66292863	66292871	35128[gene=chr1_f_c295][PH=14][PH0=0.02][P=3.36e-10]	+	Map2	intron
chr1	66307129	66307144	35423[gene=chr1_f_c295][PH=5][PH0=0.02][P=1.24e-04]	+	Map2	intron
chr1	66329496	66329514	35566[gene=chr1_f_c295][PH=16][PH0=0.02][P=3.36e-10]	+	Map2	intron
chr1	66329953	66329970	35598[gene=chr1_f_c295][PH=17][PH0=0.02][P=3.36e-10]	+	Map2	intron
chr1	66344359	66344368	35745[gene=chr1_f_c295][PH=6][PH0=0.02][P=4.52e-07]	+	Map2	intron
chr1	66353178	66353179	35827[gene=chr1_f_c295][PH=9][PH0=0.02][P=3.36e-10]	+	Map2	intron
chr1	66353288	66353289	35849[gene=chr1_f_c295][PH=20][PH0=0.02][P=3.36e-10]	+	Map2	intron
chr1	66353582	66353587	35901[gene=chr1_f_c295][PH=8][PH0=0.02][P=3.36e-10]	+	Map2	intron
chr1	66354768	66354777	35942[gene=chr1_f_c295][PH=11][PH0=0.02][P=3.36e-10]	+	Map2	intron
chr1	66361758	66361767	36028[gene=chr1_f_c295][PH=5][PH0=0.02][P=1.24e-04]	+	Map2	intron
chr1	66374172	66374188	36162[gene=chr1_f_c295][PH=6][PH0=0.02][P=4.52e-07]	+	Map2	intron
chr1	66374447	66374449	36215[gene=chr1_f_c295][PH=29][PH0=0.02][P=3.36e-10]	+	Map2	intron
chr1	66376118	66376119	36273[gene=chr1_f_c295][PH=18][PH0=0.02][P=3.36e-10]	+	Map2	intron
chr1	66381794	66381800	36380[gene=chr1_f_c295][PH=9][PH0=0.02][P=3.36e-10]	+	Map2	intron
chr1	66395210	66395225	36510[gene=chr1_f_c295][PH=6][PH0=0.02][P=4.52e-07]	+	Map2	intron
chr1	66417545	66417559	36614[gene=chr1_f_c295][PH=7][PH0=0.02][P=1.68e-09]	+	Map2	intron
chr1	66430049	66430076	36690[gene=chr1_f_c295][PH=6][PH0=0.02][P=4.52e-07]	+	Map2	intron
chr1	66443059	66443067	36845[gene=chr1_f_c295][PH=13][PH0=0.02][P=3.36e-10]	+	Map2	intron
chr1	66443102	66443105	36856[gene=chr1_f_c295][PH=5][PH0=0.02][P=1.24e-04]	+	Map2	intron
chr1	66448837	66448850	36964[gene=chr1_f_c295][PH=6][PH0=0.02][P=4.52e-07]	+	Map2	3'UTR
chr1	66448933	66448935	36994[gene=chr1_f_c295][PH=29][PH0=0.02][P=3.36e-10]	+	Map2	3'UTR
chr1	66452406	66452423	37100[gene=chr1_f_c295][PH=6][PH0=0.02][P=4.52e-07]	+	Map2	intron
chr1	66454053	66454057	37202[gene=chr1_f_c295][PH=21][PH0=0.02][P=3.36e-10]	+	Map2	intron
chr1	66456835	66456837	37367[gene=chr1_f_c295][PH=56][PH0=0.02][P=3.36e-10]	+	Map2	intron
chr1	66456996	66457016	37396[gene=chr1_f_c295][PH=5][PH0=0.02][P=1.24e-04]	+	Map2	intron
chr1	66457130	66457147	37421[gene=chr1_f_c295][PH=13][PH0=0.02][P=3.36e-10]	+	Map2	intron
chr1	66457329	66457331	37447[gene=chr1_f_c295][PH=12][PH0=0.02][P=3.36e-10]	+	Map2	intron
chr1	66457480	66457481	37489[gene=chr1_f_c295][PH=37][PH0=0.02][P=3.36e-10]	+	Map2	intron
chr1	66457859	66457868	37578[gene=chr1_f_c295][PH=10][PH0=0.02][P=3.36e-10]	+	Map2	intron
chr1	66457930	66457932	37593[gene=chr1_f_c295][PH=7][PH0=0.02][P=1.68e-09]	+	Map2	intron
chr1	66458053	66458058	37626[gene=chr1_f_c295][PH=21][PH0=0.02][P=3.36e-10]	+	Map2	intron
chr1	66458359	66458366	37672[gene=chr1_f_c295][PH=12][PH0=0.02][P=3.36e-10]	+	Map2	intron
chr1	66458790	66458791	37729[gene=chr1_f_c295][PH=44][PH0=0.02][P=3.36e-10]	+	Map2	intron
chr1	66463554	66463556	37973[gene=chr1_f_c295][PH=30][PH0=0.02][P=3.36e-10]	+	Map2	intron
chr1	66466117	66466118	38046[gene=chr1_f_c295][PH=10][PH0=0.02][P=3.36e-10]	+	Map2	intron
chr1	66471839	66471840	38128[gene=chr1_f_c295][PH=44][PH0=0.02][P=3.36e-10]	+	Map2	CDS
chr1	66472240	66472249	38235[gene=chr1_f_c295][PH=13][PH0=0.02][P=3.36e-10]	+	Map2	intron
chr1	66475113	66475121	38305[gene=chr1_f_c295][PH=8][PH0=0.02][P=3.36e-10]	+	Map2	intron
chr1	66484886	66484899	38399[gene=chr1_f_c295][PH=10][PH0=0.02][P=3.36e-10]	+	Map2	CDS
chr1	66485697	66485698	38575[gene=chr1_f_c295][PH=265][PH0=0.02][P=3.36e-10]	+	Map2	3'UTR
chr1	66486101	66486102	38849[gene=chr1_f_c295][PH=7][PH0=0.02][P=1.68e-09]	+	Map2	3'UTR
chr1	66486180	66486199	38862[gene=chr1_f_c295][PH=11][PH0=0.02][P=3.36e-10]	+	Map2	3'UTR
chr1	66486378	66486381	38936[gene=chr1_f_c295][PH=117][PH0=0.02][P=3.36e-10]	+	Map2	3'UTR
chr1	66487275	66487279	39398[gene=chr1_f_c295][PH=8][PH0=0.02][P=3.36e-10]	+	Map2	3'UTR
chr1	66487315	66487321	39407[gene=chr1_f_c295][PH=8][PH0=0.02][P=3.36e-10]	+	Map2	3'UTR
chr1	66487588	66487591	39456[gene=chr1_f_c295][PH=49][PH0=0.02][P=3.36e-10]	+	Map2	3'UTR
chr1	66488023	66488030	39538[gene=chr1_f_c295][PH=15][PH0=0.02][P=3.36e-10]	+	Map2	3'UTR
chr1	66488668	66488669	39655[gene=chr1_f_c295][PH=82][PH0=0.02][P=3.36e-10]	+	Map2	3'UTR
chr1	66489119	66489121	39868[gene=chr1_f_c295][PH=79][PH0=0.02][P=3.36e-10]	+	Map2	3'UTR
chr1	66525785	66525791	40028[gene=chr1_f_c295][PH=11][PH0=0.02][P=3.36e-10]	+	Unc80	intron
chr1	66525976	66525979	40058[gene=chr1_f_c295][PH=11][PH0=0.02][P=3.36e-10]	+	Unc80	intron
chr1	66610599	66610623	40559[gene=chr1_f_c295][PH=7][PH0=0.02][P=1.68e-09]	+	Unc80	intron
chr1	66613034	66613042	40616[gene=chr1_f_c295][PH=6][PH0=0.02][P=4.52e-07]	+	Unc80	intron
chr1	66616991	66616999	40675[gene=chr1_f_c295][PH=13][PH0=0.02][P=3.36e-10]	+	Unc80	intron
chr1	66618348	66618363	40716[gene=chr1_f_c295][PH=5][PH0=0.02][P=1.24e-04]	+	Unc80	intron
chr1	66619450	66619480	40729[gene=chr1_f_c295][PH=5][PH0=0.02][P=1.24e-04]	+	Unc80	intron
chr1	66669136	66669138	40895[gene=chr1_f_c295][PH=5][PH0=0.02][P=1.24e-04]	+	Unc80	CDS||intron
chr1	66669819	66669820	40909[gene=chr1_f_c295][PH=12][PH0=0.02][P=3.36e-10]	+	Unc80	CDS||intron
chr1	66673111	66673114	40948[gene=chr1_f_c295][PH=30][PH0=0.02][P=3.36e-10]	+	Unc80	CDS||intron
chr1	66674984	66675004	40983[gene=chr1_f_c295][PH=6][PH0=0.02][P=4.52e-07]	+	Unc80	intron
chr1	66677283	66677302	41033[gene=chr1_f_c295][PH=5][PH0=0.02][P=1.24e-04]	+	Unc80	intron
chr1	66687180	66687183	41107[gene=chr1_f_c295][PH=27][PH0=0.02][P=3.36e-10]	+	Unc80	CDS
chr1	66719294	66719310	41275[gene=chr1_f_c295][PH=8][PH0=0.02][P=3.36e-10]	+	Unc80	CDS
chr1	66720639	66720640	41301[gene=chr1_f_c295][PH=13][PH0=0.02][P=3.36e-10]	+	Unc80	CDS
chr1	66721589	66721590	41330[gene=chr1_f_c295][PH=5][PH0=0.02][P=1.24e-04]	+	Unc80	CDS
chr1	66721949	66721972	41349[gene=chr1_f_c295][PH=12][PH0=0.02][P=3.36e-10]	+	Unc80	intron
chr1	66724703	66724704	41393[gene=chr1_f_c295][PH=17][PH0=0.02][P=3.36e-10]	+	Unc80	CDS
chr1	66733388	66733390	41509[gene=chr1_f_c295][PH=22][PH0=0.02][P=3.36e-10]	+	Unc80	intron
chr1	66737146	66737147	41574[gene=chr1_f_c295][PH=12][PH0=0.02][P=3.36e-10]	+	Unc80	intron
chr1	66738310	66738315	41623[gene=chr1_f_c295][PH=9][PH0=0.02][P=3.36e-10]	+	Unc80	intron
chr1	66738669	66738676	41644[gene=chr1_f_c295][PH=10][PH0=0.02][P=3.36e-10]	+	Unc80	intron
chr1	66740322	66740356	41675[gene=chr1_f_c295][PH=7][PH0=0.02][P=1.68e-09]	+	Unc80	CDS
chr1	66741079	66741082	41698[gene=chr1_f_c295][PH=11][PH0=0.02][P=3.36e-10]	+	Unc80	CDS
chr1	66742105	66742106	41748[gene=chr1_f_c295][PH=9][PH0=0.02][P=3.36e-10]	+	Unc80	CDS
chr1	66742810	66742813	42040[gene=chr1_f_c295][PH=154][PH0=0.02][P=3.36e-10]	+	Unc80	3'UTR
chr1	66743489	66743490	42338[gene=chr1_f_c295][PH=46][PH0=0.02][P=3.36e-10]	+	Unc80	3'UTR||intron
chr1	66744590	66744593	42697[gene=chr1_f_c295][PH=16][PH0=0.02][P=3.36e-10]	+	Unc80	3'UTR||intron
chr1	66744710	66744716	42730[gene=chr1_f_c295][PH=24][PH0=0.02][P=3.36e-10]	+	Unc80	3'UTR||intron
chr1	66745156	66745166	42790[gene=chr1_f_c295][PH=7][PH0=0.02][P=1.68e-09]	+	Unc80	3'UTR||intron
chr1	66774153	66774159	43034[gene=chr1_f_c295][PH=5][PH0=0.02][P=1.24e-04]	+		downstream_10k
chr1	66782048	66782078	43142[gene=chr1_f_c295][PH=8][PH0=0.02][P=3.36e-10]	+		deep_intergenic
chr1	66791830	66791834	43243[gene=chr1_f_c295][PH=19][PH0=0.02][P=3.36e-10]	+		deep_intergenic
chr1	66799474	66799494	43348[gene=chr1_f_c295][PH=9][PH0=0.02][P=3.36e-10]	+		deep_intergenic
chr1	70813737	70813738	43877[gene=chr1_f_c295][PH=10][PH0=0.02][P=3.36e-10]	+	Vwc2l	intron
chr1	70814937	70814940	43911[gene=chr1_f_c295][PH=24][PH0=0.02][P=3.36e-10]	+	Vwc2l	intron
chr1	70816472	70816493	43945[gene=chr1_f_c295][PH=8][PH0=0.02][P=3.36e-10]	+	Vwc2l	intron
chr1	70816568	70816582	43954[gene=chr1_f_c295][PH=5][PH0=0.02][P=1.24e-04]	+	Vwc2l	intron
chr1	70820851	70820875	43992[gene=chr1_f_c295][PH=7][PH0=0.02][P=1.68e-09]	+	Vwc2l	intron
chr1	70845247	70845274	44083[gene=chr1_f_c295][PH=10][PH0=0.02][P=3.36e-10]	+	Vwc2l	intron
chr1	70847885	70847886	44122[gene=chr1_f_c295][PH=10][PH0=0.02][P=3.36e-10]	+	Vwc2l	intron
chr1	70925195	70925210	44377[gene=chr1_f_c295][PH=9][PH0=0.02][P=3.36e-10]	+	Vwc2l	intron
chr1	72680263	72680281	44982[gene=chr1_f_c295][PH=10][PH0=0.02][P=3.36e-10]	+	Smarcal1	3'UTR||intron
chr1	72680422	72680427	45006[gene=chr1_f_c295][PH=9][PH0=0.02][P=3.36e-10]	+	Smarcal1	3'UTR||intron
chr1	74398598	74398600	45344[gene=chr1_f_c295][PH=38][PH0=0.02][P=3.36e-10]	+	Pnkd	3'UTR
chr1	74398823	74398835	45414[gene=chr1_f_c295][PH=34][PH0=0.02][P=3.36e-10]	+	Pnkd	3'UTR
chr1	74398990	74398991	45458[gene=chr1_f_c295][PH=16][PH0=0.02][P=3.36e-10]	+	Pnkd	3'UTR
chr1	74399506	74399507	45637[gene=chr1_f_c295][PH=237][PH0=0.02][P=3.36e-10]	+	Pnkd	3'UTR
chr1	74399873	74399874	45799[gene=chr1_f_c295][PH=74][PH0=0.02][P=3.36e-10]	+	Pnkd	3'UTR
chr1	74902855	74902872	46263[gene=chr1_f_c295][PH=7][PH0=0.02][P=1.68e-09]	+	Cdk5r2	3'UTR
chr1	74903031	74903035	46283[gene=chr1_f_c295][PH=18][PH0=0.02][P=3.36e-10]	+	Cdk5r2	3'UTR
chr1	74903322	74903336	46352[gene=chr1_f_c295][PH=19][PH0=0.02][P=3.36e-10]	+	Cdk5r2	3'UTR
chr1	75240959	75240974	46558[gene=chr1_f_c295][PH=5][PH0=0.02][P=1.24e-04]	+	Dnajb2	3'UTR
chr1	75242105	75242108	46597[gene=chr1_f_c295][PH=11][PH0=0.02][P=3.36e-10]	+	Dnajb2	3'UTR
chr1	75381774	75381778	46633[gene=chr1_f_c295][PH=6][PH0=0.02][P=4.52e-07]	+	Speg	intron
chr1	75437359	75437371	46696[gene=chr1_f_c295][PH=18][PH0=0.02][P=3.36e-10]	+	Gmppa	intron
chr1	75437577	75437595	46727[gene=chr1_f_c295][PH=18][PH0=0.02][P=3.36e-10]	+	Gmppa	intron
chr1	75544035	75544039	46816[gene=chr1_f_c295][PH=10][PH0=0.02][P=3.36e-10]	+	Slc4a3	intron
chr1	75551235	75551243	46854[gene=chr1_f_c295][PH=7][PH0=0.02][P=1.68e-09]	+	Slc4a3	CDS
chr1	75552639	75552645	46892[gene=chr1_f_c295][PH=7][PH0=0.02][P=1.68e-09]	+	Slc4a3	CDS
chr1	78414841	78414845	47258[gene=chr1_f_c295][PH=17][PH0=0.02][P=3.36e-10]	+	Sgpp2	3'UTR
chr1	78666259	78666275	47414[gene=chr1_f_c295][PH=6][PH0=0.02][P=4.52e-07]	+	Acsl3	intron
chr1	78678228	78678237	47504[gene=chr1_f_c295][PH=20][PH0=0.02][P=3.36e-10]	+	Acsl3	CDS
chr1	78692126	78692134	47567[gene=chr1_f_c295][PH=10][PH0=0.02][P=3.36e-10]	+	Acsl3	intron
chr1	78703330	78703352	47662[gene=chr1_f_c295][PH=7][PH0=0.02][P=1.68e-09]	+	Acsl3	3'UTR
chr1	81190329	81190331	48133[gene=chr1_f_c295][PH=7][PH0=0.02][P=1.68e-09]	+	Nyap2	intron
chr1	81294882	81294884	48384[gene=chr1_f_c295][PH=14][PH0=0.02][P=3.36e-10]	+	Nyap2	3'UTR
chr1	81295129	81295130	48413[gene=chr1_f_c295][PH=5][PH0=0.02][P=1.24e-04]	+	Nyap2	3'UTR
chr1	81323287	81323299	48652[gene=chr1_f_c295][PH=32][PH0=0.02][P=3.36e-10]	+	Nyap2	intron
chr1	82736036	82736046	49046[gene=chr1_f_c295][PH=13][PH0=0.02][P=3.36e-10]	+	Mff	intron
chr1	82748231	82748239	49153[gene=chr1_f_c295][PH=5][PH0=0.02][P=1.24e-04]	+	Mff	CDS
chr1	82748304	82748305	49171[gene=chr1_f_c295][PH=16][PH0=0.02][P=3.36e-10]	+	Mff	3'UTR
chr1	82748894	82748896	49287[gene=chr1_f_c295][PH=34][PH0=0.02][P=3.36e-10]	+	Mff	3'UTR
chr1	82876468	82876470	49439[gene=chr1_f_c295][PH=11][PH0=0.02][P=3.36e-10]	+	Agfg1	intron
chr1	82877325	82877330	49477[gene=chr1_f_c295][PH=10][PH0=0.02][P=3.36e-10]	+	Agfg1	intron
chr1	82891702	82891704	49638[gene=chr1_f_c295][PH=12][PH0=0.02][P=3.36e-10]	+	Agfg1	3'UTR
chr1	82891900	82891918	49668[gene=chr1_f_c295][PH=5][PH0=0.02][P=1.24e-04]	+	Agfg1	3'UTR
chr1	82892246	82892252	49687[gene=chr1_f_c295][PH=6][PH0=0.02][P=4.52e-07]	+	Agfg1	3'UTR
chr1	82892609	82892640	49725[gene=chr1_f_c295][PH=7][PH0=0.02][P=1.68e-09]	+	Agfg1	3'UTR
chr1	82896595	82896614	49858[gene=chr1_f_c295][PH=15][PH0=0.02][P=3.36e-10]	+		downstream_10k
chr1	82896751	82896777	49871[gene=chr1_f_c295][PH=5][PH0=0.02][P=1.24e-04]	+		downstream_10k
chr1	82896898	82896918	49880[gene=chr1_f_c295][PH=5][PH0=0.02][P=1.24e-04]	+		downstream_10k
chr1	87732179	87732196	50178[gene=chr1_f_c295][PH=9][PH0=0.02][P=3.36e-10]	+	Cab39	intron
chr1	87745662	87745690	50222[gene=chr1_f_c295][PH=6][PH0=0.02][P=4.52e-07]	+	Cab39	CDS
chr1	87745854	87745858	50235[gene=chr1_f_c295][PH=5][PH0=0.02][P=1.24e-04]	+	Cab39	3'UTR
chr1	87747120	87747132	50300[gene=chr1_f_c295][PH=7][PH0=0.02][P=1.68e-09]	+	Cab39	3'UTR
chr1	87747251	87747269	50321[gene=chr1_f_c295][PH=12][PH0=0.02][P=3.36e-10]	+	Cab39	3'UTR
chr1	88127282	88127290	50847[gene=chr1_f_c295][PH=20][PH0=0.02][P=3.36e-10]	+	Armc9	intron
chr1	42756998	42757018	17600[gene=chr1_f_c853][PH=4][PH0=0.05][P=1.46e-03]	+	Pou3f3	3'UTR
chr1	58089075	58089079	25348[gene=68549][PH=4][PH0=0.03][P=2.03e-04]	+	Aox1	intron
chr1	62784967	62784988	30127[gene=18187][PH=4][PH0=0.05][P=2.54e-03]	+	Nrp2	CDS
chr1	71618530	71618535	44558[gene=108147][PH=4][PH0=0.05][P=6.20e-04]	+	Atic	intron
chr1	88010069	88010113	50533[gene=70247][PH=4][PH0=0.06][P=3.69e-03]	+	Psmd1	intron
chr1	88619292	88619296	51075[gene=208718][PH=6][PH0=0.02][P=7.80e-09]	+	Dis3l2	intron
chr1	88686234	88686235	51163[gene=208718][PH=4][PH0=0.02][P=3.11e-04]	+	Dis3l2	intron
chr1	89236725	89236748	51493[gene=227331][PH=5][PH0=0.13][P=3.27e-03]	+	Gigyf2	intron
chr1	89236949	89236962	51512[gene=227331][PH=8][PH0=0.13][P=3.15e-08]	+	Gigyf2	intron
chr1	89237024	89237031	51522[gene=227331][PH=5][PH0=0.13][P=3.27e-03]	+	Gigyf2	intron
chr1	89252971	89252981	51629[gene=227331][PH=5][PH0=0.13][P=3.27e-03]	+	Gigyf2	exon_unclassified
chr1	89263381	89263384	51759[gene=227331][PH=12][PH0=0.13][P=1.00e-100]	+	Gigyf2	intron
chr1	89286634	89286646	51896[gene=227331][PH=7][PH0=0.13][P=1.75e-06]	+	Gigyf2	intron
chr1	89286720	89286736	51907[gene=227331][PH=6][PH0=0.13][P=8.30e-05]	+	Gigyf2	intron
chr1	91507058	91507078	52885[gene=347722][PH=6][PH0=0.06][P=2.91e-06]	+	Agap1	intron
chr1	91787583	91787605	53417[gene=347722][PH=8][PH0=0.06][P=2.35e-10]	+	Agap1	3'UTR
chr1	91787834	91787838	53446[gene=347722][PH=27][PH0=0.06][P=1.08e-12]	+	Agap1	3'UTR
chr1	91790972	91790977	53518[gene=347722][PH=7][PH0=0.06][P=2.82e-08]	+	Agap1	3'UTR
chr1	92509690	92509706	53625[gene=108679][PH=10][PH0=0.06][P=1.00e-100]	+	Cops8	3'UTR
chr1	93455562	93455581	54117[gene=65247][PH=8][PH0=0.07][P=9.63e-11]	+	Asb1	3'UTR
chr1	94744760	94744763	54197[gene=14733][PH=14][PH0=0.08][P=1.00e-100]	+	Gpc1	intron
chr1	94744883	94744888	54220[gene=14733][PH=11][PH0=0.08][P=1.00e-100]	+	Gpc1	intron
chr1	94837419	94837432	54335[gene=chr1_f_c2082][PH=8][PH0=0.07][P=3.43e-11]	+	Capn10	3'UTR
chr1	95262593	95262598	54541[gene=66385][PH=15][PH0=0.13][P=1.00e-100]	+	Ppp1r7	3'UTR
chr1	95404893	95404902	54758[gene=18000][PH=5][PH0=0.09][P=2.46e-04]	+	41518	3'UTR
chr1	95479122	95479136	54839[gene=227377][PH=11][PH0=0.06][P=1.00e-100]	+	Farp2	intron
chr1	95920072	95920093	55134[gene=chr1_f_c2124][PH=13][PH0=0.05][P=1.00e-100]	+	Neu4	intron
chr1	97230662	97230667	55236[gene=67698][PH=9][PH0=0.09][P=8.41e-12]	+	Fam174a	3'UTR
chr1	97230847	97230849	55263[gene=67698][PH=8][PH0=0.09][P=7.19e-10]	+	Fam174a	3'UTR
chr1	97231008	97231018	55284[gene=67698][PH=5][PH0=0.09][P=1.83e-04]	+	Fam174a	3'UTR
chr1	101764963	101764976	55799[gene=241175][PH=7][PH0=0.05][P=1.55e-08]	+	Cntnap5b	intron
chr1	102191865	102191880	56476[gene=241175][PH=10][PH0=0.05][P=1.00e-100]	+	Cntnap5b	intron
chr1	102385208	102385209	56921[gene=241175][PH=6][PH0=0.05][P=1.86e-06]	+		downstream_10k
chr1	106693336	106693345	57266[gene=23836][PH=6][PH0=0.07][P=4.79e-06]	+	Cdh20	intron
chr1	106746166	106746170	57525[gene=23836][PH=5][PH0=0.07][P=3.39e-04]	+	Cdh20	intron
chr1	106761430	106761441	57627[gene=23836][PH=5][PH0=0.07][P=3.39e-04]	+	Cdh20	intron
chr1	107182630	107182652	57814[gene=chr1_f_c2236][PH=22][PH0=0.10][P=1.00e-100]	+		deep_intergenic
chr1	107565344	107565358	57869[gene=227446][PH=5][PH0=0.10][P=7.77e-04]	+	2310035C23Rik	intron
chr1	107573624	107573641	57908[gene=227446][PH=9][PH0=0.10][P=4.56e-11]	+	2310035C23Rik	intron
chr1	107620431	107620455	58065[gene=227446][PH=6][PH0=0.10][P=1.55e-05]	+	2310035C23Rik	intron
chr1	107651485	107651491	58204[gene=227446][PH=12][PH0=0.10][P=2.43e-13]	+	2310035C23Rik	3'UTR
chr1	107651609	107651613	58227[gene=227446][PH=13][PH0=0.10][P=2.43e-13]	+	2310035C23Rik	3'UTR
chr1	108078707	108078711	58564[gene=chr1_f_c2271][PH=9][PH0=0.09][P=4.18e-11]	+	Phlpp1	intron
chr1	108290703	108290710	59348[gene=chr1_f_c2271][PH=5][PH0=0.09][P=1.08e-03]	+	Phlpp1	3'UTR
chr1	111906267	111906291	59568[gene=241201][PH=7][PH0=0.07][P=3.70e-08]	+	Cdh7	intron
chr1	117585852	117585863	60076[gene=chr1_f_c2341][PH=7][PH0=0.01][P=1.07e-10]	+	Cntnap5a	intron
chr1	117695043	117695069	60521[gene=chr1_f_c2341][PH=6][PH0=0.01][P=2.64e-08]	+	Cntnap5a	intron
chr1	117707936	117707941	60558[gene=chr1_f_c2341][PH=7][PH0=0.01][P=1.07e-10]	+	Cntnap5a	intron
chr1	117743546	117743549	60675[gene=chr1_f_c2341][PH=9][PH0=0.01][P=1.00e-100]	+	Cntnap5a	intron
chr1	117754919	117754930	60758[gene=chr1_f_c2341][PH=7][PH0=0.01][P=1.07e-10]	+	Cntnap5a	intron
chr1	117819758	117819773	60835[gene=chr1_f_c2341][PH=5][PH0=0.01][P=1.08e-05]	+	Cntnap5a	intron
chr1	117841376	117841395	60921[gene=chr1_f_c2341][PH=9][PH0=0.01][P=1.00e-100]	+	Cntnap5a	intron
chr1	117852694	117852695	60983[gene=chr1_f_c2341][PH=6][PH0=0.01][P=2.64e-08]	+	Cntnap5a	intron
chr1	117965247	117965266	61166[gene=chr1_f_c2341][PH=7][PH0=0.01][P=1.07e-10]	+	Cntnap5a	intron
chr1	118216933	118216937	61541[gene=chr1_f_c2341][PH=4][PH0=0.01][P=3.53e-03]	+	Cntnap5a	intron
chr1	118477414	118477426	61926[gene=chr1_f_c2341][PH=4][PH0=0.01][P=3.53e-03]	+		downstream_10k
chr1	118481195	118481210	62030[gene=chr1_f_c2341][PH=7][PH0=0.01][P=1.07e-10]	+		downstream_10k
chr1	118482300	118482315	62069[gene=chr1_f_c2341][PH=6][PH0=0.01][P=2.64e-08]	+		downstream_10k
chr1	118482358	118482370	62082[gene=chr1_f_c2341][PH=8][PH0=0.01][P=1.00e-100]	+		downstream_10k
chr1	120316048	120316067	62336[gene=chr1_f_c2341][PH=4][PH0=0.01][P=3.53e-03]	+	Clasp1	5'UTR
chr1	120432327	120432331	62742[gene=chr1_f_c2341][PH=18][PH0=0.01][P=1.00e-100]	+	Clasp1	intron
chr1	120432694	120432699	62772[gene=chr1_f_c2341][PH=4][PH0=0.01][P=3.53e-03]	+	Clasp1	intron
chr1	120432800	120432809	62796[gene=chr1_f_c2341][PH=20][PH0=0.01][P=1.00e-100]	+	Clasp1	intron
chr1	120433080	120433098	62828[gene=chr1_f_c2341][PH=5][PH0=0.01][P=1.08e-05]	+	Clasp1	intron
chr1	120442977	120442986	62966[gene=chr1_f_c2341][PH=37][PH0=0.01][P=1.00e-100]	+	Clasp1	intron
chr1	120443085	120443087	63002[gene=chr1_f_c2341][PH=6][PH0=0.01][P=2.64e-08]	+	Clasp1	intron
chr1	120467147	120467151	63116[gene=chr1_f_c2341][PH=5][PH0=0.01][P=1.08e-05]	+	Clasp1	intron
chr1	120505493	120505503	63286[gene=chr1_f_c2341][PH=17][PH0=0.01][P=1.00e-100]	+	Clasp1	3'UTR
chr1	120505726	120505727	63329[gene=chr1_f_c2341][PH=23][PH0=0.01][P=1.00e-100]	+	Clasp1	3'UTR
chr1	120505950	120505952	63402[gene=chr1_f_c2341][PH=28][PH0=0.01][P=1.00e-100]	+	Clasp1	3'UTR
chr1	123401741	123401758	63674[gene=chr1_f_c2341][PH=5][PH0=0.01][P=1.08e-05]	+	Ccdc93	3'UTR
chr1	123401925	123401929	63709[gene=chr1_f_c2341][PH=12][PH0=0.01][P=1.00e-100]	+	Ccdc93	3'UTR
chr1	123402028	123402037	63730[gene=chr1_f_c2341][PH=5][PH0=0.01][P=1.08e-05]	+	Ccdc93	3'UTR
chr1	123936501	123936524	63759[gene=chr1_f_c2341][PH=5][PH0=0.01][P=1.08e-05]	+		deep_intergenic
chr1	127477382	127477392	63914[gene=chr1_f_c2341][PH=5][PH0=0.01][P=1.08e-05]	+	Slc35f5	intron
chr1	129346365	129346374	64251[gene=chr1_f_c2341][PH=6][PH0=0.01][P=2.64e-08]	+	Mgat5	intron
chr1	129679591	129679601	64376[gene=chr1_f_c2341][PH=6][PH0=0.01][P=2.64e-08]	+	Ccnt2	intron
chr1	129808125	129808146	64646[gene=chr1_f_c2341][PH=5][PH0=0.01][P=1.08e-05]	+	Rab3gap1	intron
chr1	129808406	129808408	64677[gene=chr1_f_c2341][PH=38][PH0=0.01][P=1.00e-100]	+	Rab3gap1	intron
chr1	130023689	130023698	64952[gene=chr1_f_c2341][PH=5][PH0=0.01][P=1.08e-05]	+	R3hdm1	intron
chr1	130051935	130051948	65072[gene=chr1_f_c2341][PH=4][PH0=0.01][P=3.53e-03]	+	R3hdm1	intron
chr1	130080641	130080653	65269[gene=chr1_f_c2341][PH=6][PH0=0.01][P=2.64e-08]	+	R3hdm1	3'UTR
chr1	130085248	130085274	65353[gene=chr1_f_c2341][PH=4][PH0=0.01][P=3.53e-03]	+	R3hdm1	3'UTR
chr1	130085455	130085467	65372[gene=chr1_f_c2341][PH=12][PH0=0.01][P=1.00e-100]	+	R3hdm1	intron
chr1	130085549	130085552	65407[gene=chr1_f_c2341][PH=47][PH0=0.01][P=1.00e-100]	+	R3hdm1	intron
chr1	130085870	130085874	65476[gene=chr1_f_c2341][PH=4][PH0=0.01][P=3.53e-03]	+	R3hdm1	intron
chr1	130086022	130086025	65504[gene=chr1_f_c2341][PH=9][PH0=0.01][P=1.00e-100]	+	R3hdm1	intron
chr1	130087302	130087303	65565[gene=chr1_f_c2341][PH=5][PH0=0.01][P=1.08e-05]	+	R3hdm1	CDS
chr1	130127997	130128000	65750[gene=chr1_f_c2341][PH=4][PH0=0.01][P=3.53e-03]	+	R3hdm1	CDS
chr1	133470427	133470447	66769[gene=chr1_f_c2341][PH=13][PH0=0.01][P=1.00e-100]	+		deep_intergenic
chr1	133741029	133741047	66805[gene=chr1_f_c2341][PH=7][PH0=0.01][P=1.07e-10]	+	Slc41a1	CDS
chr1	133744496	133744525	66879[gene=chr1_f_c2341][PH=4][PH0=0.01][P=3.53e-03]	+	Slc41a1	3'UTR
chr1	133744907	133744908	66913[gene=chr1_f_c2341][PH=9][PH0=0.01][P=1.00e-100]	+	Slc41a1	3'UTR
chr1	133828169	133828175	66981[gene=chr1_f_c2341][PH=5][PH0=0.01][P=1.08e-05]	+	Nucks1	3'UTR
chr1	133828343	133828346	66993[gene=chr1_f_c2341][PH=5][PH0=0.01][P=1.08e-05]	+	Nucks1	3'UTR
chr1	133828865	133828866	67045[gene=chr1_f_c2341][PH=38][PH0=0.01][P=1.00e-100]	+	Nucks1	3'UTR
chr1	133829271	133829280	67143[gene=chr1_f_c2341][PH=9][PH0=0.01][P=1.00e-100]	+	Nucks1	3'UTR
chr1	133831621	133831629	67257[gene=chr1_f_c2341][PH=13][PH0=0.01][P=1.00e-100]	+	Nucks1	3'UTR||intron
chr1	133832115	133832121	67309[gene=chr1_f_c2341][PH=52][PH0=0.01][P=1.00e-100]	+	Nucks1	3'UTR||intron
chr1	133832588	133832589	67417[gene=chr1_f_c2341][PH=56][PH0=0.01][P=1.00e-100]	+	Nucks1	3'UTR||intron
chr1	134360942	134360951	67673[gene=chr1_f_c2341][PH=9][PH0=0.01][P=1.00e-100]	+	Dstyk	3'UTR
chr1	134361066	134361072	67687[gene=chr1_f_c2341][PH=8][PH0=0.01][P=1.00e-100]	+	Dstyk	3'UTR
chr1	134361863	134361872	67720[gene=chr1_f_c2341][PH=4][PH0=0.01][P=3.53e-03]	+	Dstyk	3'UTR
chr1	134362966	134362979	67733[gene=chr1_f_c2341][PH=8][PH0=0.01][P=1.00e-100]	+	Dstyk	3'UTR
chr1	134401091	134401118	67850[gene=chr1_f_c2341][PH=8][PH0=0.01][P=1.00e-100]	+	Rbbp5	3'UTR
chr1	134811863	134811871	68059[gene=chr1_f_c2341][PH=70][PH0=0.01][P=1.00e-100]	+	Lrrn2	intron
chr1	134833173	134833190	68113[gene=chr1_f_c2341][PH=5][PH0=0.01][P=1.08e-05]	+	Lrrn2	intron
chr1	134834781	134834786	68145[gene=chr1_f_c2341][PH=22][PH0=0.01][P=1.00e-100]	+	Lrrn2	CDS
chr1	135121661	135121670	68354[gene=chr1_f_c2341][PH=14][PH0=0.01][P=1.00e-100]	+		deep_intergenic
chr1	135195463	135195481	68654[gene=chr1_f_c2341][PH=4][PH0=0.01][P=3.53e-03]	+	Plekha6	intron
chr1	135197724	135197729	68739[gene=chr1_f_c2341][PH=36][PH0=0.01][P=1.00e-100]	+	Plekha6	3'UTR
chr1	135197930	135197931	68801[gene=chr1_f_c2341][PH=25][PH0=0.01][P=1.00e-100]	+	Plekha6	3'UTR
chr1	135198164	135198169	68871[gene=chr1_f_c2341][PH=84][PH0=0.01][P=1.00e-100]	+	Plekha6	3'UTR
chr1	135199609	135199610	68989[gene=chr1_f_c2341][PH=10][PH0=0.01][P=1.00e-100]	+	Plekha6	3'UTR
chr1	135266884	135266904	69034[gene=chr1_f_c2341][PH=6][PH0=0.01][P=2.64e-08]	+	Etnk2	intron
chr1	136381902	136381904	69163[gene=chr1_f_c2341][PH=5][PH0=0.01][P=1.08e-05]	+	Klhl12	intron
chr1	136403986	136403987	69225[gene=chr1_f_c2341][PH=12][PH0=0.01][P=1.00e-100]	+	Rabif	3'UTR
chr1	136404322	136404339	69266[gene=chr1_f_c2341][PH=4][PH0=0.01][P=3.53e-03]	+	Rabif	3'UTR
chr1	136622909	136622937	69675[gene=chr1_f_c2341][PH=4][PH0=0.01][P=3.53e-03]	+	Syt2	intron
chr1	136622968	136622975	69683[gene=chr1_f_c2341][PH=6][PH0=0.01][P=2.64e-08]	+	Syt2	intron
chr1	136644252	136644269	69793[gene=chr1_f_c2341][PH=5][PH0=0.01][P=1.08e-05]	+	Syt2	CDS||3'UTR
chr1	136644763	136644766	69961[gene=chr1_f_c2341][PH=109][PH0=0.01][P=1.00e-100]	+	Syt2	3'UTR
chr1	136645457	136645480	70191[gene=chr1_f_c2341][PH=5][PH0=0.01][P=1.08e-05]	+	Syt2	3'UTR
chr1	136645568	136645573	70210[gene=chr1_f_c2341][PH=18][PH0=0.01][P=1.00e-100]	+	Syt2	3'UTR
chr1	136645816	136645822	70275[gene=chr1_f_c2341][PH=18][PH0=0.01][P=1.00e-100]	+	Syt2	3'UTR
chr1	136645964	136645969	70306[gene=chr1_f_c2341][PH=8][PH0=0.01][P=1.00e-100]	+	Syt2	3'UTR
chr1	136646268	136646271	70348[gene=chr1_f_c2341][PH=12][PH0=0.01][P=1.00e-100]	+		downstream_10k
chr1	136646420	136646421	70404[gene=chr1_f_c2341][PH=105][PH0=0.01][P=1.00e-100]	+		downstream_10k
chr1	136646637	136646662	70499[gene=chr1_f_c2341][PH=6][PH0=0.01][P=2.64e-08]	+		downstream_10k
chr1	136646869	136646873	70532[gene=chr1_f_c2341][PH=29][PH0=0.01][P=1.00e-100]	+		downstream_10k
chr1	136647306	136647308	70572[gene=chr1_f_c2341][PH=6][PH0=0.01][P=2.64e-08]	+		downstream_10k
chr1	136647420	136647429	70595[gene=chr1_f_c2341][PH=22][PH0=0.01][P=1.00e-100]	+		downstream_10k
chr1	136647490	136647509	70619[gene=chr1_f_c2341][PH=9][PH0=0.01][P=1.00e-100]	+		downstream_10k
chr1	136648176	136648177	70815[gene=chr1_f_c2341][PH=60][PH0=0.01][P=1.00e-100]	+		downstream_10k
chr1	136648467	136648477	70904[gene=chr1_f_c2341][PH=20][PH0=0.01][P=1.00e-100]	+		downstream_10k
chr1	136649608	136649610	71041[gene=chr1_f_c2341][PH=30][PH0=0.01][P=1.00e-100]	+		downstream_10k
chr1	137052253	137052261	71227[gene=chr1_f_c2341][PH=103][PH0=0.01][P=1.00e-100]	+	Arl8a	3'UTR
chr1	137052548	137052551	71261[gene=chr1_f_c2341][PH=9][PH0=0.01][P=1.00e-100]	+	Arl8a	3'UTR
chr1	137052629	137052630	71288[gene=chr1_f_c2341][PH=36][PH0=0.01][P=1.00e-100]	+	Arl8a	3'UTR
chr1	137052756	137052758	71346[gene=chr1_f_c2341][PH=87][PH0=0.01][P=1.00e-100]	+	Arl8a	3'UTR
chr1	137665662	137665680	71478[gene=chr1_f_c2341][PH=13][PH0=0.01][P=1.00e-100]	+	Phlda3	3'UTR
chr1	138048478	138048481	71571[gene=chr1_f_c2341][PH=5][PH0=0.01][P=1.08e-05]	+	Kif21b	intron
chr1	138525106	138525125	71691[gene=chr1_f_c2341][PH=5][PH0=0.01][P=1.08e-05]	+	Zfp281	3'UTR||intron
chr1	139817777	139817799	71855[gene=chr1_f_c2341][PH=5][PH0=0.01][P=1.08e-05]	+		deep_intergenic
chr1	139836555	139836558	71968[gene=chr1_f_c2341][PH=12][PH0=0.01][P=1.00e-100]	+		deep_intergenic
chr1	139842681	139842697	72045[gene=chr1_f_c2341][PH=16][PH0=0.01][P=1.00e-100]	+		deep_intergenic
chr1	139842873	139842881	72073[gene=chr1_f_c2341][PH=15][PH0=0.01][P=1.00e-100]	+		deep_intergenic
chr1	139843904	139843911	72110[gene=chr1_f_c2341][PH=4][PH0=0.01][P=3.53e-03]	+		deep_intergenic
chr1	140777430	140777451	72322[gene=chr1_f_c2341][PH=19][PH0=0.01][P=1.00e-100]	+		deep_intergenic
chr1	141067606	141067607	72937[gene=chr1_f_c2341][PH=13][PH0=0.01][P=1.00e-100]	+	Dennd1b	3'UTR
chr1	141070459	141070460	72983[gene=chr1_f_c2341][PH=5][PH0=0.01][P=1.08e-05]	+	Dennd1b	3'UTR
chr1	142421425	142421426	73894[gene=chr1_f_c2341][PH=5][PH0=0.01][P=1.08e-05]	+	Kcnt2	intron
chr1	142421663	142421665	73911[gene=chr1_f_c2341][PH=8][PH0=0.01][P=1.00e-100]	+	Kcnt2	intron
chr1	148364252	148364265	74412[gene=chr1_f_c2341][PH=6][PH0=0.01][P=2.64e-08]	+	Fam5c	3'UTR
chr1	148370809	148370833	74475[gene=chr1_f_c2341][PH=5][PH0=0.01][P=1.08e-05]	+	Fam5c	intron
chr1	148378909	148378916	74514[gene=chr1_f_c2341][PH=4][PH0=0.01][P=3.53e-03]	+	Fam5c	intron
chr1	148385733	148385734	74574[gene=chr1_f_c2341][PH=13][PH0=0.01][P=1.00e-100]	+	Fam5c	intron
chr1	148399739	148399741	74682[gene=chr1_f_c2341][PH=18][PH0=0.01][P=1.00e-100]	+	Fam5c	intron
chr1	148405084	148405085	74818[gene=chr1_f_c2341][PH=14][PH0=0.01][P=1.00e-100]	+	Fam5c	intron
chr1	148407137	148407142	74875[gene=chr1_f_c2341][PH=5][PH0=0.01][P=1.08e-05]	+	Fam5c	intron
chr1	148427288	148427292	74972[gene=chr1_f_c2341][PH=9][PH0=0.01][P=1.00e-100]	+	Fam5c	intron
chr1	148438889	148438894	75076[gene=chr1_f_c2341][PH=13][PH0=0.01][P=1.00e-100]	+	Fam5c	intron
chr1	148439925	148439927	75118[gene=chr1_f_c2341][PH=14][PH0=0.01][P=1.00e-100]	+	Fam5c	intron
chr1	148475933	148475934	75315[gene=chr1_f_c2341][PH=12][PH0=0.01][P=1.00e-100]	+	Fam5c	intron
chr1	148476029	148476033	75331[gene=chr1_f_c2341][PH=5][PH0=0.01][P=1.08e-05]	+	Fam5c	intron
chr1	148476654	148476657	75356[gene=chr1_f_c2341][PH=5][PH0=0.01][P=1.08e-05]	+	Fam5c	intron
chr1	148476860	148476869	75373[gene=chr1_f_c2341][PH=6][PH0=0.01][P=2.64e-08]	+	Fam5c	intron
chr1	148477111	148477115	75399[gene=chr1_f_c2341][PH=8][PH0=0.01][P=1.00e-100]	+	Fam5c	intron
chr1	148491770	148491779	75490[gene=chr1_f_c2341][PH=8][PH0=0.01][P=1.00e-100]	+	Fam5c	intron
chr1	148547551	148547557	75742[gene=chr1_f_c2341][PH=4][PH0=0.01][P=3.53e-03]	+	Fam5c	intron
chr1	148676119	148676141	76142[gene=chr1_f_c2341][PH=4][PH0=0.01][P=3.53e-03]	+	Fam5c	intron
chr1	148680175	148680182	76178[gene=chr1_f_c2341][PH=6][PH0=0.01][P=2.64e-08]	+	Fam5c	intron
chr1	148692758	148692761	76261[gene=chr1_f_c2341][PH=8][PH0=0.01][P=1.00e-100]	+	Fam5c	intron
chr1	148692801	148692802	76269[gene=chr1_f_c2341][PH=5][PH0=0.01][P=1.08e-05]	+	Fam5c	intron
chr1	148694362	148694364	76310[gene=chr1_f_c2341][PH=8][PH0=0.01][P=1.00e-100]	+	Fam5c	intron
chr1	148694506	148694528	76317[gene=chr1_f_c2341][PH=6][PH0=0.01][P=2.64e-08]	+	Fam5c	intron
chr1	148700619	148700639	76384[gene=chr1_f_c2341][PH=10][PH0=0.01][P=1.00e-100]	+	Fam5c	intron
chr1	148704505	148704514	76422[gene=chr1_f_c2341][PH=10][PH0=0.01][P=1.00e-100]	+	Fam5c	intron
chr1	148705227	148705230	76453[gene=chr1_f_c2341][PH=6][PH0=0.01][P=2.64e-08]	+	Fam5c	intron
chr1	148733203	148733215	76593[gene=chr1_f_c2341][PH=7][PH0=0.01][P=1.07e-10]	+	Fam5c	intron
chr1	148741050	148741052	76647[gene=chr1_f_c2341][PH=5][PH0=0.01][P=1.08e-05]	+	Fam5c	intron
chr1	148741106	148741129	76655[gene=chr1_f_c2341][PH=9][PH0=0.01][P=1.00e-100]	+	Fam5c	intron
chr1	150360643	150360660	76906[gene=chr1_f_c2341][PH=6][PH0=0.01][P=2.64e-08]	+		deep_intergenic
chr1	153196638	153196640	77119[gene=chr1_f_c2341][PH=11][PH0=0.01][P=1.00e-100]	+	Ivns1abp	5'UTR
chr1	153203118	153203122	77204[gene=chr1_f_c2341][PH=6][PH0=0.01][P=2.64e-08]	+	Ivns1abp	3'UTR
chr1	153210639	153210647	77255[gene=chr1_f_c2341][PH=6][PH0=0.01][P=2.64e-08]	+	Ivns1abp	3'UTR
chr1	153210765	153210777	77269[gene=chr1_f_c2341][PH=6][PH0=0.01][P=2.64e-08]	+	Ivns1abp	3'UTR
chr1	153211158	153211176	77296[gene=chr1_f_c2341][PH=11][PH0=0.01][P=1.00e-100]	+	Ivns1abp	3'UTR
chr1	153279611	153279628	77325[gene=chr1_f_c2341][PH=9][PH0=0.01][P=1.00e-100]	+	Trmt1l	intron
chr1	153293042	153293056	77407[gene=chr1_f_c2341][PH=7][PH0=0.01][P=1.07e-10]	+	Trmt1l	intron
chr1	153635987	153636003	77609[gene=chr1_f_c2341][PH=5][PH0=0.01][P=1.08e-05]	+	Edem3	intron
chr1	153667646	153667655	77724[gene=chr1_f_c2341][PH=6][PH0=0.01][P=2.64e-08]	+	Edem3	3'UTR
chr1	153667963	153667978	77750[gene=chr1_f_c2341][PH=10][PH0=0.01][P=1.00e-100]	+	Edem3	3'UTR
chr1	153668211	153668220	77784[gene=chr1_f_c2341][PH=7][PH0=0.01][P=1.07e-10]	+	Edem3	3'UTR
chr1	153894772	153894793	77847[gene=chr1_f_c2341][PH=7][PH0=0.01][P=1.07e-10]	+		deep_intergenic
chr1	154828723	154828729	78066[gene=chr1_f_c2341][PH=5][PH0=0.01][P=1.08e-05]	+	Nmnat2	intron
chr1	154829320	154829328	78092[gene=chr1_f_c2341][PH=8][PH0=0.01][P=1.00e-100]	+	Nmnat2	intron
chr1	154962881	154962898	78343[gene=chr1_f_c2341][PH=7][PH0=0.01][P=1.07e-10]	+	Nmnat2	3'UTR
chr1	154963841	154963858	78386[gene=chr1_f_c2341][PH=6][PH0=0.01][P=2.64e-08]	+	Nmnat2	3'UTR
chr1	154966250	154966252	78496[gene=chr1_f_c2341][PH=60][PH0=0.01][P=1.00e-100]	+	Nmnat2	3'UTR
chr1	155747161	155747174	78649[gene=chr1_f_c2341][PH=34][PH0=0.01][P=1.00e-100]	+	Glul	5'UTR
chr1	155750098	155750099	78681[gene=chr1_f_c2341][PH=6][PH0=0.01][P=2.64e-08]	+	Glul	CDS
chr1	155750120	155750124	78686[gene=chr1_f_c2341][PH=5][PH0=0.01][P=1.08e-05]	+	Glul	CDS
chr1	155755543	155755547	78780[gene=chr1_f_c2341][PH=20][PH0=0.01][P=1.00e-100]	+	Glul	3'UTR
chr1	155755953	155755954	78828[gene=chr1_f_c2341][PH=11][PH0=0.01][P=1.00e-100]	+	Glul	3'UTR
chr1	155756445	155756452	78867[gene=chr1_f_c2341][PH=6][PH0=0.01][P=2.64e-08]	+	Glul	3'UTR
chr1	155756521	155756538	78880[gene=chr1_f_c2341][PH=9][PH0=0.01][P=1.00e-100]	+	Glul	3'UTR
chr1	155756742	155756743	78948[gene=chr1_f_c2341][PH=29][PH0=0.01][P=1.00e-100]	+	Glul	3'UTR
chr1	155922343	155922360	78989[gene=chr1_f_c2341][PH=31][PH0=0.01][P=1.00e-100]	+		deep_intergenic
chr1	157466375	157466393	79306[gene=chr1_f_c2341][PH=5][PH0=0.01][P=1.08e-05]	+	Acbd6	intron
chr1	157535418	157535421	79510[gene=chr1_f_c2341][PH=10][PH0=0.01][P=1.00e-100]	+		downstream_10k
chr1	157535913	157535923	79553[gene=chr1_f_c2341][PH=7][PH0=0.01][P=1.07e-10]	+		downstream_10k
chr1	158577447	158577452	79912[gene=11352][PH=5][PH0=0.07][P=1.64e-04]	+	Abl2	3'UTR
chr1	158578316	158578317	79938[gene=11352][PH=12][PH0=0.07][P=1.00e-100]	+	Abl2	3'UTR
chr1	158579612	158579628	79984[gene=11352][PH=4][PH0=0.07][P=8.98e-03]	+	Abl2	3'UTR
chr1	160318521	160318526	80222[gene=11899][PH=9][PH0=0.08][P=3.50e-11]	+	Astn1	intron
chr1	160339341	160339370	80314[gene=11899][PH=11][PH0=0.08][P=1.00e-100]	+	Astn1	intron
chr1	160339767	160339772	80335[gene=11899][PH=10][PH0=0.08][P=8.14e-13]	+	Astn1	intron
chr1	160409779	160409782	80473[gene=11899][PH=20][PH0=0.08][P=1.00e-100]	+	Astn1	intron
chr1	160505033	160505037	80757[gene=11899][PH=11][PH0=0.08][P=1.00e-100]	+	Astn1	intron
chr1	160546284	160546289	80974[gene=11899][PH=13][PH0=0.08][P=1.00e-100]	+	Astn1	intron
chr1	160621212	160621215	81186[gene=11899][PH=9][PH0=0.08][P=3.50e-11]	+	Astn1	3'UTR
chr1	160621639	160621641	81221[gene=11899][PH=8][PH0=0.08][P=3.33e-09]	+	Astn1	3'UTR
chr1	161250104	161250121	81726[gene=26374][PH=12][PH0=0.13][P=3.00e-13]	+	Rfwd2	intron
chr1	161251686	161251693	81772[gene=26374][PH=15][PH0=0.13][P=3.00e-13]	+	Rfwd2	intron
chr1	161459067	161459080	82023[gene=21960][PH=34][PH0=0.25][P=1.00e-100]	+	Tnr	intron
chr1	161470460	161470467	82178[gene=21960][PH=20][PH0=0.25][P=1.00e-100]	+	Tnr	intron
chr1	161473236	161473240	82270[gene=21960][PH=17][PH0=0.25][P=1.00e-100]	+	Tnr	intron
chr1	161484506	161484507	82405[gene=21960][PH=9][PH0=0.25][P=5.35e-07]	+	Tnr	intron
chr1	161502529	161502550	82660[gene=21960][PH=16][PH0=0.25][P=1.00e-100]	+	Tnr	intron
chr1	161502891	161502895	82694[gene=21960][PH=11][PH0=0.25][P=3.59e-10]	+	Tnr	intron
chr1	161507384	161507391	82735[gene=21960][PH=11][PH0=0.25][P=3.59e-10]	+	Tnr	intron
chr1	161537835	161537836	82986[gene=21960][PH=8][PH0=0.25][P=1.74e-05]	+	Tnr	intron
chr1	161559709	161559725	83138[gene=21960][PH=11][PH0=0.25][P=3.59e-10]	+	Tnr	intron
chr1	161567363	161567386	83256[gene=21960][PH=7][PH0=0.25][P=4.94e-04]	+	Tnr	intron
chr1	161645920	161645931	83477[gene=21960][PH=7][PH0=0.25][P=4.94e-04]	+	Tnr	intron
chr1	161706803	161706815	83733[gene=21960][PH=7][PH0=0.25][P=4.94e-04]	+	Tnr	intron
chr1	161707728	161707730	83767[gene=21960][PH=10][PH0=0.25][P=1.46e-08]	+	Tnr	intron
chr1	161725192	161725211	83869[gene=21960][PH=9][PH0=0.25][P=5.35e-07]	+	Tnr	intron
chr1	161738981	161738990	83962[gene=21960][PH=10][PH0=0.25][P=1.46e-08]	+	Tnr	intron
chr1	161739280	161739290	84002[gene=21960][PH=27][PH0=0.25][P=1.00e-100]	+	Tnr	intron
chr1	161767934	161767940	84142[gene=21960][PH=8][PH0=0.25][P=1.74e-05]	+	Tnr	intron
chr1	161768022	161768028	84155[gene=21960][PH=10][PH0=0.25][P=1.46e-08]	+	Tnr	intron
chr1	161855869	161855876	84484[gene=21960][PH=12][PH0=0.25][P=8.86e-12]	+		downstream_10k
chr1	161856680	161856687	84554[gene=21960][PH=99][PH0=0.25][P=1.00e-100]	+		downstream_10k
chr1	161856843	161856845	84616[gene=21960][PH=12][PH0=0.25][P=8.86e-12]	+		downstream_10k
chr1	161856905	161856923	84629[gene=21960][PH=9][PH0=0.25][P=5.35e-07]	+		downstream_10k
chr1	161857060	161857064	84646[gene=21960][PH=8][PH0=0.25][P=1.74e-05]	+		downstream_10k
chr1	161857105	161857106	84657[gene=21960][PH=7][PH0=0.25][P=4.94e-04]	+		downstream_10k
chr1	161857616	161857618	84717[gene=21960][PH=9][PH0=0.25][P=5.35e-07]	+		downstream_10k
chr1	161858273	161858274	84813[gene=21960][PH=55][PH0=0.25][P=1.00e-100]	+		downstream_10k
chr1	161858620	161858621	84879[gene=21960][PH=7][PH0=0.25][P=4.94e-04]	+		downstream_10k
chr1	161859045	161859055	84932[gene=21960][PH=27][PH0=0.25][P=1.00e-100]	+		downstream_10k
chr1	161859177	161859178	84977[gene=21960][PH=31][PH0=0.25][P=1.00e-100]	+		downstream_10k
chr1	161859757	161859760	85123[gene=21960][PH=16][PH0=0.25][P=1.00e-100]	+		downstream_10k
chr1	161860242	161860246	85199[gene=21960][PH=19][PH0=0.25][P=1.00e-100]	+		downstream_10k
chr1	161860321	161860322	85228[gene=21960][PH=28][PH0=0.25][P=1.00e-100]	+		downstream_10k
chr1	161860382	161860396	85249[gene=21960][PH=10][PH0=0.25][P=1.46e-08]	+		downstream_10k
chr1	161860923	161860924	85305[gene=21960][PH=19][PH0=0.25][P=1.00e-100]	+		downstream_10k
chr1	161861307	161861315	85340[gene=21960][PH=7][PH0=0.25][P=4.94e-04]	+		downstream_10k
chr1	161861398	161861408	85355[gene=21960][PH=8][PH0=0.25][P=1.74e-05]	+		downstream_10k
chr1	161861721	161861729	85377[gene=21960][PH=14][PH0=0.25][P=1.00e-100]	+		downstream_10k
chr1	162884947	162884950	85657[gene=381305][PH=7][PH0=0.18][P=1.24e-05]	+	Rc3h1	CDS
chr1	162901529	162901530	85866[gene=381305][PH=6][PH0=0.18][P=4.09e-04]	+	Rc3h1	3'UTR
chr1	162901693	162901697	85881[gene=381305][PH=6][PH0=0.18][P=4.09e-04]	+	Rc3h1	3'UTR
chr1	162902633	162902643	85923[gene=381305][PH=13][PH0=0.18][P=5.65e-13]	+	Rc3h1	3'UTR
chr1	162903660	162903672	85999[gene=381305][PH=13][PH0=0.18][P=5.65e-13]	+	Rc3h1	3'UTR
chr1	162904153	162904174	86025[gene=381305][PH=18][PH0=0.18][P=5.65e-13]	+	Rc3h1	3'UTR
chr1	162966005	162966008	86088[gene=chr1_f_c3400][PH=47][PH0=0.37][P=3.46e-14]	+	Gas5	exon_unclassified
chr1	162967512	162967534	86127[gene=chr1_f_c3400][PH=13][PH0=0.37][P=1.00e-12]	+	Gas5	exon_unclassified
chr1	162968220	162968245	86153[gene=chr1_f_c3400][PH=9][PH0=0.37][P=6.36e-07]	+	Snord47	intron
chr1	162968446	162968473	86167[gene=chr1_f_c3400][PH=6][PH0=0.37][P=4.19e-03]	+	Gas5	intron
chr1	163901430	163901440	86330[gene=67292][PH=5][PH0=0.06][P=1.37e-05]	+	Pigc	CDS
chr1	164527177	164527194	86475[gene=53330][PH=11][PH0=0.13][P=9.17e-14]	+	Vamp4	CDS
chr1	164529017	164529021	86539[gene=53330][PH=9][PH0=0.13][P=2.27e-10]	+	Vamp4	3'UTR
chr1	165745991	165745997	86664[gene=16579][PH=16][PH0=0.19][P=3.53e-13]	+	Kifap3	CDS
chr1	165798128	165798146	87033[gene=16579][PH=9][PH0=0.19][P=2.13e-08]	+	Kifap3	intron
chr1	165817749	165817753	87102[gene=16579][PH=6][PH0=0.19][P=1.02e-03]	+	Kifap3	intron
chr1	165846180	165846181	87287[gene=16579][PH=37][PH0=0.19][P=3.53e-13]	+	Kifap3	3'UTR
chr1	165846459	165846470	87402[gene=16579][PH=42][PH0=0.19][P=3.53e-13]	+	Kifap3	3'UTR
chr1	166182281	166182302	87598[gene=116914][PH=6][PH0=0.26][P=1.13e-03]	+	Slc19a2	intron
chr1	166182395	166182405	87618[gene=116914][PH=26][PH0=0.26][P=1.00e-100]	+	Slc19a2	intron
chr1	166194120	166194123	87700[gene=116914][PH=9][PH0=0.26][P=6.16e-08]	+	Slc19a2	3'UTR
chr1	166194212	166194219	87718[gene=116914][PH=9][PH0=0.26][P=6.16e-08]	+	Slc19a2	3'UTR
chr1	166194297	166194301	87734[gene=116914][PH=7][PH0=0.26][P=4.97e-05]	+	Slc19a2	3'UTR
chr1	166194349	166194355	87742[gene=116914][PH=7][PH0=0.26][P=4.97e-05]	+	Slc19a2	3'UTR
chr1	166195365	166195369	87796[gene=116914][PH=8][PH0=0.26][P=1.87e-06]	+	Slc19a2	3'UTR
chr1	167704592	167704597	88184[gene=433375][PH=10][PH0=0.10][P=1.55e-13]	+	Creg1	3'UTR
chr1	168938327	168938338	88459[gene=chr1_f_c3594][PH=6][PH0=0.18][P=4.83e-05]	+	Fam78b	intron
chr1	169019057	169019069	88786[gene=226610][PH=6][PH0=0.19][P=6.24e-04]	+	Fam78b	3'UTR
chr1	169019145	169019148	88807[gene=226610][PH=21][PH0=0.19][P=2.39e-13]	+	Fam78b	3'UTR
chr1	169019432	169019435	88840[gene=226610][PH=7][PH0=0.19][P=1.96e-05]	+	Fam78b	3'UTR
chr1	169019626	169019627	88878[gene=226610][PH=12][PH0=0.19][P=4.77e-13]	+	Fam78b	3'UTR
chr1	169019887	169019889	88917[gene=226610][PH=12][PH0=0.19][P=4.77e-13]	+	Fam78b	3'UTR
chr1	169020080	169020085	88952[gene=226610][PH=21][PH0=0.19][P=2.39e-13]	+	Fam78b	3'UTR
chr1	169020145	169020158	88974[gene=226610][PH=13][PH0=0.19][P=2.39e-13]	+	Fam78b	3'UTR
chr1	169020276	169020281	89003[gene=226610][PH=10][PH0=0.19][P=2.58e-10]	+	Fam78b	3'UTR
chr1	169020591	169020592	89026[gene=226610][PH=6][PH0=0.19][P=6.24e-04]	+	Fam78b	3'UTR
chr1	169020671	169020684	89045[gene=226610][PH=14][PH0=0.19][P=2.39e-13]	+	Fam78b	3'UTR
chr1	169020730	169020753	89056[gene=226610][PH=6][PH0=0.19][P=6.24e-04]	+	Fam78b	3'UTR
chr1	169021079	169021089	89077[gene=226610][PH=11][PH0=0.19][P=5.25e-12]	+	Fam78b	3'UTR
chr1	169260455	169260456	89133[gene=68944][PH=10][PH0=0.10][P=1.69e-13]	+	Tmco1	3'UTR
chr1	169260671	169260672	89183[gene=68944][PH=20][PH0=0.10][P=1.00e-100]	+	Tmco1	3'UTR
chr1	173205239	173205240	89606[gene=57370][PH=4][PH0=0.03][P=3.54e-05]	+	B4galt3	intron
chr1	174052101	174052102	89831[gene=12847][PH=22][PH0=0.20][P=1.00e-100]	+	Copa	3'UTR
chr1	174052245	174052246	89877[gene=12847][PH=15][PH0=0.20][P=1.00e-100]	+	Copa	3'UTR
chr1	174052324	174052335	89913[gene=12847][PH=54][PH0=0.20][P=1.00e-100]	+	Copa	3'UTR
chr1	174065742	174065757	90029[gene=19298][PH=6][PH0=0.16][P=4.09e-05]	+	Pex19	3'UTR
chr1	174065849	174065860	90042[gene=19298][PH=5][PH0=0.16][P=1.30e-03]	+	Pex19	3'UTR
chr1	174065923	174065927	90055[gene=19298][PH=11][PH0=0.16][P=1.37e-13]	+	Pex19	3'UTR||intron
chr1	174302384	174302386	90442[gene=16513][PH=13][PH0=0.22][P=1.03e-13]	+	Kcnj10	3'UTR
chr1	174303810	174303815	90521[gene=16513][PH=9][PH0=0.22][P=1.93e-08]	+	Kcnj10	3'UTR
chr1	176433337	176433348	90775[gene=54418][PH=8][PH0=0.12][P=6.58e-08]	+	Fmn2	CDS
chr1	176473133	176473136	90879[gene=54418][PH=25][PH0=0.12][P=7.93e-13]	+	Fmn2	intron
chr1	176476422	176476426	90932[gene=54418][PH=11][PH0=0.12][P=7.93e-13]	+	Fmn2	intron
chr1	176501229	176501248	91041[gene=54418][PH=5][PH0=0.12][P=7.28e-03]	+	Fmn2	intron
chr1	176504680	176504681	91102[gene=54418][PH=5][PH0=0.12][P=7.28e-03]	+	Fmn2	intron
chr1	176521393	176521413	91206[gene=54418][PH=7][PH0=0.12][P=3.73e-06]	+	Fmn2	intron
chr1	176549957	176549958	91321[gene=54418][PH=8][PH0=0.12][P=6.58e-08]	+	Fmn2	intron
chr1	176556668	176556669	91392[gene=54418][PH=10][PH0=0.12][P=1.51e-11]	+	Fmn2	intron
chr1	176557115	176557119	91424[gene=54418][PH=11][PH0=0.12][P=7.93e-13]	+	Fmn2	intron
chr1	176655359	176655384	91714[gene=54418][PH=6][PH0=0.12][P=1.81e-04]	+	Fmn2	intron
chr1	176709152	176709170	92108[gene=54418][PH=9][PH0=0.12][P=1.02e-09]	+	Fmn2	intron
chr1	177901592	177901612	92414[gene=chr1_f_c3872][PH=6][PH0=0.03][P=5.05e-10]	+		deep_intergenic
chr1	178800970	178800990	92575[gene=76816][PH=6][PH0=0.04][P=1.05e-07]	+	Sdccag8	intron
chr1	178841010	178841019	92650[gene=76816][PH=6][PH0=0.04][P=1.05e-07]	+	Sdccag8	intron
chr1	179379074	179379085	92842[gene=30928][PH=12][PH0=0.18][P=1.00e-100]	+	Zbtb18	3'UTR
chr1	180035187	180035199	93122[gene=chr1_f_c3925][PH=5][PH0=0.03][P=2.86e-06]	+	Gm16432	intron
chr1	180185648	180185669	93416[gene=78825][PH=5][PH0=0.06][P=3.89e-05]	+		downstream_10k
chr1	180466653	180466675	93625[gene=chr1_f_c3952][PH=5][PH0=0.11][P=1.14e-04]	+	Kif26b	intron
chr1	180497013	180497036	93781[gene=240945][PH=7][PH0=0.07][P=6.26e-08]	+	Kif26b	intron
chr1	180647790	180647807	94124[gene=240945][PH=7][PH0=0.07][P=6.26e-08]	+	Kif26b	intron
chr1	180652876	180652879	94157[gene=240945][PH=13][PH0=0.07][P=1.00e-100]	+	Kif26b	intron
chr1	180762408	180762430	94368[gene=269152][PH=6][PH0=0.05][P=6.39e-07]	+	Kif26b	intron
chr1	181556491	181556494	94721[gene=226744][PH=7][PH0=0.12][P=8.34e-07]	+	Cnst	3'UTR
chr1	181556709	181556717	94762[gene=226744][PH=41][PH0=0.12][P=1.00e-100]	+	Cnst	3'UTR
chr1	181557049	181557052	94867[gene=226744][PH=44][PH0=0.12][P=1.00e-100]	+	Cnst	3'UTR
chr1	181616958	181616961	95027[gene=109232][PH=11][PH0=0.12][P=1.00e-100]	+	Sccpdh	3'UTR
chr1	181617244	181617254	95059[gene=109232][PH=16][PH0=0.12][P=1.00e-100]	+	Sccpdh	3'UTR
chr1	181923035	181923050	95270[gene=chr1_f_c4003][PH=6][PH0=0.22][P=3.27e-03]	+	Cdc42bpa	intron
chr1	181933078	181933085	95381[gene=chr1_f_c4003][PH=8][PH0=0.22][P=3.77e-06]	+	Cdc42bpa	intron
chr1	182023177	182023178	95889[gene=chr1_f_c4003][PH=24][PH0=0.22][P=1.00e-100]	+	Cdc42bpa	intron
chr1	182061882	182061895	96342[gene=chr1_f_c4003][PH=6][PH0=0.22][P=3.27e-03]	+	Cdc42bpa	intron
chr1	182062249	182062275	96366[gene=chr1_f_c4003][PH=8][PH0=0.22][P=3.77e-06]	+	Cdc42bpa	intron
chr1	182062684	182062685	96403[gene=chr1_f_c4003][PH=9][PH0=0.22][P=1.03e-07]	+	Cdc42bpa	intron
chr1	182062782	182062784	96424[gene=chr1_f_c4003][PH=12][PH0=0.22][P=1.00e-100]	+	Cdc42bpa	intron
chr1	182074978	182074991	96563[gene=chr1_f_c4003][PH=21][PH0=0.22][P=1.00e-100]	+	Cdc42bpa	CDS
chr1	182092232	182092241	96710[gene=chr1_f_c4003][PH=17][PH0=0.22][P=1.00e-100]	+	Cdc42bpa	CDS
chr1	182095156	182095160	96854[gene=chr1_f_c4003][PH=16][PH0=0.22][P=1.00e-100]	+	Cdc42bpa	3'UTR
chr1	182683580	182683600	97128[gene=170760][PH=6][PH0=0.09][P=3.81e-06]	+	Acbd3	3'UTR
chr1	184761150	184761168	97693[gene=96935][PH=8][PH0=0.07][P=2.90e-10]	+	Susd4	intron
chr1	184826157	184826160	97875[gene=96935][PH=13][PH0=0.07][P=3.38e-13]	+		downstream_10k
chr1	184826583	184826593	97917[gene=96935][PH=6][PH0=0.07][P=2.54e-06]	+		downstream_10k
chr1	184826625	184826627	97928[gene=96935][PH=11][PH0=0.07][P=3.38e-13]	+		downstream_10k
chr1	187102966	187102993	98374[gene=chr1_f_c4161][PH=6][PH0=0.12][P=3.96e-05]	+	Rab3gap2	intron
chr1	187110319	187110334	98483[gene=chr1_f_c4161][PH=8][PH0=0.12][P=1.28e-08]	+	Rab3gap2	3'UTR||intron
chr1	187110527	187110534	98507[gene=chr1_f_c4161][PH=19][PH0=0.12][P=1.00e-100]	+	Rab3gap2	3'UTR
chr1	187180648	187180672	98562[gene=23827][PH=6][PH0=0.04][P=4.54e-08]	+	Bpnt1	3'UTR
chr1	189154481	189154485	99158[gene=67769][PH=4][PH0=0.05][P=2.96e-03]	+	Gpatch2	intron
chr1	189732594	189732605	99727[gene=26381][PH=23][PH0=0.07][P=1.00e-100]	+	Esrrg	intron
chr1	189813860	189813864	99957[gene=26381][PH=7][PH0=0.07][P=2.18e-07]	+	Esrrg	intron
chr1	189850422	189850430	100093[gene=26381][PH=9][PH0=0.07][P=2.07e-11]	+	Esrrg	intron
chr1	189974827	189974846	100329[gene=26381][PH=11][PH0=0.07][P=1.00e-100]	+	Esrrg	intron
chr1	190035216	190035226	100480[gene=26381][PH=15][PH0=0.07][P=1.00e-100]	+	Esrrg	3'UTR
chr1	190035423	190035425	100510[gene=26381][PH=12][PH0=0.07][P=1.00e-100]	+	Esrrg	3'UTR
chr1	190035720	190035728	100548[gene=26381][PH=7][PH0=0.07][P=2.18e-07]	+	Esrrg	3'UTR
chr1	190035794	190035796	100563[gene=26381][PH=12][PH0=0.07][P=1.00e-100]	+	Esrrg	3'UTR
chr1	190035959	190035962	100593[gene=26381][PH=14][PH0=0.07][P=1.00e-100]	+	Esrrg	3'UTR
chr1	190036244	190036252	100632[gene=26381][PH=6][PH0=0.07][P=1.75e-05]	+	Esrrg	3'UTR
chr1	190036537	190036548	100653[gene=26381][PH=7][PH0=0.07][P=2.18e-07]	+	Esrrg	3'UTR
chr1	190036787	190036790	100688[gene=26381][PH=13][PH0=0.07][P=1.00e-100]	+	Esrrg	3'UTR
chr1	190036909	190036920	100714[gene=26381][PH=8][PH0=0.07][P=2.32e-09]	+	Esrrg	3'UTR
chr1	190036946	190036954	100722[gene=26381][PH=5][PH0=0.07][P=1.17e-03]	+	Esrrg	3'UTR
chr1	190037257	190037266	100771[gene=26381][PH=17][PH0=0.07][P=1.00e-100]	+	Esrrg	3'UTR
chr1	190037649	190037650	100864[gene=26381][PH=11][PH0=0.07][P=1.00e-100]	+	Esrrg	3'UTR
chr1	190038244	190038261	100902[gene=26381][PH=8][PH0=0.07][P=2.32e-09]	+	Esrrg	3'UTR
chr1	190038518	190038527	100942[gene=26381][PH=15][PH0=0.07][P=1.00e-100]	+	Esrrg	3'UTR
chr1	190038695	190038700	100969[gene=26381][PH=10][PH0=0.07][P=1.00e-100]	+	Esrrg	3'UTR
chr1	191622943	191622966	101037[gene=19250][PH=5][PH0=0.01][P=5.70e-10]	+	Ptpn14	intron
chr1	193600241	193600243	101520[gene=226856][PH=7][PH0=0.37][P=1.37e-03]	+	Lpgat1	CDS
chr1	193602654	193602655	101643[gene=226856][PH=44][PH0=0.37][P=1.00e-100]	+	Lpgat1	3'UTR||intron
chr1	193603261	193603269	101734[gene=226856][PH=7][PH0=0.37][P=1.37e-03]	+	Lpgat1	3'UTR||intron
chr1	193606886	193606887	101896[gene=226856][PH=8][PH0=0.37][P=7.36e-05]	+	Lpgat1	3'UTR||intron
chr1	193607226	193607228	101989[gene=226856][PH=52][PH0=0.37][P=1.00e-100]	+	Lpgat1	3'UTR||intron
chr1	193607283	193607287	102018[gene=226856][PH=11][PH0=0.37][P=5.36e-09]	+	Lpgat1	3'UTR||intron
chr1	193607377	193607384	102035[gene=226856][PH=8][PH0=0.37][P=7.36e-05]	+	Lpgat1	3'UTR||intron
chr1	193607458	193607466	102050[gene=226856][PH=8][PH0=0.37][P=7.36e-05]	+	Lpgat1	3'UTR||intron
chr1	193608080	193608097	102094[gene=226856][PH=7][PH0=0.37][P=1.37e-03]	+	Lpgat1	3'UTR||intron
chr1	194164012	194164033	102438[gene=16510][PH=8][PH0=0.04][P=1.97e-11]	+	Kcnh1	intron
chr1	196479865	196479870	103064[gene=18845][PH=5][PH0=0.05][P=7.16e-05]	+	Plxna2	intron
chr1	196619600	196619619	103303[gene=18845][PH=9][PH0=0.05][P=1.11e-16]	+	Plxna2	intron
chr1	196640424	196640451	103371[gene=18845][PH=6][PH0=0.05][P=7.57e-07]	+	Plxna2	3'UTR
chr1	196640634	196640637	103384[gene=18845][PH=7][PH0=0.05][P=6.67e-09]	+	Plxna2	3'UTR
chr1	196642022	196642036	103424[gene=18845][PH=10][PH0=0.05][P=1.00e-100]	+	Plxna2	3'UTR
chr1	196642324	196642337	103438[gene=18845][PH=7][PH0=0.05][P=6.67e-09]	+	Plxna2	3'UTR
chr1	196810461	196810462	103550[gene=chr1_f_c4363][PH=11][PH0=0.47][P=6.95e-08]	+	A330023F24Rik	intron
chr1	196810572	196810584	103588[gene=chr1_f_c4363][PH=49][PH0=0.47][P=1.00e-100]	+	A330023F24Rik	intron
chr1	196810866	196810888	103640[gene=chr1_f_c4363][PH=10][PH0=0.47][P=1.46e-06]	+	A330023F24Rik	intron
chr1	196813871	196813883	103785[gene=chr1_f_c4363][PH=13][PH0=0.47][P=1.19e-10]	+	A330023F24Rik	intron
chr1	196826649	196826650	103962[gene=chr1_f_c4363][PH=19][PH0=0.47][P=1.00e-100]	+	A330023F24Rik	intron
chr1	196828803	196828805	104051[gene=chr1_f_c4363][PH=7][PH0=0.47][P=6.71e-03]	+	A330023F24Rik	intron
chr1	196829884	196829895	104092[gene=chr1_f_c4363][PH=8][PH0=0.47][P=4.61e-04]	+	A330023F24Rik	intron
chr1	196829996	196830012	104107[gene=chr1_f_c4363][PH=8][PH0=0.47][P=4.61e-04]	+	A330023F24Rik	intron
chr1	196834460	196834464	104169[gene=chr1_f_c4363][PH=12][PH0=0.47][P=3.01e-09]	+	A330023F24Rik	intron
chr1	196848995	196849000	104422[gene=chr1_f_c4363][PH=12][PH0=0.47][P=3.01e-09]	+	A330023F24Rik	intron
chr1	196860740	196860746	104649[gene=chr1_f_c4363][PH=16][PH0=0.47][P=1.00e-100]	+	A330023F24Rik	exon_unclassified
chr1	3194746	3194761	282[gene=chr1_r_c2][PH=5][PH0=0.24][P=5.72e-03]	-		downstream_10k
chr1	3195650	3195661	345[gene=497097][PH=20][PH0=0.20][P=1.00e-100]	-		downstream_10k
chr1	3204183	3204193	492[gene=497097][PH=9][PH0=0.20][P=1.16e-07]	-	Xkr4	exon_unclassified
chr1	3205501	3205506	540[gene=497097][PH=6][PH0=0.20][P=4.63e-03]	-	Xkr4	3'UTR
chr1	3206923	3206927	591[gene=497097][PH=7][PH0=0.20][P=1.57e-04]	-	Xkr4	CDS
chr1	3217365	3217377	624[gene=497097][PH=11][PH0=0.20][P=5.24e-11]	-	Xkr4	intron
chr1	3246249	3246252	717[gene=497097][PH=10][PH0=0.20][P=2.61e-09]	-	Xkr4	intron
chr1	3247522	3247523	756[gene=497097][PH=13][PH0=0.20][P=1.00e-100]	-	Xkr4	intron
chr1	3287118	3287134	1045[gene=497097][PH=7][PH0=0.20][P=1.57e-04]	-	Xkr4	intron
chr1	3287465	3287483	1073[gene=497097][PH=18][PH0=0.20][P=1.00e-100]	-	Xkr4	intron
chr1	3375713	3375715	1523[gene=497097][PH=13][PH0=0.20][P=1.00e-100]	-	Xkr4	intron
chr1	3386930	3386944	1639[gene=497097][PH=8][PH0=0.20][P=4.57e-06]	-	Xkr4	intron
chr1	3387581	3387587	1687[gene=497097][PH=17][PH0=0.20][P=1.00e-100]	-	Xkr4	intron
chr1	3387654	3387666	1708[gene=497097][PH=8][PH0=0.20][P=4.57e-06]	-	Xkr4	intron
chr1	3388522	3388523	1754[gene=497097][PH=23][PH0=0.20][P=1.00e-100]	-	Xkr4	intron
chr1	3388671	3388672	1803[gene=497097][PH=35][PH0=0.20][P=1.00e-100]	-	Xkr4	intron
chr1	3388759	3388767	1832[gene=497097][PH=6][PH0=0.20][P=4.63e-03]	-	Xkr4	intron
chr1	3398930	3398938	1913[gene=497097][PH=6][PH0=0.20][P=4.63e-03]	-	Xkr4	intron
chr1	3474947	3474948	2325[gene=497097][PH=15][PH0=0.20][P=1.00e-100]	-	Xkr4	intron
chr1	3482587	3482593	2434[gene=497097][PH=7][PH0=0.20][P=1.57e-04]	-	Xkr4	intron
chr1	3496112	3496134	2513[gene=497097][PH=9][PH0=0.20][P=1.16e-07]	-	Xkr4	intron
chr1	3503165	3503172	2603[gene=497097][PH=6][PH0=0.20][P=4.63e-03]	-	Xkr4	intron
chr1	3549819	3549831	2918[gene=497097][PH=13][PH0=0.20][P=1.00e-100]	-	Xkr4	intron
chr1	3554082	3554088	3035[gene=497097][PH=15][PH0=0.20][P=1.00e-100]	-	Xkr4	intron
chr1	3566941	3566965	3232[gene=497097][PH=7][PH0=0.20][P=1.57e-04]	-	Xkr4	intron
chr1	3605807	3605826	3608[gene=497097][PH=7][PH0=0.20][P=1.57e-04]	-	Xkr4	intron
chr1	3654253	3654263	3918[gene=497097][PH=7][PH0=0.20][P=1.57e-04]	-	Xkr4	intron
chr1	3654373	3654380	3948[gene=497097][PH=18][PH0=0.20][P=1.00e-100]	-	Xkr4	intron
chr1	8463967	8463976	4955[gene=71096][PH=6][PH0=0.12][P=5.48e-04]	-	Sntg1	intron
chr1	8547529	8547533	5270[gene=71096][PH=7][PH0=0.12][P=1.14e-05]	-	Sntg1	intron
chr1	8614706	8614712	5639[gene=71096][PH=7][PH0=0.12][P=1.14e-05]	-	Sntg1	intron
chr1	8726716	8726717	6059[gene=71096][PH=9][PH0=0.12][P=3.17e-09]	-	Sntg1	intron
chr1	8729628	8729631	6113[gene=71096][PH=7][PH0=0.12][P=1.14e-05]	-	Sntg1	intron
chr1	8828020	8828023	6395[gene=71096][PH=8][PH0=0.12][P=2.03e-07]	-	Sntg1	intron
chr1	8847747	8847770	6488[gene=71096][PH=7][PH0=0.12][P=1.14e-05]	-	Sntg1	intron
chr1	8860928	8860943	6566[gene=71096][PH=12][PH0=0.12][P=1.00e-100]	-	Sntg1	intron
chr1	8944205	8944206	6921[gene=71096][PH=8][PH0=0.12][P=2.03e-07]	-	Sntg1	intron
chr1	8944303	8944304	6941[gene=71096][PH=9][PH0=0.12][P=3.17e-09]	-	Sntg1	intron
chr1	8944724	8944737	6967[gene=71096][PH=16][PH0=0.12][P=1.00e-100]	-	Sntg1	intron
chr1	8945023	8945047	6995[gene=71096][PH=8][PH0=0.12][P=2.03e-07]	-	Sntg1	intron
chr1	8956667	8956687	7079[gene=71096][PH=6][PH0=0.12][P=5.48e-04]	-	Sntg1	intron
chr1	8957127	8957135	7116[gene=71096][PH=6][PH0=0.12][P=5.48e-04]	-	Sntg1	intron
chr1	8957698	8957709	7147[gene=71096][PH=13][PH0=0.12][P=1.00e-100]	-	Sntg1	intron
chr1	9090995	9091012	7604[gene=71096][PH=6][PH0=0.12][P=5.48e-04]	-	Sntg1	intron
chr1	9116682	9116685	7828[gene=71096][PH=6][PH0=0.12][P=5.48e-04]	-	Sntg1	intron
chr1	9134783	9134791	7943[gene=71096][PH=7][PH0=0.12][P=1.14e-05]	-	Sntg1	intron
chr1	9135072	9135075	7976[gene=71096][PH=10][PH0=0.12][P=4.31e-11]	-	Sntg1	intron
chr1	9141032	9141041	8069[gene=71096][PH=20][PH0=0.12][P=1.00e-100]	-	Sntg1	intron
chr1	9145667	9145687	8138[gene=71096][PH=14][PH0=0.12][P=1.00e-100]	-	Sntg1	intron
chr1	9162427	9162429	8294[gene=71096][PH=9][PH0=0.12][P=3.17e-09]	-	Sntg1	intron
chr1	9164543	9164553	8322[gene=71096][PH=7][PH0=0.12][P=1.14e-05]	-	Sntg1	intron
chr1	9185302	9185305	8602[gene=71096][PH=13][PH0=0.12][P=1.00e-100]	-	Sntg1	intron
chr1	9189486	9189493	8714[gene=71096][PH=34][PH0=0.12][P=1.00e-100]	-	Sntg1	intron
chr1	9269759	9269777	8931[gene=71096][PH=6][PH0=0.12][P=5.48e-04]	-	Sntg1	intron
chr1	9269823	9269830	8951[gene=71096][PH=32][PH0=0.12][P=1.00e-100]	-	Sntg1	intron
chr1	9270228	9270248	8980[gene=71096][PH=6][PH0=0.12][P=5.48e-04]	-	Sntg1	intron
chr1	9271311	9271316	9008[gene=71096][PH=6][PH0=0.12][P=5.48e-04]	-	Sntg1	intron
chr1	9710734	9710743	9334[gene=70675][PH=12][PH0=0.44][P=7.21e-10]	-	Vcpip1	exon_unclassified
chr1	9710941	9710960	9366[gene=70675][PH=10][PH0=0.44][P=4.01e-07]	-	Vcpip1	exon_unclassified
chr1	9711350	9711356	9411[gene=70675][PH=15][PH0=0.44][P=1.81e-13]	-	Vcpip1	exon_unclassified
chr1	9711483	9711493	9442[gene=70675][PH=12][PH0=0.44][P=7.21e-10]	-	Vcpip1	exon_unclassified
chr1	9711591	9711598	9460[gene=70675][PH=10][PH0=0.44][P=4.01e-07]	-	Vcpip1	exon_unclassified
chr1	9711823	9711832	9491[gene=70675][PH=8][PH0=0.44][P=1.46e-04]	-	Vcpip1	exon_unclassified
chr1	9711870	9711897	9505[gene=70675][PH=10][PH0=0.44][P=4.01e-07]	-	Vcpip1	exon_unclassified
chr1	9712167	9712168	9530[gene=70675][PH=7][PH0=0.44][P=2.28e-03]	-	Vcpip1	exon_unclassified
chr1	9714160	9714165	9672[gene=70675][PH=46][PH0=0.44][P=9.07e-14]	-	Vcpip1	3'UTR
chr1	9714500	9714508	9732[gene=70675][PH=9][PH0=0.44][P=8.11e-06]	-	Vcpip1	3'UTR
chr1	9932552	9932596	9878[gene=chr1_r_c124][PH=10][PH0=0.10][P=6.00e-14]	-	Snord87	intron
chr1	9977028	9977048	9886[gene=69312][PH=7][PH0=0.01][P=1.21e-13]	-	Ppp1r42	intron
chr1	10178937	10178956	10144[gene=211673][PH=6][PH0=0.11][P=3.10e-05]	-	Arfgef1	CDS
chr1	10199662	10199667	10224[gene=211673][PH=8][PH0=0.11][P=9.13e-09]	-	Arfgef1	CDS
chr1	10203181	10203196	10266[gene=211673][PH=5][PH0=0.11][P=1.39e-03]	-	Arfgef1	CDS||5'UTR
chr1	10205938	10205957	10288[gene=211673][PH=5][PH0=0.11][P=1.39e-03]	-	Arfgef1	CDS||5'UTR
chr1	13129463	13129467	10690[gene=17978][PH=9][PH0=0.08][P=1.70e-11]	-	Ncoa2	3'UTR
chr1	13130253	13130270	10739[gene=17978][PH=13][PH0=0.08][P=5.87e-13]	-	Ncoa2	3'UTR
chr1	13130582	13130594	10773[gene=17978][PH=10][PH0=0.08][P=5.87e-13]	-	Ncoa2	3'UTR
chr1	13345109	13345127	11393[gene=17978][PH=9][PH0=0.08][P=1.70e-11]	-	Ncoa2	intron
chr1	13555087	13555094	11498[gene=72265][PH=6][PH0=0.12][P=1.43e-05]	-	Tram1	3'UTR
chr1	13615241	13615261	11659[gene=212442][PH=7][PH0=0.06][P=2.80e-09]	-		downstream_10k
chr1	16334531	16334541	12332[gene=29819][PH=23][PH0=0.11][P=1.00e-100]	-	Stau2	3'UTR
chr1	16334760	16334765	12387[gene=29819][PH=21][PH0=0.11][P=1.00e-100]	-	Stau2	3'UTR
chr1	16334880	16334898	12411[gene=29819][PH=5][PH0=0.11][P=3.64e-03]	-	Stau2	3'UTR
chr1	16335286	16335293	12440[gene=29819][PH=13][PH0=0.11][P=1.00e-100]	-	Stau2	3'UTR
chr1	16335703	16335707	12511[gene=29819][PH=20][PH0=0.11][P=1.00e-100]	-	Stau2	3'UTR
chr1	16365188	16365213	12678[gene=29819][PH=6][PH0=0.11][P=7.99e-05]	-	Stau2	intron
chr1	16366607	16366611	12728[gene=29819][PH=8][PH0=0.11][P=2.28e-08]	-	Stau2	intron
chr1	16556927	16556944	13185[gene=66799][PH=13][PH0=0.23][P=1.00e-100]	-	Ube2w	intron
chr1	16559862	16559873	13305[gene=66799][PH=6][PH0=0.23][P=1.61e-03]	-	Ube2w	3'UTR
chr1	16559951	16559952	13328[gene=66799][PH=15][PH0=0.23][P=1.00e-100]	-	Ube2w	3'UTR
chr1	16560127	16560151	13360[gene=66799][PH=14][PH0=0.23][P=1.00e-100]	-	Ube2w	3'UTR
chr1	16592200	16592216	13756[gene=66799][PH=7][PH0=0.23][P=6.08e-05]	-	Ube2w	intron
chr1	16605849	16605861	13834[gene=66799][PH=7][PH0=0.23][P=6.08e-05]	-	Ube2w	intron
chr1	16633166	16633167	14000[gene=67923][PH=24][PH0=0.23][P=1.00e-100]	-	Tceb1	3'UTR
chr1	16633295	16633296	14026[gene=67923][PH=7][PH0=0.23][P=1.84e-05]	-	Tceb1	3'UTR
chr1	21391707	21391718	14763[gene=chr1_r_c338][PH=7][PH0=0.12][P=7.34e-08]	-	Kcnq5	3'UTR||intron
chr1	21913137	21913143	15476[gene=226922][PH=7][PH0=0.04][P=1.25e-09]	-	Kcnq5	intron
chr1	22276626	22276629	15627[gene=chr1_r_c341][PH=7][PH0=0.44][P=6.95e-04]	-		downstream_10k
chr1	22277453	22277472	15676[gene=chr1_r_c341][PH=7][PH0=0.44][P=6.95e-04]	-		downstream_10k
chr1	22277602	22277607	15696[gene=chr1_r_c341][PH=10][PH0=0.44][P=1.18e-07]	-		downstream_10k
chr1	22277673	22277686	15709[gene=chr1_r_c341][PH=8][PH0=0.44][P=4.38e-05]	-		downstream_10k
chr1	22278152	22278154	15743[gene=chr1_r_c341][PH=12][PH0=0.44][P=2.07e-10]	-		exon_unclassified||downstream_10k
chr1	22278527	22278542	15776[gene=116837][PH=7][PH0=0.14][P=1.85e-05]	-	Rims1	CDS
chr1	22299287	22299299	15858[gene=116837][PH=8][PH0=0.14][P=3.83e-07]	-	Rims1	intron
chr1	22323942	22323947	16164[gene=116837][PH=12][PH0=0.14][P=1.00e-100]	-	Rims1	intron
chr1	22344737	22344742	16311[gene=116837][PH=14][PH0=0.14][P=1.00e-100]	-	Rims1	intron
chr1	22344911	22344919	16348[gene=116837][PH=10][PH0=0.14][P=1.12e-10]	-	Rims1	intron
chr1	22352177	22352181	16425[gene=116837][PH=6][PH0=0.14][P=7.62e-04]	-	Rims1	intron
chr1	22352222	22352232	16438[gene=116837][PH=20][PH0=0.14][P=1.00e-100]	-	Rims1	intron
chr1	22353258	22353262	16494[gene=116837][PH=7][PH0=0.14][P=1.85e-05]	-	Rims1	intron
chr1	22358872	22358881	16608[gene=116837][PH=10][PH0=0.14][P=1.12e-10]	-	Rims1	intron
chr1	22384048	22384050	16748[gene=116837][PH=13][PH0=0.14][P=1.00e-100]	-	Rims1	intron
chr1	22388501	22388512	16831[gene=116837][PH=6][PH0=0.14][P=7.62e-04]	-	Rims1	intron
chr1	22394594	22394597	16988[gene=116837][PH=16][PH0=0.14][P=1.00e-100]	-	Rims1	CDS
chr1	22394727	22394730	17012[gene=116837][PH=7][PH0=0.14][P=1.85e-05]	-	Rims1	intron
chr1	22394865	22394867	17039[gene=116837][PH=18][PH0=0.14][P=1.00e-100]	-	Rims1	intron
chr1	22395066	22395068	17077[gene=116837][PH=14][PH0=0.14][P=1.00e-100]	-	Rims1	intron
chr1	22411702	22411708	17284[gene=116837][PH=13][PH0=0.14][P=1.00e-100]	-	Rims1	intron
chr1	22416033	22416034	17376[gene=116837][PH=24][PH0=0.14][P=1.00e-100]	-	Rims1	intron
chr1	22478482	22478505	17575[gene=116837][PH=6][PH0=0.14][P=7.62e-04]	-	Rims1	intron
chr1	22486722	22486723	17708[gene=116837][PH=14][PH0=0.14][P=1.00e-100]	-	Rims1	intron
chr1	22486926	22486930	17741[gene=116837][PH=7][PH0=0.14][P=1.85e-05]	-	Rims1	intron
chr1	22487114	22487117	17761[gene=116837][PH=8][PH0=0.14][P=3.83e-07]	-	Rims1	intron
chr1	22562027	22562029	18018[gene=116837][PH=8][PH0=0.14][P=3.83e-07]	-	Rims1	intron
chr1	22780952	22780963	18510[gene=116837][PH=10][PH0=0.14][P=1.12e-10]	-	Rims1	intron
chr1	23373520	23373522	18708[gene=70155][PH=32][PH0=1.11][P=1.92e-13]	-	Ogfrl1	3'UTR
chr1	23374050	23374054	18843[gene=70155][PH=67][PH0=1.11][P=1.92e-13]	-	Ogfrl1	3'UTR
chr1	23374944	23374948	18954[gene=70155][PH=12][PH0=1.11][P=1.50e-05]	-	Ogfrl1	3'UTR
chr1	23375332	23375334	19015[gene=70155][PH=37][PH0=1.11][P=1.92e-13]	-	Ogfrl1	3'UTR
chr1	23375484	23375486	19085[gene=70155][PH=45][PH0=1.11][P=1.92e-13]	-	Ogfrl1	3'UTR
chr1	23375617	23375621	19142[gene=70155][PH=45][PH0=1.11][P=1.92e-13]	-	Ogfrl1	3'UTR
chr1	23375806	23375809	19219[gene=70155][PH=20][PH0=1.11][P=1.92e-13]	-	Ogfrl1	3'UTR
chr1	23376156	23376158	19269[gene=70155][PH=12][PH0=1.11][P=1.50e-05]	-	Ogfrl1	3'UTR
chr1	23376259	23376270	19288[gene=70155][PH=11][PH0=1.11][P=1.48e-04]	-	Ogfrl1	3'UTR
chr1	23376466	23376473	19325[gene=70155][PH=14][PH0=1.11][P=1.20e-07]	-	Ogfrl1	3'UTR
chr1	23376508	23376510	19331[gene=70155][PH=11][PH0=1.11][P=1.48e-04]	-	Ogfrl1	3'UTR
chr1	23852788	23852789	19732[gene=98366][PH=51][PH0=0.21][P=1.00e-100]	-	Smap1	3'UTR
chr1	23853016	23853017	19779[gene=98366][PH=10][PH0=0.21][P=7.86e-10]	-	Smap1	3'UTR
chr1	23853152	23853159	19807[gene=98366][PH=25][PH0=0.21][P=1.00e-100]	-	Smap1	3'UTR
chr1	23853219	23853229	19834[gene=98366][PH=14][PH0=0.21][P=1.00e-100]	-	Smap1	3'UTR
chr1	23867689	23867690	19925[gene=98366][PH=8][PH0=0.21][P=1.24e-06]	-	Smap1	intron
chr1	24077578	24077579	20425[gene=68187][PH=6][PH0=0.09][P=6.87e-06]	-	Fam135a	intron
chr1	24267187	24267218	20526[gene=12823][PH=6][PH0=0.01][P=1.26e-10]	-	Col19a1	3'UTR
chr1	25130969	25130979	20744[gene=210933][PH=8][PH0=0.21][P=1.01e-05]	-	Bai3	intron
chr1	25141900	25141901	20837[gene=210933][PH=11][PH0=0.21][P=1.31e-10]	-	Bai3	intron
chr1	25220705	25220718	21167[gene=210933][PH=6][PH0=0.21][P=9.44e-03]	-	Bai3	intron
chr1	25225803	25225821	21227[gene=210933][PH=10][PH0=0.21][P=6.27e-09]	-	Bai3	intron
chr1	25263460	25263470	21470[gene=210933][PH=6][PH0=0.21][P=9.44e-03]	-	Bai3	intron
chr1	25272816	25272824	21567[gene=210933][PH=16][PH0=0.21][P=1.00e-100]	-	Bai3	intron
chr1	25278626	25278642	21662[gene=210933][PH=19][PH0=0.21][P=1.00e-100]	-	Bai3	CDS||5'UTR
chr1	25314426	25314445	21830[gene=210933][PH=8][PH0=0.21][P=1.01e-05]	-	Bai3	intron
chr1	25315307	25315326	21860[gene=210933][PH=32][PH0=0.21][P=1.00e-100]	-	Bai3	intron
chr1	25362633	25362643	22114[gene=210933][PH=7][PH0=0.21][P=3.35e-04]	-	Bai3	intron
chr1	25365365	25365379	22189[gene=210933][PH=6][PH0=0.21][P=9.44e-03]	-	Bai3	intron
chr1	25368455	25368457	22241[gene=210933][PH=14][PH0=0.21][P=1.00e-100]	-	Bai3	intron
chr1	25404892	25404898	22507[gene=210933][PH=10][PH0=0.21][P=6.27e-09]	-	Bai3	intron
chr1	25405027	25405028	22528[gene=210933][PH=6][PH0=0.21][P=9.44e-03]	-	Bai3	intron
chr1	25408216	25408217	22575[gene=210933][PH=11][PH0=0.21][P=1.31e-10]	-	Bai3	intron
chr1	25408343	25408362	22595[gene=210933][PH=8][PH0=0.21][P=1.01e-05]	-	Bai3	intron
chr1	25408484	25408498	22626[gene=210933][PH=11][PH0=0.21][P=1.31e-10]	-	Bai3	intron
chr1	25414994	25415005	22746[gene=210933][PH=11][PH0=0.21][P=1.31e-10]	-	Bai3	intron
chr1	25424268	25424269	23008[gene=210933][PH=47][PH0=0.21][P=1.00e-100]	-	Bai3	intron
chr1	25424501	25424506	23048[gene=210933][PH=15][PH0=0.21][P=1.00e-100]	-	Bai3	intron
chr1	25424953	25424962	23138[gene=210933][PH=17][PH0=0.21][P=1.00e-100]	-	Bai3	intron
chr1	25425117	25425120	23187[gene=210933][PH=26][PH0=0.21][P=1.00e-100]	-	Bai3	intron
chr1	25432468	25432469	23359[gene=210933][PH=10][PH0=0.21][P=6.27e-09]	-	Bai3	intron
chr1	25433502	25433505	23417[gene=210933][PH=15][PH0=0.21][P=1.00e-100]	-	Bai3	intron
chr1	25433562	25433569	23433[gene=210933][PH=8][PH0=0.21][P=1.01e-05]	-	Bai3	intron
chr1	25448104	25448126	23577[gene=210933][PH=8][PH0=0.21][P=1.01e-05]	-	Bai3	intron
chr1	25560504	25560525	23967[gene=210933][PH=6][PH0=0.21][P=9.44e-03]	-	Bai3	intron
chr1	25598371	25598376	24070[gene=210933][PH=7][PH0=0.21][P=3.35e-04]	-	Bai3	intron
chr1	25619980	25619985	24170[gene=210933][PH=10][PH0=0.21][P=6.27e-09]	-	Bai3	intron
chr1	25673184	25673191	24347[gene=210933][PH=19][PH0=0.21][P=1.00e-100]	-	Bai3	intron
chr1	25713800	25713801	24710[gene=210933][PH=14][PH0=0.21][P=1.00e-100]	-	Bai3	intron
chr1	25713881	25713883	24734[gene=210933][PH=13][PH0=0.21][P=1.00e-100]	-	Bai3	intron
chr1	25735741	25735750	24860[gene=210933][PH=7][PH0=0.21][P=3.35e-04]	-	Bai3	intron
chr1	25765709	25765719	25231[gene=210933][PH=21][PH0=0.21][P=1.00e-100]	-	Bai3	intron
chr1	25771177	25771178	25367[gene=210933][PH=18][PH0=0.21][P=1.00e-100]	-	Bai3	intron
chr1	25787072	25787085	25647[gene=210933][PH=7][PH0=0.21][P=3.35e-04]	-	Bai3	intron
chr1	25787119	25787121	25657[gene=210933][PH=8][PH0=0.21][P=1.01e-05]	-	Bai3	intron
chr1	25791027	25791032	25735[gene=210933][PH=14][PH0=0.21][P=1.00e-100]	-	Bai3	intron
chr1	25807949	25807953	26041[gene=210933][PH=77][PH0=0.21][P=1.00e-100]	-	Bai3	intron
chr1	25813506	25813508	26190[gene=210933][PH=8][PH0=0.21][P=1.01e-05]	-	Bai3	intron
chr1	25818943	25818945	26326[gene=210933][PH=6][PH0=0.21][P=9.44e-03]	-	Bai3	intron
chr1	25852624	25852643	26626[gene=210933][PH=15][PH0=0.21][P=1.00e-100]	-	Bai3	intron
chr1	25883345	25883360	26917[gene=210933][PH=6][PH0=0.21][P=9.44e-03]	-	Bai3	CDS
chr1	30896542	30896544	27215[gene=213109][PH=12][PH0=0.08][P=1.96e-13]	-	Phf3	intron
chr1	33802495	33802498	27673[gene=213539][PH=4][PH0=0.06][P=9.81e-04]	-	Bag2	3'UTR
chr1	33852437	33852438	27827[gene=98403][PH=9][PH0=0.13][P=2.39e-10]	-	Zfp451	intron
chr1	33909312	33909323	28056[gene=320705][PH=9][PH0=0.19][P=8.02e-09]	-	Bend6	3'UTR
chr1	33909653	33909655	28139[gene=320705][PH=25][PH0=0.19][P=1.00e-100]	-	Bend6	3'UTR
chr1	33909986	33909990	28212[gene=320705][PH=26][PH0=0.19][P=1.00e-100]	-	Bend6	3'UTR
chr1	33940370	33940381	28370[gene=320705][PH=6][PH0=0.19][P=4.07e-04]	-	Bend6	CDS
chr1	34646291	34646312	28481[gene=chr1_r_c510][PH=4][PH0=0.02][P=3.69e-06]	-		deep_intergenic
chr1	34873946	34873950	28594[gene=214469][PH=7][PH0=0.13][P=7.45e-07]	-	Fam168b	3'UTR
chr1	34885618	34885645	28663[gene=214469][PH=5][PH0=0.13][P=1.26e-03]	-	Fam168b	CDS
chr1	36205537	36205547	28780[gene=320011][PH=7][PH0=0.07][P=2.10e-08]	-	Uggt1	intron
chr1	36221740	36221751	28837[gene=320011][PH=12][PH0=0.07][P=1.00e-100]	-	Uggt1	intron
chr1	36477519	36477527	29154[gene=chr1_r_c558][PH=4][PH0=0.05][P=2.76e-04]	-		downstream_10k
chr1	36482101	36482122	29202[gene=214895][PH=5][PH0=0.07][P=3.09e-05]	-	Lman2l	intron
chr1	36851963	36851986	29298[gene=56030][PH=7][PH0=0.05][P=4.81e-09]	-	Tmem131	CDS
chr1	36987668	36987684	29554[gene=56030][PH=13][PH0=0.05][P=1.00e-100]	-	Tmem131	intron
chr1	37474290	37474294	29645[gene=76178][PH=8][PH0=0.47][P=1.42e-04]	-	Coa5	3'UTR
chr1	37474607	37474608	29683[gene=76178][PH=11][PH0=0.47][P=2.10e-08]	-	Coa5	3'UTR
chr1	37475761	37475767	29841[gene=76178][PH=58][PH0=0.47][P=5.51e-14]	-	Coa5	3'UTR
chr1	37500891	37500892	30048[gene=269181][PH=5][PH0=0.08][P=2.63e-04]	-	Mgat4a	3'UTR
chr1	38042084	38042094	30577[gene=98258][PH=12][PH0=0.15][P=1.00e-100]	-	Txndc9	3'UTR
chr1	38042577	38042584	30609[gene=98258][PH=12][PH0=0.15][P=1.00e-100]	-	Txndc9	3'UTR
chr1	38234220	38234227	30904[gene=16764][PH=10][PH0=0.05][P=1.00e-100]	-	Aff3	3'UTR
chr1	38234743	38234755	30930[gene=16764][PH=9][PH0=0.05][P=1.19e-12]	-	Aff3	3'UTR
chr1	38235556	38235559	30980[gene=16764][PH=7][PH0=0.05][P=1.08e-08]	-	Aff3	3'UTR
chr1	38235975	38235993	31015[gene=16764][PH=10][PH0=0.05][P=1.00e-100]	-	Aff3	3'UTR
chr1	38238195	38238208	31036[gene=16764][PH=5][PH0=0.05][P=1.30e-04]	-	Aff3	CDS
chr1	38285243	38285258	31104[gene=16764][PH=26][PH0=0.05][P=1.00e-100]	-	Aff3	intron
chr1	38312785	38312790	31152[gene=16764][PH=6][PH0=0.05][P=1.30e-06]	-	Aff3	intron
chr1	38376105	38376109	31231[gene=16764][PH=6][PH0=0.05][P=1.30e-06]	-	Aff3	intron
chr1	38850607	38850608	31923[gene=chr1_r_c620][PH=33][PH0=0.65][P=1.00e-100]	-		downstream_10k
chr1	38850742	38850744	31974[gene=chr1_r_c620][PH=22][PH0=0.65][P=1.00e-100]	-		downstream_10k
chr1	38850859	38850871	32003[gene=chr1_r_c620][PH=7][PH0=0.65][P=7.72e-03]	-		downstream_10k
chr1	38850982	38850983	32041[gene=chr1_r_c620][PH=20][PH0=0.65][P=1.00e-100]	-		downstream_10k
chr1	38853747	38853748	32262[gene=381338][PH=63][PH0=0.52][P=1.00e-100]	-	Lonrf2	3'UTR
chr1	38854154	38854167	32327[gene=381338][PH=8][PH0=0.52][P=4.48e-04]	-	Lonrf2	3'UTR
chr1	39675915	39675917	32699[gene=263764][PH=8][PH0=0.10][P=1.22e-09]	-	Creg2	3'UTR
chr1	40135277	40135282	32907[gene=chr1_r_c664][PH=11][PH0=0.08][P=9.41e-14]	-	Gm16894	intron
chr1	42721669	42721670	33092[gene=chr1_r_c715][PH=7][PH0=0.04][P=2.25e-10]	-	2610017I09Rik	intron
chr1	43105635	43105642	33201[gene=73122][PH=4][PH0=0.03][P=2.14e-04]	-	Tgfbrap1	3'UTR
chr1	43871807	43871828	33633[gene=67883][PH=6][PH0=0.15][P=1.32e-04]	-	Uxs1	intron
chr1	43871907	43871920	33652[gene=67883][PH=14][PH0=0.15][P=2.10e-13]	-	Uxs1	intron
chr1	43872719	43872730	33693[gene=67883][PH=27][PH0=0.15][P=2.10e-13]	-	Uxs1	intron
chr1	46864662	46864666	34021[gene=227059][PH=20][PH0=0.18][P=1.00e-100]	-	Slc39a10	3'UTR
chr1	46864795	46864800	34061[gene=227059][PH=18][PH0=0.18][P=1.00e-100]	-	Slc39a10	3'UTR
chr1	46865029	46865031	34096[gene=227059][PH=16][PH0=0.18][P=1.00e-100]	-	Slc39a10	3'UTR
chr1	46865219	46865224	34112[gene=227059][PH=9][PH0=0.18][P=6.04e-09]	-	Slc39a10	3'UTR
chr1	46865561	46865581	34140[gene=227059][PH=7][PH0=0.18][P=9.88e-06]	-	Slc39a10	3'UTR
chr1	46865747	46865760	34160[gene=227059][PH=6][PH0=0.18][P=3.20e-04]	-	Slc39a10	3'UTR
chr1	46892555	46892573	34294[gene=227059][PH=7][PH0=0.18][P=9.88e-06]	-	Slc39a10	CDS
chr1	46892904	46892925	34320[gene=227059][PH=5][PH0=0.18][P=8.58e-03]	-	Slc39a10	CDS
chr1	51526551	51526564	34646[gene=109019][PH=5][PH0=0.06][P=2.01e-05]	-	Nabp1	3'UTR
chr1	52220615	52220617	34784[gene=14660][PH=27][PH0=0.39][P=5.74e-13]	-	Gls	3'UTR
chr1	52221925	52221933	34898[gene=14660][PH=7][PH0=0.39][P=2.02e-03]	-	Gls	3'UTR
chr1	52222918	52222923	34967[gene=14660][PH=14][PH0=0.39][P=7.65e-13]	-	Gls	3'UTR
chr1	52231031	52231037	35052[gene=14660][PH=7][PH0=0.39][P=2.02e-03]	-	Gls	intron
chr1	52231596	52231600	35067[gene=14660][PH=9][PH0=0.39][P=5.49e-06]	-	Gls	intron
chr1	52238015	52238017	35205[gene=14660][PH=27][PH0=0.39][P=5.74e-13]	-	Gls	intron
chr1	52252534	52252541	35415[gene=14660][PH=11][PH0=0.39][P=9.24e-09]	-	Gls	intron
chr1	52256206	52256209	35483[gene=14660][PH=9][PH0=0.39][P=5.49e-06]	-	Gls	intron
chr1	52262290	52262296	35591[gene=14660][PH=8][PH0=0.39][P=1.13e-04]	-	Gls	intron
chr1	52263311	52263322	35678[gene=14660][PH=9][PH0=0.39][P=5.49e-06]	-	Gls	intron
chr1	52263671	52263672	35730[gene=14660][PH=20][PH0=0.39][P=5.74e-13]	-	Gls	intron
chr1	52515172	52515193	35899[gene=17936][PH=5][PH0=0.03][P=2.19e-06]	-	Nab1	3'UTR
chr1	52715309	52715311	36091[gene=98682][PH=24][PH0=0.10][P=1.00e-100]	-	Mfsd6	CDS
chr1	52765468	52765470	36210[gene=98682][PH=8][PH0=0.10][P=2.59e-09]	-	Mfsd6	CDS
chr1	52765703	52765710	36225[gene=98682][PH=6][PH0=0.10][P=1.13e-05]	-	Mfsd6	CDS
chr1	52842742	52842767	36316[gene=chr1_r_c898][PH=6][PH0=0.37][P=4.17e-03]	-		downstream_10k
chr1	52845001	52845003	36423[gene=chr1_r_c898][PH=12][PH0=0.37][P=3.22e-11]	-		downstream_10k
chr1	52845242	52845243	36449[gene=chr1_r_c898][PH=9][PH0=0.37][P=6.32e-07]	-		downstream_10k
chr1	52845554	52845560	36471[gene=chr1_r_c898][PH=8][PH0=0.37][P=1.37e-05]	-		downstream_10k
chr1	52843271	52843294	36340[gene=16329][PH=5][PH0=0.15][P=2.45e-03]	-		downstream_10k
chr1	53863881	53863890	36848[gene=chr1_r_c921][PH=17][PH0=0.32][P=1.00e-100]	-	Hecw2	3'UTR||intron
chr1	53864192	53864210	36882[gene=chr1_r_c921][PH=12][PH0=0.32][P=4.78e-12]	-	Hecw2	3'UTR||intron
chr1	53865056	53865057	36930[gene=chr1_r_c921][PH=7][PH0=0.32][P=8.40e-05]	-	Hecw2	3'UTR||intron
chr1	53865126	53865143	36941[gene=chr1_r_c921][PH=6][PH0=0.32][P=1.58e-03]	-	Hecw2	3'UTR||intron
chr1	53868703	53868708	37047[gene=329152][PH=6][PH0=0.10][P=5.72e-05]	-	Hecw2	3'UTR||intron
chr1	53869326	53869349	37127[gene=329152][PH=5][PH0=0.10][P=2.89e-03]	-	Hecw2	3'UTR||intron
chr1	54089710	54089712	37591[gene=329152][PH=10][PH0=0.10][P=9.39e-13]	-	Hecw2	intron
chr1	54089786	54089796	37610[gene=329152][PH=8][PH0=0.10][P=1.33e-08]	-	Hecw2	intron
chr1	54135330	54135351	37733[gene=329152][PH=5][PH0=0.10][P=2.89e-03]	-	Hecw2	intron
chr1	54155674	54155685	37823[gene=329152][PH=6][PH0=0.10][P=5.72e-05]	-	Hecw2	intron
chr1	54194555	54194575	37964[gene=329152][PH=14][PH0=0.10][P=1.00e-100]	-	Hecw2	intron
chr1	54198188	54198205	38025[gene=329152][PH=5][PH0=0.10][P=2.89e-03]	-	Hecw2	intron
chr1	54217865	54217870	38166[gene=329152][PH=6][PH0=0.10][P=5.72e-05]	-	Hecw2	intron
chr1	54236519	54236531	38281[gene=329152][PH=6][PH0=0.10][P=5.72e-05]	-	Hecw2	intron
chr1	54416471	54416481	38405[gene=chr1_r_c924][PH=4][PH0=0.07][P=8.06e-04]	-		deep_intergenic
chr1	54452808	54452824	38481[gene=chr1_r_c925][PH=13][PH0=0.09][P=1.00e-100]	-		downstream_10k
chr1	54457474	54457488	38538[gene=98488][PH=4][PH0=0.08][P=6.59e-03]	-	Gtf3c3	intron
chr1	54534428	54534444	38694[gene=chr1_r_c927][PH=8][PH0=0.16][P=2.16e-08]	-	Pgap1	3'UTR||intron
chr1	54565036	54565053	38819[gene=chr1_r_c928][PH=11][PH0=0.07][P=1.00e-100]	-	Pgap1	intron
chr1	55071756	55071777	39170[gene=81898][PH=9][PH0=0.08][P=2.01e-12]	-	Sf3b1	5'UTR
chr1	55134817	55134826	39214[gene=15510][PH=10][PH0=0.06][P=1.00e-100]	-	Hspd1	3'UTR
chr1	58546563	58546576	39712[gene=18393][PH=8][PH0=0.05][P=9.00e-12]	-	Orc2	intron
chr1	58546623	58546640	39724[gene=18393][PH=4][PH0=0.05][P=1.15e-03]	-	Orc2	intron
chr1	58581354	58581357	39839[gene=213056][PH=9][PH0=0.33][P=1.31e-06]	-	Fam126b	3'UTR
chr1	58582147	58582150	39885[gene=213056][PH=14][PH0=0.33][P=1.00e-100]	-	Fam126b	3'UTR
chr1	58582518	58582519	39924[gene=213056][PH=8][PH0=0.33][P=3.14e-05]	-	Fam126b	3'UTR
chr1	58582629	58582635	39958[gene=213056][PH=33][PH0=0.33][P=1.00e-100]	-	Fam126b	3'UTR
chr1	58582879	58582885	39997[gene=213056][PH=8][PH0=0.33][P=3.14e-05]	-	Fam126b	3'UTR
chr1	58583203	58583205	40023[gene=213056][PH=7][PH0=0.33][P=6.60e-04]	-	Fam126b	3'UTR
chr1	58583333	58583358	40046[gene=213056][PH=7][PH0=0.33][P=6.60e-04]	-	Fam126b	3'UTR
chr1	58583683	58583699	40078[gene=213056][PH=22][PH0=0.33][P=1.00e-100]	-	Fam126b	3'UTR
chr1	58584652	58584656	40169[gene=213056][PH=26][PH0=0.33][P=1.00e-100]	-	Fam126b	3'UTR
chr1	58584770	58584780	40206[gene=213056][PH=17][PH0=0.33][P=1.00e-100]	-	Fam126b	3'UTR
chr1	58584998	58585000	40264[gene=213056][PH=27][PH0=0.33][P=1.00e-100]	-	Fam126b	3'UTR
chr1	58586442	58586447	40358[gene=213056][PH=50][PH0=0.33][P=1.00e-100]	-	Fam126b	3'UTR
chr1	58986925	58986969	40677[gene=70827][PH=4][PH0=0.06][P=4.20e-03]	-	Trak2	intron
chr1	59228446	59228451	40845[gene=74018][PH=5][PH0=0.04][P=1.11e-05]	-	Als2	intron
chr1	59247375	59247389	40887[gene=74018][PH=7][PH0=0.04][P=6.97e-10]	-	Als2	intron
chr1	60540549	60540559	41240[gene=77300][PH=14][PH0=0.24][P=1.00e-100]	-	Raph1	3'UTR
chr1	60544091	60544094	41351[gene=77300][PH=7][PH0=0.24][P=9.91e-05]	-	Raph1	3'UTR||intron
chr1	60544163	60544183	41363[gene=77300][PH=6][PH0=0.24][P=2.45e-03]	-	Raph1	3'UTR||intron
chr1	60544353	60544359	41396[gene=77300][PH=13][PH0=0.24][P=1.00e-100]	-	Raph1	3'UTR||intron
chr1	60546057	60546061	41449[gene=77300][PH=16][PH0=0.24][P=1.00e-100]	-	Raph1	CDS||intron
chr1	60546685	60546702	41484[gene=77300][PH=7][PH0=0.24][P=9.91e-05]	-	Raph1	CDS||intron
chr1	60547074	60547075	41506[gene=77300][PH=10][PH0=0.24][P=2.76e-09]	-	Raph1	CDS||intron
chr1	60565913	60565939	41628[gene=77300][PH=10][PH0=0.24][P=2.76e-09]	-	Raph1	intron
chr1	60576006	60576011	41803[gene=77300][PH=6][PH0=0.24][P=2.45e-03]	-	Raph1	intron
chr1	60590064	60590079	41910[gene=77300][PH=9][PH0=0.24][P=1.03e-07]	-	Raph1	intron
chr1	60594642	60594655	41925[gene=77300][PH=7][PH0=0.24][P=9.91e-05]	-	Raph1	intron
chr1	63095500	63095501	42311[gene=227195][PH=11][PH0=0.06][P=1.00e-100]	-	Ino80d	3'UTR
chr1	64076503	64076504	42731[gene=chr1_r_c1252][PH=13][PH0=0.69][P=2.88e-09]	-		downstream_10k
chr1	64076778	64076779	42790[gene=chr1_r_c1252][PH=52][PH0=0.69][P=1.00e-100]	-		downstream_10k
chr1	64078500	64078530	42866[gene=chr1_r_c1252][PH=8][PH0=0.69][P=1.66e-03]	-		downstream_10k
chr1	64080601	64080608	42929[gene=chr1_r_c1252][PH=14][PH0=0.69][P=1.54e-10]	-		exon_unclassified
chr1	64080890	64080896	42954[gene=chr1_r_c1252][PH=14][PH0=0.69][P=1.54e-10]	-		exon_unclassified
chr1	64078401	64078411	42857[gene=93691][PH=6][PH0=0.22][P=1.38e-03]	-		downstream_10k
chr1	64081048	64081052	42978[gene=93691][PH=7][PH0=0.22][P=5.02e-05]	-		exon_unclassified
chr1	64082051	64082074	43017[gene=93691][PH=6][PH0=0.22][P=1.38e-03]	-		exon_unclassified
chr1	64836806	64836828	43558[gene=241075][PH=9][PH0=0.06][P=1.70e-12]	-	Plekhm3	3'UTR
chr1	64839063	64839065	43660[gene=241075][PH=9][PH0=0.06][P=1.70e-12]	-	Plekhm3	3'UTR
chr1	64839405	64839412	43683[gene=241075][PH=5][PH0=0.06][P=1.57e-04]	-	Plekhm3	3'UTR
chr1	64850051	64850066	43756[gene=241075][PH=10][PH0=0.06][P=1.00e-100]	-	Plekhm3	intron
chr1	64989537	64989540	43922[gene=241075][PH=4][PH0=0.06][P=9.76e-03]	-	Plekhm3	intron
chr1	64989570	64989581	43929[gene=241075][PH=8][PH0=0.06][P=1.95e-10]	-	Plekhm3	intron
chr1	66821674	66821696	44204[gene=68691][PH=6][PH0=0.06][P=8.70e-07]	-	Kansl1l	intron
chr1	67047626	67047633	44533[gene=14768][PH=73][PH0=0.34][P=1.00e-100]	-	Lancl1	3'UTR
chr1	67047701	67047708	44564[gene=14768][PH=7][PH0=0.34][P=4.96e-04]	-	Lancl1	3'UTR
chr1	67047771	67047779	44577[gene=14768][PH=9][PH0=0.34][P=1.02e-06]	-	Lancl1	3'UTR
chr1	67048035	67048036	44630[gene=14768][PH=66][PH0=0.34][P=1.00e-100]	-	Lancl1	3'UTR
chr1	67049015	67049029	44709[gene=14768][PH=7][PH0=0.34][P=4.96e-04]	-	Lancl1	3'UTR
chr1	67050045	67050053	44760[gene=14768][PH=7][PH0=0.34][P=4.96e-04]	-	Lancl1	3'UTR
chr1	68079735	68079740	44851[gene=chr1_r_c1335][PH=13][PH0=0.12][P=1.00e-100]	-		downstream_10k
chr1	72907654	72907663	46555[gene=16011][PH=5][PH0=0.08][P=5.58e-05]	-	Igfbp5	3'UTR
chr1	72907712	72907724	46563[gene=16011][PH=5][PH0=0.08][P=5.58e-05]	-	Igfbp5	3'UTR
chr1	73806486	73806488	46935[gene=chr1_r_c1411][PH=6][PH0=0.07][P=7.41e-06]	-	6030407O03Rik	intron
chr1	73806969	73806996	46965[gene=chr1_r_c1411][PH=10][PH0=0.07][P=1.00e-100]	-	6030407O03Rik	intron
chr1	73813656	73813657	47030[gene=chr1_r_c1411][PH=8][PH0=0.07][P=9.86e-10]	-	6030407O03Rik	intron
chr1	73816790	73816804	47078[gene=chr1_r_c1411][PH=20][PH0=0.07][P=1.00e-100]	-	6030407O03Rik	intron
chr1	73830427	73830439	47151[gene=chr1_r_c1411][PH=7][PH0=0.07][P=9.24e-08]	-	6030407O03Rik	intron
chr1	73956918	73956922	47628[gene=chr1_r_c1412][PH=24][PH0=0.12][P=1.00e-100]	-	Tns1	3'UTR||intron
chr1	73957078	73957079	47677[gene=chr1_r_c1412][PH=21][PH0=0.12][P=1.00e-100]	-	Tns1	3'UTR||intron
chr1	73958372	73958374	47742[gene=chr1_r_c1412][PH=5][PH0=0.12][P=4.41e-03]	-	Tns1	3'UTR||intron
chr1	73958563	73958564	47771[gene=chr1_r_c1412][PH=12][PH0=0.12][P=1.00e-100]	-	Tns1	3'UTR||intron
chr1	73958870	73958882	47837[gene=chr1_r_c1412][PH=31][PH0=0.12][P=1.00e-100]	-	Tns1	3'UTR||intron
chr1	73959416	73959420	47917[gene=chr1_r_c1412][PH=15][PH0=0.12][P=1.00e-100]	-	Tns1	3'UTR||intron
chr1	73959538	73959543	47945[gene=chr1_r_c1412][PH=10][PH0=0.12][P=6.45e-12]	-	Tns1	3'UTR
chr1	73960013	73960031	47979[gene=chr1_r_c1412][PH=7][PH0=0.12][P=2.15e-06]	-	Tns1	3'UTR
chr1	73960497	73960498	48005[gene=chr1_r_c1412][PH=5][PH0=0.12][P=4.41e-03]	-	Tns1	3'UTR
chr1	73960616	73960619	48028[gene=chr1_r_c1412][PH=12][PH0=0.12][P=1.00e-100]	-	Tns1	3'UTR
chr1	74030481	74030497	48234[gene=chr1_r_c1412][PH=10][PH0=0.12][P=6.45e-12]	-	Tns1	intron
chr1	74032870	74032891	48281[gene=chr1_r_c1412][PH=8][PH0=0.12][P=3.70e-08]	-	Tns1	CDS
chr1	74066033	74066050	48313[gene=chr1_r_c1412][PH=10][PH0=0.12][P=6.45e-12]	-	Tns1	intron
chr1	74107765	74107785	48437[gene=chr1_r_c1412][PH=7][PH0=0.12][P=2.15e-06]	-	Tns1	intron
chr1	75212066	75212089	48874[gene=22145][PH=6][PH0=0.19][P=1.11e-04]	-	Tuba4a	3'UTR
chr1	75212782	75212798	48901[gene=22145][PH=5][PH0=0.19][P=2.82e-03]	-	Tuba4a	CDS
chr1	75212844	75212845	48911[gene=22145][PH=11][PH0=0.19][P=1.02e-12]	-	Tuba4a	CDS
chr1	75248145	75248153	49028[gene=19275][PH=20][PH0=0.12][P=1.00e-100]	-	Ptprn	intron
chr1	77370213	77370229	49317[gene=13838][PH=4][PH0=0.03][P=2.23e-04]	-	Epha4	3'UTR
chr1	79791135	79791141	50157[gene=20720][PH=5][PH0=0.03][P=1.38e-06]	-	Serpine2	3'UTR
chr1	79791210	79791213	50166[gene=20720][PH=6][PH0=0.03][P=8.08e-09]	-	Serpine2	3'UTR
chr1	80262578	80262580	50297[gene=chr1_r_c1579][PH=10][PH0=0.40][P=4.51e-08]	-		downstream_10k
chr1	80262892	80262904	50331[gene=chr1_r_c1579][PH=11][PH0=0.40][P=1.80e-09]	-		downstream_10k
chr1	80263118	80263125	50362[gene=chr1_r_c1579][PH=11][PH0=0.40][P=1.80e-09]	-		downstream_10k
chr1	80263267	80263269	50391[gene=chr1_r_c1579][PH=9][PH0=0.40][P=1.02e-06]	-		downstream_10k
chr1	80263401	80263402	50418[gene=26554][PH=10][PH0=0.17][P=9.14e-11]	-	Cul3	3'UTR
chr1	80263697	80263698	50468[gene=26554][PH=20][PH0=0.17][P=1.00e-100]	-	Cul3	3'UTR
chr1	80306081	80306095	50697[gene=26554][PH=9][PH0=0.17][P=4.79e-09]	-	Cul3	intron
chr1	82230181	82230199	51417[gene=16367][PH=7][PH0=0.08][P=5.82e-08]	-	Irs1	3'UTR
chr1	82250907	82250912	51509[gene=16367][PH=8][PH0=0.08][P=7.04e-10]	-	Irs1	intron
chr1	83252821	83252825	51713[gene=77629][PH=4][PH0=0.05][P=3.30e-03]	-	Sphkap	3'UTR
chr1	83253574	83253586	51751[gene=77629][PH=4][PH0=0.05][P=3.30e-03]	-	Sphkap	3'UTR
chr1	84148674	84148685	52466[gene=98496][PH=5][PH0=0.05][P=9.90e-05]	-	Pid1	intron
chr1	84174243	84174267	52516[gene=98496][PH=5][PH0=0.05][P=9.90e-05]	-	Pid1	intron
chr1	84233377	84233386	52663[gene=98496][PH=6][PH0=0.05][P=1.03e-06]	-	Pid1	intron
chr1	84367105	84367108	52784[gene=227325][PH=6][PH0=0.05][P=1.18e-06]	-	Dner	3'UTR
chr1	84380512	84380514	52820[gene=227325][PH=13][PH0=0.05][P=1.00e-100]	-	Dner	CDS
chr1	84529472	84529473	53126[gene=227325][PH=6][PH0=0.05][P=1.18e-06]	-	Dner	intron
chr1	84719314	84719315	53515[gene=14897][PH=6][PH0=0.20][P=1.28e-03]	-	Trip12	3'UTR
chr1	84720106	84720114	53567[gene=14897][PH=9][PH0=0.20][P=3.24e-08]	-	Trip12	3'UTR
chr1	84720788	84720797	53623[gene=14897][PH=18][PH0=0.20][P=3.10e-13]	-	Trip12	3'UTR
chr1	84732969	84732970	53751[gene=14897][PH=23][PH0=0.20][P=3.10e-13]	-	Trip12	intron
chr1	84733065	84733069	53785[gene=14897][PH=15][PH0=0.20][P=3.10e-13]	-	Trip12	intron
chr1	84741879	84741885	53884[gene=14897][PH=13][PH0=0.20][P=3.10e-13]	-	Trip12	intron
chr1	84751999	84752000	53957[gene=14897][PH=7][PH0=0.20][P=4.37e-05]	-	Trip12	intron
chr1	84770828	84770851	54069[gene=14897][PH=7][PH0=0.20][P=4.37e-05]	-	Trip12	intron
chr1	84808018	84808037	54360[gene=14897][PH=9][PH0=0.20][P=3.24e-08]	-	Trip12	intron
chr1	84821759	84821773	54408[gene=14897][PH=11][PH0=0.20][P=1.49e-11]	-	Trip12	intron
chr1	88248631	88248656	54638[gene=17975][PH=5][PH0=0.13][P=6.84e-04]	-	Ncl	intron
chr1	88390431	88390452	54672[gene=chr1_r_c1742][PH=28][PH0=0.12][P=1.00e-100]	-		deep_intergenic
chr1	89844879	89844897	54838[gene=227334][PH=5][PH0=0.06][P=3.84e-05]	-	Usp40	intron
chr1	89854191	89854213	54865[gene=227334][PH=5][PH0=0.06][P=3.84e-05]	-	Usp40	intron
chr1	90595123	90595129	55134[gene=320982][PH=12][PH0=0.23][P=1.33e-13]	-	Arl4c	3'UTR
chr1	90595431	90595451	55165[gene=320982][PH=7][PH0=0.23][P=1.16e-05]	-	Arl4c	3'UTR
chr1	93903741	93903742	55503[gene=208727][PH=6][PH0=0.04][P=1.52e-07]	-	Hdac4	intron
chr1	94369587	94369598	55942[gene=67273][PH=5][PH0=0.08][P=1.33e-04]	-	Ndufa10	intron
chr1	94912203	94912205	56026[gene=16560][PH=6][PH0=0.19][P=7.17e-04]	-	Kif1a	3'UTR
chr1	94913466	94913467	56115[gene=16560][PH=13][PH0=0.19][P=1.00e-100]	-	Kif1a	3'UTR
chr1	94913502	94913505	56125[gene=16560][PH=6][PH0=0.19][P=7.17e-04]	-	Kif1a	3'UTR
chr1	94913529	94913533	56127[gene=16560][PH=6][PH0=0.19][P=7.17e-04]	-	Kif1a	3'UTR
chr1	94914703	94914711	56189[gene=16560][PH=14][PH0=0.19][P=1.00e-100]	-	Kif1a	3'UTR
chr1	94914801	94914826	56210[gene=16560][PH=6][PH0=0.19][P=7.17e-04]	-	Kif1a	3'UTR
chr1	94914955	94914957	56228[gene=16560][PH=9][PH0=0.19][P=1.55e-08]	-	Kif1a	3'UTR
chr1	94930963	94930965	56318[gene=16560][PH=8][PH0=0.19][P=6.42e-07]	-	Kif1a	intron
chr1	94948244	94948251	56428[gene=16560][PH=9][PH0=0.19][P=1.55e-08]	-	Kif1a	intron
chr1	94990434	94990437	56609[gene=16560][PH=12][PH0=0.19][P=2.31e-13]	-	Kif1a	intron
chr1	94990594	94990595	56631[gene=16560][PH=12][PH0=0.19][P=2.31e-13]	-	Kif1a	intron
chr1	95302629	95302635	56792[gene=110611][PH=19][PH0=0.16][P=1.99e-13]	-	Hdlbp	3'UTR
chr1	95303135	95303142	56828[gene=110611][PH=26][PH0=0.16][P=1.99e-13]	-	Hdlbp	3'UTR
chr1	95320392	95320414	56969[gene=110611][PH=7][PH0=0.16][P=5.64e-06]	-	Hdlbp	CDS
chr1	95322185	95322197	57005[gene=110611][PH=6][PH0=0.16][P=2.10e-04]	-	Hdlbp	intron
chr1	95325967	95325977	57048[gene=110611][PH=5][PH0=0.16][P=6.50e-03]	-	Hdlbp	CDS
chr1	95325998	95326005	57053[gene=110611][PH=7][PH0=0.16][P=5.64e-06]	-	Hdlbp	CDS
chr1	95345245	95345261	57144[gene=110611][PH=12][PH0=0.16][P=1.99e-13]	-	Hdlbp	intron
chr1	95518498	95518510	57266[gene=59041][PH=10][PH0=0.06][P=5.98e-14]	-	Stk25	3'UTR
chr1	99603111	99603112	57935[gene=227399][PH=6][PH0=0.29][P=5.57e-03]	-	Ppip5k2	3'UTR
chr1	99603345	99603359	57962[gene=227399][PH=16][PH0=0.29][P=1.00e-100]	-	Ppip5k2	3'UTR
chr1	99603431	99603433	57987[gene=227399][PH=13][PH0=0.29][P=3.55e-13]	-	Ppip5k2	3'UTR
chr1	99603781	99603785	58035[gene=227399][PH=19][PH0=0.29][P=1.00e-100]	-	Ppip5k2	3'UTR
chr1	99604008	99604020	58068[gene=227399][PH=6][PH0=0.29][P=5.57e-03]	-	Ppip5k2	3'UTR
chr1	99604155	99604156	58084[gene=227399][PH=6][PH0=0.29][P=5.57e-03]	-	Ppip5k2	3'UTR
chr1	99604185	99604198	58091[gene=227399][PH=9][PH0=0.29][P=4.11e-07]	-	Ppip5k2	3'UTR
chr1	99609665	99609667	58219[gene=227399][PH=11][PH0=0.29][P=3.85e-10]	-	Ppip5k2	CDS
chr1	99615766	99615787	58368[gene=227399][PH=7][PH0=0.29][P=2.72e-04]	-	Ppip5k2	intron
chr1	99616688	99616691	58401[gene=227399][PH=8][PH0=0.29][P=1.13e-05]	-	Ppip5k2	intron
chr1	99731053	99731072	58754[gene=18484][PH=5][PH0=0.06][P=1.79e-04]	-	Pam	CDS
chr1	99748469	99748483	58813[gene=18484][PH=7][PH0=0.06][P=2.12e-08]	-	Pam	intron
chr1	99757045	99757050	58880[gene=18484][PH=6][PH0=0.06][P=2.13e-06]	-	Pam	intron
chr1	104524846	104524856	59456[gene=chr1_r_c2161][PH=34][PH0=0.15][P=4.94e-14]	-		deep_intergenic
chr1	107415761	107415780	59771[gene=chr1_r_c2193][PH=11][PH0=0.14][P=1.11e-16]	-	Pign	3'UTR||intron
chr1	107416018	107416032	59789[gene=chr1_r_c2193][PH=8][PH0=0.14][P=5.43e-09]	-	Pign	3'UTR||intron
chr1	107417839	107417843	59813[gene=27392][PH=4][PH0=0.05][P=4.08e-03]	-	Pign	3'UTR
chr1	107533371	107533376	60014[gene=27392][PH=16][PH0=0.05][P=3.66e-13]	-	Pign	intron
chr1	108509934	108509950	60321[gene=12043][PH=9][PH0=0.06][P=1.78e-12]	-	Bcl2	intron
chr1	108553507	108553529	60470[gene=12043][PH=4][PH0=0.06][P=8.67e-03]	-	Bcl2	intron
chr1	108647847	108647851	60695[gene=70750][PH=4][PH0=0.05][P=1.27e-03]	-	Kdsr	intron
chr1	108660723	108660739	60717[gene=chr1_r_c2242][PH=5][PH0=0.06][P=8.72e-06]	-		downstream_10k
chr1	113748915	113748932	61578[gene=chr1_r_c2295][PH=5][PH0=0.01][P=2.18e-07]	-		downstream_10k
chr1	113755012	113755028	61621[gene=chr1_r_c2295][PH=4][PH0=0.01][P=1.15e-04]	-		downstream_10k
chr1	120195652	120195655	61970[gene=chr1_r_c2295][PH=5][PH0=0.01][P=2.18e-07]	-	Tsn	3'UTR
chr1	120202128	120202139	61991[gene=chr1_r_c2295][PH=4][PH0=0.01][P=1.15e-04]	-	Tsn	intron
chr1	121482212	121482218	62233[gene=chr1_r_c2295][PH=8][PH0=0.01][P=1.00e-100]	-	Epb4.1l5	intron
chr1	121549481	121549486	62389[gene=chr1_r_c2295][PH=9][PH0=0.01][P=1.00e-100]	-		downstream_10k
chr1	121549541	121549557	62409[gene=chr1_r_c2295][PH=18][PH0=0.01][P=1.00e-100]	-		downstream_10k
chr1	121550087	121550093	62460[gene=chr1_r_c2295][PH=8][PH0=0.01][P=1.00e-100]	-		downstream_10k
chr1	121550424	121550427	62494[gene=chr1_r_c2295][PH=6][PH0=0.01][P=3.04e-10]	-		downstream_10k
chr1	121550771	121550772	62559[gene=chr1_r_c2295][PH=22][PH0=0.01][P=1.00e-100]	-		downstream_10k
chr1	121551158	121551175	62614[gene=chr1_r_c2295][PH=5][PH0=0.01][P=2.18e-07]	-		downstream_10k
chr1	121551998	121552015	62736[gene=chr1_r_c2295][PH=33][PH0=0.01][P=1.00e-100]	-		downstream_10k
chr1	121552372	121552374	62799[gene=chr1_r_c2295][PH=24][PH0=0.01][P=1.00e-100]	-		downstream_10k
chr1	121553620	121553624	62903[gene=chr1_r_c2295][PH=5][PH0=0.01][P=2.18e-07]	-		downstream_10k
chr1	121553885	121553890	62956[gene=chr1_r_c2295][PH=108][PH0=0.01][P=1.00e-100]	-		downstream_10k
chr1	121554085	121554094	63010[gene=chr1_r_c2295][PH=6][PH0=0.01][P=3.04e-10]	-		downstream_10k
chr1	121555189	121555197	63110[gene=chr1_r_c2295][PH=11][PH0=0.01][P=1.00e-100]	-	Ptpn4	3'UTR
chr1	121555699	121555707	63172[gene=chr1_r_c2295][PH=18][PH0=0.01][P=1.00e-100]	-	Ptpn4	3'UTR
chr1	121589405	121589412	63319[gene=chr1_r_c2295][PH=6][PH0=0.01][P=3.04e-10]	-	Ptpn4	CDS
chr1	121618521	121618527	63441[gene=chr1_r_c2295][PH=15][PH0=0.01][P=1.00e-100]	-	Ptpn4	CDS
chr1	121686864	121686880	63651[gene=chr1_r_c2295][PH=8][PH0=0.01][P=1.00e-100]	-	Ptpn4	intron
chr1	121690296	121690297	63674[gene=chr1_r_c2295][PH=6][PH0=0.01][P=3.04e-10]	-	Ptpn4	intron
chr1	121698349	121698361	63746[gene=chr1_r_c2295][PH=9][PH0=0.01][P=1.00e-100]	-	Ptpn4	intron
chr1	121698413	121698416	63756[gene=chr1_r_c2295][PH=4][PH0=0.01][P=1.15e-04]	-	Ptpn4	intron
chr1	121698820	121698841	63767[gene=chr1_r_c2295][PH=9][PH0=0.01][P=1.00e-100]	-	Ptpn4	intron
chr1	123131986	123132007	63973[gene=chr1_r_c2295][PH=4][PH0=0.01][P=1.15e-04]	-		deep_intergenic
chr1	123195214	123195227	64012[gene=chr1_r_c2295][PH=4][PH0=0.01][P=1.15e-04]	-		downstream_10k
chr1	125229558	125229561	64282[gene=269109][PH=5][PH0=0.11][P=9.10e-03]	-	Dpp10	3'UTR
chr1	125229701	125229704	64303[gene=269109][PH=11][PH0=0.11][P=1.00e-100]	-	Dpp10	3'UTR
chr1	125230465	125230466	64370[gene=269109][PH=13][PH0=0.11][P=1.00e-100]	-	Dpp10	3'UTR
chr1	125230572	125230577	64399[gene=269109][PH=12][PH0=0.11][P=1.00e-100]	-	Dpp10	3'UTR
chr1	125314785	125314801	64578[gene=269109][PH=6][PH0=0.11][P=2.02e-04]	-	Dpp10	intron
chr1	125333859	125333869	64625[gene=269109][PH=6][PH0=0.11][P=2.02e-04]	-	Dpp10	intron
chr1	125354230	125354254	64709[gene=269109][PH=6][PH0=0.11][P=2.02e-04]	-	Dpp10	intron
chr1	125382673	125382699	64836[gene=269109][PH=13][PH0=0.11][P=1.00e-100]	-	Dpp10	CDS
chr1	125388106	125388110	64871[gene=269109][PH=6][PH0=0.11][P=2.02e-04]	-	Dpp10	intron
chr1	125388134	125388137	64878[gene=269109][PH=5][PH0=0.11][P=9.10e-03]	-	Dpp10	intron
chr1	125459998	125459999	65131[gene=269109][PH=6][PH0=0.11][P=2.02e-04]	-	Dpp10	intron
chr1	125461082	125461084	65177[gene=269109][PH=12][PH0=0.11][P=1.00e-100]	-	Dpp10	intron
chr1	125474757	125474760	65315[gene=269109][PH=22][PH0=0.11][P=1.00e-100]	-	Dpp10	intron
chr1	125475544	125475547	65348[gene=269109][PH=14][PH0=0.11][P=1.00e-100]	-	Dpp10	intron
chr1	125512908	125512914	65473[gene=269109][PH=6][PH0=0.11][P=2.02e-04]	-	Dpp10	intron
chr1	125528630	125528653	65583[gene=269109][PH=7][PH0=0.11][P=3.71e-06]	-	Dpp10	intron
chr1	125540976	125540979	65660[gene=269109][PH=7][PH0=0.11][P=3.71e-06]	-	Dpp10	intron
chr1	125680753	125680761	65978[gene=269109][PH=6][PH0=0.11][P=2.02e-04]	-	Dpp10	intron
chr1	125731089	125731093	66214[gene=269109][PH=5][PH0=0.11][P=9.10e-03]	-	Dpp10	intron
chr1	125742674	125742685	66307[gene=269109][PH=6][PH0=0.11][P=2.02e-04]	-	Dpp10	intron
chr1	125831852	125831864	66607[gene=269109][PH=12][PH0=0.11][P=1.00e-100]	-	Dpp10	intron
chr1	125832017	125832022	66631[gene=269109][PH=10][PH0=0.11][P=1.04e-11]	-	Dpp10	intron
chr1	125840130	125840143	66707[gene=269109][PH=15][PH0=0.11][P=1.00e-100]	-	Dpp10	intron
chr1	125913894	125913898	67105[gene=269109][PH=9][PH0=0.11][P=8.03e-10]	-	Dpp10	intron
chr1	125920050	125920065	67169[gene=269109][PH=12][PH0=0.11][P=1.00e-100]	-	Dpp10	intron
chr1	125929155	125929169	67253[gene=269109][PH=12][PH0=0.11][P=1.00e-100]	-	Dpp10	intron
chr1	125929942	125929945	67292[gene=269109][PH=13][PH0=0.11][P=1.00e-100]	-	Dpp10	intron
chr1	126046391	126046397	67866[gene=chr1_r_c2448][PH=41][PH0=0.46][P=1.00e-100]	-		deep_intergenic
chr1	126123723	126123726	68711[gene=chr1_r_c2450][PH=8][PH0=0.54][P=1.81e-04]	-		deep_intergenic
chr1	126124719	126124742	68769[gene=chr1_r_c2450][PH=8][PH0=0.54][P=1.81e-04]	-		deep_intergenic
chr1	126186610	126186618	69608[gene=chr1_r_c2451][PH=8][PH0=0.44][P=4.05e-05]	-		deep_intergenic
chr1	126186672	126186674	69619[gene=chr1_r_c2451][PH=10][PH0=0.44][P=1.12e-07]	-		deep_intergenic
chr1	126186851	126186858	69635[gene=chr1_r_c2451][PH=6][PH0=0.44][P=8.42e-03]	-		deep_intergenic
chr1	126187165	126187179	69666[gene=chr1_r_c2451][PH=6][PH0=0.44][P=8.42e-03]	-		deep_intergenic
chr1	126187193	126187200	69668[gene=chr1_r_c2451][PH=6][PH0=0.44][P=8.42e-03]	-		deep_intergenic
chr1	126272203	126272215	70609[gene=chr1_r_c2452][PH=11][PH0=0.33][P=2.74e-10]	-		deep_intergenic
chr1	126274403	126274408	70657[gene=chr1_r_c2452][PH=6][PH0=0.33][P=2.10e-03]	-		deep_intergenic
chr1	126274633	126274647	70677[gene=chr1_r_c2452][PH=7][PH0=0.33][P=1.16e-04]	-		deep_intergenic
chr1	126286975	126286998	70791[gene=chr1_r_c2453][PH=5][PH0=0.23][P=4.20e-03]	-		deep_intergenic
chr1	126410673	126410677	72856[gene=chr1_r_c2455][PH=10][PH0=0.35][P=4.00e-07]	-		intron
chr1	126411778	126411783	72896[gene=chr1_r_c2455][PH=20][PH0=0.35][P=8.40e-13]	-		intron
chr1	126411823	126411833	72910[gene=chr1_r_c2455][PH=7][PH0=0.35][P=4.59e-03]	-		intron
chr1	126412039	126412040	72934[gene=chr1_r_c2455][PH=14][PH0=0.35][P=1.68e-12]	-		intron
chr1	126412122	126412129	72952[gene=chr1_r_c2455][PH=8][PH0=0.35][P=2.32e-04]	-		intron
chr1	126456254	126456271	73429[gene=chr1_r_c2455][PH=7][PH0=0.35][P=4.59e-03]	-		intron
chr1	126457418	126457421	73468[gene=chr1_r_c2455][PH=8][PH0=0.35][P=2.32e-04]	-		intron
chr1	126457486	126457489	73479[gene=chr1_r_c2455][PH=8][PH0=0.35][P=2.32e-04]	-		intron
chr1	126469172	126469189	73680[gene=chr1_r_c2455][PH=8][PH0=0.35][P=2.32e-04]	-		intron
chr1	126485355	126485358	73884[gene=chr1_r_c2455][PH=7][PH0=0.35][P=4.59e-03]	-		intron
chr1	126488442	126488450	73958[gene=chr1_r_c2455][PH=10][PH0=0.35][P=4.00e-07]	-		intron
chr1	126527439	126527440	74331[gene=chr1_r_c2455][PH=53][PH0=0.35][P=8.40e-13]	-		intron
chr1	126527622	126527638	74385[gene=chr1_r_c2455][PH=7][PH0=0.35][P=4.59e-03]	-		intron
chr1	126551571	126551578	74535[gene=chr1_r_c2455][PH=9][PH0=0.35][P=1.02e-05]	-		intron
chr1	126554237	126554241	74610[gene=chr1_r_c2455][PH=9][PH0=0.35][P=1.02e-05]	-		intron
chr1	126596079	126596092	75083[gene=chr1_r_c2455][PH=9][PH0=0.35][P=1.02e-05]	-		intron
chr1	126596733	126596757	75137[gene=chr1_r_c2455][PH=8][PH0=0.35][P=2.32e-04]	-		intron
chr1	126598994	126599013	75224[gene=chr1_r_c2455][PH=14][PH0=0.35][P=1.68e-12]	-		intron
chr1	126601974	126601993	75306[gene=chr1_r_c2455][PH=17][PH0=0.35][P=8.40e-13]	-		intron
chr1	126617338	126617346	75471[gene=chr1_r_c2455][PH=12][PH0=0.35][P=4.52e-10]	-		intron
chr1	126617836	126617837	75529[gene=chr1_r_c2455][PH=10][PH0=0.35][P=4.00e-07]	-		intron
chr1	126618249	126618256	75550[gene=chr1_r_c2455][PH=7][PH0=0.35][P=4.59e-03]	-		intron
chr1	126618292	126618322	75558[gene=chr1_r_c2455][PH=7][PH0=0.35][P=4.59e-03]	-		intron
chr1	126671590	126671599	76198[gene=chr1_r_c2455][PH=7][PH0=0.35][P=4.59e-03]	-		intron
chr1	126675545	126675548	76342[gene=chr1_r_c2455][PH=53][PH0=0.35][P=8.40e-13]	-		intron
chr1	126698306	126698324	76606[gene=chr1_r_c2455][PH=17][PH0=0.35][P=8.40e-13]	-		intron
chr1	126703863	126703875	76734[gene=chr1_r_c2455][PH=12][PH0=0.35][P=4.52e-10]	-		intron
chr1	126714724	126714726	76950[gene=chr1_r_c2455][PH=8][PH0=0.35][P=2.32e-04]	-		intron
chr1	126720311	126720316	77117[gene=chr1_r_c2455][PH=24][PH0=0.35][P=8.40e-13]	-		intron
chr1	126726106	126726118	77236[gene=chr1_r_c2455][PH=7][PH0=0.35][P=4.59e-03]	-		intron
chr1	127289521	127289535	77475[gene=74117][PH=11][PH0=0.09][P=1.00e-100]	-	Actr3	3'UTR
chr1	132342432	132342450	78517[gene=13136][PH=8][PH0=0.17][P=9.56e-08]	-	Cd55	intron
chr1	132342475	132342476	78524[gene=13136][PH=7][PH0=0.17][P=3.85e-06]	-	Cd55	intron
chr1	132342584	132342592	78540[gene=13136][PH=13][PH0=0.17][P=1.00e-100]	-	Cd55	intron
chr1	132342701	132342712	78555[gene=13136][PH=8][PH0=0.17][P=9.56e-08]	-	Cd55	intron
chr1	132589590	132589608	78658[gene=18640][PH=6][PH0=0.05][P=1.61e-07]	-	Pfkfb2	3'UTR||intron
chr1	133073266	133073271	78905[gene=54354][PH=8][PH0=0.07][P=1.03e-10]	-	Rassf5	3'UTR
chr1	133074460	133074475	78963[gene=54354][PH=4][PH0=0.07][P=4.72e-03]	-	Rassf5	3'UTR
chr1	133124094	133124108	79034[gene=54354][PH=5][PH0=0.07][P=7.75e-05]	-	Rassf5	intron
chr1	133192852	133192855	79185[gene=14270][PH=5][PH0=0.13][P=6.53e-03]	-	Srgap2	intron
chr1	133230827	133230830	79326[gene=14270][PH=14][PH0=0.13][P=1.00e-100]	-	Srgap2	intron
chr1	133296347	133296352	79616[gene=14270][PH=5][PH0=0.13][P=6.53e-03]	-	Srgap2	intron
chr1	133371507	133371515	79890[gene=14270][PH=13][PH0=0.13][P=1.00e-100]	-	Srgap2	intron
chr1	133391330	133391331	79992[gene=14270][PH=8][PH0=0.13][P=6.52e-08]	-	Srgap2	intron
chr1	133396022	133396028	80052[gene=14270][PH=58][PH0=0.13][P=1.00e-100]	-	Srgap2	intron
chr1	133412566	133412568	80205[gene=14270][PH=10][PH0=0.13][P=1.45e-11]	-	Srgap2	intron
chr1	133935160	133935166	80385[gene=213006][PH=7][PH0=0.04][P=2.63e-10]	-	Mfsd4	3'UTR
chr1	134254191	134254194	80461[gene=68875][PH=9][PH0=0.06][P=2.15e-13]	-	Tmcc2	CDS
chr1	134410124	134410137	80558[gene=21367][PH=6][PH0=0.18][P=1.87e-04]	-	Cntn2	3'UTR
chr1	134416053	134416055	80630[gene=21367][PH=85][PH0=0.18][P=1.04e-13]	-	Cntn2	intron
chr1	134461330	134461334	80740[gene=chr1_r_c2673][PH=10][PH0=1.17][P=1.19e-03]	-	Nfasc	3'UTR||intron
chr1	134461538	134461540	80800[gene=chr1_r_c2673][PH=27][PH0=1.17][P=1.00e-100]	-	Nfasc	3'UTR||intron
chr1	134461725	134461730	80877[gene=chr1_r_c2673][PH=29][PH0=1.17][P=1.00e-100]	-	Nfasc	3'UTR||intron
chr1	134462284	134462287	80971[gene=chr1_r_c2673][PH=14][PH0=1.17][P=1.34e-07]	-	Nfasc	3'UTR||intron
chr1	134462406	134462410	81005[gene=chr1_r_c2673][PH=10][PH0=1.17][P=1.19e-03]	-	Nfasc	3'UTR||intron
chr1	134466355	134466364	81171[gene=chr1_r_c2673][PH=9][PH0=1.17][P=8.96e-03]	-	Nfasc	3'UTR||intron
chr1	134466610	134466611	81251[gene=269116][PH=93][PH0=0.27][P=1.00e-100]	-	Nfasc	3'UTR
chr1	134466873	134466886	81315[gene=269116][PH=6][PH0=0.27][P=9.65e-03]	-	Nfasc	3'UTR
chr1	134466994	134467017	81328[gene=269116][PH=6][PH0=0.27][P=9.65e-03]	-	Nfasc	CDS||3'UTR
chr1	134480985	134480991	81392[gene=269116][PH=11][PH0=0.27][P=4.90e-10]	-	Nfasc	CDS
chr1	134484767	134484769	81448[gene=269116][PH=28][PH0=0.27][P=1.00e-100]	-	Nfasc	CDS
chr1	134528293	134528297	81732[gene=269116][PH=42][PH0=0.27][P=1.00e-100]	-	Nfasc	CDS
chr1	134577360	134577361	81944[gene=269116][PH=13][PH0=0.27][P=1.11e-16]	-	Nfasc	intron
chr1	134588449	134588452	82005[gene=269116][PH=10][PH0=0.27][P=1.80e-08]	-	Nfasc	intron
chr1	134609126	134609145	82094[gene=269116][PH=10][PH0=0.27][P=1.80e-08]	-	Nfasc	intron
chr1	134637720	134637724	82243[gene=269116][PH=6][PH0=0.27][P=9.65e-03]	-	Nfasc	intron
chr1	134885122	134885139	82378[gene=chr1_r_c2686][PH=5][PH0=0.22][P=4.48e-03]	-		exon_unclassified
chr1	134895409	134895424	82534[gene=17248][PH=10][PH0=0.19][P=1.35e-10]	-	Mdm4	intron
chr1	135146509	135146510	82697[gene=chr1_r_c2707][PH=5][PH0=0.02][P=2.33e-08]	-	Gm19461	intron
chr1	135146543	135146553	82703[gene=chr1_r_c2707][PH=4][PH0=0.02][P=6.03e-06]	-	Gm19461	intron
chr1	135601540	135601570	82944[gene=chr1_r_c2724][PH=5][PH0=0.17][P=1.49e-03]	-	Atp2b4	3'UTR||intron
chr1	135603244	135603260	82990[gene=381290][PH=9][PH0=0.06][P=1.25e-12]	-	Atp2b4	3'UTR
chr1	135603524	135603526	83015[gene=381290][PH=12][PH0=0.06][P=2.50e-13]	-	Atp2b4	CDS||3'UTR
chr1	135603766	135603777	83028[gene=381290][PH=4][PH0=0.06][P=6.12e-03]	-	Atp2b4	intron
chr1	135608278	135608287	83060[gene=381290][PH=4][PH0=0.06][P=6.12e-03]	-	Atp2b4	CDS
chr1	136096794	136096802	83226[gene=11539][PH=12][PH0=0.41][P=4.14e-10]	-	Adora1	3'UTR
chr1	136097102	136097111	83277[gene=11539][PH=10][PH0=0.41][P=2.63e-07]	-	Adora1	3'UTR
chr1	136097211	136097213	83315[gene=11539][PH=29][PH0=0.41][P=1.00e-100]	-	Adora1	3'UTR
chr1	136097778	136097780	83362[gene=11539][PH=12][PH0=0.41][P=4.14e-10]	-	Adora1	3'UTR
chr1	136097836	136097839	83386[gene=11539][PH=34][PH0=0.41][P=1.00e-100]	-	Adora1	3'UTR
chr1	136099634	136099636	83493[gene=11539][PH=7][PH0=0.41][P=1.82e-03]	-	Adora1	CDS
chr1	136099721	136099722	83531[gene=11539][PH=20][PH0=0.41][P=1.00e-100]	-	Adora1	CDS
chr1	136099817	136099827	83563[gene=11539][PH=9][PH0=0.41][P=5.67e-06]	-	Adora1	CDS
chr1	136118096	136118109	83600[gene=11539][PH=7][PH0=0.41][P=1.82e-03]	-	Adora1	intron
chr1	136130675	136130680	83640[gene=11539][PH=24][PH0=0.41][P=1.00e-100]	-	Adora1	CDS
chr1	136664098	136664100	83918[gene=329251][PH=5][PH0=0.08][P=4.27e-04]	-	Ppp1r12b	intron
chr1	137193520	137193544	84645[gene=chr1_r_c2776][PH=6][PH0=0.28][P=6.70e-04]	-		downstream_10k
chr1	137196624	137196625	84766[gene=chr1_r_c2778][PH=30][PH0=0.69][P=2.61e-14]	-		downstream_10k
chr1	137198067	137198074	84841[gene=chr1_r_c2778][PH=9][PH0=0.69][P=9.13e-05]	-		downstream_10k
chr1	137198282	137198305	84868[gene=21854][PH=6][PH0=0.38][P=7.16e-03]	-	Timm17a	3'UTR
chr1	137281170	137281178	84964[gene=226432][PH=9][PH0=0.08][P=2.51e-12]	-	Ipo9	3'UTR
chr1	137331862	137331868	85122[gene=chr1_r_c2786][PH=10][PH0=0.38][P=3.74e-08]	-	Nav1	3'UTR
chr1	137331953	137331961	85144[gene=chr1_r_c2786][PH=18][PH0=0.38][P=1.00e-100]	-	Nav1	3'UTR
chr1	137332119	137332129	85195[gene=chr1_r_c2786][PH=21][PH0=0.38][P=1.00e-100]	-	Nav1	3'UTR
chr1	137365701	137365710	85364[gene=215690][PH=5][PH0=0.07][P=2.07e-04]	-	Nav1	intron
chr1	137424424	137424425	85468[gene=215690][PH=6][PH0=0.07][P=2.80e-06]	-	Nav1	intron
chr1	137424949	137424955	85486[gene=215690][PH=5][PH0=0.07][P=2.07e-04]	-	Nav1	intron
chr1	137546454	137546481	85573[gene=chr1_r_c2787][PH=4][PH0=0.02][P=4.51e-05]	-		intron
chr1	138164995	138165010	85640[gene=67886][PH=5][PH0=0.15][P=4.76e-03]	-	Camsap2	3'UTR
chr1	138165058	138165083	85648[gene=67886][PH=7][PH0=0.15][P=3.53e-06]	-	Camsap2	3'UTR
chr1	138165197	138165205	85679[gene=67886][PH=15][PH0=0.15][P=1.00e-100]	-	Camsap2	3'UTR
chr1	138165561	138165571	85712[gene=67886][PH=6][PH0=0.15][P=1.42e-04]	-	Camsap2	3'UTR
chr1	138165617	138165618	85715[gene=67886][PH=6][PH0=0.15][P=1.42e-04]	-	Camsap2	3'UTR
chr1	138165720	138165721	85727[gene=67886][PH=5][PH0=0.15][P=4.76e-03]	-	Camsap2	3'UTR
chr1	138189487	138189499	85899[gene=67886][PH=20][PH0=0.15][P=1.00e-100]	-	Camsap2	CDS
chr1	140380845	140380853	86219[gene=chr1_r_c2872][PH=14][PH0=0.19][P=1.00e-100]	-		downstream_10k
chr1	140381401	140381405	86277[gene=59125][PH=5][PH0=0.11][P=1.75e-03]	-	Nek7	3'UTR
chr1	140381788	140381789	86300[gene=59125][PH=6][PH0=0.11][P=3.83e-05]	-	Nek7	3'UTR
chr1	140381967	140381968	86316[gene=59125][PH=18][PH0=0.11][P=3.48e-13]	-	Nek7	3'UTR
chr1	140382522	140382527	86356[gene=59125][PH=12][PH0=0.11][P=3.48e-13]	-	Nek7	3'UTR
chr1	140382620	140382628	86386[gene=59125][PH=13][PH0=0.11][P=3.48e-13]	-	Nek7	3'UTR
chr1	140382740	140382742	86436[gene=59125][PH=49][PH0=0.11][P=3.48e-13]	-	Nek7	3'UTR
chr1	140382878	140382887	86475[gene=59125][PH=5][PH0=0.11][P=1.75e-03]	-	Nek7	3'UTR
chr1	140383070	140383083	86491[gene=59125][PH=9][PH0=0.11][P=1.48e-10]	-	Nek7	3'UTR
chr1	145483548	145483565	87127[gene=214498][PH=7][PH0=0.08][P=9.15e-08]	-	Cdc73	intron
chr1	145503523	145503551	87190[gene=214498][PH=6][PH0=0.08][P=6.45e-06]	-	Cdc73	intron
chr1	148305479	148305482	87691[gene=chr1_r_c2982][PH=5][PH0=0.08][P=1.69e-04]	-		intron
chr1	148324270	148324277	87791[gene=chr1_r_c2982][PH=12][PH0=0.08][P=1.00e-100]	-		intron
chr1	148328829	148328845	87827[gene=chr1_r_c2982][PH=5][PH0=0.08][P=1.69e-04]	-		intron
chr1	152209558	152209566	88037[gene=226499][PH=8][PH0=0.06][P=1.76e-11]	-	BC003331	3'UTR
chr1	153230180	153230212	88287[gene=66875][PH=4][PH0=0.03][P=1.05e-04]	-	Swt1	intron
chr1	154230139	154230153	88851[gene=66637][PH=8][PH0=0.05][P=4.16e-12]	-	Tsen15	intron
chr1	154365113	154365119	88915[gene=19731][PH=15][PH0=0.07][P=1.00e-100]	-	Rgl1	3'UTR
chr1	154365292	154365293	88948[gene=19731][PH=7][PH0=0.07][P=4.25e-08]	-	Rgl1	3'UTR
chr1	154371881	154371886	89008[gene=19731][PH=21][PH0=0.07][P=1.00e-100]	-	Rgl1	CDS
chr1	154722934	154722941	89603[gene=226517][PH=7][PH0=0.13][P=1.10e-06]	-	Smg7	intron
chr1	154729311	154729325	89629[gene=226517][PH=5][PH0=0.13][P=2.00e-03]	-	Smg7	intron
chr1	154729473	154729485	89643[gene=226517][PH=16][PH0=0.13][P=1.00e-100]	-	Smg7	intron
chr1	156243076	156243084	90293[gene=12290][PH=5][PH0=0.06][P=2.96e-04]	-	Cacna1e	3'UTR
chr1	156292739	156292740	90467[gene=12290][PH=8][PH0=0.06][P=3.62e-10]	-	Cacna1e	CDS
chr1	156372109	156372113	90657[gene=12290][PH=5][PH0=0.06][P=2.96e-04]	-	Cacna1e	intron
chr1	156431594	156431595	90787[gene=12290][PH=7][PH0=0.06][P=3.99e-08]	-	Cacna1e	intron
chr1	157124262	157124269	91337[gene=19775][PH=11][PH0=0.12][P=1.00e-100]	-	Xpr1	3'UTR
chr1	157125380	157125392	91372[gene=19775][PH=7][PH0=0.12][P=1.34e-06]	-	Xpr1	3'UTR
chr1	157126224	157126230	91411[gene=19775][PH=8][PH0=0.12][P=2.28e-08]	-	Xpr1	3'UTR
chr1	157126383	157126384	91441[gene=19775][PH=20][PH0=0.12][P=1.00e-100]	-	Xpr1	3'UTR
chr1	157143313	157143334	91553[gene=19775][PH=8][PH0=0.12][P=2.28e-08]	-	Xpr1	intron
chr1	157154780	157154791	91582[gene=19775][PH=12][PH0=0.12][P=1.00e-100]	-	Xpr1	CDS
chr1	157164509	157164526	91670[gene=19775][PH=8][PH0=0.12][P=2.28e-08]	-	Xpr1	intron
chr1	157165532	157165536	91692[gene=19775][PH=8][PH0=0.12][P=2.28e-08]	-	Xpr1	intron
chr1	157193025	157193033	91780[gene=19775][PH=5][PH0=0.12][P=2.82e-03]	-	Xpr1	intron
chr1	157217350	157217377	91860[gene=19775][PH=5][PH0=0.12][P=2.82e-03]	-	Xpr1	intron
chr1	157692554	157692558	92144[gene=chr1_r_c3183][PH=5][PH0=0.10][P=1.11e-03]	-	Cep350	3'UTR
chr1	157693434	157693452	92169[gene=chr1_r_c3183][PH=5][PH0=0.10][P=1.11e-03]	-	Cep350	3'UTR
chr1	157694014	157694018	92216[gene=chr1_r_c3183][PH=11][PH0=0.10][P=1.00e-100]	-	Cep350	3'UTR
chr1	157694654	157694656	92292[gene=chr1_r_c3183][PH=7][PH0=0.10][P=3.73e-07]	-	Cep350	3'UTR
chr1	157733360	157733368	92396[gene=chr1_r_c3183][PH=9][PH0=0.10][P=6.70e-11]	-	Cep350	intron
chr1	157769945	157769959	92563[gene=chr1_r_c3183][PH=7][PH0=0.10][P=3.73e-07]	-	Cep350	intron
chr1	158360826	158360831	92845[gene=20652][PH=4][PH0=0.04][P=5.97e-04]	-	Soat1	3'UTR
chr1	158790378	158790408	93150[gene=78255][PH=5][PH0=0.05][P=4.43e-05]	-	Ralgps2	intron
chr1	159062134	159062151	93404[gene=chr1_r_c3232][PH=10][PH0=0.07][P=1.00e-100]	-		downstream_10k
chr1	159065460	159065471	93437[gene=chr1_r_c3233][PH=25][PH0=0.30][P=2.83e-14]	-	Rasal2	3'UTR||intron
chr1	159116945	159116948	93827[gene=226525][PH=13][PH0=0.10][P=1.35e-12]	-	Rasal2	intron
chr1	159240043	159240045	94161[gene=226525][PH=7][PH0=0.10][P=7.75e-07]	-	Rasal2	intron
chr1	159252710	159252731	94183[gene=226525][PH=14][PH0=0.10][P=1.35e-12]	-	Rasal2	intron
chr1	159269969	159269991	94251[gene=226525][PH=5][PH0=0.10][P=2.29e-03]	-	Rasal2	intron
chr1	159275318	159275322	94284[gene=226525][PH=6][PH0=0.10][P=4.62e-05]	-	Rasal2	intron
chr1	160186339	160186361	94544[gene=240843][PH=6][PH0=0.04][P=5.12e-08]	-	Fam5b	intron
chr1	162149477	162149478	94840[gene=29809][PH=6][PH0=0.09][P=5.09e-05]	-	Rabgap1l	3'UTR
chr1	162149980	162149983	94899[gene=29809][PH=13][PH0=0.09][P=1.00e-100]	-	Rabgap1l	3'UTR
chr1	162150269	162150271	94961[gene=29809][PH=15][PH0=0.09][P=1.00e-100]	-	Rabgap1l	3'UTR
chr1	162150394	162150398	95002[gene=29809][PH=24][PH0=0.09][P=1.00e-100]	-	Rabgap1l	3'UTR
chr1	162150928	162150933	95080[gene=29809][PH=7][PH0=0.09][P=7.66e-07]	-	Rabgap1l	3'UTR
chr1	162151492	162151505	95116[gene=29809][PH=14][PH0=0.09][P=1.00e-100]	-	Rabgap1l	3'UTR
chr1	162151678	162151681	95136[gene=29809][PH=6][PH0=0.09][P=5.09e-05]	-	Rabgap1l	3'UTR
chr1	162151749	162151753	95144[gene=29809][PH=5][PH0=0.09][P=2.81e-03]	-	Rabgap1l	3'UTR
chr1	162151791	162151794	95152[gene=29809][PH=5][PH0=0.09][P=2.81e-03]	-	Rabgap1l	3'UTR
chr1	162152064	162152068	95204[gene=29809][PH=32][PH0=0.09][P=1.00e-100]	-	Rabgap1l	3'UTR
chr1	162152255	162152268	95257[gene=29809][PH=13][PH0=0.09][P=1.00e-100]	-	Rabgap1l	3'UTR
chr1	162152402	162152417	95284[gene=29809][PH=6][PH0=0.09][P=5.09e-05]	-	Rabgap1l	3'UTR
chr1	162152722	162152728	95323[gene=29809][PH=5][PH0=0.09][P=2.81e-03]	-	Rabgap1l	3'UTR
chr1	162152981	162152988	95397[gene=29809][PH=31][PH0=0.09][P=1.00e-100]	-	Rabgap1l	3'UTR
chr1	162212991	162213011	95697[gene=29809][PH=5][PH0=0.09][P=2.81e-03]	-	Rabgap1l	intron
chr1	162552826	162552831	96413[gene=29809][PH=5][PH0=0.09][P=2.81e-03]	-	Rabgap1l	intron
chr1	163018907	163018908	97001[gene=226541][PH=25][PH0=0.23][P=1.27e-13]	-	Klhl20	3'UTR
chr1	163019277	163019279	97075[gene=226541][PH=8][PH0=0.23][P=1.47e-06]	-	Klhl20	3'UTR
chr1	163019475	163019480	97137[gene=226541][PH=62][PH0=0.23][P=1.27e-13]	-	Klhl20	3'UTR
chr1	163019711	163019712	97198[gene=226541][PH=14][PH0=0.23][P=1.27e-13]	-	Klhl20	3'UTR
chr1	163019812	163019824	97222[gene=226541][PH=6][PH0=0.23][P=1.13e-03]	-	Klhl20	3'UTR
chr1	163768669	163768687	97565[gene=chr1_r_c3322][PH=13][PH0=0.10][P=1.00e-100]	-	Suco	intron
chr1	163769262	163769283	97582[gene=chr1_r_c3322][PH=5][PH0=0.10][P=4.83e-04]	-	Suco	intron
chr1	163917508	163917510	97732[gene=103967][PH=38][PH0=0.27][P=1.21e-12]	-	Dnm3	3'UTR
chr1	163917844	163917846	97923[gene=103967][PH=265][PH0=0.27][P=1.21e-12]	-	Dnm3	3'UTR
chr1	163918727	163918733	98203[gene=103967][PH=7][PH0=0.27][P=1.17e-03]	-	Dnm3	3'UTR
chr1	163918849	163918850	98242[gene=103967][PH=31][PH0=0.27][P=1.21e-12]	-	Dnm3	3'UTR
chr1	163919081	163919082	98307[gene=103967][PH=25][PH0=0.27][P=1.21e-12]	-	Dnm3	3'UTR
chr1	163919257	163919260	98375[gene=103967][PH=54][PH0=0.27][P=1.21e-12]	-	Dnm3	3'UTR
chr1	163919679	163919683	98485[gene=103967][PH=12][PH0=0.27][P=3.27e-11]	-	Dnm3	3'UTR
chr1	163919885	163919886	98516[gene=103967][PH=15][PH0=0.27][P=1.21e-12]	-	Dnm3	3'UTR
chr1	163920020	163920033	98558[gene=103967][PH=19][PH0=0.27][P=1.21e-12]	-	Dnm3	3'UTR
chr1	163920157	163920158	98606[gene=103967][PH=39][PH0=0.27][P=1.21e-12]	-	Dnm3	3'UTR
chr1	163920650	163920653	98694[gene=103967][PH=25][PH0=0.27][P=1.21e-12]	-	Dnm3	3'UTR
chr1	163920742	163920744	98718[gene=103967][PH=10][PH0=0.27][P=4.63e-08]	-	Dnm3	3'UTR
chr1	163921144	163921148	98753[gene=103967][PH=12][PH0=0.27][P=3.27e-11]	-	Dnm3	3'UTR
chr1	163921696	163921699	98818[gene=103967][PH=17][PH0=0.27][P=1.21e-12]	-	Dnm3	3'UTR
chr1	163921994	163921999	98906[gene=103967][PH=59][PH0=0.27][P=1.21e-12]	-	Dnm3	3'UTR
chr1	163922172	163922177	98969[gene=103967][PH=40][PH0=0.27][P=1.21e-12]	-	Dnm3	CDS
chr1	163941041	163941055	99173[gene=103967][PH=7][PH0=0.27][P=1.17e-03]	-	Dnm3	CDS
chr1	163959058	163959064	99307[gene=103967][PH=7][PH0=0.27][P=1.17e-03]	-	Dnm3	intron
chr1	163982867	163982870	99425[gene=103967][PH=8][PH0=0.27][P=4.54e-05]	-	Dnm3	intron
chr1	163982960	163982966	99436[gene=103967][PH=7][PH0=0.27][P=1.17e-03]	-	Dnm3	intron
chr1	164020188	164020202	99542[gene=103967][PH=8][PH0=0.27][P=4.54e-05]	-	Dnm3	intron
chr1	164038499	164038506	99658[gene=103967][PH=7][PH0=0.27][P=1.17e-03]	-	Dnm3	intron
chr1	164083856	164083868	99791[gene=103967][PH=10][PH0=0.27][P=4.63e-08]	-	Dnm3	intron
chr1	164101116	164101140	99881[gene=103967][PH=15][PH0=0.27][P=1.21e-12]	-	Dnm3	intron
chr1	164139856	164139859	100145[gene=103967][PH=37][PH0=0.27][P=1.21e-12]	-	Dnm3	intron
chr1	164141830	164141851	100210[gene=103967][PH=16][PH0=0.27][P=1.21e-12]	-	Dnm3	intron
chr1	164172967	164172972	100363[gene=103967][PH=16][PH0=0.27][P=1.21e-12]	-	Dnm3	intron
chr1	164173565	164173571	100413[gene=103967][PH=10][PH0=0.27][P=4.63e-08]	-	Dnm3	intron
chr1	164173810	164173818	100434[gene=103967][PH=8][PH0=0.27][P=4.54e-05]	-	Dnm3	intron
chr1	164187375	164187387	100600[gene=103967][PH=16][PH0=0.27][P=1.21e-12]	-	Dnm3	intron
chr1	164189575	164189576	100687[gene=103967][PH=8][PH0=0.27][P=4.54e-05]	-	Dnm3	intron
chr1	164189604	164189606	100693[gene=103967][PH=11][PH0=0.27][P=1.26e-09]	-	Dnm3	intron
chr1	164203481	164203503	100821[gene=103967][PH=8][PH0=0.27][P=4.54e-05]	-	Dnm3	intron
chr1	164204383	164204386	100838[gene=103967][PH=10][PH0=0.27][P=4.63e-08]	-	Dnm3	intron
chr1	164253179	164253183	101163[gene=103967][PH=12][PH0=0.27][P=3.27e-11]	-	Dnm3	intron
chr1	164386547	164386567	101538[gene=103967][PH=17][PH0=0.27][P=1.21e-12]	-	Dnm3	intron
chr1	164614216	164614238	101727[gene=226562][PH=16][PH0=0.18][P=1.00e-100]	-	Prrc2c	CDS
chr1	164627718	164627721	101808[gene=226562][PH=8][PH0=0.18][P=2.66e-07]	-	Prrc2c	CDS||5'UTR
chr1	164627927	164627932	101838[gene=226562][PH=13][PH0=0.18][P=1.00e-100]	-	Prrc2c	CDS||5'UTR
chr1	164628053	164628055	101877[gene=226562][PH=25][PH0=0.18][P=1.00e-100]	-	Prrc2c	CDS||5'UTR
chr1	164628193	164628194	101916[gene=226562][PH=20][PH0=0.18][P=1.00e-100]	-	Prrc2c	CDS||5'UTR
chr1	164628287	164628299	101933[gene=226562][PH=10][PH0=0.18][P=1.16e-10]	-	Prrc2c	CDS||5'UTR
chr1	166367358	166367359	102362[gene=chr1_r_c3380][PH=387][PH0=0.61][P=1.00e-100]	-	Atp1b1	3'UTR||intron
chr1	166367708	166367709	102620[gene=11931][PH=97][PH0=3.76][P=1.00e-100]	-	Atp1b1	3'UTR
chr1	166368222	166368223	102971[gene=11931][PH=177][PH0=3.76][P=1.00e-100]	-	Atp1b1	3'UTR
chr1	166379593	166379598	103310[gene=chr1_r_c3381][PH=6][PH0=0.23][P=2.23e-04]	-	Atp1b1	intron
chr1	167316133	167316141	103786[gene=chr1_r_c3397][PH=5][PH0=0.07][P=2.62e-04]	-	Dcaf6	intron
chr1	167316945	167316949	103802[gene=chr1_r_c3397][PH=6][PH0=0.07][P=3.90e-06]	-	Dcaf6	intron
chr1	167333279	167333284	103862[gene=chr1_r_c3397][PH=11][PH0=0.07][P=3.43e-13]	-	Dcaf6	intron
chr1	167873920	167873942	104284[gene=18986][PH=4][PH0=0.05][P=2.01e-03]	-	Pou2f1	intron
chr1	168325560	168325576	104420[gene=71592][PH=5][PH0=0.06][P=1.71e-05]	-	Pogk	3'UTR
chr1	170085194	170085199	104697[gene=18514][PH=20][PH0=0.09][P=1.00e-100]	-	Pbx1	3'UTR
chr1	170085550	170085571	104738[gene=18514][PH=6][PH0=0.09][P=2.31e-05]	-	Pbx1	3'UTR
chr1	170088344	170088346	104799[gene=18514][PH=11][PH0=0.09][P=1.00e-100]	-	Pbx1	3'UTR
chr1	170201908	170201932	104998[gene=18514][PH=7][PH0=0.09][P=3.36e-07]	-	Pbx1	intron
chr1	170235508	170235510	105108[gene=18514][PH=22][PH0=0.09][P=1.00e-100]	-	Pbx1	intron
chr1	170236252	170236254	105156[gene=18514][PH=8][PH0=0.09][P=4.19e-09]	-	Pbx1	intron
chr1	170236418	170236447	105177[gene=18514][PH=5][PH0=0.09][P=1.32e-03]	-	Pbx1	intron
chr1	170269425	170269427	105353[gene=18514][PH=62][PH0=0.09][P=1.00e-100]	-	Pbx1	intron
chr1	170344758	170344760	105613[gene=18514][PH=7][PH0=0.09][P=3.36e-07]	-	Pbx1	intron
chr1	171671700	171671706	105746[gene=19736][PH=10][PH0=0.64][P=5.14e-06]	-	Rgs4	3'UTR
chr1	171671768	171671781	105765[gene=19736][PH=11][PH0=0.64][P=3.29e-07]	-	Rgs4	3'UTR
chr1	171671864	171671868	105787[gene=19736][PH=15][PH0=0.64][P=2.24e-12]	-	Rgs4	3'UTR
chr1	171671971	171671972	105820[gene=19736][PH=9][PH0=0.64][P=7.22e-05]	-	Rgs4	3'UTR
chr1	171673720	171673722	105957[gene=19736][PH=78][PH0=0.64][P=1.00e-100]	-	Rgs4	3'UTR
chr1	171879923	171879937	106044[gene=15490][PH=20][PH0=0.50][P=7.12e-14]	-	Hsd17b7	3'UTR
chr1	171879969	171879974	106058[gene=15490][PH=8][PH0=0.50][P=2.86e-04]	-	Hsd17b7	3'UTR
chr1	171882026	171882028	106174[gene=15490][PH=12][PH0=0.50][P=2.33e-09]	-	Hsd17b7	3'UTR
chr1	171882530	171882537	106245[gene=15490][PH=124][PH0=0.50][P=7.12e-14]	-	Hsd17b7	3'UTR
chr1	171882704	171882717	106313[gene=15490][PH=19][PH0=0.50][P=7.12e-14]	-	Hsd17b7	3'UTR
chr1	172124077	172124081	106575[gene=chr1_r_c3507][PH=22][PH0=3.91][P=1.17e-06]	-		downstream_10k
chr1	172124207	172124210	106639[gene=chr1_r_c3507][PH=65][PH0=3.91][P=7.44e-14]	-		downstream_10k
chr1	172124320	172124321	106699[gene=chr1_r_c3507][PH=75][PH0=3.91][P=7.44e-14]	-		downstream_10k
chr1	172124586	172124587	106802[gene=chr1_r_c3507][PH=115][PH0=3.91][P=7.44e-14]	-		downstream_10k
chr1	172124707	172124713	106862[gene=chr1_r_c3507][PH=52][PH0=3.91][P=7.44e-14]	-		downstream_10k
chr1	172125218	172125221	106990[gene=chr1_r_c3507][PH=54][PH0=3.91][P=7.44e-14]	-		downstream_10k
chr1	172126699	172126703	107232[gene=chr1_r_c3507][PH=49][PH0=3.91][P=7.44e-14]	-		downstream_10k
chr1	172127169	172127172	107407[gene=chr1_r_c3507][PH=77][PH0=3.91][P=7.44e-14]	-		downstream_10k
chr1	172127778	172127782	107538[gene=chr1_r_c3507][PH=17][PH0=3.91][P=2.91e-03]	-		downstream_10k
chr1	172128418	172128419	107690[gene=chr1_r_c3507][PH=85][PH0=3.91][P=7.44e-14]	-		downstream_10k
chr1	172124133	172124135	106598[gene=16589][PH=14][PH0=2.56][P=2.92e-03]	-		downstream_10k
chr1	172126226	172126228	107150[gene=16589][PH=15][PH0=2.56][P=5.41e-04]	-		downstream_10k
chr1	172129693	172129703	107883[gene=16589][PH=16][PH0=2.56][P=9.34e-05]	-	Uhmk1	3'UTR
chr1	172255744	172255751	108239[gene=70729][PH=15][PH0=0.09][P=6.77e-13]	-	Nos1ap	3'UTR
chr1	172257369	172257407	108274[gene=70729][PH=6][PH0=0.09][P=2.54e-05]	-	Nos1ap	3'UTR
chr1	172278577	172278595	108318[gene=70729][PH=6][PH0=0.09][P=2.54e-05]	-	Nos1ap	intron
chr1	172297045	172297052	108436[gene=70729][PH=5][PH0=0.09][P=1.40e-03]	-	Nos1ap	intron
chr1	172297384	172297405	108459[gene=70729][PH=11][PH0=0.09][P=6.77e-13]	-	Nos1ap	intron
chr1	172372751	172372759	108605[gene=70729][PH=12][PH0=0.09][P=6.77e-13]	-	Nos1ap	intron
chr1	172412182	172412189	108808[gene=70729][PH=5][PH0=0.09][P=1.40e-03]	-	Nos1ap	intron
chr1	172494853	172494873	108982[gene=70729][PH=9][PH0=0.09][P=5.75e-11]	-	Nos1ap	intron
chr1	172497679	172497681	109006[gene=70729][PH=5][PH0=0.09][P=1.40e-03]	-	Nos1ap	intron
chr1	172636214	172636233	109108[gene=226641][PH=12][PH0=0.07][P=1.00e-100]	-	Atf6	3'UTR
chr1	172636291	172636293	109124[gene=226641][PH=7][PH0=0.07][P=2.86e-08]	-	Atf6	3'UTR
chr1	173059325	173059326	109589[gene=66052][PH=23][PH0=0.09][P=1.00e-100]	-	Sdhc	3'UTR
chr1	173059823	173059824	109626[gene=66052][PH=7][PH0=0.09][P=4.02e-08]	-	Sdhc	3'UTR
chr1	173103490	173103492	109723[gene=66425][PH=100][PH0=0.50][P=1.00e-100]	-	Pcp4l1	3'UTR
chr1	173103746	173103748	109812[gene=66425][PH=7][PH0=0.50][P=4.47e-03]	-	Pcp4l1	3'UTR
chr1	173103841	173103844	109837[gene=66425][PH=20][PH0=0.50][P=1.00e-100]	-	Pcp4l1	3'UTR
chr1	173103936	173103939	109864[gene=66425][PH=8][PH0=0.50][P=3.23e-04]	-	Pcp4l1	3'UTR
chr1	173104126	173104127	109911[gene=66425][PH=34][PH0=0.50][P=1.00e-100]	-	Pcp4l1	3'UTR
chr1	173104452	173104461	109968[gene=66425][PH=13][PH0=0.50][P=1.10e-10]	-	Pcp4l1	3'UTR
chr1	173931597	173931613	110128[gene=chr1_r_c3591][PH=9][PH0=0.14][P=9.97e-11]	-		downstream_10k
chr1	173931703	173931720	110142[gene=chr1_r_c3591][PH=6][PH0=0.14][P=1.31e-05]	-		downstream_10k
chr1	174127429	174127439	110242[gene=18611][PH=12][PH0=0.10][P=1.00e-100]	-	Pea15a	3'UTR
chr1	174203172	174203175	110372[gene=98660][PH=13][PH0=0.26][P=1.74e-13]	-	Atp1a2	3'UTR
chr1	174203395	174203396	110415[gene=98660][PH=17][PH0=0.26][P=8.72e-14]	-	Atp1a2	3'UTR
chr1	174209503	174209507	110537[gene=98660][PH=12][PH0=0.26][P=1.31e-12]	-	Atp1a2	CDS
chr1	175251616	175251617	110820[gene=chr1_r_c3648][PH=14][PH0=0.70][P=1.15e-10]	-		deep_intergenic
chr1	175252107	175252114	110864[gene=chr1_r_c3648][PH=24][PH0=0.70][P=4.81e-14]	-		downstream_10k
chr1	175253641	175253645	110952[gene=chr1_r_c3648][PH=10][PH0=0.70][P=7.95e-06]	-		downstream_10k
chr1	175254373	175254387	110993[gene=chr1_r_c3649][PH=13][PH0=2.62][P=7.73e-03]	-		downstream_10k
chr1	175255400	175255402	111066[gene=chr1_r_c3649][PH=15][PH0=2.62][P=3.03e-04]	-		downstream_10k
chr1	175255605	175255611	111098[gene=chr1_r_c3649][PH=16][PH0=2.62][P=5.37e-05]	-		downstream_10k
chr1	175256461	175256463	111185[gene=chr1_r_c3649][PH=30][PH0=2.62][P=1.00e-100]	-		downstream_10k
chr1	175256567	175256570	111224[gene=chr1_r_c3649][PH=16][PH0=2.62][P=5.37e-05]	-		downstream_10k
chr1	175256721	175256722	111288[gene=chr1_r_c3649][PH=78][PH0=2.62][P=1.00e-100]	-		downstream_10k
chr1	175257194	175257202	111473[gene=13349][PH=26][PH0=6.78][P=5.59e-05]	-		downstream_10k
chr1	175257696	175257702	111598[gene=13349][PH=84][PH0=6.78][P=1.00e-100]	-		downstream_10k
chr1	175260987	175260989	112100[gene=13349][PH=27][PH0=6.78][P=1.48e-05]	-		downstream_10k
chr1	175261412	175261415	112193[gene=13349][PH=62][PH0=6.78][P=1.00e-100]	-		downstream_10k
chr1	175262428	175262436	112388[gene=13349][PH=71][PH0=6.78][P=1.00e-100]	-	Darc	CDS
chr1	175262880	175262881	112515[gene=13349][PH=31][PH0=6.78][P=4.97e-08]	-	Darc	CDS
chr1	175263020	175263022	112571[gene=13349][PH=25][PH0=6.78][P=2.03e-04]	-	Darc	CDS
chr1	175263200	175263208	112641[gene=13349][PH=49][PH0=6.78][P=1.00e-100]	-	Darc	intron
chr1	175257288	175257293	111509[gene=94332][PH=19][PH0=2.63][P=8.47e-07]	-		downstream_10k
chr1	175257905	175257922	111668[gene=94332][PH=16][PH0=2.63][P=2.22e-04]	-		downstream_10k
chr1	175258799	175258802	111804[gene=94332][PH=14][PH0=2.63][P=6.55e-03]	-		downstream_10k
chr1	175259803	175259805	111936[gene=94332][PH=21][PH0=2.63][P=1.56e-08]	-		downstream_10k
chr1	175260769	175260774	112041[gene=94332][PH=14][PH0=2.63][P=6.55e-03]	-		downstream_10k
chr1	175260909	175260910	112074[gene=94332][PH=20][PH0=2.63][P=1.18e-07]	-		downstream_10k
chr1	175262172	175262176	112311[gene=94332][PH=16][PH0=2.63][P=2.22e-04]	-	Darc	CDS
chr1	175262818	175262821	112484[gene=94332][PH=17][PH0=2.63][P=3.69e-05]	-	Darc	CDS
chr1	175263474	175263477	112754[gene=94332][PH=16][PH0=2.63][P=2.22e-04]	-	Darc	intron
chr1	175263624	175263632	112791[gene=94332][PH=20][PH0=2.63][P=1.18e-07]	-	Darc	5'UTR
chr1	175263807	175263809	112827[gene=94332][PH=16][PH0=2.63][P=2.22e-04]	-		downstream_10k
chr1	175263897	175263899	112859[gene=94332][PH=38][PH0=2.63][P=1.00e-100]	-		downstream_10k
chr1	175264085	175264090	112914[gene=94332][PH=23][PH0=2.63][P=2.36e-10]	-		downstream_10k
chr1	175264219	175264220	112952[gene=94332][PH=16][PH0=2.63][P=2.22e-04]	-		downstream_10k
chr1	175264620	175264624	113022[gene=94332][PH=16][PH0=2.63][P=2.22e-04]	-	Cadm3	3'UTR
chr1	175265346	175265358	113144[gene=94332][PH=40][PH0=2.63][P=1.00e-100]	-	Cadm3	3'UTR
chr1	175265593	175265594	113213[gene=94332][PH=57][PH0=2.63][P=1.00e-100]	-	Cadm3	3'UTR
chr1	175268205	175268206	113512[gene=94332][PH=55][PH0=2.63][P=1.00e-100]	-	Cadm3	CDS
chr1	175279026	175279033	113619[gene=94332][PH=14][PH0=2.63][P=6.55e-03]	-	Cadm3	intron
chr1	176763984	176763988	114002[gene=23893][PH=19][PH0=0.09][P=1.00e-100]	-	Grem2	3'UTR
chr1	176766076	176766079	114078[gene=23893][PH=19][PH0=0.09][P=1.00e-100]	-	Grem2	3'UTR
chr1	176766188	176766190	114128[gene=23893][PH=44][PH0=0.09][P=1.00e-100]	-	Grem2	3'UTR
chr1	176989297	176989302	114347[gene=24012][PH=12][PH0=0.19][P=1.06e-12]	-	Rgs7	3'UTR
chr1	176989539	176989541	114430[gene=24012][PH=57][PH0=0.19][P=1.00e-100]	-	Rgs7	3'UTR
chr1	176989680	176989691	114489[gene=24012][PH=22][PH0=0.19][P=1.00e-100]	-	Rgs7	3'UTR
chr1	176989854	176989855	114525[gene=24012][PH=8][PH0=0.19][P=2.32e-06]	-	Rgs7	3'UTR
chr1	177085444	177085459	115000[gene=24012][PH=8][PH0=0.19][P=2.32e-06]	-	Rgs7	intron
chr1	177103739	177103748	115185[gene=24012][PH=10][PH0=0.19][P=1.14e-09]	-	Rgs7	intron
chr1	177103963	177103967	115207[gene=24012][PH=6][PH0=0.19][P=2.76e-03]	-	Rgs7	intron
chr1	177104001	177104002	115216[gene=24012][PH=9][PH0=0.19][P=5.45e-08]	-	Rgs7	intron
chr1	177105047	177105055	115283[gene=24012][PH=65][PH0=0.19][P=1.00e-100]	-	Rgs7	intron
chr1	177105500	177105513	115325[gene=24012][PH=22][PH0=0.19][P=1.00e-100]	-	Rgs7	intron
chr1	177105695	177105705	115354[gene=24012][PH=9][PH0=0.19][P=5.45e-08]	-	Rgs7	intron
chr1	177114922	177114929	115451[gene=24012][PH=8][PH0=0.19][P=2.32e-06]	-	Rgs7	intron
chr1	177115172	177115186	115482[gene=24012][PH=7][PH0=0.19][P=8.65e-05]	-	Rgs7	intron
chr1	177192721	177192733	115793[gene=24012][PH=8][PH0=0.19][P=2.32e-06]	-	Rgs7	intron
chr1	177243913	177243930	116009[gene=24012][PH=10][PH0=0.19][P=1.14e-09]	-	Rgs7	intron
chr1	177246628	177246634	116077[gene=24012][PH=21][PH0=0.19][P=1.00e-100]	-	Rgs7	intron
chr1	177258691	177258708	116175[gene=24012][PH=9][PH0=0.19][P=5.45e-08]	-	Rgs7	intron
chr1	177258748	177258750	116184[gene=24012][PH=6][PH0=0.19][P=2.76e-03]	-	Rgs7	intron
chr1	177258769	177258774	116194[gene=24012][PH=14][PH0=0.19][P=1.00e-100]	-	Rgs7	intron
chr1	177258875	177258887	116215[gene=24012][PH=9][PH0=0.19][P=5.45e-08]	-	Rgs7	intron
chr1	177299077	177299092	116404[gene=24012][PH=7][PH0=0.19][P=8.65e-05]	-	Rgs7	intron
chr1	177299120	177299121	116412[gene=24012][PH=7][PH0=0.19][P=8.65e-05]	-	Rgs7	intron
chr1	177299887	177299893	116442[gene=24012][PH=8][PH0=0.19][P=2.32e-06]	-	Rgs7	intron
chr1	177299938	177299940	116452[gene=24012][PH=8][PH0=0.19][P=2.32e-06]	-	Rgs7	intron
chr1	177316461	177316473	116544[gene=24012][PH=13][PH0=0.19][P=1.00e-100]	-	Rgs7	intron
chr1	177320832	177320834	116619[gene=24012][PH=19][PH0=0.19][P=1.00e-100]	-	Rgs7	intron
chr1	177323120	177323129	116690[gene=24012][PH=8][PH0=0.19][P=2.32e-06]	-	Rgs7	intron
chr1	177323520	177323528	116722[gene=24012][PH=8][PH0=0.19][P=2.32e-06]	-	Rgs7	intron
chr1	177355064	177355070	116880[gene=24012][PH=7][PH0=0.19][P=8.65e-05]	-	Rgs7	intron
chr1	177371858	177371860	116981[gene=24012][PH=10][PH0=0.19][P=1.14e-09]	-	Rgs7	intron
chr1	177374506	177374507	117026[gene=24012][PH=11][PH0=0.19][P=2.13e-11]	-	Rgs7	intron
chr1	177407442	177407454	117305[gene=24012][PH=10][PH0=0.19][P=1.14e-09]	-	Rgs7	intron
chr1	177613849	177613852	117629[gene=13603][PH=16][PH0=0.10][P=9.63e-14]	-	Opn3	3'UTR
chr1	177893337	177893339	117782[gene=319455][PH=18][PH0=0.07][P=1.00e-100]	-	Pld5	3'UTR
chr1	177893463	177893471	117810[gene=319455][PH=10][PH0=0.07][P=1.00e-100]	-	Pld5	3'UTR
chr1	178042829	178042850	118177[gene=319455][PH=7][PH0=0.07][P=1.04e-07]	-	Pld5	intron
chr1	178080444	178080450	118269[gene=319455][PH=15][PH0=0.07][P=1.00e-100]	-	Pld5	intron
chr1	178161094	178161113	118479[gene=319455][PH=7][PH0=0.07][P=1.04e-07]	-	Pld5	intron
chr1	178165428	178165450	118539[gene=319455][PH=7][PH0=0.07][P=1.04e-07]	-	Pld5	intron
chr1	178657787	178657795	118784[gene=chr1_r_c3721][PH=7][PH0=0.24][P=1.04e-05]	-		downstream_10k
chr1	178662089	178662092	118911[gene=chr1_r_c3722][PH=10][PH0=0.68][P=6.33e-06]	-		downstream_10k
chr1	178662555	178662573	118945[gene=chr1_r_c3722][PH=8][PH0=0.68][P=9.62e-04]	-		downstream_10k
chr1	178662810	178662811	118994[gene=chr1_r_c3722][PH=14][PH0=0.68][P=8.12e-11]	-		downstream_10k
chr1	178663164	178663182	119035[gene=545389][PH=11][PH0=0.38][P=7.58e-09]	-		downstream_10k
chr1	178663317	178663321	119078[gene=545389][PH=30][PH0=0.38][P=2.00e-13]	-		downstream_10k
chr1	178664034	178664039	119143[gene=545389][PH=7][PH0=0.38][P=1.81e-03]	-	Cep170	3'UTR
chr1	178665437	178665439	119257[gene=545389][PH=23][PH0=0.38][P=2.00e-13]	-	Cep170	3'UTR
chr1	178665568	178665573	119291[gene=545389][PH=10][PH0=0.38][P=1.99e-07]	-	Cep170	3'UTR
chr1	178665618	178665621	119309[gene=545389][PH=17][PH0=0.38][P=2.00e-13]	-	Cep170	3'UTR
chr1	178670914	178670916	119368[gene=545389][PH=16][PH0=0.38][P=2.00e-13]	-	Cep170	intron
chr1	178680371	178680385	119410[gene=545389][PH=7][PH0=0.38][P=1.81e-03]	-	Cep170	5'UTR
chr1	178680613	178680617	119434[gene=545389][PH=7][PH0=0.38][P=1.81e-03]	-	Cep170	5'UTR
chr1	178697703	178697708	119565[gene=545389][PH=9][PH0=0.38][P=4.71e-06]	-	Cep170	intron
chr1	178705236	178705239	119656[gene=545389][PH=11][PH0=0.38][P=7.58e-09]	-	Cep170	intron
chr1	178705423	178705440	119683[gene=545389][PH=19][PH0=0.38][P=2.00e-13]	-	Cep170	intron
chr1	178708717	178708721	119753[gene=545389][PH=8][PH0=0.38][P=9.90e-05]	-	Cep170	3'UTR
chr1	178950268	178950272	119985[gene=chr1_r_c3727][PH=14][PH0=0.05][P=3.65e-13]	-		downstream_10k
chr1	178950980	178950997	120031[gene=chr1_r_c3727][PH=5][PH0=0.05][P=1.36e-05]	-		downstream_10k
chr1	178951155	178951164	120053[gene=chr1_r_c3727][PH=14][PH0=0.05][P=3.65e-13]	-		downstream_10k
chr1	178952545	178952548	120132[gene=23797][PH=10][PH0=0.32][P=9.81e-08]	-	Akt3	3'UTR
chr1	178952661	178952662	120153[gene=23797][PH=12][PH0=0.32][P=8.85e-11]	-	Akt3	3'UTR
chr1	178952776	178952778	120185[gene=23797][PH=21][PH0=0.32][P=1.00e-100]	-	Akt3	3'UTR
chr1	178953973	178953980	120312[gene=23797][PH=76][PH0=0.32][P=1.00e-100]	-	Akt3	3'UTR
chr1	178954062	178954067	120344[gene=23797][PH=8][PH0=0.32][P=7.02e-05]	-	Akt3	3'UTR
chr1	178954415	178954418	120400[gene=23797][PH=14][PH0=0.32][P=1.00e-100]	-	Akt3	3'UTR
chr1	178954672	178954673	120431[gene=23797][PH=8][PH0=0.32][P=7.02e-05]	-	Akt3	3'UTR
chr1	178955161	178955166	120476[gene=23797][PH=7][PH0=0.32][P=1.55e-03]	-	Akt3	3'UTR
chr1	178955267	178955268	120523[gene=23797][PH=68][PH0=0.32][P=1.00e-100]	-	Akt3	3'UTR
chr1	178969100	178969112	120651[gene=23797][PH=7][PH0=0.32][P=1.55e-03]	-	Akt3	intron
chr1	178987874	178987875	120798[gene=23797][PH=9][PH0=0.32][P=2.79e-06]	-	Akt3	intron
chr1	179000850	179000855	120914[gene=23797][PH=11][PH0=0.32][P=3.11e-09]	-	Akt3	intron
chr1	179091325	179091349	121465[gene=23797][PH=11][PH0=0.32][P=3.11e-09]	-	Akt3	intron
chr1	179125527	179125529	121759[gene=23797][PH=7][PH0=0.32][P=1.55e-03]	-	Akt3	intron
chr1	179125955	179125972	121799[gene=23797][PH=14][PH0=0.32][P=1.00e-100]	-	Akt3	intron
chr1	179132583	179132596	121917[gene=23797][PH=7][PH0=0.32][P=1.55e-03]	-	Akt3	intron
chr1	179151199	179151216	122102[gene=23797][PH=10][PH0=0.32][P=9.81e-08]	-	Akt3	intron
chr1	179155380	179155395	122251[gene=23797][PH=7][PH0=0.32][P=1.55e-03]	-	Akt3	intron
chr1	179167134	179167135	122429[gene=23797][PH=20][PH0=0.32][P=1.00e-100]	-	Akt3	intron
chr1	179177676	179177680	122581[gene=23797][PH=9][PH0=0.32][P=2.79e-06]	-	Akt3	intron
chr1	179693361	179693372	122683[gene=11566][PH=14][PH0=0.20][P=1.00e-100]	-	Adss	3'UTR
chr1	179693549	179693563	122730[gene=11566][PH=9][PH0=0.20][P=9.00e-09]	-	Adss	3'UTR
chr1	179693729	179693742	122749[gene=11566][PH=9][PH0=0.20][P=9.00e-09]	-	Adss	3'UTR
chr1	179693978	179693980	122784[gene=11566][PH=57][PH0=0.20][P=1.00e-100]	-	Adss	3'UTR
chr1	180258759	180258777	123042[gene=51810][PH=8][PH0=0.28][P=2.68e-06]	-	Hnrnpu	3'UTR
chr1	180259264	180259276	123079[gene=51810][PH=8][PH0=0.28][P=2.68e-06]	-	Hnrnpu	3'UTR
chr1	180259498	180259507	123109[gene=51810][PH=12][PH0=0.28][P=2.08e-12]	-	Hnrnpu	CDS
chr1	181152161	181152165	123609[gene=69726][PH=13][PH0=0.05][P=1.37e-12]	-	Smyd3	intron
chr1	181152904	181152916	123638[gene=69726][PH=10][PH0=0.05][P=1.37e-12]	-	Smyd3	intron
chr1	181269178	181269181	124100[gene=69726][PH=16][PH0=0.05][P=1.37e-12]	-	Smyd3	intron
chr1	183033493	183033495	124811[gene=67459][PH=14][PH0=0.09][P=1.00e-100]	-	Nvl	intron
chr1	183105762	183105766	124975[gene=226757][PH=15][PH0=0.23][P=1.00e-100]	-	Wdr26	3'UTR
chr1	183105952	183105957	125013[gene=226757][PH=18][PH0=0.23][P=1.00e-100]	-	Wdr26	3'UTR
chr1	183107692	183107695	125131[gene=226757][PH=8][PH0=0.23][P=1.28e-06]	-	Wdr26	3'UTR
chr1	183112495	183112502	125184[gene=226757][PH=7][PH0=0.23][P=3.86e-05]	-	Wdr26	intron
chr1	183832112	183832135	125461[gene=chr1_r_c3914][PH=9][PH0=0.23][P=9.81e-09]	-		downstream_10k
chr1	183832557	183832561	125526[gene=chr1_r_c3915][PH=41][PH0=1.41][P=1.00e-100]	-		downstream_10k
chr1	183832668	183832674	125564[gene=chr1_r_c3915][PH=14][PH0=1.41][P=1.15e-06]	-		downstream_10k
chr1	183832859	183832860	125601[gene=chr1_r_c3915][PH=16][PH0=1.41][P=1.11e-08]	-		downstream_10k
chr1	183832927	183832942	125630[gene=chr1_r_c3915][PH=36][PH0=1.41][P=1.00e-100]	-		downstream_10k
chr1	183833110	183833114	125672[gene=chr1_r_c3915][PH=14][PH0=1.41][P=1.15e-06]	-		downstream_10k
chr1	183833215	183833218	125697[gene=chr1_r_c3915][PH=10][PH0=1.41][P=4.68e-03]	-		downstream_10k
chr1	183833296	183833305	125718[gene=chr1_r_c3915][PH=12][PH0=1.41][P=8.77e-05]	-		downstream_10k
chr1	183833664	183833672	125752[gene=chr1_r_c3915][PH=20][PH0=1.41][P=5.08e-13]	-		downstream_10k
chr1	183833952	183833962	125815[gene=chr1_r_c3915][PH=18][PH0=1.41][P=8.23e-11]	-		downstream_10k
chr1	183832389	183832391	125499[gene=13800][PH=7][PH0=0.34][P=1.44e-03]	-		downstream_10k
chr1	183833036	183833037	125658[gene=13800][PH=8][PH0=0.34][P=7.12e-05]	-		downstream_10k
chr1	183833805	183833810	125782[gene=13800][PH=9][PH0=0.34][P=3.07e-06]	-		downstream_10k
chr1	183834974	183834986	125914[gene=13800][PH=17][PH0=0.34][P=3.01e-13]	-	Enah	3'UTR
chr1	183835632	183835633	125973[gene=13800][PH=8][PH0=0.34][P=7.12e-05]	-	Enah	3'UTR
chr1	183835729	183835742	125992[gene=13800][PH=17][PH0=0.34][P=3.01e-13]	-	Enah	3'UTR
chr1	183852152	183852153	126192[gene=13800][PH=11][PH0=0.34][P=4.07e-09]	-	Enah	CDS
chr1	183852224	183852229	126208[gene=13800][PH=7][PH0=0.34][P=1.44e-03]	-	Enah	CDS
chr1	183852247	183852248	126212[gene=13800][PH=7][PH0=0.34][P=1.44e-03]	-	Enah	CDS
chr1	183852381	183852385	126240[gene=13800][PH=19][PH0=0.34][P=3.01e-13]	-	Enah	CDS
chr1	183852532	183852534	126286[gene=13800][PH=38][PH0=0.34][P=3.01e-13]	-	Enah	CDS
chr1	183861215	183861218	126363[gene=13800][PH=13][PH0=0.34][P=3.91e-12]	-	Enah	intron
chr1	183939118	183939120	126741[gene=13800][PH=33][PH0=0.34][P=3.01e-13]	-	Enah	intron
chr1	184206407	184206408	126838[gene=13244][PH=8][PH0=0.28][P=1.76e-06]	-	Degs1	3'UTR
chr1	184206537	184206543	126872[gene=13244][PH=14][PH0=0.28][P=1.00e-100]	-	Degs1	3'UTR
chr1	184209384	184209385	126951[gene=13244][PH=12][PH0=0.28][P=1.26e-12]	-	Degs1	CDS
chr1	184245211	184245231	127059[gene=67948][PH=6][PH0=0.17][P=1.52e-04]	-	Fbxo28	3'UTR
chr1	184245352	184245372	127072[gene=67948][PH=7][PH0=0.17][P=4.42e-06]	-	Fbxo28	3'UTR
chr1	184245967	184245977	127103[gene=67948][PH=14][PH0=0.17][P=1.00e-100]	-	Fbxo28	3'UTR
chr1	184246695	184246710	127139[gene=67948][PH=5][PH0=0.17][P=4.37e-03]	-	Fbxo28	3'UTR
chr1	186721323	186721334	127415[gene=chr1_r_c3975][PH=12][PH0=0.09][P=2.64e-14]	-	Mark1	3'UTR||intron
chr1	186722122	186722138	127444[gene=226778][PH=8][PH0=0.13][P=3.37e-08]	-	Mark1	3'UTR
chr1	186773949	186773950	127660[gene=226778][PH=13][PH0=0.13][P=1.00e-100]	-	Mark1	intron
chr1	186813531	186813549	127819[gene=226778][PH=10][PH0=0.13][P=7.51e-12]	-	Mark1	intron
chr1	187059099	187059120	127955[gene=chr1_r_c3982][PH=6][PH0=0.04][P=3.98e-09]	-		deep_intergenic
chr1	192689907	192689924	128982[gene=320119][PH=7][PH0=0.05][P=2.04e-09]	-	Rps6kc1	intron
chr1	192781170	192781174	129153[gene=226841][PH=5][PH0=0.05][P=9.00e-06]	-	Vash2	intron
chr1	192846528	192846537	129314[gene=226844][PH=10][PH0=0.13][P=2.62e-12]	-	Mfsd7b	intron
chr1	193924649	193924657	129517[gene=214742][PH=20][PH0=0.10][P=1.13e-13]	-	Rcor3	3'UTR
chr1	193924894	193924903	129550[gene=214742][PH=7][PH0=0.10][P=1.33e-07]	-	Rcor3	CDS
chr1	194715750	194715760	129799[gene=chr1_r_c4200][PH=9][PH0=0.17][P=4.35e-10]	-		downstream_10k
chr1	194741599	194741604	129961[gene=329324][PH=5][PH0=0.13][P=3.56e-03]	-	Syt14	intron
chr1	194800207	194800214	130179[gene=329324][PH=13][PH0=0.13][P=1.00e-100]	-	Syt14	intron
chr1	194800538	194800557	130212[gene=329324][PH=24][PH0=0.13][P=1.00e-100]	-	Syt14	intron
chr1	194815423	194815443	130313[gene=329324][PH=6][PH0=0.13][P=8.98e-05]	-	Syt14	intron
chr1	195172596	195172600	130611[gene=215303][PH=7][PH0=0.05][P=3.62e-10]	-	Camk1g	3'UTR
chr1	196922533	196922535	130846[gene=chr1_r_c4239][PH=26][PH0=0.16][P=1.00e-100]	-		downstream_10k
chr1	196924998	196925021	130884[gene=12946][PH=7][PH0=0.11][P=2.43e-07]	-	Cr1l	3'UTR
chr10	4515369	4515371	376[gene=56533][PH=12][PH0=0.16][P=1.00e-100]	+	Rgs17	3'UTR||intron
chr10	4515522	4515530	404[gene=56533][PH=7][PH0=0.16][P=7.00e-06]	+	Rgs17	3'UTR||intron
chr10	4518898	4518906	579[gene=56533][PH=6][PH0=0.16][P=2.60e-04]	+	Rgs17	3'UTR||intron
chr10	4519048	4519057	599[gene=56533][PH=6][PH0=0.16][P=2.60e-04]	+	Rgs17	3'UTR||intron
chr10	4519110	4519113	609[gene=56533][PH=7][PH0=0.16][P=7.00e-06]	+	Rgs17	3'UTR||intron
chr10	4520100	4520104	663[gene=56533][PH=8][PH0=0.16][P=1.61e-07]	+	Rgs17	3'UTR||intron
chr10	4520289	4520296	693[gene=56533][PH=11][PH0=0.16][P=7.20e-13]	+	Rgs17	3'UTR||intron
chr10	4819401	4819416	814[gene=64009][PH=15][PH0=0.07][P=1.00e-100]	+	Syne1	intron
chr10	4837334	4837349	870[gene=64009][PH=6][PH0=0.07][P=1.30e-05]	+	Syne1	intron
chr10	4900074	4900075	1030[gene=64009][PH=10][PH0=0.07][P=1.00e-100]	+	Syne1	intron
chr10	4966898	4966902	1316[gene=64009][PH=10][PH0=0.07][P=1.00e-100]	+	Syne1	intron
chr10	4967048	4967051	1341[gene=64009][PH=10][PH0=0.07][P=1.00e-100]	+	Syne1	intron
chr10	4969342	4969346	1395[gene=64009][PH=5][PH0=0.07][P=8.91e-04]	+	Syne1	intron
chr10	5108449	5108456	1751[gene=64009][PH=5][PH0=0.07][P=8.91e-04]	+		deep_intergenic
chr10	5190473	5190481	1927[gene=64009][PH=6][PH0=0.07][P=1.30e-05]	+	Syne1	intron
chr10	5315447	5315468	2266[gene=64009][PH=6][PH0=0.07][P=1.30e-05]	+	Syne1	intron
chr10	7343621	7343623	2635[gene=237253][PH=13][PH0=0.23][P=2.19e-13]	+	Lrp11	3'UTR
chr10	7343710	7343713	2658[gene=237253][PH=10][PH0=0.23][P=9.20e-10]	+	Lrp11	3'UTR
chr10	7343909	7343913	2687[gene=237253][PH=11][PH0=0.23][P=2.14e-11]	+	Lrp11	3'UTR
chr10	7344685	7344701	2751[gene=237253][PH=9][PH0=0.23][P=3.57e-08]	+	Lrp11	3'UTR
chr10	7344938	7344948	2789[gene=237253][PH=10][PH0=0.23][P=9.20e-10]	+	Lrp11	3'UTR
chr10	7345184	7345186	2835[gene=237253][PH=14][PH0=0.23][P=2.19e-13]	+	Lrp11	3'UTR
chr10	7541264	7541275	3135[gene=67418][PH=7][PH0=0.09][P=6.62e-08]	+	Ppil4	3'UTR
chr10	9632952	9632957	3270[gene=chr10_f_c180][PH=10][PH0=0.03][P=1.20e-12]	+		deep_intergenic
chr10	10935858	10935859	4077[gene=268281][PH=5][PH0=0.14][P=3.41e-03]	+		downstream_10k
chr10	10936846	10936851	4106[gene=268281][PH=6][PH0=0.14][P=9.81e-05]	+		downstream_10k
chr10	11019418	11019427	4220[gene=71865][PH=5][PH0=0.13][P=6.89e-04]	+		downstream_10k
chr10	11079531	11079536	4332[gene=13853][PH=6][PH0=0.04][P=1.47e-07]	+	Epm2a	intron
chr10	13234878	13234882	4708[gene=66848][PH=56][PH0=0.24][P=1.00e-100]	+	Fuca2	3'UTR
chr10	13235324	13235347	4759[gene=66848][PH=8][PH0=0.24][P=8.39e-07]	+	Fuca2	3'UTR
chr10	13235408	13235425	4774[gene=66848][PH=8][PH0=0.24][P=8.39e-07]	+	Fuca2	3'UTR
chr10	13712372	13712375	4969[gene=15273][PH=17][PH0=0.20][P=4.68e-13]	+	Hivep2	intron
chr10	13719560	13719565	5091[gene=15273][PH=6][PH0=0.20][P=1.87e-03]	+	Hivep2	intron
chr10	13721344	13721350	5172[gene=15273][PH=20][PH0=0.20][P=4.68e-13]	+	Hivep2	intron
chr10	13722040	13722042	5203[gene=15273][PH=11][PH0=0.20][P=2.15e-11]	+	Hivep2	intron
chr10	13758699	13758701	5465[gene=15273][PH=13][PH0=0.20][P=4.68e-13]	+	Hivep2	intron
chr10	13790333	13790338	5654[gene=15273][PH=9][PH0=0.20][P=4.63e-08]	+	Hivep2	intron
chr10	13803213	13803214	5795[gene=15273][PH=42][PH0=0.20][P=4.68e-13]	+	Hivep2	intron
chr10	13803720	13803723	5857[gene=15273][PH=10][PH0=0.20][P=1.04e-09]	+	Hivep2	intron
chr10	13847720	13847734	6185[gene=15273][PH=12][PH0=0.20][P=9.36e-13]	+	Hivep2	CDS
chr10	13847769	13847789	6198[gene=15273][PH=8][PH0=0.20][P=1.83e-06]	+	Hivep2	CDS
chr10	17444892	17444901	6483[gene=17684][PH=7][PH0=0.11][P=7.19e-08]	+	Cited2	3'UTR
chr10	17445167	17445174	6506[gene=17684][PH=4][PH0=0.11][P=6.06e-03]	+	Cited2	3'UTR
chr10	19977234	19977249	7561[gene=17761][PH=7][PH0=0.07][P=5.23e-08]	+	Map7	3'UTR
chr10	20043462	20043466	7781[gene=72567][PH=8][PH0=0.22][P=8.93e-07]	+	Bclaf1	CDS
chr10	20045201	20045220	7802[gene=72567][PH=8][PH0=0.22][P=8.93e-07]	+	Bclaf1	CDS
chr10	20061266	20061281	7998[gene=72567][PH=8][PH0=0.22][P=8.93e-07]	+	Bclaf1	3'UTR
chr10	20061514	20061519	8034[gene=72567][PH=18][PH0=0.22][P=1.00e-100]	+	Bclaf1	3'UTR
chr10	20061902	20061908	8077[gene=72567][PH=10][PH0=0.22][P=6.26e-10]	+	Bclaf1	3'UTR
chr10	20783967	20783973	8498[gene=52906][PH=11][PH0=0.16][P=6.61e-13]	+	Ahi1	intron
chr10	20786003	20786006	8579[gene=52906][PH=42][PH0=0.16][P=1.00e-100]	+	Ahi1	intron
chr10	20799037	20799060	8729[gene=52906][PH=10][PH0=0.16][P=5.98e-11]	+	Ahi1	3'UTR
chr10	20799229	20799234	8763[gene=52906][PH=10][PH0=0.16][P=5.98e-11]	+	Ahi1	3'UTR
chr10	20799630	20799635	8800[gene=52906][PH=7][PH0=0.16][P=7.84e-06]	+	Ahi1	3'UTR
chr10	20799737	20799738	8838[gene=52906][PH=53][PH0=0.16][P=1.00e-100]	+	Ahi1	3'UTR
chr10	21046299	21046301	9045[gene=56422][PH=13][PH0=0.12][P=1.00e-100]	+	Hbs1l	intron
chr10	21051079	21051082	9116[gene=56422][PH=12][PH0=0.12][P=1.00e-100]	+	Hbs1l	intron
chr10	23907768	23907779	9688[gene=chr10_f_c1425][PH=7][PH0=0.01][P=1.00e-100]	+	Stx7	3'UTR
chr10	23907839	23907843	9702[gene=chr10_f_c1425][PH=10][PH0=0.01][P=1.00e-100]	+	Stx7	3'UTR
chr10	23908303	23908307	9743[gene=chr10_f_c1425][PH=11][PH0=0.01][P=1.00e-100]	+	Stx7	3'UTR
chr10	23908518	23908521	9791[gene=chr10_f_c1425][PH=28][PH0=0.01][P=1.00e-100]	+	Stx7	3'UTR
chr10	27835573	27835576	10825[gene=chr10_f_c1425][PH=9][PH0=0.01][P=1.00e-100]	+	Ptprk	intron
chr10	28881641	28881660	11275[gene=chr10_f_c1425][PH=6][PH0=0.01][P=6.49e-08]	+	Soga3	intron
chr10	28882643	28882655	11293[gene=chr10_f_c1425][PH=6][PH0=0.01][P=6.49e-08]	+	Soga3	intron
chr10	28918786	28918789	11475[gene=chr10_f_c1425][PH=10][PH0=0.01][P=1.00e-100]	+	Soga3	CDS
chr10	28918860	28918868	11490[gene=chr10_f_c1425][PH=11][PH0=0.01][P=1.00e-100]	+	Soga3	CDS||3'UTR
chr10	28919049	28919051	11562[gene=chr10_f_c1425][PH=37][PH0=0.01][P=1.00e-100]	+	Soga3	3'UTR
chr10	28919256	28919270	11602[gene=chr10_f_c1425][PH=11][PH0=0.01][P=1.00e-100]	+	Soga3	3'UTR
chr10	28919367	28919371	11622[gene=chr10_f_c1425][PH=14][PH0=0.01][P=1.00e-100]	+	Soga3	3'UTR
chr10	28919584	28919597	11650[gene=chr10_f_c1425][PH=8][PH0=0.01][P=1.00e-100]	+		downstream_10k
chr10	28919793	28919797	11680[gene=chr10_f_c1425][PH=15][PH0=0.01][P=1.00e-100]	+		downstream_10k
chr10	28923443	28923460	11808[gene=chr10_f_c1425][PH=6][PH0=0.01][P=6.49e-08]	+		downstream_10k||upstream_10k
chr10	28924183	28924189	11858[gene=chr10_f_c1425][PH=5][PH0=0.01][P=2.34e-05]	+		downstream_10k||upstream_10k
chr10	28927005	28927013	11969[gene=chr10_f_c1425][PH=6][PH0=0.01][P=6.49e-08]	+		downstream_10k||upstream_10k
chr10	28928290	28928295	12037[gene=chr10_f_c1425][PH=6][PH0=0.01][P=6.49e-08]	+		downstream_10k||upstream_10k
chr10	28928355	28928388	12047[gene=chr10_f_c1425][PH=5][PH0=0.01][P=2.34e-05]	+		downstream_10k||upstream_10k
chr10	28928663	28928665	12069[gene=chr10_f_c1425][PH=9][PH0=0.01][P=1.00e-100]	+		downstream_10k||upstream_10k
chr10	28928750	28928752	12090[gene=chr10_f_c1425][PH=10][PH0=0.01][P=1.00e-100]	+		downstream_10k||upstream_10k
chr10	28929074	28929075	12142[gene=chr10_f_c1425][PH=15][PH0=0.01][P=1.00e-100]	+		downstream_10k||upstream_10k
chr10	28929150	28929151	12165[gene=chr10_f_c1425][PH=30][PH0=0.01][P=1.00e-100]	+		downstream_10k||upstream_10k
chr10	28930790	28930802	12245[gene=chr10_f_c1425][PH=11][PH0=0.01][P=1.00e-100]	+		upstream_10k
chr10	28930972	28930985	12269[gene=chr10_f_c1425][PH=9][PH0=0.01][P=1.00e-100]	+		upstream_10k
chr10	28931126	28931128	12306[gene=chr10_f_c1425][PH=55][PH0=0.01][P=1.00e-100]	+		upstream_10k
chr10	28947331	28947335	12527[gene=chr10_f_c1425][PH=4][PH0=0.01][P=6.70e-03]	+	9330159F19Rik	3'UTR
chr10	28947398	28947408	12533[gene=chr10_f_c1425][PH=6][PH0=0.01][P=6.49e-08]	+	9330159F19Rik	3'UTR
chr10	28947698	28947702	12586[gene=chr10_f_c1425][PH=11][PH0=0.01][P=1.00e-100]	+	9330159F19Rik	3'UTR
chr10	28948127	28948129	12625[gene=chr10_f_c1425][PH=24][PH0=0.01][P=1.00e-100]	+	9330159F19Rik	3'UTR||intron
chr10	28949829	28949852	12682[gene=chr10_f_c1425][PH=5][PH0=0.01][P=2.34e-05]	+	9330159F19Rik	3'UTR||intron
chr10	29064681	29064685	12786[gene=chr10_f_c1425][PH=6][PH0=0.01][P=6.49e-08]	+	Echdc1	3'UTR
chr10	29065260	29065262	12856[gene=chr10_f_c1425][PH=9][PH0=0.01][P=1.00e-100]	+	Echdc1	3'UTR
chr10	29065459	29065461	12886[gene=chr10_f_c1425][PH=9][PH0=0.01][P=1.00e-100]	+	Echdc1	3'UTR
chr10	29504818	29504837	13001[gene=chr10_f_c1425][PH=7][PH0=0.01][P=1.00e-100]	+		deep_intergenic
chr10	32611496	32611512	13149[gene=chr10_f_c1425][PH=12][PH0=0.01][P=1.00e-100]	+		deep_intergenic
chr10	34003040	34003045	13286[gene=chr10_f_c1425][PH=9][PH0=0.01][P=1.00e-100]	+	Tspyl1	CDS
chr10	34003403	34003404	13335[gene=chr10_f_c1425][PH=47][PH0=0.01][P=1.00e-100]	+	Tspyl1	3'UTR
chr10	34003577	34003591	13393[gene=chr10_f_c1425][PH=9][PH0=0.01][P=1.00e-100]	+	Tspyl1	3'UTR
chr10	34003726	34003728	13419[gene=chr10_f_c1425][PH=16][PH0=0.01][P=1.00e-100]	+	Tspyl1	3'UTR
chr10	34004055	34004064	13453[gene=chr10_f_c1425][PH=9][PH0=0.01][P=1.00e-100]	+	Tspyl1	3'UTR
chr10	34004345	34004346	13494[gene=chr10_f_c1425][PH=13][PH0=0.01][P=1.00e-100]	+	Tspyl1	3'UTR
chr10	34018040	34018042	13568[gene=chr10_f_c1425][PH=7][PH0=0.01][P=1.00e-100]	+	Tspyl4	CDS
chr10	34018621	34018629	13615[gene=chr10_f_c1425][PH=14][PH0=0.01][P=1.00e-100]	+	Tspyl4	3'UTR
chr10	34018977	34018978	13714[gene=chr10_f_c1425][PH=44][PH0=0.01][P=1.00e-100]	+	Tspyl4	3'UTR
chr10	34019460	34019464	13771[gene=chr10_f_c1425][PH=7][PH0=0.01][P=1.00e-100]	+	Tspyl4	3'UTR
chr10	34019755	34019757	13800[gene=chr10_f_c1425][PH=10][PH0=0.01][P=1.00e-100]	+	Tspyl4	3'UTR
chr10	34020592	34020598	13825[gene=chr10_f_c1425][PH=8][PH0=0.01][P=1.00e-100]	+	Tspyl4	3'UTR
chr10	34020773	34020775	13881[gene=chr10_f_c1425][PH=44][PH0=0.01][P=1.00e-100]	+	Tspyl4	3'UTR
chr10	36264079	36264093	14176[gene=chr10_f_c1425][PH=5][PH0=0.01][P=2.34e-05]	+	Hs3st5	intron
chr10	36264139	36264143	14185[gene=chr10_f_c1425][PH=4][PH0=0.01][P=6.70e-03]	+	Hs3st5	intron
chr10	36294353	36294371	14303[gene=chr10_f_c1425][PH=6][PH0=0.01][P=6.49e-08]	+	Hs3st5	intron
chr10	36553511	36553514	14712[gene=chr10_f_c1425][PH=4][PH0=0.01][P=6.70e-03]	+	Hs3st5	3'UTR
chr10	39116033	39116051	14954[gene=chr10_f_c1425][PH=9][PH0=0.01][P=1.00e-100]	+	Fyn	intron
chr10	39275596	39275609	15212[gene=chr10_f_c1425][PH=28][PH0=0.01][P=1.00e-100]	+	Fyn	intron
chr10	39284126	39284138	15283[gene=chr10_f_c1425][PH=12][PH0=0.01][P=1.00e-100]	+	Fyn	3'UTR
chr10	39455485	39455490	15360[gene=chr10_f_c1425][PH=8][PH0=0.01][P=1.00e-100]	+	Rev3l	intron
chr10	39498456	39498477	15553[gene=chr10_f_c1425][PH=6][PH0=0.01][P=6.49e-08]	+	Rev3l	intron
chr10	39498734	39498752	15570[gene=chr10_f_c1425][PH=8][PH0=0.01][P=1.00e-100]	+	Rev3l	intron
chr10	39512022	39512041	15681[gene=chr10_f_c1425][PH=10][PH0=0.01][P=1.00e-100]	+	Rev3l	intron
chr10	39527926	39527940	15823[gene=chr10_f_c1425][PH=9][PH0=0.01][P=1.00e-100]	+	Rev3l	intron
chr10	39549375	39549390	15909[gene=chr10_f_c1425][PH=9][PH0=0.01][P=1.00e-100]	+	Rev3l	intron
chr10	39559122	39559128	15948[gene=chr10_f_c1425][PH=9][PH0=0.01][P=1.00e-100]	+	Rev3l	intron
chr10	40200625	40200632	16379[gene=chr10_f_c1425][PH=9][PH0=0.01][P=1.00e-100]	+	Cdk19	3'UTR
chr10	40648456	40648474	16594[gene=chr10_f_c1425][PH=4][PH0=0.01][P=6.70e-03]	+	Wasf1	intron
chr10	40656034	40656037	16628[gene=chr10_f_c1425][PH=14][PH0=0.01][P=1.00e-100]	+	Wasf1	CDS
chr10	40656340	40656348	16664[gene=chr10_f_c1425][PH=8][PH0=0.01][P=1.00e-100]	+	Wasf1	CDS
chr10	40656477	40656479	16692[gene=chr10_f_c1425][PH=13][PH0=0.01][P=1.00e-100]	+	Wasf1	CDS
chr10	41248669	41248672	16876[gene=chr10_f_c1425][PH=15][PH0=0.01][P=1.00e-100]	+	Cd164	3'UTR
chr10	41248839	41248850	16909[gene=chr10_f_c1425][PH=7][PH0=0.01][P=1.00e-100]	+	Cd164	3'UTR
chr10	41249271	41249272	16957[gene=chr10_f_c1425][PH=27][PH0=0.01][P=1.00e-100]	+	Cd164	3'UTR
chr10	41249529	41249532	17029[gene=chr10_f_c1425][PH=24][PH0=0.01][P=1.00e-100]	+	Cd164	3'UTR
chr10	41249788	41249799	17101[gene=chr10_f_c1425][PH=9][PH0=0.01][P=1.00e-100]	+	Cd164	3'UTR
chr10	41250101	41250104	17156[gene=chr10_f_c1425][PH=21][PH0=0.01][P=1.00e-100]	+	Cd164	3'UTR
chr10	41250565	41250571	17332[gene=chr10_f_c1425][PH=40][PH0=0.01][P=1.00e-100]	+	Cd164	3'UTR
chr10	41250738	41250741	17395[gene=chr10_f_c1425][PH=26][PH0=0.01][P=1.00e-100]	+	Cd164	3'UTR
chr10	42254604	42254611	17802[gene=chr10_f_c1425][PH=32][PH0=0.01][P=1.00e-100]	+	Snx3	3'UTR
chr10	42254866	42254872	17849[gene=chr10_f_c1425][PH=10][PH0=0.01][P=1.00e-100]	+	Snx3	3'UTR
chr10	42400474	42400500	17887[gene=chr10_f_c1425][PH=4][PH0=0.01][P=6.70e-03]	+	Ostm1	intron
chr10	42420988	42421019	17921[gene=chr10_f_c1425][PH=4][PH0=0.01][P=6.70e-03]	+	Ostm1	3'UTR
chr10	42421107	42421115	17930[gene=chr10_f_c1425][PH=4][PH0=0.01][P=6.70e-03]	+	Ostm1	3'UTR
chr10	42549218	42549220	18109[gene=chr10_f_c1425][PH=9][PH0=0.01][P=1.00e-100]	+	Sec63	3'UTR
chr10	42549377	42549386	18146[gene=chr10_f_c1425][PH=32][PH0=0.01][P=1.00e-100]	+	Sec63	3'UTR
chr10	42640370	42640389	18254[gene=chr10_f_c1425][PH=6][PH0=0.01][P=6.49e-08]	+	Scml4	intron
chr10	43302678	43302681	18637[gene=chr10_f_c1425][PH=34][PH0=0.01][P=1.00e-100]	+	Cd24a	3'UTR
chr10	43302906	43302912	18675[gene=chr10_f_c1425][PH=7][PH0=0.01][P=1.00e-100]	+	Cd24a	3'UTR
chr10	43303791	43303794	19056[gene=chr10_f_c1425][PH=251][PH0=0.01][P=1.00e-100]	+	Cd24a	3'UTR
chr10	44065406	44065431	19428[gene=chr10_f_c1425][PH=10][PH0=0.01][P=1.00e-100]	+	Atg5	intron
chr10	44535024	44535047	19503[gene=chr10_f_c1425][PH=11][PH0=0.01][P=1.00e-100]	+		deep_intergenic
chr10	45037815	45037816	19643[gene=chr10_f_c1425][PH=6][PH0=0.01][P=6.49e-08]	+	Popdc3	3'UTR
chr10	50372081	50372093	20338[gene=chr10_f_c1425][PH=5][PH0=0.01][P=2.34e-05]	+	Ascc3	intron
chr10	50426283	50426295	20450[gene=chr10_f_c1425][PH=5][PH0=0.01][P=2.34e-05]	+	Ascc3	intron
chr10	50475757	50475775	20561[gene=chr10_f_c1425][PH=4][PH0=0.01][P=6.70e-03]	+	Ascc3	intron
chr10	52150642	52150643	20924[gene=chr10_f_c1425][PH=11][PH0=0.01][P=1.00e-100]	+	Nus1	intron
chr10	52157037	52157044	21002[gene=chr10_f_c1425][PH=15][PH0=0.01][P=1.00e-100]	+	Nus1	3'UTR||intron
chr10	52157271	52157272	21038[gene=chr10_f_c1425][PH=13][PH0=0.01][P=1.00e-100]	+	Nus1	3'UTR||intron
chr10	52158382	52158388	21078[gene=chr10_f_c1425][PH=4][PH0=0.01][P=6.70e-03]	+	Nus1	3'UTR||intron
chr10	52158405	52158407	21082[gene=chr10_f_c1425][PH=4][PH0=0.01][P=6.70e-03]	+	Nus1	3'UTR||intron
chr10	52158474	52158485	21095[gene=chr10_f_c1425][PH=6][PH0=0.01][P=6.49e-08]	+	Nus1	3'UTR||intron
chr10	52474310	52474319	21457[gene=chr10_f_c1425][PH=5][PH0=0.01][P=2.34e-05]	+	Slc35f1	intron
chr10	52532163	52532176	21677[gene=chr10_f_c1425][PH=6][PH0=0.01][P=6.49e-08]	+	Slc35f1	intron
chr10	52830531	52830532	22326[gene=chr10_f_c1425][PH=17][PH0=0.01][P=1.00e-100]	+	Slc35f1	3'UTR
chr10	56107979	56107982	22574[gene=chr10_f_c1425][PH=6][PH0=0.01][P=6.49e-08]	+	Gja1	CDS
chr10	57232142	57232148	22824[gene=chr10_f_c1425][PH=12][PH0=0.01][P=1.00e-100]	+	Hsf2	3'UTR
chr10	57430512	57430516	22911[gene=chr10_f_c1425][PH=5][PH0=0.01][P=2.34e-05]	+	Pkib	intron
chr10	57456798	57456829	22944[gene=chr10_f_c1425][PH=4][PH0=0.01][P=6.70e-03]	+	Pkib	3'UTR
chr10	57820802	57820806	23159[gene=chr10_f_c1425][PH=6][PH0=0.01][P=6.49e-08]	+	Lims1	intron
chr10	57884851	57884859	23276[gene=chr10_f_c1425][PH=9][PH0=0.01][P=1.00e-100]	+	Lims1	3'UTR
chr10	57884998	57885000	23311[gene=chr10_f_c1425][PH=31][PH0=0.01][P=1.00e-100]	+	Lims1	3'UTR
chr10	57885573	57885575	23405[gene=chr10_f_c1425][PH=24][PH0=0.01][P=1.00e-100]	+	Lims1	3'UTR
chr10	57939331	57939333	23726[gene=chr10_f_c1425][PH=8][PH0=0.01][P=1.00e-100]	+	Ranbp2	CDS
chr10	58824189	58824199	24321[gene=chr10_f_c1425][PH=9][PH0=0.01][P=1.00e-100]	+	P4ha1	intron
chr10	58857916	58857934	24349[gene=chr10_f_c1425][PH=17][PH0=0.01][P=1.00e-100]	+		upstream_10k
chr10	59221471	59221472	24443[gene=chr10_f_c1425][PH=8][PH0=0.01][P=1.00e-100]	+	Micu1	intron
chr10	59221619	59221620	24465[gene=chr10_f_c1425][PH=11][PH0=0.01][P=1.00e-100]	+	Micu1	intron
chr10	59222963	59222964	24546[gene=chr10_f_c1425][PH=38][PH0=0.01][P=1.00e-100]	+	Micu1	intron
chr10	59245713	59245728	24632[gene=chr10_f_c1425][PH=4][PH0=0.01][P=6.70e-03]	+	Micu1	intron
chr10	59594468	59594470	24817[gene=chr10_f_c1425][PH=29][PH0=0.01][P=1.00e-100]	+	Spock2	3'UTR
chr10	59594816	59594817	24885[gene=chr10_f_c1425][PH=9][PH0=0.01][P=1.00e-100]	+	Spock2	3'UTR
chr10	59596318	59596319	25120[gene=chr10_f_c1425][PH=265][PH0=0.01][P=1.00e-100]	+	Spock2	3'UTR
chr10	59596456	59596463	25187[gene=chr10_f_c1425][PH=14][PH0=0.01][P=1.00e-100]	+	Spock2	3'UTR
chr10	59596625	59596629	25214[gene=chr10_f_c1425][PH=8][PH0=0.01][P=1.00e-100]	+	Spock2	3'UTR
chr10	59596742	59596743	25255[gene=chr10_f_c1425][PH=95][PH0=0.01][P=1.00e-100]	+		downstream_10k
chr10	59596875	59596876	25307[gene=chr10_f_c1425][PH=4][PH0=0.01][P=6.70e-03]	+		downstream_10k
chr10	59596943	59596944	25320[gene=chr10_f_c1425][PH=12][PH0=0.01][P=1.00e-100]	+		downstream_10k
chr10	59597350	59597351	25370[gene=chr10_f_c1425][PH=22][PH0=0.01][P=1.00e-100]	+		downstream_10k
chr10	59597877	59597878	25598[gene=chr10_f_c1425][PH=458][PH0=0.01][P=1.00e-100]	+		downstream_10k
chr10	59600504	59600523	25685[gene=chr10_f_c1425][PH=7][PH0=0.01][P=1.00e-100]	+		downstream_10k
chr10	59764486	59764505	25876[gene=chr10_f_c1425][PH=7][PH0=0.01][P=1.00e-100]	+	Psap	3'UTR
chr10	59764597	59764600	25901[gene=chr10_f_c1425][PH=22][PH0=0.01][P=1.00e-100]	+	Psap	3'UTR
chr10	59764933	59764948	25943[gene=chr10_f_c1425][PH=15][PH0=0.01][P=1.00e-100]	+	Psap	3'UTR
chr10	60989876	60989899	26022[gene=chr10_f_c1425][PH=7][PH0=0.01][P=1.00e-100]	+	Lrrc20	CDS
chr10	61196056	61196063	26228[gene=chr10_f_c1425][PH=8][PH0=0.01][P=1.00e-100]	+	Aifm2	intron
chr10	61606741	61606762	26251[gene=chr10_f_c1425][PH=13][PH0=0.01][P=1.00e-100]	+		downstream_10k
chr10	62402608	62402611	26322[gene=chr10_f_c1425][PH=9][PH0=0.01][P=1.00e-100]	+	Slc25a16	intron
chr10	62407202	62407216	26352[gene=chr10_f_c1425][PH=8][PH0=0.01][P=1.00e-100]	+	Slc25a16	CDS
chr10	62408764	62408772	26396[gene=chr10_f_c1425][PH=7][PH0=0.01][P=1.00e-100]	+	Slc25a16	3'UTR
chr10	62408922	62408941	26418[gene=chr10_f_c1425][PH=9][PH0=0.01][P=1.00e-100]	+	Slc25a16	3'UTR
chr10	66580329	66580354	27790[gene=chr10_f_c1425][PH=6][PH0=0.01][P=6.49e-08]	+	Jmjd1c	intron
chr10	66660612	66660621	28130[gene=chr10_f_c1425][PH=7][PH0=0.01][P=1.00e-100]	+	Jmjd1c	intron
chr10	66663852	66663867	28177[gene=chr10_f_c1425][PH=8][PH0=0.01][P=1.00e-100]	+	Jmjd1c	intron
chr10	66663928	66663932	28192[gene=chr10_f_c1425][PH=7][PH0=0.01][P=1.00e-100]	+	Jmjd1c	intron
chr10	66668586	66668610	28289[gene=chr10_f_c1425][PH=5][PH0=0.01][P=2.34e-05]	+	Jmjd1c	intron
chr10	66669506	66669508	28319[gene=chr10_f_c1425][PH=7][PH0=0.01][P=1.00e-100]	+	Jmjd1c	intron
chr10	66682925	66682928	28440[gene=chr10_f_c1425][PH=12][PH0=0.01][P=1.00e-100]	+	Jmjd1c	CDS
chr10	66683038	66683041	28466[gene=chr10_f_c1425][PH=12][PH0=0.01][P=1.00e-100]	+	Jmjd1c	CDS
chr10	66683211	66683217	28498[gene=chr10_f_c1425][PH=16][PH0=0.01][P=1.00e-100]	+	Jmjd1c	CDS
chr10	66683963	66683983	28533[gene=chr10_f_c1425][PH=5][PH0=0.01][P=2.34e-05]	+	Jmjd1c	intron
chr10	69011192	69011198	29117[gene=chr10_f_c1425][PH=13][PH0=0.01][P=1.00e-100]	+	Ank3	intron
chr10	69017507	69017523	29209[gene=chr10_f_c1425][PH=8][PH0=0.01][P=1.00e-100]	+	Ank3	intron
chr10	69044190	69044200	29297[gene=chr10_f_c1425][PH=4][PH0=0.01][P=6.70e-03]	+	Ank3	intron
chr10	69044851	69044864	29322[gene=chr10_f_c1425][PH=12][PH0=0.01][P=1.00e-100]	+	Ank3	intron
chr10	69062288	69062289	29390[gene=chr10_f_c1425][PH=4][PH0=0.01][P=6.70e-03]	+	Ank3	intron
chr10	69074190	69074196	29521[gene=chr10_f_c1425][PH=28][PH0=0.01][P=1.00e-100]	+	Ank3	intron
chr10	69188660	69188664	30064[gene=chr10_f_c1425][PH=6][PH0=0.01][P=6.49e-08]	+	Ank3	intron
chr10	69188937	69188960	30077[gene=chr10_f_c1425][PH=5][PH0=0.01][P=2.34e-05]	+	Ank3	intron
chr10	69188991	69189008	30087[gene=chr10_f_c1425][PH=6][PH0=0.01][P=6.49e-08]	+	Ank3	intron
chr10	69221634	69221635	30266[gene=chr10_f_c1425][PH=13][PH0=0.01][P=1.00e-100]	+	Ank3	intron
chr10	69222236	69222237	30287[gene=chr10_f_c1425][PH=8][PH0=0.01][P=1.00e-100]	+	Ank3	intron
chr10	69222278	69222280	30296[gene=chr10_f_c1425][PH=5][PH0=0.01][P=2.34e-05]	+	Ank3	intron
chr10	69250882	69250900	30383[gene=chr10_f_c1425][PH=4][PH0=0.01][P=6.70e-03]	+	Ank3	intron
chr10	69299220	69299225	30500[gene=chr10_f_c1425][PH=8][PH0=0.01][P=1.00e-100]	+	Ank3	intron
chr10	69351507	69351525	30631[gene=chr10_f_c1425][PH=5][PH0=0.01][P=2.34e-05]	+	Ank3	intron
chr10	69395100	69395114	30776[gene=chr10_f_c1425][PH=7][PH0=0.01][P=1.00e-100]	+	Ank3	intron
chr10	69447733	69447740	30967[gene=chr10_f_c1425][PH=4][PH0=0.01][P=6.70e-03]	+	Ank3	intron
[truncated: 23,683 more rows]

## Sheet: Additional file 3C
Additional file 3C	mm9 coordinates and genomic annotation of WSC NOVA CLIP peaks
chr	start	end	name	strand	gene_symbol	region
chr1	3663822	3663826	121[gene=chr1_f_c12][PH=51][PH0=4.62][P=1.00e-100]	+		deep_intergenic
chr1	3664608	3664618	252[gene=chr1_f_c12][PH=57][PH0=4.62][P=1.00e-100]	+		deep_intergenic
chr1	3664945	3664946	328[gene=chr1_f_c12][PH=30][PH0=4.62][P=1.84e-11]	+		deep_intergenic
chr1	3665223	3665227	413[gene=chr1_f_c12][PH=22][PH0=4.62][P=1.42e-05]	+		deep_intergenic
chr1	3665574	3665578	457[gene=chr1_f_c12][PH=100][PH0=4.62][P=1.00e-100]	+		deep_intergenic
chr1	3666526	3666527	640[gene=chr1_f_c12][PH=82][PH0=4.62][P=1.00e-100]	+		deep_intergenic
chr1	3666744	3666749	713[gene=chr1_f_c12][PH=32][PH0=4.62][P=4.39e-13]	+		deep_intergenic
chr1	3666929	3666931	766[gene=chr1_f_c12][PH=24][PH0=4.62][P=6.13e-07]	+		deep_intergenic
chr1	3669426	3669438	904[gene=chr1_f_c12][PH=18][PH0=4.62][P=4.19e-03]	+		deep_intergenic
chr1	3670663	3670680	1073[gene=chr1_f_c12][PH=23][PH0=4.62][P=3.02e-06]	+		deep_intergenic
chr1	3669818	3669822	970[gene=chr1_f_c14][PH=12][PH0=2.25][P=8.14e-03]	+		deep_intergenic
chr1	3670039	3670044	1006[gene=chr1_f_c14][PH=17][PH0=2.25][P=9.69e-07]	+		deep_intergenic
chr1	3670346	3670350	1044[gene=chr1_f_c14][PH=13][PH0=2.25][P=1.56e-03]	+		deep_intergenic
chr1	3671728	3671729	1138[gene=chr1_f_c14][PH=17][PH0=2.25][P=9.69e-07]	+		deep_intergenic
chr1	3670290	3670304	1034[gene=chr1_f_c15][PH=6][PH0=0.44][P=9.35e-03]	+		deep_intergenic
chr1	3670861	3670878	1102[gene=chr1_f_c15][PH=11][PH0=0.44][P=5.51e-09]	+		deep_intergenic
chr1	3671655	3671672	1122[gene=chr1_f_c15][PH=6][PH0=0.44][P=9.35e-03]	+		deep_intergenic
chr1	3671946	3671960	1162[gene=chr1_f_c15][PH=7][PH0=0.44][P=7.01e-04]	+		deep_intergenic
chr1	4761895	4761911	1267[gene=chr1_f_c38][PH=10][PH0=0.08][P=1.00e-100]	+		deep_intergenic
chr1	4825871	4825873	1539[gene=18777][PH=31][PH0=0.99][P=1.17e-13]	+	Lypla1	intron
chr1	4827286	4827290	1579[gene=18777][PH=19][PH0=0.99][P=2.33e-13]	+	Lypla1	intron
chr1	4829505	4829516	1617[gene=18777][PH=9][PH0=0.99][P=7.70e-03]	+	Lypla1	CDS
chr1	4834948	4834965	1663[gene=18777][PH=12][PH0=0.99][P=7.75e-06]	+	Lypla1	intron
chr1	4835130	4835132	1707[gene=18777][PH=69][PH0=0.99][P=1.17e-13]	+	Lypla1	3'UTR
chr1	4835429	4835432	1865[gene=18777][PH=184][PH0=0.99][P=1.17e-13]	+	Lypla1	3'UTR
chr1	4835719	4835733	2019[gene=18777][PH=32][PH0=0.99][P=1.17e-13]	+	Lypla1	3'UTR
chr1	4835970	4835973	2063[gene=18777][PH=11][PH0=0.99][P=8.56e-05]	+	Lypla1	3'UTR
chr1	4836026	4836028	2079[gene=18777][PH=13][PH0=0.99][P=6.42e-07]	+	Lypla1	3'UTR
chr1	4836156	4836158	2110[gene=18777][PH=20][PH0=0.99][P=1.17e-13]	+	Lypla1	3'UTR
chr1	4836252	4836256	2139[gene=18777][PH=25][PH0=0.99][P=1.17e-13]	+	Lypla1	3'UTR
chr1	4836396	4836401	2174[gene=18777][PH=19][PH0=0.99][P=2.33e-13]	+	Lypla1	3'UTR
chr1	4836603	4836604	2227[gene=18777][PH=57][PH0=0.99][P=1.17e-13]	+	Lypla1	3'UTR
chr1	4836728	4836730	2284[gene=18777][PH=50][PH0=0.99][P=1.17e-13]	+	Lypla1	3'UTR
chr1	4850633	4850646	2365[gene=chr1_f_c47][PH=55][PH0=0.41][P=2.46e-14]	+	Tcea1	intron
chr1	4868131	4868146	2519[gene=21399][PH=9][PH0=0.54][P=5.96e-05]	+	Tcea1	CDS
chr1	4873960	4873961	2592[gene=21399][PH=9][PH0=0.54][P=5.96e-05]	+	Tcea1	intron
chr1	4874138	4874154	2615[gene=21399][PH=12][PH0=0.54][P=9.79e-09]	+	Tcea1	intron
chr1	4876496	4876502	2651[gene=21399][PH=9][PH0=0.54][P=5.96e-05]	+	Tcea1	intron
chr1	4885502	4885521	2729[gene=21399][PH=13][PH0=0.54][P=4.45e-10]	+	Tcea1	intron
chr1	4886598	4886599	2794[gene=21399][PH=205][PH0=0.54][P=3.59e-13]	+	Tcea1	3'UTR
chr1	4886825	4886838	2845[gene=21399][PH=26][PH0=0.54][P=3.59e-13]	+	Tcea1	3'UTR
chr1	4896106	4896127	2972[gene=21399][PH=11][PH0=0.54][P=1.98e-07]	+		downstream_10k
chr1	4897298	4897305	3018[gene=21399][PH=10][PH0=0.54][P=3.62e-06]	+		downstream_10k
chr1	4896278	4896288	2988[gene=chr1_f_c48][PH=6][PH0=0.45][P=8.98e-03]	+		downstream_10k
chr1	4906137	4906160	3095[gene=chr1_f_c52][PH=4][PH0=0.13][P=9.09e-03]	+		deep_intergenic
chr1	5074581	5074582	3226[gene=108664][PH=11][PH0=0.86][P=3.84e-05]	+	Atp6v1h	CDS
chr1	5083481	5083489	3337[gene=108664][PH=10][PH0=0.86][P=4.44e-04]	+	Atp6v1h	CDS
chr1	5085348	5085357	3381[gene=108664][PH=9][PH0=0.86][P=4.60e-03]	+	Atp6v1h	intron
chr1	5097777	5097786	3608[gene=108664][PH=23][PH0=0.86][P=1.00e-100]	+	Atp6v1h	intron
chr1	5114084	5114088	3799[gene=108664][PH=16][PH0=0.86][P=5.06e-11]	+	Atp6v1h	intron
chr1	5114502	5114503	3854[gene=108664][PH=36][PH0=0.86][P=1.00e-100]	+	Atp6v1h	CDS
chr1	5116919	5116946	3921[gene=108664][PH=21][PH0=0.86][P=1.00e-100]	+	Atp6v1h	intron
chr1	5117953	5117967	4004[gene=108664][PH=40][PH0=0.86][P=1.00e-100]	+	Atp6v1h	intron
chr1	5126100	5126103	4133[gene=108664][PH=9][PH0=0.86][P=4.60e-03]	+	Atp6v1h	intron
chr1	5127919	5127924	4190[gene=108664][PH=52][PH0=0.86][P=1.00e-100]	+	Atp6v1h	intron
chr1	5128068	5128070	4237[gene=108664][PH=26][PH0=0.86][P=1.00e-100]	+	Atp6v1h	intron
chr1	5129631	5129643	4283[gene=108664][PH=10][PH0=0.86][P=4.44e-04]	+	Atp6v1h	intron
chr1	5130140	5130146	4304[gene=108664][PH=10][PH0=0.86][P=4.44e-04]	+	Atp6v1h	intron
chr1	5134611	5134614	4398[gene=108664][PH=9][PH0=0.86][P=4.60e-03]	+	Atp6v1h	intron
chr1	5137543	5137574	4461[gene=108664][PH=16][PH0=0.86][P=5.06e-11]	+	Atp6v1h	intron
chr1	5138043	5138048	4494[gene=108664][PH=11][PH0=0.86][P=3.84e-05]	+	Atp6v1h	intron
chr1	5138110	5138112	4513[gene=108664][PH=17][PH0=0.86][P=2.56e-12]	+	Atp6v1h	intron
chr1	5145496	5145497	4668[gene=108664][PH=17][PH0=0.86][P=2.56e-12]	+	Atp6v1h	intron
chr1	5152258	5152259	4751[gene=108664][PH=13][PH0=0.86][P=2.17e-07]	+	Atp6v1h	3'UTR
chr1	5152593	5152595	4780[gene=108664][PH=10][PH0=0.86][P=4.44e-04]	+	Atp6v1h	3'UTR
chr1	5152927	5152928	4829[gene=108664][PH=15][PH0=0.86][P=8.86e-10]	+		downstream_10k
chr1	5152984	5152985	4847[gene=108664][PH=11][PH0=0.86][P=3.84e-05]	+		downstream_10k
chr1	5153111	5153112	4885[gene=108664][PH=68][PH0=0.86][P=1.00e-100]	+		downstream_10k
chr1	5153232	5153236	4950[gene=108664][PH=75][PH0=0.86][P=1.00e-100]	+		downstream_10k
chr1	5153358	5153378	4989[gene=108664][PH=15][PH0=0.86][P=8.86e-10]	+		downstream_10k
chr1	5153463	5153464	5013[gene=108664][PH=16][PH0=0.86][P=5.06e-11]	+		downstream_10k
chr1	5153592	5153593	5039[gene=108664][PH=19][PH0=0.86][P=1.00e-100]	+		downstream_10k
chr1	5153784	5153786	5072[gene=108664][PH=15][PH0=0.86][P=8.86e-10]	+		downstream_10k
chr1	5154383	5154397	5122[gene=108664][PH=14][PH0=0.86][P=1.44e-08]	+		downstream_10k
chr1	5155299	5155320	5186[gene=108664][PH=11][PH0=0.86][P=3.84e-05]	+		downstream_10k
chr1	5155660	5155661	5229[gene=108664][PH=28][PH0=0.86][P=1.00e-100]	+		downstream_10k
chr1	5155957	5155960	5280[gene=108664][PH=15][PH0=0.86][P=8.86e-10]	+		downstream_10k
chr1	5156553	5156560	5334[gene=108664][PH=24][PH0=0.86][P=1.00e-100]	+		downstream_10k
chr1	5156818	5156821	5376[gene=108664][PH=10][PH0=0.86][P=4.44e-04]	+		downstream_10k
chr1	5156925	5156930	5399[gene=108664][PH=14][PH0=0.86][P=1.44e-08]	+		downstream_10k
chr1	5156973	5156978	5413[gene=108664][PH=15][PH0=0.86][P=8.86e-10]	+		downstream_10k
chr1	5157200	5157203	5440[gene=108664][PH=12][PH0=0.86][P=3.02e-06]	+		downstream_10k
chr1	5157992	5158005	5489[gene=108664][PH=11][PH0=0.86][P=3.84e-05]	+		downstream_10k
chr1	5582180	5582192	5665[gene=18387][PH=42][PH0=0.72][P=1.00e-100]	+	Oprk1	intron
chr1	5582447	5582467	5711[gene=18387][PH=9][PH0=0.72][P=3.05e-04]	+	Oprk1	intron
chr1	5588850	5588862	5799[gene=18387][PH=11][PH0=0.72][P=1.79e-06]	+	Oprk1	CDS
chr1	5588954	5588964	5824[gene=18387][PH=19][PH0=0.72][P=1.00e-100]	+	Oprk1	CDS
chr1	5593369	5593371	5918[gene=18387][PH=32][PH0=0.72][P=1.00e-100]	+	Oprk1	3'UTR||intron
chr1	5593632	5593641	5957[gene=18387][PH=15][PH0=0.72][P=2.04e-11]	+	Oprk1	3'UTR||intron
chr1	5594382	5594396	6023[gene=18387][PH=10][PH0=0.72][P=2.46e-05]	+	Oprk1	3'UTR||intron
chr1	5594788	5594800	6052[gene=18387][PH=8][PH0=0.72][P=3.34e-03]	+	Oprk1	3'UTR||intron
chr1	5595181	5595184	6093[gene=18387][PH=22][PH0=0.72][P=1.00e-100]	+	Oprk1	3'UTR||intron
chr1	5595895	5595899	6142[gene=18387][PH=14][PH0=0.72][P=3.96e-10]	+	Oprk1	3'UTR||intron
chr1	5596089	5596099	6163[gene=chr1_f_c65][PH=5][PH0=0.16][P=9.25e-04]	+	Oprk1	3'UTR||intron
chr1	5596158	5596162	6172[gene=chr1_f_c65][PH=5][PH0=0.16][P=9.25e-04]	+	Oprk1	3'UTR||intron
chr1	6228443	6228455	6464[gene=12421][PH=21][PH0=2.58][P=1.88e-08]	+	Rb1cc1	CDS
chr1	6230238	6230239	6554[gene=12421][PH=379][PH0=2.58][P=1.00e-100]	+	Rb1cc1	CDS
chr1	6230397	6230401	6638[gene=12421][PH=17][PH0=2.58][P=4.75e-05]	+	Rb1cc1	CDS
chr1	6234230	6234239	6736[gene=12421][PH=18][PH0=2.58][P=7.29e-06]	+	Rb1cc1	CDS
chr1	6236952	6236958	6848[gene=12421][PH=14][PH0=2.58][P=8.86e-03]	+	Rb1cc1	intron
chr1	6238609	6238612	7056[gene=12421][PH=163][PH0=2.58][P=1.00e-100]	+	Rb1cc1	CDS
chr1	6238901	6238905	7152[gene=12421][PH=264][PH0=2.58][P=1.00e-100]	+	Rb1cc1	CDS
chr1	6239839	6239845	7285[gene=12421][PH=17][PH0=2.58][P=4.75e-05]	+	Rb1cc1	CDS
chr1	6239902	6239907	7302[gene=12421][PH=15][PH0=2.58][P=1.67e-03]	+	Rb1cc1	CDS
chr1	6242102	6242113	7371[gene=12421][PH=15][PH0=2.58][P=1.67e-03]	+	Rb1cc1	intron
chr1	6250872	6250883	7612[gene=12421][PH=17][PH0=2.58][P=4.75e-05]	+	Rb1cc1	intron
chr1	6261504	6261508	7800[gene=12421][PH=35][PH0=2.58][P=1.00e-100]	+	Rb1cc1	intron
chr1	6261532	6261538	7813[gene=12421][PH=20][PH0=2.58][P=1.45e-07]	+	Rb1cc1	intron
chr1	6263577	6263595	7900[gene=12421][PH=19][PH0=2.58][P=1.06e-06]	+	Rb1cc1	intron
chr1	6264402	6264405	7983[gene=12421][PH=271][PH0=2.58][P=1.00e-100]	+	Rb1cc1	3'UTR
chr1	6264508	6264509	8048[gene=12421][PH=434][PH0=2.58][P=1.00e-100]	+	Rb1cc1	3'UTR
chr1	6264869	6264870	8242[gene=12421][PH=103][PH0=2.58][P=1.00e-100]	+	Rb1cc1	3'UTR
chr1	6265026	6265039	8326[gene=12421][PH=240][PH0=2.58][P=1.00e-100]	+	Rb1cc1	3'UTR
chr1	6265678	6265688	8541[gene=12421][PH=17][PH0=2.58][P=4.75e-05]	+	Rb1cc1	3'UTR||intron
chr1	6265778	6265779	8575[gene=12421][PH=42][PH0=2.58][P=1.00e-100]	+	Rb1cc1	3'UTR||intron
chr1	6265934	6265947	8636[gene=12421][PH=89][PH0=2.58][P=1.00e-100]	+	Rb1cc1	3'UTR||intron
chr1	6270553	6270558	8984[gene=12421][PH=20][PH0=2.58][P=1.45e-07]	+		downstream_10k
chr1	6271085	6271096	9049[gene=12421][PH=14][PH0=2.58][P=8.86e-03]	+		downstream_10k
chr1	6268401	6268403	8791[gene=chr1_f_c72][PH=12][PH0=1.81][P=1.04e-03]	+		downstream_10k
chr1	6268815	6268832	8830[gene=chr1_f_c72][PH=11][PH0=1.81][P=6.18e-03]	+		downstream_10k
chr1	6269200	6269218	8878[gene=chr1_f_c72][PH=13][PH0=1.81][P=1.59e-04]	+		downstream_10k
chr1	6269748	6269768	8930[gene=chr1_f_c72][PH=12][PH0=1.81][P=1.04e-03]	+		downstream_10k
chr1	6270739	6270740	9010[gene=chr1_f_c73][PH=6][PH0=0.35][P=2.37e-03]	+		downstream_10k
chr1	6270756	6270760	9014[gene=chr1_f_c73][PH=6][PH0=0.35][P=2.37e-03]	+		downstream_10k
chr1	6483487	6483501	9277[gene=240690][PH=9][PH0=0.21][P=1.08e-07]	+	St18	intron
chr1	6538312	6538320	9780[gene=240690][PH=7][PH0=0.21][P=1.42e-04]	+	St18	intron
chr1	6561037	6561046	9917[gene=240690][PH=36][PH0=0.21][P=9.17e-13]	+	St18	intron
chr1	6565081	6565101	9988[gene=240690][PH=7][PH0=0.21][P=1.42e-04]	+	St18	intron
chr1	6592762	6592781	10298[gene=240690][PH=6][PH0=0.21][P=4.10e-03]	+	St18	intron
chr1	6600970	6600983	10472[gene=240690][PH=6][PH0=0.21][P=4.10e-03]	+	St18	intron
chr1	6601047	6601076	10488[gene=240690][PH=13][PH0=0.21][P=9.17e-13]	+	St18	intron
chr1	6603154	6603155	10542[gene=240690][PH=26][PH0=0.21][P=9.17e-13]	+	St18	intron
chr1	6615207	6615234	10690[gene=240690][PH=10][PH0=0.21][P=2.47e-09]	+	St18	intron
chr1	6642886	6642917	10865[gene=240690][PH=6][PH0=0.21][P=4.10e-03]	+	St18	intron
chr1	6646532	6646539	10946[gene=240690][PH=34][PH0=0.21][P=9.17e-13]	+	St18	intron
chr1	6646615	6646619	10970[gene=240690][PH=7][PH0=0.21][P=1.42e-04]	+	St18	intron
chr1	6648305	6648315	11001[gene=240690][PH=7][PH0=0.21][P=1.42e-04]	+	St18	intron
chr1	6678762	6678785	11285[gene=240690][PH=7][PH0=0.21][P=1.42e-04]	+	St18	intron
chr1	6696651	6696664	11373[gene=240690][PH=6][PH0=0.21][P=4.10e-03]	+	St18	intron
chr1	6697711	6697730	11403[gene=240690][PH=7][PH0=0.21][P=1.42e-04]	+	St18	intron
chr1	6698900	6698902	11420[gene=240690][PH=6][PH0=0.21][P=4.10e-03]	+	St18	intron
chr1	6734023	6734040	11603[gene=240690][PH=9][PH0=0.21][P=1.08e-07]	+	St18	intron
chr1	6736583	6736593	11648[gene=240690][PH=7][PH0=0.21][P=1.42e-04]	+	St18	intron
chr1	6747962	6747984	11706[gene=240690][PH=7][PH0=0.21][P=1.42e-04]	+	St18	intron
chr1	6796742	6796767	11926[gene=240690][PH=15][PH0=0.21][P=9.17e-13]	+	St18	intron
chr1	6817964	6817974	12022[gene=240690][PH=11][PH0=0.21][P=5.22e-11]	+	St18	CDS
chr1	6842746	6842750	12155[gene=240690][PH=6][PH0=0.21][P=4.10e-03]	+	St18	intron
chr1	6848800	6848808	12221[gene=240690][PH=6][PH0=0.21][P=4.10e-03]	+	St18	3'UTR
chr1	6849089	6849096	12240[gene=240690][PH=12][PH0=0.21][P=1.83e-12]	+	St18	3'UTR
chr1	7081937	7081944	12416[gene=319263][PH=11][PH0=0.90][P=6.72e-05]	+	Pcmtd1	intron
chr1	7100791	7100811	12673[gene=319263][PH=12][PH0=0.90][P=5.55e-06]	+	Pcmtd1	intron
chr1	7106348	7106374	12761[gene=319263][PH=9][PH0=0.90][P=7.26e-03]	+	Pcmtd1	intron
chr1	7110338	7110346	12829[gene=319263][PH=57][PH0=0.90][P=1.00e-100]	+	Pcmtd1	5'UTR
chr1	7110453	7110458	12870[gene=319263][PH=13][PH0=0.90][P=4.20e-07]	+	Pcmtd1	CDS
chr1	7137773	7137783	13128[gene=319263][PH=11][PH0=0.90][P=6.72e-05]	+	Pcmtd1	CDS||5'UTR
chr1	7139611	7139626	13179[gene=319263][PH=9][PH0=0.90][P=7.26e-03]	+	Pcmtd1	intron
chr1	7139760	7139775	13194[gene=319263][PH=9][PH0=0.90][P=7.26e-03]	+	Pcmtd1	intron
chr1	7141488	7141503	13274[gene=319263][PH=9][PH0=0.90][P=7.26e-03]	+	Pcmtd1	intron
chr1	7158295	7158310	13540[gene=319263][PH=12][PH0=0.90][P=5.55e-06]	+	Pcmtd1	intron
chr1	7159975	7159987	13615[gene=319263][PH=18][PH0=0.90][P=1.00e-100]	+	Pcmtd1	3'UTR
chr1	7160037	7160039	13637[gene=319263][PH=25][PH0=0.90][P=1.00e-100]	+	Pcmtd1	3'UTR
chr1	7160239	7160241	13699[gene=319263][PH=42][PH0=0.90][P=1.00e-100]	+	Pcmtd1	3'UTR
chr1	7160414	7160417	13770[gene=319263][PH=56][PH0=0.90][P=1.00e-100]	+	Pcmtd1	3'UTR
chr1	7160526	7160529	13833[gene=319263][PH=9][PH0=0.90][P=7.26e-03]	+	Pcmtd1	3'UTR
chr1	7160556	7160562	13837[gene=319263][PH=9][PH0=0.90][P=7.26e-03]	+	Pcmtd1	3'UTR
chr1	7161074	7161075	14023[gene=319263][PH=77][PH0=0.90][P=1.00e-100]	+	Pcmtd1	3'UTR
chr1	7161299	7161301	14137[gene=319263][PH=228][PH0=0.90][P=1.00e-100]	+	Pcmtd1	3'UTR
chr1	7162578	7162579	14276[gene=319263][PH=116][PH0=0.90][P=1.00e-100]	+	Pcmtd1	3'UTR
chr1	7162823	7162833	14336[gene=319263][PH=56][PH0=0.90][P=1.00e-100]	+	Pcmtd1	3'UTR
chr1	7163661	7163677	14434[gene=319263][PH=23][PH0=0.90][P=1.00e-100]	+	Pcmtd1	3'UTR
chr1	9295734	9295762	14592[gene=chr1_f_c101][PH=5][PH0=0.12][P=1.80e-04]	+		deep_intergenic
chr1	9537264	9537274	14632[gene=59014][PH=6][PH0=0.11][P=3.06e-06]	+	Rrs1	3'UTR
chr1	9560663	9560666	14693[gene=76187][PH=13][PH0=0.08][P=1.00e-100]	+	Adhfe1	intron
chr1	9561895	9561897	14712[gene=76187][PH=5][PH0=0.08][P=1.09e-04]	+	Adhfe1	intron
chr1	9566618	9566621	14748[gene=76187][PH=10][PH0=0.08][P=1.00e-100]	+	Adhfe1	3'UTR
chr1	9615120	9615125	14939[gene=76982][PH=30][PH0=1.36][P=1.00e-100]	+	3110035E14Rik	3'UTR
chr1	9615492	9615493	15041[gene=76982][PH=118][PH0=1.36][P=1.00e-100]	+	3110035E14Rik	3'UTR
chr1	9615666	9615671	15139[gene=76982][PH=165][PH0=1.36][P=1.00e-100]	+	3110035E14Rik	3'UTR
chr1	9616124	9616125	15305[gene=76982][PH=83][PH0=1.36][P=1.00e-100]	+	3110035E14Rik	3'UTR
chr1	9616288	9616297	15390[gene=76982][PH=25][PH0=1.36][P=1.00e-100]	+	3110035E14Rik	3'UTR
chr1	9616388	9616395	15420[gene=76982][PH=22][PH0=1.36][P=1.00e-100]	+	3110035E14Rik	3'UTR
chr1	9616560	9616564	15463[gene=76982][PH=41][PH0=1.36][P=1.00e-100]	+	3110035E14Rik	3'UTR
chr1	9616970	9616971	15595[gene=76982][PH=56][PH0=1.36][P=1.00e-100]	+	3110035E14Rik	3'UTR
chr1	9617088	9617091	15644[gene=76982][PH=11][PH0=1.36][P=1.37e-03]	+	3110035E14Rik	3'UTR
chr1	9617176	9617177	15665[gene=76982][PH=21][PH0=1.36][P=1.11e-16]	+	3110035E14Rik	3'UTR
chr1	9795139	9795165	15783[gene=170755][PH=5][PH0=0.15][P=6.45e-03]	+	Sgk3	intron
chr1	9795268	9795282	15791[gene=170755][PH=5][PH0=0.15][P=6.45e-03]	+	Sgk3	intron
chr1	9881470	9881482	16306[gene=170755][PH=7][PH0=0.15][P=4.89e-06]	+	Sgk3	CDS
chr1	9883434	9883457	16335[gene=170755][PH=5][PH0=0.15][P=6.45e-03]	+	Sgk3	intron
chr1	10028761	10028792	16507[gene=chr1_f_c132][PH=3][PH0=0.03][P=3.71e-03]	+	Cspp1	intron
chr1	10034900	10034918	16539[gene=chr1_f_c133][PH=12][PH0=0.12][P=1.00e-100]	+	Cspp1	intron
chr1	10040683	10040697	16577[gene=211660][PH=7][PH0=0.28][P=3.18e-04]	+	Cspp1	intron
chr1	10041841	10041868	16594[gene=211660][PH=8][PH0=0.28][P=1.28e-05]	+	Cspp1	intron
chr1	10049761	10049775	16690[gene=211660][PH=20][PH0=0.28][P=2.59e-13]	+	Cspp1	3'UTR
chr1	10049811	10049832	16704[gene=211660][PH=8][PH0=0.28][P=1.28e-05]	+	Cspp1	3'UTR
chr1	10050141	10050142	16722[gene=211660][PH=10][PH0=0.28][P=1.40e-08]	+	Cspp1	3'UTR
chr1	10052816	10052822	16797[gene=211660][PH=20][PH0=0.28][P=2.59e-13]	+	Cspp1	intron
chr1	10053489	10053512	16819[gene=211660][PH=8][PH0=0.28][P=1.28e-05]	+	Cspp1	intron
chr1	10054114	10054115	16842[gene=211660][PH=8][PH0=0.28][P=1.28e-05]	+	Cspp1	intron
chr1	10054277	10054283	16855[gene=211660][PH=6][PH0=0.28][P=6.73e-03]	+	Cspp1	intron
chr1	10054296	10054297	16858[gene=211660][PH=7][PH0=0.28][P=3.18e-04]	+	Cspp1	intron
chr1	10056113	10056142	16880[gene=211660][PH=8][PH0=0.28][P=1.28e-05]	+	Cspp1	intron
chr1	10057689	10057710	16902[gene=211660][PH=10][PH0=0.28][P=1.40e-08]	+	Cspp1	3'UTR
chr1	10059843	10059854	16967[gene=211660][PH=6][PH0=0.28][P=6.73e-03]	+	Cspp1	intron
chr1	10060710	10060731	16992[gene=211660][PH=10][PH0=0.28][P=1.40e-08]	+	Cspp1	intron
chr1	10064063	10064088	17037[gene=211660][PH=6][PH0=0.28][P=6.73e-03]	+	Cspp1	intron
chr1	10068373	10068382	17084[gene=211660][PH=9][PH0=0.28][P=4.49e-07]	+	Cspp1	intron
chr1	10071532	10071536	17121[gene=211660][PH=10][PH0=0.28][P=1.40e-08]	+	Cspp1	intron
chr1	10072615	10072624	17145[gene=211660][PH=6][PH0=0.28][P=6.73e-03]	+	Cspp1	intron
chr1	10073766	10073768	17167[gene=211660][PH=12][PH0=0.28][P=1.04e-11]	+	Cspp1	intron
chr1	10074012	10074024	17190[gene=211660][PH=6][PH0=0.28][P=6.73e-03]	+	Cspp1	intron
chr1	10107185	10107205	17425[gene=211660][PH=8][PH0=0.28][P=1.28e-05]	+	Cspp1	intron
chr1	10126257	10126260	17527[gene=211660][PH=7][PH0=0.28][P=3.18e-04]	+	Cspp1	3'UTR
chr1	10126655	10126656	17564[gene=211660][PH=24][PH0=0.28][P=2.59e-13]	+	Cspp1	3'UTR
chr1	10992950	10992966	17703[gene=109294][PH=6][PH0=0.18][P=1.81e-03]	+	Prex2	intron
chr1	10994054	10994062	17728[gene=109294][PH=11][PH0=0.18][P=1.38e-11]	+	Prex2	intron
chr1	11075931	11075952	17963[gene=109294][PH=8][PH0=0.18][P=1.48e-06]	+	Prex2	intron
chr1	11114105	11114129	18135[gene=109294][PH=8][PH0=0.18][P=1.48e-06]	+	Prex2	intron
chr1	11288132	11288158	18793[gene=109294][PH=9][PH0=0.18][P=3.42e-08]	+	Prex2	3'UTR
chr1	11288234	11288235	18808[gene=109294][PH=8][PH0=0.18][P=1.48e-06]	+	Prex2	3'UTR
chr1	11288569	11288588	18832[gene=109294][PH=9][PH0=0.18][P=3.42e-08]	+	Prex2	3'UTR
chr1	11288679	11288681	18844[gene=109294][PH=6][PH0=0.18][P=1.81e-03]	+	Prex2	3'UTR
chr1	11288754	11288757	18869[gene=109294][PH=23][PH0=0.18][P=1.00e-100]	+	Prex2	3'UTR
chr1	11288891	11288901	18894[gene=109294][PH=19][PH0=0.18][P=1.00e-100]	+	Prex2	3'UTR
chr1	11289204	11289213	18955[gene=109294][PH=74][PH0=0.18][P=1.00e-100]	+	Prex2	3'UTR
chr1	11289429	11289433	19060[gene=109294][PH=48][PH0=0.18][P=1.00e-100]	+	Prex2	3'UTR
chr1	11289587	11289594	19112[gene=109294][PH=14][PH0=0.18][P=1.00e-100]	+	Prex2	3'UTR
chr1	11290051	11290062	19164[gene=109294][PH=38][PH0=0.18][P=1.00e-100]	+	Prex2	3'UTR
chr1	11290229	11290230	19226[gene=109294][PH=6][PH0=0.18][P=1.81e-03]	+	Prex2	3'UTR
chr1	11290465	11290468	19252[gene=109294][PH=16][PH0=0.18][P=1.00e-100]	+	Prex2	3'UTR
chr1	11290584	11290589	19277[gene=109294][PH=13][PH0=0.18][P=1.00e-100]	+	Prex2	3'UTR
chr1	11291609	11291612	19338[gene=109294][PH=11][PH0=0.18][P=1.38e-11]	+	Prex2	3'UTR
chr1	11291838	11291855	19363[gene=109294][PH=8][PH0=0.18][P=1.48e-06]	+	Prex2	3'UTR
chr1	11291879	11291882	19370[gene=109294][PH=6][PH0=0.18][P=1.81e-03]	+	Prex2	3'UTR
chr1	11292192	11292207	19394[gene=109294][PH=6][PH0=0.18][P=1.81e-03]	+	Prex2	3'UTR
chr1	11292392	11292408	19422[gene=109294][PH=22][PH0=0.18][P=1.00e-100]	+	Prex2	3'UTR
chr1	11292536	11292568	19442[gene=109294][PH=8][PH0=0.18][P=1.48e-06]	+	Prex2	3'UTR
chr1	11292757	11292764	19464[gene=109294][PH=6][PH0=0.18][P=1.81e-03]	+	Prex2	3'UTR
chr1	11292937	11292944	19485[gene=109294][PH=7][PH0=0.18][P=5.60e-05]	+	Prex2	3'UTR
chr1	11292966	11292981	19490[gene=109294][PH=6][PH0=0.18][P=1.81e-03]	+	Prex2	3'UTR
chr1	11293074	11293076	19503[gene=109294][PH=6][PH0=0.18][P=1.81e-03]	+	Prex2	3'UTR
chr1	11293119	11293123	19520[gene=109294][PH=17][PH0=0.18][P=1.00e-100]	+	Prex2	3'UTR
chr1	11293357	11293368	19549[gene=109294][PH=13][PH0=0.18][P=1.00e-100]	+	Prex2	3'UTR
chr1	11293568	11293584	19570[gene=109294][PH=9][PH0=0.18][P=3.42e-08]	+	Prex2	3'UTR
chr1	11293627	11293649	19581[gene=109294][PH=7][PH0=0.18][P=5.60e-05]	+	Prex2	3'UTR
chr1	11404655	11404665	19621[gene=320492][PH=13][PH0=0.36][P=3.28e-11]	+	A830018L16Rik	CDS
chr1	11408399	11408425	19634[gene=320492][PH=8][PH0=0.36][P=4.74e-04]	+	A830018L16Rik	intron
chr1	11415821	11415835	19701[gene=320492][PH=8][PH0=0.36][P=4.74e-04]	+	A830018L16Rik	intron
chr1	11417314	11417328	19748[gene=320492][PH=12][PH0=0.36][P=1.04e-09]	+	A830018L16Rik	intron
chr1	11418368	11418371	19784[gene=320492][PH=13][PH0=0.36][P=3.28e-11]	+	A830018L16Rik	intron
chr1	11441865	11441871	19957[gene=320492][PH=7][PH0=0.36][P=9.07e-03]	+	A830018L16Rik	intron
chr1	11448987	11448990	20042[gene=320492][PH=14][PH0=0.36][P=1.37e-12]	+	A830018L16Rik	intron
chr1	11469843	11469850	20143[gene=320492][PH=10][PH0=0.36][P=8.69e-07]	+	A830018L16Rik	intron
chr1	11479226	11479243	20203[gene=320492][PH=11][PH0=0.36][P=3.15e-08]	+	A830018L16Rik	intron
chr1	11479781	11479795	20239[gene=320492][PH=9][PH0=0.36][P=2.15e-05]	+	A830018L16Rik	intron
chr1	11481106	11481112	20268[gene=320492][PH=7][PH0=0.36][P=9.07e-03]	+	A830018L16Rik	intron
chr1	11481140	11481145	20277[gene=320492][PH=8][PH0=0.36][P=4.74e-04]	+	A830018L16Rik	intron
chr1	11502063	11502065	20406[gene=320492][PH=92][PH0=0.36][P=1.37e-12]	+	A830018L16Rik	CDS
chr1	11508739	11508749	20492[gene=320492][PH=54][PH0=0.36][P=1.37e-12]	+	A830018L16Rik	CDS
chr1	11533449	11533452	20669[gene=320492][PH=7][PH0=0.36][P=9.07e-03]	+	A830018L16Rik	intron
chr1	11583923	11583939	20956[gene=320492][PH=8][PH0=0.36][P=4.74e-04]	+	A830018L16Rik	intron
chr1	11583958	11583971	20963[gene=320492][PH=7][PH0=0.36][P=9.07e-03]	+	A830018L16Rik	intron
chr1	11586356	11586358	21002[gene=320492][PH=14][PH0=0.36][P=1.37e-12]	+	A830018L16Rik	CDS||3'UTR
chr1	11586495	11586502	21028[gene=320492][PH=7][PH0=0.36][P=9.07e-03]	+	A830018L16Rik	3'UTR
chr1	11586613	11586621	21057[gene=320492][PH=14][PH0=0.36][P=1.37e-12]	+	A830018L16Rik	3'UTR
chr1	11586740	11586742	21090[gene=320492][PH=27][PH0=0.36][P=1.37e-12]	+	A830018L16Rik	3'UTR
chr1	11586954	11586961	21167[gene=320492][PH=21][PH0=0.36][P=1.37e-12]	+	A830018L16Rik	3'UTR
chr1	11587029	11587031	21190[gene=320492][PH=12][PH0=0.36][P=1.04e-09]	+	A830018L16Rik	3'UTR
chr1	11587371	11587384	21249[gene=320492][PH=28][PH0=0.36][P=1.37e-12]	+	A830018L16Rik	3'UTR
chr1	11587459	11587479	21277[gene=320492][PH=7][PH0=0.36][P=9.07e-03]	+	A830018L16Rik	3'UTR
chr1	11587501	11587518	21284[gene=320492][PH=7][PH0=0.36][P=9.07e-03]	+	A830018L16Rik	3'UTR
chr1	11587711	11587713	21347[gene=320492][PH=122][PH0=0.36][P=1.37e-12]	+	A830018L16Rik	3'UTR
chr1	11588091	11588097	21505[gene=320492][PH=33][PH0=0.36][P=1.37e-12]	+	A830018L16Rik	3'UTR
chr1	11588422	11588428	21609[gene=320492][PH=45][PH0=0.36][P=1.37e-12]	+	A830018L16Rik	3'UTR
chr1	11588664	11588684	21698[gene=320492][PH=21][PH0=0.36][P=1.37e-12]	+	A830018L16Rik	3'UTR
chr1	11588758	11588774	21725[gene=320492][PH=20][PH0=0.36][P=1.37e-12]	+	A830018L16Rik	3'UTR
chr1	11588949	11588964	21772[gene=320492][PH=46][PH0=0.36][P=1.37e-12]	+	A830018L16Rik	3'UTR
chr1	11589199	11589201	21907[gene=320492][PH=74][PH0=0.36][P=1.37e-12]	+	A830018L16Rik	3'UTR
chr1	11589304	11589312	21954[gene=320492][PH=7][PH0=0.36][P=9.07e-03]	+	A830018L16Rik	3'UTR
chr1	11589335	11589345	21960[gene=320492][PH=10][PH0=0.36][P=8.69e-07]	+	A830018L16Rik	3'UTR
chr1	11589490	11589491	22013[gene=320492][PH=62][PH0=0.36][P=1.37e-12]	+	A830018L16Rik	3'UTR
chr1	11589682	11589683	22110[gene=320492][PH=276][PH0=0.36][P=1.37e-12]	+	A830018L16Rik	3'UTR
chr1	11589993	11589994	22260[gene=320492][PH=142][PH0=0.36][P=1.37e-12]	+	A830018L16Rik	3'UTR
chr1	11590328	11590341	22355[gene=320492][PH=10][PH0=0.36][P=8.69e-07]	+	A830018L16Rik	3'UTR
chr1	11590448	11590449	22369[gene=320492][PH=8][PH0=0.36][P=4.74e-04]	+	A830018L16Rik	3'UTR
chr1	11590482	11590498	22375[gene=320492][PH=8][PH0=0.36][P=4.74e-04]	+	A830018L16Rik	3'UTR
chr1	11590575	11590584	22403[gene=320492][PH=26][PH0=0.36][P=1.37e-12]	+	A830018L16Rik	3'UTR
chr1	11590663	11590674	22445[gene=320492][PH=96][PH0=0.36][P=1.37e-12]	+	A830018L16Rik	3'UTR
chr1	11590889	11590899	22505[gene=320492][PH=52][PH0=0.36][P=1.37e-12]	+	A830018L16Rik	3'UTR
chr1	11591056	11591060	22592[gene=320492][PH=196][PH0=0.36][P=1.37e-12]	+	A830018L16Rik	3'UTR
chr1	11591362	11591376	22657[gene=320492][PH=19][PH0=0.36][P=1.37e-12]	+	A830018L16Rik	3'UTR
chr1	11591437	11591438	22677[gene=320492][PH=18][PH0=0.36][P=1.37e-12]	+	A830018L16Rik	3'UTR
chr1	11591587	11591589	22714[gene=320492][PH=50][PH0=0.36][P=1.37e-12]	+	A830018L16Rik	3'UTR
chr1	11591683	11591687	22744[gene=320492][PH=7][PH0=0.36][P=9.07e-03]	+	A830018L16Rik	3'UTR
chr1	11591830	11591838	22797[gene=320492][PH=67][PH0=0.36][P=1.37e-12]	+	A830018L16Rik	3'UTR||intron
chr1	11600130	11600132	22931[gene=320492][PH=11][PH0=0.36][P=3.15e-08]	+	A830018L16Rik	intron
chr1	11600416	11600440	22954[gene=320492][PH=10][PH0=0.36][P=8.69e-07]	+	A830018L16Rik	intron
chr1	11601586	11601606	23017[gene=320492][PH=8][PH0=0.36][P=4.74e-04]	+	A830018L16Rik	intron
chr1	11604064	11604090	23073[gene=320492][PH=9][PH0=0.36][P=2.15e-05]	+	A830018L16Rik	intron
chr1	11604885	11604889	23103[gene=320492][PH=13][PH0=0.36][P=3.28e-11]	+	A830018L16Rik	intron
chr1	11618516	11618525	23175[gene=320492][PH=10][PH0=0.36][P=8.69e-07]	+	A830018L16Rik	intron
chr1	11635006	11635026	23303[gene=320492][PH=7][PH0=0.36][P=9.07e-03]	+	A830018L16Rik	intron
chr1	11636708	11636725	23329[gene=320492][PH=28][PH0=0.36][P=1.37e-12]	+	A830018L16Rik	intron
chr1	11662754	11662773	23502[gene=320492][PH=13][PH0=0.36][P=3.28e-11]	+	A830018L16Rik	intron
chr1	11683693	11683702	23592[gene=320492][PH=15][PH0=0.36][P=1.37e-12]	+	A830018L16Rik	intron
chr1	11816334	11816335	24059[gene=320492][PH=7][PH0=0.36][P=9.07e-03]	+	A830018L16Rik	intron
chr1	11820470	11820475	24084[gene=320492][PH=8][PH0=0.36][P=4.74e-04]	+	A830018L16Rik	intron
chr1	11825894	11825912	24133[gene=320492][PH=12][PH0=0.36][P=1.04e-09]	+	A830018L16Rik	intron
chr1	11851939	11851946	24253[gene=320492][PH=7][PH0=0.36][P=9.07e-03]	+	A830018L16Rik	intron
chr1	11923776	11923787	24539[gene=320492][PH=13][PH0=0.36][P=3.28e-11]	+	A830018L16Rik	3'UTR
chr1	11948010	11948025	24648[gene=320492][PH=17][PH0=0.36][P=1.37e-12]	+	A830018L16Rik	intron
chr1	12786939	12786943	25081[gene=240725][PH=13][PH0=0.04][P=1.00e-100]	+	Sulf1	CDS
chr1	12795732	12795759	25108[gene=240725][PH=6][PH0=0.04][P=2.25e-07]	+	Sulf1	intron
chr1	12850146	12850150	25237[gene=240725][PH=10][PH0=0.04][P=1.00e-100]	+	Sulf1	3'UTR
chr1	12850380	12850429	25252[gene=240725][PH=4][PH0=0.04][P=2.29e-03]	+	Sulf1	3'UTR
chr1	12850685	12850686	25261[gene=chr1_f_c168][PH=3][PH0=0.03][P=1.93e-03]	+		downstream_10k
chr1	13366150	13366151	25302[gene=chr1_f_c197][PH=4][PH0=0.04][P=1.50e-04]	+		deep_intergenic
chr1	13366251	13366274	25310[gene=chr1_f_c197][PH=4][PH0=0.04][P=1.50e-04]	+		deep_intergenic
chr1	14746360	14746385	25450[gene=chr1_f_c222][PH=6][PH0=0.11][P=2.71e-06]	+		intron
chr1	14756701	14756715	25522[gene=chr1_f_c223][PH=10][PH0=1.01][P=6.48e-04]	+		intron
chr1	14764859	14764860	25606[gene=chr1_f_c223][PH=22][PH0=1.01][P=1.00e-100]	+		intron
chr1	14766927	14766940	25670[gene=chr1_f_c223][PH=14][PH0=1.01][P=3.98e-08]	+		exon_unclassified
chr1	14767041	14767048	25702[gene=chr1_f_c223][PH=61][PH0=1.01][P=1.00e-100]	+		downstream_10k
chr1	14767154	14767161	25752[gene=chr1_f_c223][PH=29][PH0=1.01][P=1.00e-100]	+		downstream_10k
chr1	14767393	14767406	25801[gene=chr1_f_c223][PH=9][PH0=1.01][P=5.71e-03]	+		downstream_10k
chr1	14767818	14767825	25841[gene=chr1_f_c223][PH=9][PH0=1.01][P=5.71e-03]	+		downstream_10k
chr1	14768567	14768571	25895[gene=chr1_f_c223][PH=18][PH0=1.01][P=5.25e-13]	+		downstream_10k
chr1	14768971	14768985	25934[gene=chr1_f_c223][PH=11][PH0=1.01][P=6.58e-05]	+		downstream_10k
chr1	14769326	14769327	25996[gene=chr1_f_c223][PH=66][PH0=1.01][P=1.00e-100]	+		downstream_10k
chr1	14769409	14769410	26026[gene=chr1_f_c223][PH=9][PH0=1.01][P=5.71e-03]	+		downstream_10k
chr1	14770092	14770106	26067[gene=chr1_f_c223][PH=13][PH0=1.01][P=5.12e-07]	+		downstream_10k
chr1	14770205	14770218	26087[gene=chr1_f_c223][PH=15][PH0=1.01][P=2.87e-09]	+		downstream_10k
chr1	14770357	14770358	26112[gene=chr1_f_c223][PH=45][PH0=1.01][P=1.00e-100]	+		downstream_10k
chr1	14770489	14770495	26164[gene=chr1_f_c223][PH=33][PH0=1.01][P=1.00e-100]	+		downstream_10k
chr1	14770740	14770752	26212[gene=chr1_f_c223][PH=14][PH0=1.01][P=3.98e-08]	+		downstream_10k
chr1	14770810	14770826	26237[gene=chr1_f_c223][PH=37][PH0=1.01][P=1.00e-100]	+		downstream_10k
chr1	15305844	15305847	26718[gene=98741][PH=11][PH0=1.09][P=1.89e-03]	+	Kcnb2	intron
chr1	15305861	15305865	26720[gene=98741][PH=11][PH0=1.09][P=1.89e-03]	+	Kcnb2	intron
chr1	15307492	15307505	26797[gene=98741][PH=14][PH0=1.09][P=1.46e-06]	+	Kcnb2	intron
chr1	15310434	15310446	26910[gene=98741][PH=12][PH0=1.09][P=1.89e-04]	+	Kcnb2	intron
chr1	15310609	15310627	26939[gene=98741][PH=39][PH0=1.09][P=1.00e-100]	+	Kcnb2	intron
chr1	15310899	15310906	26979[gene=98741][PH=19][PH0=1.09][P=1.97e-12]	+	Kcnb2	intron
chr1	15311907	15311918	27051[gene=98741][PH=11][PH0=1.09][P=1.89e-03]	+	Kcnb2	intron
chr1	15312818	15312820	27100[gene=98741][PH=17][PH0=1.09][P=5.69e-10]	+	Kcnb2	intron
chr1	15312955	15312970	27128[gene=98741][PH=22][PH0=1.09][P=1.00e-100]	+	Kcnb2	intron
chr1	15313696	15313704	27171[gene=98741][PH=11][PH0=1.09][P=1.89e-03]	+	Kcnb2	intron
chr1	15313774	15313779	27193[gene=98741][PH=27][PH0=1.09][P=1.00e-100]	+	Kcnb2	intron
chr1	15313846	15313856	27231[gene=98741][PH=54][PH0=1.09][P=1.00e-100]	+	Kcnb2	intron
chr1	15314022	15314029	27281[gene=98741][PH=21][PH0=1.09][P=1.00e-100]	+	Kcnb2	intron
chr1	15314225	15314230	27317[gene=98741][PH=17][PH0=1.09][P=5.69e-10]	+	Kcnb2	intron
chr1	15315430	15315448	27394[gene=98741][PH=11][PH0=1.09][P=1.89e-03]	+	Kcnb2	intron
chr1	15321393	15321401	27531[gene=98741][PH=16][PH0=1.09][P=8.32e-09]	+	Kcnb2	intron
chr1	15325286	15325304	27635[gene=98741][PH=23][PH0=1.09][P=1.00e-100]	+	Kcnb2	intron
chr1	15327481	15327503	27716[gene=98741][PH=15][PH0=1.09][P=1.14e-07]	+	Kcnb2	intron
chr1	15328149	15328157	27751[gene=98741][PH=11][PH0=1.09][P=1.89e-03]	+	Kcnb2	intron
chr1	15330650	15330651	27820[gene=98741][PH=14][PH0=1.09][P=1.46e-06]	+	Kcnb2	intron
chr1	15335543	15335563	27939[gene=98741][PH=41][PH0=1.09][P=1.00e-100]	+	Kcnb2	intron
chr1	15336207	15336208	28024[gene=98741][PH=19][PH0=1.09][P=1.97e-12]	+	Kcnb2	intron
chr1	15336264	15336267	28056[gene=98741][PH=70][PH0=1.09][P=1.00e-100]	+	Kcnb2	intron
chr1	15336369	15336377	28092[gene=98741][PH=28][PH0=1.09][P=1.00e-100]	+	Kcnb2	intron
chr1	15336625	15336635	28142[gene=98741][PH=13][PH0=1.09][P=1.73e-05]	+	Kcnb2	intron
chr1	15336684	15336696	28165[gene=98741][PH=20][PH0=1.09][P=1.00e-100]	+	Kcnb2	intron
chr1	15336776	15336781	28190[gene=98741][PH=12][PH0=1.09][P=1.89e-04]	+	Kcnb2	intron
chr1	15337646	15337650	28259[gene=98741][PH=19][PH0=1.09][P=1.97e-12]	+	Kcnb2	intron
chr1	15337769	15337782	28303[gene=98741][PH=63][PH0=1.09][P=1.00e-100]	+	Kcnb2	intron
chr1	15351398	15351407	28611[gene=98741][PH=11][PH0=1.09][P=1.89e-03]	+	Kcnb2	intron
chr1	15355526	15355528	28736[gene=98741][PH=13][PH0=1.09][P=1.73e-05]	+	Kcnb2	intron
chr1	15355561	15355563	28747[gene=98741][PH=15][PH0=1.09][P=1.14e-07]	+	Kcnb2	intron
chr1	15363723	15363733	28995[gene=98741][PH=22][PH0=1.09][P=1.00e-100]	+	Kcnb2	intron
chr1	15364536	15364558	29033[gene=98741][PH=12][PH0=1.09][P=1.89e-04]	+	Kcnb2	intron
chr1	15365236	15365248	29078[gene=98741][PH=41][PH0=1.09][P=1.00e-100]	+	Kcnb2	intron
chr1	15367244	15367249	29175[gene=98741][PH=14][PH0=1.09][P=1.46e-06]	+	Kcnb2	intron
chr1	15372550	15372551	29352[gene=98741][PH=83][PH0=1.09][P=1.00e-100]	+	Kcnb2	intron
chr1	15373570	15373594	29455[gene=98741][PH=15][PH0=1.09][P=1.14e-07]	+	Kcnb2	intron
chr1	15385841	15385863	29805[gene=98741][PH=29][PH0=1.09][P=1.00e-100]	+	Kcnb2	intron
chr1	15385949	15385972	29829[gene=98741][PH=19][PH0=1.09][P=1.97e-12]	+	Kcnb2	intron
chr1	15387625	15387636	29887[gene=98741][PH=33][PH0=1.09][P=1.00e-100]	+	Kcnb2	intron
chr1	15387771	15387777	29930[gene=98741][PH=16][PH0=1.09][P=8.32e-09]	+	Kcnb2	intron
chr1	15393092	15393109	30003[gene=98741][PH=11][PH0=1.09][P=1.89e-03]	+	Kcnb2	intron
chr1	15398914	15398933	30090[gene=98741][PH=11][PH0=1.09][P=1.89e-03]	+	Kcnb2	intron
chr1	15399192	15399203	30123[gene=98741][PH=11][PH0=1.09][P=1.89e-03]	+	Kcnb2	intron
chr1	15399227	15399237	30132[gene=98741][PH=25][PH0=1.09][P=1.00e-100]	+	Kcnb2	intron
chr1	15399701	15399703	30194[gene=98741][PH=27][PH0=1.09][P=1.00e-100]	+	Kcnb2	intron
chr1	15414344	15414359	30493[gene=98741][PH=11][PH0=1.09][P=1.89e-03]	+	Kcnb2	intron
chr1	15427481	15427494	30667[gene=98741][PH=27][PH0=1.09][P=1.00e-100]	+	Kcnb2	intron
chr1	15427654	15427667	30693[gene=98741][PH=13][PH0=1.09][P=1.73e-05]	+	Kcnb2	intron
chr1	15428152	15428155	30738[gene=98741][PH=14][PH0=1.09][P=1.46e-06]	+	Kcnb2	intron
chr1	15428381	15428403	30776[gene=98741][PH=13][PH0=1.09][P=1.73e-05]	+	Kcnb2	intron
chr1	15434783	15434797	31022[gene=98741][PH=13][PH0=1.09][P=1.73e-05]	+	Kcnb2	intron
chr1	15449077	15449086	31343[gene=98741][PH=11][PH0=1.09][P=1.89e-03]	+	Kcnb2	intron
chr1	15450837	15450850	31389[gene=98741][PH=13][PH0=1.09][P=1.73e-05]	+	Kcnb2	intron
chr1	15465546	15465562	31540[gene=98741][PH=22][PH0=1.09][P=1.00e-100]	+	Kcnb2	intron
chr1	15466765	15466773	31610[gene=98741][PH=12][PH0=1.09][P=1.89e-04]	+	Kcnb2	intron
chr1	15466859	15466875	31628[gene=98741][PH=14][PH0=1.09][P=1.46e-06]	+	Kcnb2	intron
chr1	15466963	15466967	31656[gene=98741][PH=40][PH0=1.09][P=1.00e-100]	+	Kcnb2	intron
chr1	15471134	15471164	31799[gene=98741][PH=11][PH0=1.09][P=1.89e-03]	+	Kcnb2	intron
chr1	15471685	15471706	31838[gene=98741][PH=18][PH0=1.09][P=3.64e-11]	+	Kcnb2	intron
chr1	15471834	15471846	31867[gene=98741][PH=23][PH0=1.09][P=1.00e-100]	+	Kcnb2	intron
chr1	15480153	15480169	32055[gene=98741][PH=19][PH0=1.09][P=1.97e-12]	+	Kcnb2	intron
chr1	15480740	15480757	32136[gene=98741][PH=14][PH0=1.09][P=1.46e-06]	+	Kcnb2	intron
chr1	15502960	15502980	32405[gene=98741][PH=11][PH0=1.09][P=1.89e-03]	+	Kcnb2	intron
chr1	15536798	15536812	32894[gene=98741][PH=29][PH0=1.09][P=1.00e-100]	+	Kcnb2	intron
chr1	15570732	15570735	33358[gene=98741][PH=52][PH0=1.09][P=1.00e-100]	+	Kcnb2	intron
chr1	15587198	15587202	33643[gene=98741][PH=11][PH0=1.09][P=1.89e-03]	+	Kcnb2	intron
chr1	15589296	15589309	33697[gene=98741][PH=21][PH0=1.09][P=1.00e-100]	+	Kcnb2	intron
chr1	15590642	15590662	33761[gene=98741][PH=11][PH0=1.09][P=1.89e-03]	+	Kcnb2	intron
chr1	15590674	15590682	33763[gene=98741][PH=11][PH0=1.09][P=1.89e-03]	+	Kcnb2	intron
chr1	15592402	15592425	33839[gene=98741][PH=12][PH0=1.09][P=1.89e-04]	+	Kcnb2	intron
chr1	15602409	15602421	34029[gene=98741][PH=22][PH0=1.09][P=1.00e-100]	+	Kcnb2	intron
chr1	15602778	15602779	34068[gene=98741][PH=20][PH0=1.09][P=1.00e-100]	+	Kcnb2	intron
chr1	15621590	15621606	34411[gene=98741][PH=13][PH0=1.09][P=1.73e-05]	+	Kcnb2	intron
chr1	15699822	15699824	35010[gene=98741][PH=21][PH0=1.09][P=1.00e-100]	+	Kcnb2	CDS
chr1	15701211	15701218	35114[gene=98741][PH=16][PH0=1.09][P=8.32e-09]	+	Kcnb2	CDS
chr1	15701680	15701688	35156[gene=98741][PH=14][PH0=1.09][P=1.46e-06]	+	Kcnb2	CDS
chr1	15702029	15702041	35204[gene=98741][PH=14][PH0=1.09][P=1.46e-06]	+	Kcnb2	3'UTR
chr1	15702527	15702544	35249[gene=98741][PH=12][PH0=1.09][P=1.89e-04]	+	Kcnb2	3'UTR
chr1	15703607	15703610	35324[gene=98741][PH=20][PH0=1.09][P=1.00e-100]	+	Kcnb2	3'UTR
chr1	15703744	15703746	35354[gene=98741][PH=12][PH0=1.09][P=1.89e-04]	+	Kcnb2	3'UTR
chr1	15703842	15703845	35391[gene=98741][PH=103][PH0=1.09][P=1.00e-100]	+	Kcnb2	3'UTR
chr1	15704016	15704017	35479[gene=98741][PH=27][PH0=1.09][P=1.00e-100]	+	Kcnb2	3'UTR
chr1	15704218	15704225	35537[gene=98741][PH=20][PH0=1.09][P=1.00e-100]	+	Kcnb2	3'UTR
chr1	15704473	15704475	35672[gene=98741][PH=204][PH0=1.09][P=1.00e-100]	+		downstream_10k
chr1	15704690	15704698	35743[gene=98741][PH=16][PH0=1.09][P=8.32e-09]	+		downstream_10k
chr1	15704840	15704841	35822[gene=98741][PH=323][PH0=1.09][P=1.00e-100]	+		downstream_10k
chr1	15704957	15704959	35890[gene=98741][PH=25][PH0=1.09][P=1.00e-100]	+		downstream_10k
chr1	15705146	15705148	35944[gene=98741][PH=41][PH0=1.09][P=1.00e-100]	+		downstream_10k
chr1	15705509	15705510	36037[gene=98741][PH=57][PH0=1.09][P=1.00e-100]	+		downstream_10k
chr1	15705573	15705586	36068[gene=98741][PH=29][PH0=1.09][P=1.00e-100]	+		downstream_10k
chr1	15705687	15705696	36118[gene=98741][PH=60][PH0=1.09][P=1.00e-100]	+		downstream_10k
chr1	15705872	15705874	36161[gene=98741][PH=26][PH0=1.09][P=1.00e-100]	+		downstream_10k
chr1	15705992	15705993	36205[gene=98741][PH=43][PH0=1.09][P=1.00e-100]	+		downstream_10k
chr1	15706054	15706069	36240[gene=98741][PH=35][PH0=1.09][P=1.00e-100]	+		downstream_10k
chr1	15706245	15706249	36305[gene=98741][PH=44][PH0=1.09][P=1.00e-100]	+		downstream_10k
chr1	15706974	15706985	36386[gene=98741][PH=11][PH0=1.09][P=1.89e-03]	+		downstream_10k
chr1	15707059	15707062	36408[gene=98741][PH=15][PH0=1.09][P=1.14e-07]	+		downstream_10k
chr1	15707101	15707110	36421[gene=98741][PH=11][PH0=1.09][P=1.89e-03]	+		downstream_10k
chr1	15707355	15707356	36461[gene=98741][PH=24][PH0=1.09][P=1.00e-100]	+		downstream_10k
chr1	15707444	15707449	36507[gene=98741][PH=215][PH0=1.09][P=1.00e-100]	+		downstream_10k
chr1	15707752	15707753	36683[gene=98741][PH=219][PH0=1.09][P=1.00e-100]	+		downstream_10k
chr1	15708014	15708020	36743[gene=98741][PH=19][PH0=1.09][P=1.97e-12]	+		downstream_10k
chr1	15708206	15708207	36805[gene=98741][PH=24][PH0=1.09][P=1.00e-100]	+		downstream_10k
chr1	15708343	15708348	36845[gene=98741][PH=20][PH0=1.09][P=1.00e-100]	+		downstream_10k
chr1	15708417	15708420	36868[gene=98741][PH=11][PH0=1.09][P=1.89e-03]	+		downstream_10k
chr1	15708586	15708597	36899[gene=98741][PH=11][PH0=1.09][P=1.89e-03]	+		downstream_10k
chr1	15709061	15709075	36954[gene=98741][PH=15][PH0=1.09][P=1.14e-07]	+		downstream_10k
chr1	15709274	15709278	36987[gene=98741][PH=14][PH0=1.09][P=1.46e-06]	+		downstream_10k
chr1	15709616	15709621	37055[gene=98741][PH=35][PH0=1.09][P=1.00e-100]	+		downstream_10k
chr1	15709894	15709906	37097[gene=98741][PH=12][PH0=1.09][P=1.89e-04]	+		downstream_10k
chr1	15710106	15710111	37137[gene=98741][PH=32][PH0=1.09][P=1.00e-100]	+		downstream_10k
chr1	15710332	15710342	37218[gene=98741][PH=21][PH0=1.09][P=1.00e-100]	+		downstream_10k
chr1	15710388	15710397	37229[gene=98741][PH=11][PH0=1.09][P=1.89e-03]	+		downstream_10k
chr1	15710767	15710781	37283[gene=98741][PH=17][PH0=1.09][P=5.69e-10]	+		downstream_10k
chr1	15710814	15710819	37298[gene=98741][PH=13][PH0=1.09][P=1.73e-05]	+		downstream_10k
chr1	15710923	15710924	37350[gene=98741][PH=114][PH0=1.09][P=1.00e-100]	+		downstream_10k
chr1	15711093	15711095	37410[gene=98741][PH=27][PH0=1.09][P=1.00e-100]	+		downstream_10k
chr1	15711255	15711264	37449[gene=98741][PH=22][PH0=1.09][P=1.00e-100]	+		downstream_10k
chr1	15711418	15711422	37511[gene=98741][PH=118][PH0=1.09][P=1.00e-100]	+		downstream_10k
chr1	15711631	15711634	37559[gene=98741][PH=20][PH0=1.09][P=1.00e-100]	+		downstream_10k
chr1	15711687	15711692	37572[gene=98741][PH=12][PH0=1.09][P=1.89e-04]	+		downstream_10k
chr1	15711759	15711761	37588[gene=98741][PH=12][PH0=1.09][P=1.89e-04]	+		downstream_10k
chr1	15711968	15711969	37690[gene=98741][PH=91][PH0=1.09][P=1.00e-100]	+		downstream_10k
chr1	15712039	15712046	37732[gene=98741][PH=11][PH0=1.09][P=1.89e-03]	+		downstream_10k
chr1	15712216	15712219	37762[gene=98741][PH=27][PH0=1.09][P=1.00e-100]	+		downstream_10k
chr1	15712844	15712845	37813[gene=98741][PH=43][PH0=1.09][P=1.00e-100]	+		downstream_10k
chr1	15712928	15712946	37847[gene=98741][PH=31][PH0=1.09][P=1.00e-100]	+		downstream_10k
chr1	15713084	15713096	37883[gene=98741][PH=11][PH0=1.09][P=1.89e-03]	+		downstream_10k
chr1	15713336	15713338	37948[gene=98741][PH=59][PH0=1.09][P=1.00e-100]	+		downstream_10k
chr1	15713429	15713432	38003[gene=98741][PH=76][PH0=1.09][P=1.00e-100]	+		downstream_10k
chr1	15713607	15713611	38060[gene=98741][PH=25][PH0=1.09][P=1.00e-100]	+		downstream_10k
chr1	15713791	15713793	38155[gene=98741][PH=411][PH0=1.09][P=1.00e-100]	+		downstream_10k
chr1	15829272	15829293	38500[gene=21749][PH=10][PH0=0.40][P=1.73e-07]	+	Terf1	intron
chr1	15831860	15831870	38545[gene=21749][PH=29][PH0=0.40][P=1.14e-13]	+	Terf1	intron
chr1	15832238	15832260	38575[gene=21749][PH=7][PH0=0.40][P=1.38e-03]	+	Terf1	intron
chr1	15833214	15833236	38616[gene=21749][PH=8][PH0=0.40][P=7.88e-05]	+	Terf1	3'UTR
chr1	15833730	15833751	38657[gene=21749][PH=37][PH0=0.40][P=1.14e-13]	+		downstream_10k
chr1	15834252	15834274	38694[gene=21749][PH=8][PH0=0.40][P=7.88e-05]	+		downstream_10k
chr1	15834330	15834334	38710[gene=21749][PH=12][PH0=0.40][P=2.49e-10]	+		downstream_10k
chr1	15836154	15836162	38752[gene=21749][PH=8][PH0=0.40][P=7.88e-05]	+		downstream_10k
chr1	15837411	15837422	38791[gene=21749][PH=8][PH0=0.40][P=7.88e-05]	+		downstream_10k
chr1	15837732	15837754	38806[gene=21749][PH=13][PH0=0.40][P=8.44e-12]	+		downstream_10k
chr1	15838208	15838210	38830[gene=21749][PH=11][PH0=0.40][P=6.89e-09]	+		downstream_10k
chr1	15842640	15842643	38925[gene=chr1_f_c243][PH=6][PH0=0.39][P=4.29e-03]	+		downstream_10k
chr1	15843711	15843723	38943[gene=chr1_f_c245][PH=4][PH0=0.10][P=3.44e-03]	+		deep_intergenic
chr1	16101736	16101741	39030[gene=chr1_f_c250][PH=4][PH0=0.11][P=5.41e-03]	+	Rdh10	intron
chr1	16121243	16121267	39131[gene=98711][PH=5][PH0=0.16][P=3.27e-03]	+	Rdh10	CDS
chr1	16121824	16121830	39162[gene=98711][PH=7][PH0=0.16][P=2.99e-06]	+	Rdh10	3'UTR
chr1	16122791	16122792	39194[gene=98711][PH=6][PH0=0.16][P=1.08e-04]	+		downstream_10k
chr1	16123717	16123737	39223[gene=98711][PH=20][PH0=0.16][P=1.00e-100]	+		downstream_10k
chr1	16667185	16667187	39390[gene=70397][PH=33][PH0=0.58][P=5.52e-14]	+	Tmem70	CDS
chr1	16667349	16667358	39464[gene=70397][PH=72][PH0=0.58][P=5.52e-14]	+	Tmem70	CDS
chr1	16667443	16667445	39499[gene=70397][PH=15][PH0=0.58][P=8.81e-13]	+	Tmem70	CDS
chr1	16668206	16668211	39577[gene=70397][PH=10][PH0=0.58][P=3.10e-06]	+	Tmem70	3'UTR
chr1	16699584	16699603	39641[gene=17087][PH=12][PH0=0.04][P=7.47e-14]	+	Ly96	CDS
chr1	17151635	17151636	40235[gene=14545][PH=133][PH0=9.96][P=8.28e-13]	+	Gdap1	3'UTR
chr1	17151964	17151978	40399[gene=14545][PH=46][PH0=9.96][P=2.48e-12]	+	Gdap1	3'UTR
chr1	17152092	17152093	40456[gene=14545][PH=226][PH0=9.96][P=8.28e-13]	+	Gdap1	3'UTR
chr1	17152355	17152358	40568[gene=14545][PH=38][PH0=9.96][P=1.34e-07]	+	Gdap1	3'UTR
chr1	17152515	17152516	40631[gene=14545][PH=49][PH0=9.96][P=8.28e-13]	+	Gdap1	3'UTR
chr1	17152616	17152620	40685[gene=14545][PH=43][PH0=9.96][P=1.35e-10]	+	Gdap1	3'UTR
chr1	17152693	17152694	40729[gene=14545][PH=59][PH0=9.96][P=8.28e-13]	+	Gdap1	3'UTR
chr1	17152844	17152848	40784[gene=14545][PH=46][PH0=9.96][P=2.48e-12]	+	Gdap1	3'UTR
chr1	17152891	17152892	40807[gene=14545][PH=47][PH0=9.96][P=1.17e-12]	+	Gdap1	3'UTR
chr1	17153224	17153225	40945[gene=14545][PH=1491][PH0=9.96][P=8.28e-13]	+	Gdap1	3'UTR
chr1	17153645	17153646	41248[gene=14545][PH=89][PH0=9.96][P=8.28e-13]	+	Gdap1	3'UTR
chr1	17153820	17153823	41348[gene=14545][PH=397][PH0=9.96][P=8.28e-13]	+	Gdap1	3'UTR
chr1	17153920	17153926	41416[gene=14545][PH=31][PH0=9.96][P=6.60e-04]	+	Gdap1	3'UTR
chr1	17154086	17154087	41517[gene=14545][PH=986][PH0=9.96][P=8.28e-13]	+	Gdap1	3'UTR
chr1	17154224	17154225	41632[gene=14545][PH=319][PH0=9.96][P=8.28e-13]	+	Gdap1	3'UTR
chr1	17620592	17620608	41838[gene=94227][PH=4][PH0=0.04][P=2.61e-04]	+	Pi15	3'UTR||intron
chr1	17740913	17740918	41976[gene=83691][PH=15][PH0=0.50][P=2.35e-13]	+	Crispld1	CDS
chr1	17755099	17755130	42041[gene=83691][PH=10][PH0=0.50][P=1.67e-06]	+	Crispld1	3'UTR
chr1	17755829	17755849	42088[gene=83691][PH=8][PH0=0.50][P=4.73e-04]	+	Crispld1	3'UTR
chr1	17756270	17756277	42117[gene=83691][PH=16][PH0=0.50][P=1.00e-100]	+	Crispld1	3'UTR
chr1	17756349	17756352	42142[gene=83691][PH=11][PH0=0.50][P=8.43e-08]	+		downstream_10k
chr1	17757621	17757641	42192[gene=83691][PH=21][PH0=0.50][P=1.00e-100]	+		downstream_10k
chr1	17757834	17757855	42214[gene=83691][PH=10][PH0=0.50][P=1.67e-06]	+		downstream_10k
chr1	17758496	17758500	42261[gene=83691][PH=24][PH0=0.50][P=1.00e-100]	+		downstream_10k
chr1	17758670	17758686	42300[gene=83691][PH=16][PH0=0.50][P=1.00e-100]	+		downstream_10k
chr1	17758976	17758986	42323[gene=83691][PH=8][PH0=0.50][P=4.73e-04]	+		downstream_10k
chr1	17759665	17759690	42373[gene=83691][PH=11][PH0=0.50][P=8.43e-08]	+		downstream_10k
chr1	17761231	17761235	42453[gene=83691][PH=9][PH0=0.50][P=2.99e-05]	+		downstream_10k
chr1	17762370	17762374	42482[gene=83691][PH=7][PH0=0.50][P=6.53e-03]	+		downstream_10k
chr1	17764141	17764156	42561[gene=83691][PH=32][PH0=0.50][P=1.00e-100]	+		downstream_10k
chr1	17764274	17764303	42584[gene=83691][PH=7][PH0=0.50][P=6.53e-03]	+		downstream_10k
chr1	17766051	17766058	42637[gene=83691][PH=24][PH0=0.50][P=1.00e-100]	+		downstream_10k
chr1	17766684	17766697	42710[gene=chr1_f_c287][PH=20][PH0=1.72][P=1.61e-11]	+		deep_intergenic
chr1	17767164	17767183	42764[gene=chr1_f_c288][PH=30][PH0=1.25][P=2.56e-14]	+		deep_intergenic
chr1	17766507	17766527	42688[gene=chr1_f_c289][PH=9][PH0=0.80][P=3.00e-04]	+		deep_intergenic
chr1	17766371	17766388	42679[gene=chr1_f_c290][PH=7][PH0=0.65][P=7.91e-03]	+		deep_intergenic
chr1	17766776	17766796	42736[gene=chr1_f_c290][PH=7][PH0=0.65][P=7.91e-03]	+		deep_intergenic
chr1	17767677	17767702	42813[gene=chr1_f_c291][PH=6][PH0=0.12][P=3.84e-06]	+		deep_intergenic
chr1	17767781	17767808	42821[gene=chr1_f_c291][PH=4][PH0=0.12][P=5.71e-03]	+		deep_intergenic
chr1	19224925	19224933	43069[gene=chr1_f_c295][PH=15][PH0=0.18][P=1.67e-10]	+	Tfap2b	3'UTR
chr1	19225256	19225288	43095[gene=chr1_f_c295][PH=7][PH0=0.18][P=8.59e-03]	+	Tfap2b	3'UTR
chr1	19228046	19228049	43157[gene=chr1_f_c295][PH=14][PH0=0.18][P=1.67e-10]	+	Tfap2b	3'UTR
chr1	20032285	20032316	43300[gene=chr1_f_c295][PH=9][PH0=0.18][P=4.75e-06]	+		deep_intergenic
chr1	20892711	20892731	43456[gene=chr1_f_c295][PH=8][PH0=0.18][P=2.16e-04]	+	Paqr8	intron
chr1	20904221	20904223	43636[gene=chr1_f_c295][PH=10][PH0=0.18][P=9.26e-08]	+	Paqr8	intron
chr1	20919637	20919638	43752[gene=chr1_f_c295][PH=7][PH0=0.18][P=8.59e-03]	+	Paqr8	intron
chr1	20922071	20922099	43780[gene=chr1_f_c295][PH=17][PH0=0.18][P=1.67e-10]	+	Paqr8	intron
chr1	20922242	20922243	43824[gene=chr1_f_c295][PH=81][PH0=0.18][P=1.67e-10]	+	Paqr8	5'UTR
chr1	20924697	20924699	43902[gene=chr1_f_c295][PH=7][PH0=0.18][P=8.59e-03]	+	Paqr8	5'UTR
chr1	20925067	20925068	43937[gene=chr1_f_c295][PH=27][PH0=0.18][P=1.67e-10]	+	Paqr8	CDS
chr1	20925565	20925568	43987[gene=chr1_f_c295][PH=14][PH0=0.18][P=1.67e-10]	+	Paqr8	CDS
chr1	20925846	20925851	44029[gene=chr1_f_c295][PH=10][PH0=0.18][P=9.26e-08]	+	Paqr8	3'UTR
chr1	20926081	20926083	44078[gene=chr1_f_c295][PH=65][PH0=0.18][P=1.67e-10]	+	Paqr8	3'UTR
chr1	20926586	20926594	44190[gene=chr1_f_c295][PH=79][PH0=0.18][P=1.67e-10]	+	Paqr8	3'UTR
chr1	20927077	20927086	44272[gene=chr1_f_c295][PH=7][PH0=0.18][P=8.59e-03]	+	Paqr8	3'UTR
chr1	20927321	20927324	44298[gene=chr1_f_c295][PH=14][PH0=0.18][P=1.67e-10]	+	Paqr8	3'UTR
chr1	20927366	20927369	44309[gene=chr1_f_c295][PH=7][PH0=0.18][P=8.59e-03]	+	Paqr8	3'UTR
chr1	20927416	20927417	44316[gene=chr1_f_c295][PH=8][PH0=0.18][P=2.16e-04]	+	Paqr8	3'UTR
chr1	20927557	20927561	44345[gene=chr1_f_c295][PH=16][PH0=0.18][P=1.67e-10]	+	Paqr8	3'UTR
chr1	20928017	20928021	44386[gene=chr1_f_c295][PH=7][PH0=0.18][P=8.59e-03]	+	Paqr8	3'UTR
chr1	20928307	20928328	44404[gene=chr1_f_c295][PH=7][PH0=0.18][P=8.59e-03]	+	Paqr8	3'UTR
chr1	20928352	20928356	44410[gene=chr1_f_c295][PH=7][PH0=0.18][P=8.59e-03]	+	Paqr8	3'UTR
chr1	20928521	20928524	44428[gene=chr1_f_c295][PH=7][PH0=0.18][P=8.59e-03]	+	Paqr8	3'UTR
chr1	20928550	20928552	44432[gene=chr1_f_c295][PH=9][PH0=0.18][P=4.75e-06]	+	Paqr8	3'UTR
chr1	20928576	20928579	44439[gene=chr1_f_c295][PH=7][PH0=0.18][P=8.59e-03]	+	Paqr8	3'UTR
chr1	20928591	20928601	44442[gene=chr1_f_c295][PH=8][PH0=0.18][P=2.16e-04]	+	Paqr8	3'UTR
chr1	20928674	20928686	44454[gene=chr1_f_c295][PH=12][PH0=0.18][P=1.67e-10]	+	Paqr8	3'UTR
chr1	20928811	20928812	44507[gene=chr1_f_c295][PH=183][PH0=0.18][P=1.67e-10]	+	Paqr8	3'UTR
chr1	20929358	20929362	44655[gene=chr1_f_c295][PH=7][PH0=0.18][P=8.59e-03]	+		downstream_10k
chr1	20929473	20929478	44694[gene=chr1_f_c295][PH=46][PH0=0.18][P=1.67e-10]	+		downstream_10k
chr1	21157352	21157391	44951[gene=chr1_f_c295][PH=8][PH0=0.18][P=2.16e-04]	+		intron
chr1	21211162	21211182	45053[gene=chr1_f_c295][PH=9][PH0=0.18][P=4.75e-06]	+	Tmem14a	intron
chr1	21219840	21219845	45158[gene=chr1_f_c295][PH=13][PH0=0.18][P=1.67e-10]	+	Tmem14a	3'UTR
chr1	21219961	21219962	45192[gene=chr1_f_c295][PH=41][PH0=0.18][P=1.67e-10]	+	Tmem14a	3'UTR
chr1	21220218	21220219	45261[gene=chr1_f_c295][PH=15][PH0=0.18][P=1.67e-10]	+	Tmem14a	3'UTR
chr1	23265884	23265887	45525[gene=chr1_f_c295][PH=8][PH0=0.18][P=2.16e-04]	+		deep_intergenic
chr1	23267277	23267290	45554[gene=chr1_f_c295][PH=7][PH0=0.18][P=8.59e-03]	+		deep_intergenic
chr1	23272391	23272414	45659[gene=chr1_f_c295][PH=8][PH0=0.18][P=2.16e-04]	+		upstream_10k
chr1	23272552	23272556	45679[gene=chr1_f_c295][PH=24][PH0=0.18][P=1.67e-10]	+		upstream_10k
chr1	23272592	23272602	45689[gene=chr1_f_c295][PH=9][PH0=0.18][P=4.75e-06]	+		upstream_10k
chr1	23272699	23272702	45718[gene=chr1_f_c295][PH=32][PH0=0.18][P=1.67e-10]	+		upstream_10k
chr1	23279112	23279134	45837[gene=chr1_f_c295][PH=31][PH0=0.18][P=1.67e-10]	+	Mir30a	intron
chr1	23282230	23282252	45910[gene=chr1_f_c295][PH=10][PH0=0.18][P=9.26e-08]	+		downstream_10k
chr1	23286605	23286609	46009[gene=chr1_f_c295][PH=10][PH0=0.18][P=9.26e-08]	+		downstream_10k
chr1	23297862	23297873	46243[gene=chr1_f_c295][PH=9][PH0=0.18][P=4.75e-06]	+		upstream_10k
chr1	23298035	23298058	46259[gene=chr1_f_c295][PH=9][PH0=0.18][P=4.75e-06]	+		upstream_10k
chr1	23343218	23343245	46392[gene=chr1_f_c295][PH=8][PH0=0.18][P=2.16e-04]	+		deep_intergenic
chr1	23769535	23769544	46458[gene=chr1_f_c295][PH=18][PH0=0.18][P=1.67e-10]	+	B3gat2	CDS
chr1	23852232	23852234	46785[gene=chr1_f_c295][PH=13][PH0=0.18][P=1.67e-10]	+	B3gat2	3'UTR
chr1	23852320	23852322	46814[gene=chr1_f_c295][PH=41][PH0=0.18][P=1.67e-10]	+	B3gat2	3'UTR
chr1	23852396	23852414	46848[gene=chr1_f_c295][PH=13][PH0=0.18][P=1.67e-10]	+	B3gat2	3'UTR
chr1	23852485	23852498	46870[gene=chr1_f_c295][PH=7][PH0=0.18][P=8.59e-03]	+	B3gat2	3'UTR
chr1	23852535	23852539	46881[gene=chr1_f_c295][PH=15][PH0=0.18][P=1.67e-10]	+	B3gat2	3'UTR
chr1	23852757	23852759	46933[gene=chr1_f_c295][PH=54][PH0=0.18][P=1.67e-10]	+	B3gat2	3'UTR
chr1	23853395	23853407	47002[gene=chr1_f_c295][PH=12][PH0=0.18][P=1.67e-10]	+	B3gat2	3'UTR
chr1	23853480	23853491	47031[gene=chr1_f_c295][PH=21][PH0=0.18][P=1.67e-10]	+	B3gat2	3'UTR
chr1	23853666	23853670	47091[gene=chr1_f_c295][PH=39][PH0=0.18][P=1.67e-10]	+	B3gat2	3'UTR
chr1	23853772	23853776	47125[gene=chr1_f_c295][PH=27][PH0=0.18][P=1.67e-10]	+	B3gat2	3'UTR
chr1	23853958	23853977	47149[gene=chr1_f_c295][PH=13][PH0=0.18][P=1.67e-10]	+	B3gat2	3'UTR
chr1	23854226	23854235	47220[gene=chr1_f_c295][PH=39][PH0=0.18][P=1.67e-10]	+	B3gat2	3'UTR
chr1	23854551	23854566	47264[gene=chr1_f_c295][PH=25][PH0=0.18][P=1.67e-10]	+	B3gat2	3'UTR
chr1	23855526	23855540	47365[gene=chr1_f_c295][PH=9][PH0=0.18][P=4.75e-06]	+		downstream_10k
chr1	23855757	23855778	47382[gene=chr1_f_c295][PH=8][PH0=0.18][P=2.16e-04]	+		downstream_10k
chr1	23855805	23855825	47392[gene=chr1_f_c295][PH=7][PH0=0.18][P=8.59e-03]	+		downstream_10k
chr1	23855890	23855899	47402[gene=chr1_f_c295][PH=8][PH0=0.18][P=2.16e-04]	+		downstream_10k
chr1	23943437	23943460	47437[gene=chr1_f_c295][PH=7][PH0=0.18][P=8.59e-03]	+		deep_intergenic
chr1	24593730	24593750	47518[gene=chr1_f_c295][PH=7][PH0=0.18][P=8.59e-03]	+		deep_intergenic
chr1	24595184	24595202	47552[gene=chr1_f_c295][PH=9][PH0=0.18][P=4.75e-06]	+		deep_intergenic
chr1	24658963	24658981	47653[gene=chr1_f_c295][PH=8][PH0=0.18][P=2.16e-04]	+		deep_intergenic
chr1	24739629	24739648	47717[gene=chr1_f_c295][PH=8][PH0=0.18][P=2.16e-04]	+	Lmbrd1	intron
chr1	24744649	24744667	47757[gene=chr1_f_c295][PH=9][PH0=0.18][P=4.75e-06]	+	Lmbrd1	intron
chr1	24771476	24771499	47936[gene=chr1_f_c295][PH=8][PH0=0.18][P=2.16e-04]	+	Lmbrd1	intron
chr1	24776481	24776496	47972[gene=chr1_f_c295][PH=10][PH0=0.18][P=9.26e-08]	+	Lmbrd1	intron
chr1	24790735	24790740	48068[gene=chr1_f_c295][PH=7][PH0=0.18][P=8.59e-03]	+	Lmbrd1	intron
chr1	24790751	24790752	48074[gene=chr1_f_c295][PH=7][PH0=0.18][P=8.59e-03]	+	Lmbrd1	intron
chr1	24797267	24797277	48244[gene=chr1_f_c295][PH=9][PH0=0.18][P=4.75e-06]	+	Lmbrd1	intron
chr1	24799255	24799256	48334[gene=chr1_f_c295][PH=37][PH0=0.18][P=1.67e-10]	+	Lmbrd1	intron
chr1	24799442	24799457	48378[gene=chr1_f_c295][PH=14][PH0=0.18][P=1.67e-10]	+	Lmbrd1	intron
chr1	24799552	24799556	48406[gene=chr1_f_c295][PH=25][PH0=0.18][P=1.67e-10]	+	Lmbrd1	intron
chr1	24799874	24799887	48448[gene=chr1_f_c295][PH=17][PH0=0.18][P=1.67e-10]	+	Lmbrd1	intron
chr1	24800167	24800185	48465[gene=chr1_f_c295][PH=8][PH0=0.18][P=2.16e-04]	+	Lmbrd1	intron
chr1	24800742	24800765	48489[gene=chr1_f_c295][PH=10][PH0=0.18][P=9.26e-08]	+	Lmbrd1	CDS
chr1	24801125	24801130	48520[gene=chr1_f_c295][PH=81][PH0=0.18][P=1.67e-10]	+	Lmbrd1	CDS
chr1	24801769	24801781	48580[gene=chr1_f_c295][PH=15][PH0=0.18][P=1.67e-10]	+	Lmbrd1	CDS
chr1	24803734	24803736	48632[gene=chr1_f_c295][PH=65][PH0=0.18][P=1.67e-10]	+	Lmbrd1	CDS
chr1	24804012	24804020	48690[gene=chr1_f_c295][PH=10][PH0=0.18][P=9.26e-08]	+	Lmbrd1	intron
chr1	24804039	24804046	48697[gene=chr1_f_c295][PH=7][PH0=0.18][P=8.59e-03]	+	Lmbrd1	intron
chr1	24804848	24804851	48778[gene=chr1_f_c295][PH=154][PH0=0.18][P=1.67e-10]	+	Lmbrd1	intron
chr1	24805019	24805033	48818[gene=chr1_f_c295][PH=7][PH0=0.18][P=8.59e-03]	+	Lmbrd1	intron
chr1	24805079	24805083	48830[gene=chr1_f_c295][PH=20][PH0=0.18][P=1.67e-10]	+	Lmbrd1	intron
chr1	24805238	24805244	48849[gene=chr1_f_c295][PH=8][PH0=0.18][P=2.16e-04]	+	Lmbrd1	intron
chr1	24805370	24805371	48864[gene=chr1_f_c295][PH=8][PH0=0.18][P=2.16e-04]	+	Lmbrd1	intron
chr1	24805683	24805689	48900[gene=chr1_f_c295][PH=46][PH0=0.18][P=1.67e-10]	+	Lmbrd1	CDS
chr1	24807807	24807814	48985[gene=chr1_f_c295][PH=7][PH0=0.18][P=8.59e-03]	+	Lmbrd1	intron
chr1	24814317	24814319	49085[gene=chr1_f_c295][PH=36][PH0=0.18][P=1.67e-10]	+	Lmbrd1	intron
chr1	24814521	24814527	49150[gene=chr1_f_c295][PH=8][PH0=0.18][P=2.16e-04]	+	Lmbrd1	intron
chr1	24815181	24815194	49177[gene=chr1_f_c295][PH=7][PH0=0.18][P=8.59e-03]	+	Lmbrd1	intron
chr1	24819074	24819076	49253[gene=chr1_f_c295][PH=61][PH0=0.18][P=1.67e-10]	+	Lmbrd1	CDS
chr1	24819731	24819734	49348[gene=chr1_f_c295][PH=31][PH0=0.18][P=1.67e-10]	+	Lmbrd1	3'UTR
chr1	24819915	24819920	49419[gene=chr1_f_c295][PH=50][PH0=0.18][P=1.67e-10]	+	Lmbrd1	3'UTR
chr1	24820076	24820083	49478[gene=chr1_f_c295][PH=18][PH0=0.18][P=1.67e-10]	+	Lmbrd1	3'UTR
chr1	24820138	24820139	49499[gene=chr1_f_c295][PH=16][PH0=0.18][P=1.67e-10]	+	Lmbrd1	3'UTR
chr1	24820224	24820234	49521[gene=chr1_f_c295][PH=9][PH0=0.18][P=4.75e-06]	+	Lmbrd1	3'UTR
chr1	24820561	24820563	49647[gene=chr1_f_c295][PH=291][PH0=0.18][P=1.67e-10]	+	Lmbrd1	3'UTR
chr1	24821351	24821353	50084[gene=chr1_f_c295][PH=508][PH0=0.18][P=1.67e-10]	+	Lmbrd1	3'UTR
chr1	24821850	24821859	50377[gene=chr1_f_c295][PH=7][PH0=0.18][P=8.59e-03]	+	Lmbrd1	3'UTR
chr1	24821917	24821919	50393[gene=chr1_f_c295][PH=20][PH0=0.18][P=1.67e-10]	+	Lmbrd1	3'UTR
chr1	24822077	24822079	50447[gene=chr1_f_c295][PH=7][PH0=0.18][P=8.59e-03]	+	Lmbrd1	3'UTR
chr1	24822092	24822093	50449[gene=chr1_f_c295][PH=7][PH0=0.18][P=8.59e-03]	+	Lmbrd1	3'UTR
chr1	24822187	24822188	50494[gene=chr1_f_c295][PH=131][PH0=0.18][P=1.67e-10]	+	Lmbrd1	3'UTR
chr1	24822637	24822639	50730[gene=chr1_f_c295][PH=13][PH0=0.18][P=1.67e-10]	+	Lmbrd1	3'UTR
chr1	24823070	24823071	50843[gene=chr1_f_c295][PH=56][PH0=0.18][P=1.67e-10]	+	Lmbrd1	3'UTR
chr1	24825311	24825331	50889[gene=chr1_f_c295][PH=7][PH0=0.18][P=8.59e-03]	+		downstream_10k
chr1	32234221	32234248	51353[gene=chr1_f_c295][PH=14][PH0=0.18][P=1.67e-10]	+	Khdrbs2	intron
chr1	32234324	32234327	51372[gene=chr1_f_c295][PH=9][PH0=0.18][P=4.75e-06]	+	Khdrbs2	intron
chr1	32234838	32234841	51408[gene=chr1_f_c295][PH=7][PH0=0.18][P=8.59e-03]	+	Khdrbs2	intron
chr1	32234882	32234894	51417[gene=chr1_f_c295][PH=12][PH0=0.18][P=1.67e-10]	+	Khdrbs2	intron
chr1	32235662	32235665	51473[gene=chr1_f_c295][PH=8][PH0=0.18][P=2.16e-04]	+	Khdrbs2	intron
chr1	32235718	32235725	51485[gene=chr1_f_c295][PH=12][PH0=0.18][P=1.67e-10]	+	Khdrbs2	intron
chr1	32237163	32237191	51547[gene=chr1_f_c295][PH=12][PH0=0.18][P=1.67e-10]	+	Khdrbs2	intron
chr1	32243099	32243116	51626[gene=chr1_f_c295][PH=7][PH0=0.18][P=8.59e-03]	+	Khdrbs2	intron
chr1	32244236	32244252	51670[gene=chr1_f_c295][PH=11][PH0=0.18][P=1.84e-09]	+	Khdrbs2	intron
chr1	32247987	32247997	51762[gene=chr1_f_c295][PH=16][PH0=0.18][P=1.67e-10]	+	Khdrbs2	intron
chr1	32266102	32266115	51948[gene=chr1_f_c295][PH=8][PH0=0.18][P=2.16e-04]	+	Khdrbs2	intron
chr1	32280896	32280907	52061[gene=chr1_f_c295][PH=7][PH0=0.18][P=8.59e-03]	+	Khdrbs2	intron
chr1	32287629	32287634	52156[gene=chr1_f_c295][PH=10][PH0=0.18][P=9.26e-08]	+	Khdrbs2	intron
chr1	32290645	32290659	52181[gene=chr1_f_c295][PH=7][PH0=0.18][P=8.59e-03]	+	Khdrbs2	intron
chr1	32295929	32295948	52242[gene=chr1_f_c295][PH=21][PH0=0.18][P=1.67e-10]	+	Khdrbs2	intron
chr1	32304648	32304666	52360[gene=chr1_f_c295][PH=14][PH0=0.18][P=1.67e-10]	+	Khdrbs2	intron
chr1	32304790	32304802	52386[gene=chr1_f_c295][PH=13][PH0=0.18][P=1.67e-10]	+	Khdrbs2	intron
chr1	32305986	32305987	52453[gene=chr1_f_c295][PH=27][PH0=0.18][P=1.67e-10]	+	Khdrbs2	intron
chr1	32309784	32309800	52532[gene=chr1_f_c295][PH=7][PH0=0.18][P=8.59e-03]	+	Khdrbs2	intron
chr1	32310129	32310139	52556[gene=chr1_f_c295][PH=8][PH0=0.18][P=2.16e-04]	+	Khdrbs2	intron
chr1	32313022	32313024	52632[gene=chr1_f_c295][PH=23][PH0=0.18][P=1.67e-10]	+	Khdrbs2	intron
chr1	32313147	32313148	52663[gene=chr1_f_c295][PH=16][PH0=0.18][P=1.67e-10]	+	Khdrbs2	intron
chr1	32313239	32313256	52678[gene=chr1_f_c295][PH=7][PH0=0.18][P=8.59e-03]	+	Khdrbs2	intron
chr1	32313769	32313770	52727[gene=chr1_f_c295][PH=50][PH0=0.18][P=1.67e-10]	+	Khdrbs2	intron
chr1	32313845	32313847	52759[gene=chr1_f_c295][PH=12][PH0=0.18][P=1.67e-10]	+	Khdrbs2	intron
chr1	32316349	32316350	52871[gene=chr1_f_c295][PH=40][PH0=0.18][P=1.67e-10]	+	Khdrbs2	intron
chr1	32339165	32339185	53116[gene=chr1_f_c295][PH=7][PH0=0.18][P=8.59e-03]	+	Khdrbs2	intron
chr1	32347624	32347628	53210[gene=chr1_f_c295][PH=8][PH0=0.18][P=2.16e-04]	+	Khdrbs2	intron
chr1	32359098	32359115	53351[gene=chr1_f_c295][PH=7][PH0=0.18][P=8.59e-03]	+	Khdrbs2	intron
chr1	32362924	32362951	53414[gene=chr1_f_c295][PH=8][PH0=0.18][P=2.16e-04]	+	Khdrbs2	intron
chr1	32377707	32377721	53536[gene=chr1_f_c295][PH=8][PH0=0.18][P=2.16e-04]	+	Khdrbs2	intron
chr1	32384609	32384634	53587[gene=chr1_f_c295][PH=8][PH0=0.18][P=2.16e-04]	+	Khdrbs2	intron
chr1	32392327	32392330	53670[gene=chr1_f_c295][PH=10][PH0=0.18][P=9.26e-08]	+	Khdrbs2	3'UTR
chr1	32392449	32392459	53695[gene=chr1_f_c295][PH=11][PH0=0.18][P=1.84e-09]	+	Khdrbs2	3'UTR
chr1	32404637	32404640	53831[gene=chr1_f_c295][PH=9][PH0=0.18][P=4.75e-06]	+	Khdrbs2	intron
chr1	32404808	32404828	53848[gene=chr1_f_c295][PH=7][PH0=0.18][P=8.59e-03]	+	Khdrbs2	intron
chr1	32405596	32405606	53885[gene=chr1_f_c295][PH=22][PH0=0.18][P=1.67e-10]	+	Khdrbs2	intron
chr1	32409807	32409824	53935[gene=chr1_f_c295][PH=9][PH0=0.18][P=4.75e-06]	+	Khdrbs2	intron
chr1	32410084	32410098	53959[gene=chr1_f_c295][PH=11][PH0=0.18][P=1.84e-09]	+	Khdrbs2	intron
chr1	32414010	32414011	54077[gene=chr1_f_c295][PH=17][PH0=0.18][P=1.67e-10]	+	Khdrbs2	intron
chr1	32421014	32421030	54222[gene=chr1_f_c295][PH=7][PH0=0.18][P=8.59e-03]	+	Khdrbs2	intron
chr1	32426261	32426290	54282[gene=chr1_f_c295][PH=7][PH0=0.18][P=8.59e-03]	+	Khdrbs2	intron
chr1	32426692	32426700	54311[gene=chr1_f_c295][PH=37][PH0=0.18][P=1.67e-10]	+	Khdrbs2	intron
chr1	32427103	32427105	54339[gene=chr1_f_c295][PH=11][PH0=0.18][P=1.84e-09]	+	Khdrbs2	intron
chr1	32427667	32427673	54373[gene=chr1_f_c295][PH=24][PH0=0.18][P=1.67e-10]	+	Khdrbs2	intron
chr1	32474005	32474011	54691[gene=chr1_f_c295][PH=7][PH0=0.18][P=8.59e-03]	+	Khdrbs2	intron
chr1	32479584	32479609	54804[gene=chr1_f_c295][PH=18][PH0=0.18][P=1.67e-10]	+	Khdrbs2	intron
chr1	32482617	32482645	54874[gene=chr1_f_c295][PH=8][PH0=0.18][P=2.16e-04]	+	Khdrbs2	intron
chr1	32487212	32487214	54942[gene=chr1_f_c295][PH=7][PH0=0.18][P=8.59e-03]	+	Khdrbs2	intron
chr1	32489971	32489974	54993[gene=chr1_f_c295][PH=23][PH0=0.18][P=1.67e-10]	+	Khdrbs2	intron
chr1	32520539	32520564	55120[gene=chr1_f_c295][PH=8][PH0=0.18][P=2.16e-04]	+	Khdrbs2	intron
chr1	32535439	32535445	55275[gene=chr1_f_c295][PH=19][PH0=0.18][P=1.67e-10]	+	Khdrbs2	intron
chr1	32544626	32544641	55411[gene=chr1_f_c295][PH=9][PH0=0.18][P=4.75e-06]	+	Khdrbs2	intron
chr1	32545322	32545337	55443[gene=chr1_f_c295][PH=22][PH0=0.18][P=1.67e-10]	+	Khdrbs2	intron
chr1	32546081	32546086	55476[gene=chr1_f_c295][PH=10][PH0=0.18][P=9.26e-08]	+	Khdrbs2	intron
chr1	32546241	32546243	55504[gene=chr1_f_c295][PH=8][PH0=0.18][P=2.16e-04]	+	Khdrbs2	intron
chr1	32546978	32547009	55537[gene=chr1_f_c295][PH=22][PH0=0.18][P=1.67e-10]	+	Khdrbs2	intron
chr1	32549735	32549745	55602[gene=chr1_f_c295][PH=12][PH0=0.18][P=1.67e-10]	+	Khdrbs2	intron
chr1	32550293	32550295	55655[gene=chr1_f_c295][PH=7][PH0=0.18][P=8.59e-03]	+	Khdrbs2	intron
chr1	32552031	32552047	55694[gene=chr1_f_c295][PH=7][PH0=0.18][P=8.59e-03]	+	Khdrbs2	intron
chr1	32558076	32558080	55797[gene=chr1_f_c295][PH=15][PH0=0.18][P=1.67e-10]	+	Khdrbs2	intron
chr1	32558287	32558292	55829[gene=chr1_f_c295][PH=20][PH0=0.18][P=1.67e-10]	+	Khdrbs2	intron
chr1	32558821	32558822	55891[gene=chr1_f_c295][PH=72][PH0=0.18][P=1.67e-10]	+	Khdrbs2	intron
chr1	32563382	32563403	55971[gene=chr1_f_c295][PH=9][PH0=0.18][P=4.75e-06]	+	Khdrbs2	intron
chr1	32576574	32576583	56057[gene=chr1_f_c295][PH=9][PH0=0.18][P=4.75e-06]	+	Khdrbs2	intron
chr1	32584112	32584126	56143[gene=chr1_f_c295][PH=9][PH0=0.18][P=4.75e-06]	+	Khdrbs2	intron
chr1	32585755	32585760	56177[gene=chr1_f_c295][PH=13][PH0=0.18][P=1.67e-10]	+	Khdrbs2	intron
chr1	32596033	32596039	56282[gene=chr1_f_c295][PH=7][PH0=0.18][P=8.59e-03]	+	Khdrbs2	intron
chr1	32600260	32600287	56357[gene=chr1_f_c295][PH=14][PH0=0.18][P=1.67e-10]	+	Khdrbs2	intron
chr1	32600397	32600398	56382[gene=chr1_f_c295][PH=22][PH0=0.18][P=1.67e-10]	+	Khdrbs2	intron
chr1	32607961	32607975	56476[gene=chr1_f_c295][PH=9][PH0=0.18][P=4.75e-06]	+	Khdrbs2	intron
chr1	32611346	32611367	56582[gene=chr1_f_c295][PH=28][PH0=0.18][P=1.67e-10]	+	Khdrbs2	intron
chr1	32613318	32613334	56644[gene=chr1_f_c295][PH=8][PH0=0.18][P=2.16e-04]	+	Khdrbs2	intron
chr1	32613515	32613521	56663[gene=chr1_f_c295][PH=12][PH0=0.18][P=1.67e-10]	+	Khdrbs2	intron
chr1	32620707	32620727	56737[gene=chr1_f_c295][PH=8][PH0=0.18][P=2.16e-04]	+	Khdrbs2	intron
chr1	32623394	32623407	56798[gene=chr1_f_c295][PH=7][PH0=0.18][P=8.59e-03]	+	Khdrbs2	intron
chr1	32658813	32658850	57081[gene=chr1_f_c295][PH=7][PH0=0.18][P=8.59e-03]	+	Khdrbs2	intron
chr1	32677350	32677373	57200[gene=chr1_f_c295][PH=7][PH0=0.18][P=8.59e-03]	+	Khdrbs2	intron
chr1	32677547	32677560	57221[gene=chr1_f_c295][PH=8][PH0=0.18][P=2.16e-04]	+	Khdrbs2	intron
chr1	32677615	32677630	57237[gene=chr1_f_c295][PH=19][PH0=0.18][P=1.67e-10]	+	Khdrbs2	intron
chr1	32714148	32714151	57437[gene=chr1_f_c295][PH=8][PH0=0.18][P=2.16e-04]	+	Khdrbs2	intron
chr1	32738431	32738452	57548[gene=chr1_f_c295][PH=8][PH0=0.18][P=2.16e-04]	+		deep_intergenic
chr1	32742586	32742598	57600[gene=chr1_f_c295][PH=70][PH0=0.18][P=1.67e-10]	+		deep_intergenic
chr1	32744920	32744944	57654[gene=chr1_f_c295][PH=19][PH0=0.18][P=1.67e-10]	+		deep_intergenic
chr1	32748739	32748741	57716[gene=chr1_f_c295][PH=7][PH0=0.18][P=8.59e-03]	+		deep_intergenic
chr1	32748764	32748779	57723[gene=chr1_f_c295][PH=12][PH0=0.18][P=1.67e-10]	+		deep_intergenic
chr1	32748859	32748875	57743[gene=chr1_f_c295][PH=16][PH0=0.18][P=1.67e-10]	+		deep_intergenic
chr1	32752917	32752925	57839[gene=chr1_f_c295][PH=8][PH0=0.18][P=2.16e-04]	+		deep_intergenic
chr1	32758546	32758565	57957[gene=chr1_f_c295][PH=11][PH0=0.18][P=1.84e-09]	+		deep_intergenic
chr1	32760727	32760738	57994[gene=chr1_f_c295][PH=16][PH0=0.18][P=1.67e-10]	+		deep_intergenic
chr1	33158429	33158435	58145[gene=chr1_f_c295][PH=118][PH0=0.18][P=1.67e-10]	+		deep_intergenic
chr1	33780787	33780802	58247[gene=chr1_f_c295][PH=12][PH0=0.18][P=1.67e-10]	+	Rab23	CDS||5'UTR
chr1	33786071	33786084	58289[gene=chr1_f_c295][PH=9][PH0=0.18][P=4.75e-06]	+	Rab23	intron
chr1	33786117	33786140	58303[gene=chr1_f_c295][PH=10][PH0=0.18][P=9.26e-08]	+	Rab23	intron
chr1	33787567	33787583	58328[gene=chr1_f_c295][PH=7][PH0=0.18][P=8.59e-03]	+	Rab23	intron
chr1	33788519	33788539	58340[gene=chr1_f_c295][PH=7][PH0=0.18][P=8.59e-03]	+	Rab23	intron
chr1	33791068	33791075	58365[gene=chr1_f_c295][PH=8][PH0=0.18][P=2.16e-04]	+	Rab23	intron
chr1	33793350	33793364	58414[gene=chr1_f_c295][PH=7][PH0=0.18][P=8.59e-03]	+	Rab23	intron
chr1	33794120	33794151	58442[gene=chr1_f_c295][PH=9][PH0=0.18][P=4.75e-06]	+	Rab23	intron
chr1	33797196	33797220	58513[gene=chr1_f_c295][PH=8][PH0=0.18][P=2.16e-04]	+	Rab23	3'UTR
chr1	33797505	33797509	58582[gene=chr1_f_c295][PH=79][PH0=0.18][P=1.67e-10]	+	Rab23	3'UTR
chr1	33797759	33797780	58625[gene=chr1_f_c295][PH=7][PH0=0.18][P=8.59e-03]	+	Rab23	3'UTR
chr1	33798362	33798377	58674[gene=chr1_f_c295][PH=7][PH0=0.18][P=8.59e-03]	+	Rab23	3'UTR||intron
chr1	33798996	33799003	58713[gene=chr1_f_c295][PH=20][PH0=0.18][P=1.67e-10]	+	Rab23	3'UTR||intron
chr1	33965126	33965127	58815[gene=chr1_f_c295][PH=154][PH0=0.18][P=1.67e-10]	+	Dst	CDS
chr1	33965855	33965873	58925[gene=chr1_f_c295][PH=11][PH0=0.18][P=1.84e-09]	+	Dst	CDS
chr1	33988910	33988932	59168[gene=chr1_f_c295][PH=9][PH0=0.18][P=4.75e-06]	+	Dst	intron
chr1	33990646	33990652	59241[gene=chr1_f_c295][PH=19][PH0=0.18][P=1.67e-10]	+	Dst	intron
chr1	33990827	33990828	59265[gene=chr1_f_c295][PH=12][PH0=0.18][P=1.67e-10]	+	Dst	intron
chr1	33994632	33994654	59338[gene=chr1_f_c295][PH=28][PH0=0.18][P=1.67e-10]	+	Dst	intron
chr1	34016664	34016665	59461[gene=chr1_f_c295][PH=19][PH0=0.18][P=1.67e-10]	+	Dst	intron
chr1	34024097	34024099	59540[gene=chr1_f_c295][PH=13][PH0=0.18][P=1.67e-10]	+	Dst	intron
chr1	34025574	34025581	59587[gene=chr1_f_c295][PH=8][PH0=0.18][P=2.16e-04]	+	Dst	CDS
chr1	34025676	34025685	59621[gene=chr1_f_c295][PH=43][PH0=0.18][P=1.67e-10]	+	Dst	CDS
chr1	34026887	34026905	59654[gene=chr1_f_c295][PH=7][PH0=0.18][P=8.59e-03]	+	Dst	intron
chr1	34033818	34033819	59740[gene=chr1_f_c295][PH=21][PH0=0.18][P=1.67e-10]	+	Dst	intron
chr1	34034304	34034330	59773[gene=chr1_f_c295][PH=7][PH0=0.18][P=8.59e-03]	+	Dst	intron
chr1	34044201	34044219	59909[gene=chr1_f_c295][PH=17][PH0=0.18][P=1.67e-10]	+	Dst	intron
chr1	34053685	34053704	59974[gene=chr1_f_c295][PH=7][PH0=0.18][P=8.59e-03]	+	Dst	intron
chr1	34056156	34056174	60004[gene=chr1_f_c295][PH=8][PH0=0.18][P=2.16e-04]	+	Dst	intron
chr1	34061535	34061549	60066[gene=chr1_f_c295][PH=9][PH0=0.18][P=4.75e-06]	+	Dst	intron
chr1	34063146	34063151	60099[gene=chr1_f_c295][PH=7][PH0=0.18][P=8.59e-03]	+	Dst	CDS
chr1	34063184	34063188	60106[gene=chr1_f_c295][PH=8][PH0=0.18][P=2.16e-04]	+	Dst	CDS
chr1	34067881	34067899	60172[gene=chr1_f_c295][PH=11][PH0=0.18][P=1.84e-09]	+	Dst	intron
chr1	34071125	34071134	60236[gene=chr1_f_c295][PH=12][PH0=0.18][P=1.67e-10]	+	Dst	intron
chr1	34075386	34075409	60315[gene=chr1_f_c295][PH=7][PH0=0.18][P=8.59e-03]	+	Dst	intron
chr1	34081040	34081058	60408[gene=chr1_f_c295][PH=7][PH0=0.18][P=8.59e-03]	+	Dst	intron
chr1	34081402	34081419	60465[gene=chr1_f_c295][PH=33][PH0=0.18][P=1.67e-10]	+	Dst	intron
chr1	34082472	34082491	60491[gene=chr1_f_c295][PH=8][PH0=0.18][P=2.16e-04]	+	Dst	intron
chr1	34082577	34082580	60520[gene=chr1_f_c295][PH=33][PH0=0.18][P=1.67e-10]	+	Dst	intron
chr1	34082711	34082729	60548[gene=chr1_f_c295][PH=13][PH0=0.18][P=1.67e-10]	+	Dst	intron
chr1	34084573	34084582	60587[gene=chr1_f_c295][PH=9][PH0=0.18][P=4.75e-06]	+	Dst	intron
chr1	34097515	34097530	60770[gene=chr1_f_c295][PH=9][PH0=0.18][P=4.75e-06]	+	Dst	intron
chr1	34099627	34099647	60833[gene=chr1_f_c295][PH=9][PH0=0.18][P=4.75e-06]	+	Dst	intron
chr1	34100136	34100143	60865[gene=chr1_f_c295][PH=20][PH0=0.18][P=1.67e-10]	+	Dst	intron
chr1	34100257	34100265	60893[gene=chr1_f_c295][PH=18][PH0=0.18][P=1.67e-10]	+	Dst	intron
chr1	34101077	34101078	60927[gene=chr1_f_c295][PH=10][PH0=0.18][P=9.26e-08]	+	Dst	intron
chr1	34103517	34103525	60987[gene=chr1_f_c295][PH=15][PH0=0.18][P=1.67e-10]	+	Dst	intron
chr1	34109600	34109612	61075[gene=chr1_f_c295][PH=8][PH0=0.18][P=2.16e-04]	+	Dst	intron
chr1	34120551	34120568	61192[gene=chr1_f_c295][PH=11][PH0=0.18][P=1.84e-09]	+	Dst	intron
chr1	34122053	34122074	61230[gene=chr1_f_c295][PH=7][PH0=0.18][P=8.59e-03]	+	Dst	intron
chr1	34122458	34122460	61245[gene=chr1_f_c295][PH=8][PH0=0.18][P=2.16e-04]	+	Dst	intron
chr1	34143126	34143129	61350[gene=chr1_f_c295][PH=9][PH0=0.18][P=4.75e-06]	+	Dst	CDS
chr1	34157973	34157975	61503[gene=chr1_f_c295][PH=8][PH0=0.18][P=2.16e-04]	+	Dst	intron
chr1	34171288	34171295	61641[gene=chr1_f_c295][PH=9][PH0=0.18][P=4.75e-06]	+	Dst	intron
chr1	34173989	34174007	61713[gene=chr1_f_c295][PH=13][PH0=0.18][P=1.67e-10]	+	Dst	intron
chr1	34188553	34188560	61900[gene=chr1_f_c295][PH=7][PH0=0.18][P=8.59e-03]	+	Dst	intron
chr1	34192055	34192057	61967[gene=chr1_f_c295][PH=42][PH0=0.18][P=1.67e-10]	+	Dst	CDS
chr1	34195368	34195386	62052[gene=chr1_f_c295][PH=13][PH0=0.18][P=1.67e-10]	+	Dst	intron
chr1	34198829	34198845	62104[gene=chr1_f_c295][PH=9][PH0=0.18][P=4.75e-06]	+	Dst	intron
chr1	34202818	34202826	62215[gene=chr1_f_c295][PH=37][PH0=0.18][P=1.67e-10]	+	Dst	intron
chr1	34207763	34207769	62344[gene=chr1_f_c295][PH=7][PH0=0.18][P=8.59e-03]	+	Dst	intron
chr1	34209120	34209122	62390[gene=chr1_f_c295][PH=17][PH0=0.18][P=1.67e-10]	+	Dst	CDS
chr1	34209907	34209912	62427[gene=chr1_f_c295][PH=23][PH0=0.18][P=1.67e-10]	+	Dst	intron
chr1	34210361	34210365	62481[gene=chr1_f_c295][PH=15][PH0=0.18][P=1.67e-10]	+	Dst	intron
chr1	34210498	34210510	62508[gene=chr1_f_c295][PH=7][PH0=0.18][P=8.59e-03]	+	Dst	intron
chr1	34211444	34211446	62605[gene=chr1_f_c295][PH=99][PH0=0.18][P=1.67e-10]	+	Dst	CDS
chr1	34213490	34213493	62681[gene=chr1_f_c295][PH=69][PH0=0.18][P=1.67e-10]	+	Dst	CDS
chr1	34213703	34213708	62752[gene=chr1_f_c295][PH=82][PH0=0.18][P=1.67e-10]	+	Dst	CDS
chr1	34214008	34214022	62790[gene=chr1_f_c295][PH=7][PH0=0.18][P=8.59e-03]	+	Dst	intron
chr1	34217525	34217535	62841[gene=chr1_f_c295][PH=52][PH0=0.18][P=1.67e-10]	+	Dst	CDS
chr1	34217875	34217876	62867[gene=chr1_f_c295][PH=8][PH0=0.18][P=2.16e-04]	+	Dst	CDS
chr1	34217927	34217931	62878[gene=chr1_f_c295][PH=11][PH0=0.18][P=1.84e-09]	+	Dst	CDS
chr1	34219962	34219963	62979[gene=chr1_f_c295][PH=352][PH0=0.18][P=1.67e-10]	+	Dst	CDS
chr1	34220097	34220105	63038[gene=chr1_f_c295][PH=11][PH0=0.18][P=1.84e-09]	+	Dst	CDS
chr1	34220941	34220945	63063[gene=chr1_f_c295][PH=32][PH0=0.18][P=1.67e-10]	+	Dst	CDS
chr1	34221244	34221255	63105[gene=chr1_f_c295][PH=10][PH0=0.18][P=9.26e-08]	+	Dst	CDS
chr1	34223050	34223058	63131[gene=chr1_f_c295][PH=7][PH0=0.18][P=8.59e-03]	+	Dst	CDS
chr1	34223111	34223120	63151[gene=chr1_f_c295][PH=16][PH0=0.18][P=1.67e-10]	+	Dst	CDS
chr1	34223890	34223893	63198[gene=chr1_f_c295][PH=82][PH0=0.18][P=1.67e-10]	+	Dst	CDS
chr1	34224181	34224186	63233[gene=chr1_f_c295][PH=20][PH0=0.18][P=1.67e-10]	+	Dst	CDS
chr1	34224507	34224508	63274[gene=chr1_f_c295][PH=30][PH0=0.18][P=1.67e-10]	+	Dst	CDS
chr1	34224764	34224768	63308[gene=chr1_f_c295][PH=13][PH0=0.18][P=1.67e-10]	+	Dst	CDS
chr1	34228004	34228014	63379[gene=chr1_f_c295][PH=7][PH0=0.18][P=8.59e-03]	+	Dst	CDS
chr1	34228041	34228050	63383[gene=chr1_f_c295][PH=9][PH0=0.18][P=4.75e-06]	+	Dst	CDS
chr1	34228108	34228149	63395[gene=chr1_f_c295][PH=7][PH0=0.18][P=8.59e-03]	+	Dst	CDS
chr1	34229139	34229140	63410[gene=chr1_f_c295][PH=9][PH0=0.18][P=4.75e-06]	+	Dst	CDS
chr1	34234194	34234210	63487[gene=chr1_f_c295][PH=7][PH0=0.18][P=8.59e-03]	+	Dst	intron
chr1	34242830	34242836	63588[gene=chr1_f_c295][PH=9][PH0=0.18][P=4.75e-06]	+	Dst	CDS
chr1	34243549	34243552	63610[gene=chr1_f_c295][PH=8][PH0=0.18][P=2.16e-04]	+	Dst	intron
chr1	34243978	34243999	63645[gene=chr1_f_c295][PH=14][PH0=0.18][P=1.67e-10]	+	Dst	intron
chr1	34251667	34251683	63791[gene=chr1_f_c295][PH=12][PH0=0.18][P=1.67e-10]	+	Dst	intron
chr1	34253670	34253679	63825[gene=chr1_f_c295][PH=9][PH0=0.18][P=4.75e-06]	+	Dst	intron
chr1	34254092	34254109	63850[gene=chr1_f_c295][PH=11][PH0=0.18][P=1.84e-09]	+	Dst	CDS
chr1	34257813	34257830	63925[gene=chr1_f_c295][PH=10][PH0=0.18][P=9.26e-08]	+	Dst	CDS
chr1	34258097	34258098	64011[gene=chr1_f_c295][PH=206][PH0=0.18][P=1.67e-10]	+	Dst	CDS
chr1	34258343	34258344	64103[gene=chr1_f_c295][PH=37][PH0=0.18][P=1.67e-10]	+	Dst	intron
chr1	34259314	34259318	64136[gene=chr1_f_c295][PH=9][PH0=0.18][P=4.75e-06]	+	Dst	CDS
chr1	34265413	34265430	64204[gene=chr1_f_c295][PH=7][PH0=0.18][P=8.59e-03]	+	Dst	CDS
chr1	34265445	34265447	64206[gene=chr1_f_c295][PH=7][PH0=0.18][P=8.59e-03]	+	Dst	CDS
chr1	34268969	34268972	64291[gene=chr1_f_c295][PH=21][PH0=0.18][P=1.67e-10]	+	Dst	intron
chr1	34269139	34269152	64323[gene=chr1_f_c295][PH=8][PH0=0.18][P=2.16e-04]	+	Dst	CDS
chr1	34269314	34269317	64343[gene=chr1_f_c295][PH=11][PH0=0.18][P=1.84e-09]	+	Dst	CDS
chr1	34270563	34270584	64396[gene=chr1_f_c295][PH=7][PH0=0.18][P=8.59e-03]	+	Dst	intron
chr1	34271422	34271429	64430[gene=chr1_f_c295][PH=7][PH0=0.18][P=8.59e-03]	+	Dst	CDS
chr1	34272373	34272374	64453[gene=chr1_f_c295][PH=12][PH0=0.18][P=1.67e-10]	+	Dst	CDS||5'UTR
chr1	34275258	34275262	64499[gene=chr1_f_c295][PH=7][PH0=0.18][P=8.59e-03]	+	Dst	CDS
chr1	34275305	34275321	64507[gene=chr1_f_c295][PH=8][PH0=0.18][P=2.16e-04]	+	Dst	CDS
chr1	34276281	34276287	64524[gene=chr1_f_c295][PH=11][PH0=0.18][P=1.84e-09]	+	Dst	CDS
chr1	34280308	34280312	64567[gene=chr1_f_c295][PH=7][PH0=0.18][P=8.59e-03]	+	Dst	intron
chr1	34280399	34280405	64587[gene=chr1_f_c295][PH=13][PH0=0.18][P=1.67e-10]	+	Dst	intron
chr1	34282416	34282428	64629[gene=chr1_f_c295][PH=9][PH0=0.18][P=4.75e-06]	+	Dst	CDS||5'UTR
chr1	34284836	34284844	64745[gene=chr1_f_c295][PH=103][PH0=0.18][P=1.67e-10]	+	Dst	CDS
chr1	34284965	34284969	64796[gene=chr1_f_c295][PH=10][PH0=0.18][P=9.26e-08]	+	Dst	CDS
chr1	34285202	34285206	64828[gene=chr1_f_c295][PH=15][PH0=0.18][P=1.67e-10]	+	Dst	CDS
chr1	34285320	34285326	64844[gene=chr1_f_c295][PH=7][PH0=0.18][P=8.59e-03]	+	Dst	CDS
chr1	34285345	34285350	64849[gene=chr1_f_c295][PH=10][PH0=0.18][P=9.26e-08]	+	Dst	CDS
chr1	34285505	34285507	64869[gene=chr1_f_c295][PH=8][PH0=0.18][P=2.16e-04]	+	Dst	CDS
chr1	34285735	34285744	64897[gene=chr1_f_c295][PH=7][PH0=0.18][P=8.59e-03]	+	Dst	CDS
chr1	34297580	34297593	65048[gene=chr1_f_c295][PH=10][PH0=0.18][P=9.26e-08]	+	Dst	intron
chr1	34297665	34297691	65064[gene=chr1_f_c295][PH=8][PH0=0.18][P=2.16e-04]	+	Dst	intron
chr1	34297911	34297915	65090[gene=chr1_f_c295][PH=17][PH0=0.18][P=1.67e-10]	+	Dst	intron
chr1	34298251	34298273	65124[gene=chr1_f_c295][PH=15][PH0=0.18][P=1.67e-10]	+	Dst	intron
chr1	34298426	34298431	65151[gene=chr1_f_c295][PH=11][PH0=0.18][P=1.84e-09]	+	Dst	intron
chr1	34299254	34299266	65219[gene=chr1_f_c295][PH=20][PH0=0.18][P=1.67e-10]	+	Dst	intron
chr1	34299344	34299370	65238[gene=chr1_f_c295][PH=7][PH0=0.18][P=8.59e-03]	+	Dst	intron
chr1	34306404	34306419	65320[gene=chr1_f_c295][PH=7][PH0=0.18][P=8.59e-03]	+	Dst	CDS
chr1	34306567	34306570	65338[gene=chr1_f_c295][PH=14][PH0=0.18][P=1.67e-10]	+	Dst	intron
chr1	34306667	34306678	65361[gene=chr1_f_c295][PH=12][PH0=0.18][P=1.67e-10]	+	Dst	CDS
chr1	34307112	34307113	65381[gene=chr1_f_c295][PH=10][PH0=0.18][P=9.26e-08]	+	Dst	intron
chr1	34309741	34309754	65428[gene=chr1_f_c295][PH=9][PH0=0.18][P=4.75e-06]	+	Dst	CDS
chr1	34309822	34309823	65444[gene=chr1_f_c295][PH=15][PH0=0.18][P=1.67e-10]	+	Dst	CDS
chr1	34313106	34313117	65497[gene=chr1_f_c295][PH=14][PH0=0.18][P=1.67e-10]	+	Dst	CDS
chr1	34313451	34313455	65543[gene=chr1_f_c295][PH=35][PH0=0.18][P=1.67e-10]	+	Dst	CDS
chr1	34314720	34314725	65605[gene=chr1_f_c295][PH=27][PH0=0.18][P=1.67e-10]	+	Dst	CDS
chr1	34317047	34317072	65648[gene=chr1_f_c295][PH=10][PH0=0.18][P=9.26e-08]	+	Dst	CDS
chr1	34317164	34317188	65667[gene=chr1_f_c295][PH=7][PH0=0.18][P=8.59e-03]	+	Dst	CDS
chr1	34318906	34318910	65691[gene=chr1_f_c295][PH=9][PH0=0.18][P=4.75e-06]	+	Dst	CDS
chr1	34320146	34320152	65732[gene=chr1_f_c295][PH=10][PH0=0.18][P=9.26e-08]	+	Dst	CDS
chr1	34320248	34320251	65750[gene=chr1_f_c295][PH=14][PH0=0.18][P=1.67e-10]	+	Dst	CDS
chr1	34321428	34321430	65793[gene=chr1_f_c295][PH=39][PH0=0.18][P=1.67e-10]	+	Dst	CDS
chr1	34327737	34327748	65876[gene=chr1_f_c295][PH=22][PH0=0.18][P=1.67e-10]	+	Dst	CDS
chr1	34331124	34331125	65967[gene=chr1_f_c295][PH=113][PH0=0.18][P=1.67e-10]	+	Dst	CDS
chr1	34332104	34332107	66035[gene=chr1_f_c295][PH=37][PH0=0.18][P=1.67e-10]	+	Dst	CDS
chr1	34332558	34332561	66072[gene=chr1_f_c295][PH=10][PH0=0.18][P=9.26e-08]	+	Dst	CDS
chr1	34334925	34334945	66101[gene=chr1_f_c295][PH=7][PH0=0.18][P=8.59e-03]	+	Dst	CDS
chr1	34339278	34339295	66140[gene=chr1_f_c295][PH=27][PH0=0.18][P=1.67e-10]	+	Dst	CDS
chr1	34341162	34341172	66214[gene=chr1_f_c295][PH=12][PH0=0.18][P=1.67e-10]	+	Dst	CDS
chr1	34343950	34343967	66281[gene=chr1_f_c295][PH=12][PH0=0.18][P=1.67e-10]	+	Dst	intron
chr1	34344189	34344192	66313[gene=chr1_f_c295][PH=25][PH0=0.18][P=1.67e-10]	+	Dst	CDS
chr1	34344795	34344797	66345[gene=chr1_f_c295][PH=8][PH0=0.18][P=2.16e-04]	+	Dst	CDS
chr1	34346479	34346482	66405[gene=chr1_f_c295][PH=41][PH0=0.18][P=1.67e-10]	+	Dst	CDS
chr1	34347337	34347352	66438[gene=chr1_f_c295][PH=10][PH0=0.18][P=9.26e-08]	+	Dst	CDS||5'UTR
chr1	34348724	34348730	66483[gene=chr1_f_c295][PH=21][PH0=0.18][P=1.67e-10]	+	Dst	CDS
chr1	34350194	34350211	66505[gene=chr1_f_c295][PH=8][PH0=0.18][P=2.16e-04]	+	Dst	CDS
chr1	34351333	34351358	66525[gene=chr1_f_c295][PH=7][PH0=0.18][P=8.59e-03]	+	Dst	CDS
chr1	34352450	34352478	66561[gene=chr1_f_c295][PH=8][PH0=0.18][P=2.16e-04]	+	Dst	intron
chr1	34352530	34352533	66576[gene=chr1_f_c295][PH=25][PH0=0.18][P=1.67e-10]	+	Dst	intron
chr1	34353670	34353674	66608[gene=chr1_f_c295][PH=15][PH0=0.18][P=1.67e-10]	+	Dst	intron
chr1	34356237	34356250	66669[gene=chr1_f_c295][PH=9][PH0=0.18][P=4.75e-06]	+	Dst	intron
chr1	34358727	34358731	66714[gene=chr1_f_c295][PH=14][PH0=0.18][P=1.67e-10]	+	Dst	CDS
chr1	34358827	34358839	66742[gene=chr1_f_c295][PH=26][PH0=0.18][P=1.67e-10]	+	Dst	intron
chr1	34359384	34359395	66808[gene=chr1_f_c295][PH=19][PH0=0.18][P=1.67e-10]	+	Dst	intron
chr1	34359712	34359718	66833[gene=chr1_f_c295][PH=7][PH0=0.18][P=8.59e-03]	+	Dst	CDS
chr1	34359806	34359808	66861[gene=chr1_f_c295][PH=22][PH0=0.18][P=1.67e-10]	+	Dst	CDS
chr1	34359929	34359936	66892[gene=chr1_f_c295][PH=22][PH0=0.18][P=1.67e-10]	+	Dst	intron
chr1	34360004	34360019	66910[gene=chr1_f_c295][PH=7][PH0=0.18][P=8.59e-03]	+	Dst	intron
chr1	34363397	34363414	67007[gene=chr1_f_c295][PH=7][PH0=0.18][P=8.59e-03]	+	Dst	CDS
chr1	34364277	34364280	67048[gene=chr1_f_c295][PH=85][PH0=0.18][P=1.67e-10]	+	Dst	CDS
chr1	34364392	34364399	67099[gene=chr1_f_c295][PH=54][PH0=0.18][P=1.67e-10]	+	Dst	CDS
chr1	34365250	34365253	67600[gene=chr1_f_c295][PH=480][PH0=0.18][P=1.67e-10]	+	Dst	3'UTR
chr1	34366068	34366069	67786[gene=chr1_f_c295][PH=9][PH0=0.18][P=4.75e-06]	+		downstream_10k
chr1	34500747	34500752	67828[gene=chr1_f_c295][PH=14][PH0=0.18][P=1.67e-10]	+	Imp4	CDS
chr1	34500877	34500909	67846[gene=chr1_f_c295][PH=17][PH0=0.18][P=1.67e-10]	+	Imp4	CDS
chr1	34501777	34501800	67891[gene=chr1_f_c295][PH=13][PH0=0.18][P=1.67e-10]	+	Imp4	3'UTR
chr1	34501825	34501828	67901[gene=chr1_f_c295][PH=7][PH0=0.18][P=8.59e-03]	+	Imp4	3'UTR
chr1	34501930	34501939	67928[gene=chr1_f_c295][PH=16][PH0=0.18][P=1.67e-10]	+	Imp4	3'UTR
chr1	34502959	34502966	67989[gene=chr1_f_c295][PH=15][PH0=0.18][P=1.67e-10]	+		downstream_10k
chr1	34503599	34503601	68043[gene=chr1_f_c295][PH=11][PH0=0.18][P=1.84e-09]	+		downstream_10k
chr1	34503915	34503923	68085[gene=chr1_f_c295][PH=10][PH0=0.18][P=9.26e-08]	+		downstream_10k
chr1	34505112	34505117	68134[gene=chr1_f_c295][PH=12][PH0=0.18][P=1.67e-10]	+		downstream_10k
chr1	34505669	34505672	68172[gene=chr1_f_c295][PH=8][PH0=0.18][P=2.16e-04]	+		downstream_10k
chr1	34505778	34505795	68190[gene=chr1_f_c295][PH=9][PH0=0.18][P=4.75e-06]	+		downstream_10k
chr1	34506166	34506173	68223[gene=chr1_f_c295][PH=18][PH0=0.18][P=1.67e-10]	+		downstream_10k
chr1	34643391	34643419	68284[gene=chr1_f_c295][PH=11][PH0=0.18][P=1.84e-09]	+	Amer3	intron
chr1	34643586	34643610	68298[gene=chr1_f_c295][PH=10][PH0=0.18][P=9.26e-08]	+	Amer3	CDS
chr1	34646432	34646434	68342[gene=chr1_f_c295][PH=12][PH0=0.18][P=1.67e-10]	+	Amer3	3'UTR
chr1	34646816	34646819	68373[gene=chr1_f_c295][PH=11][PH0=0.18][P=1.84e-09]	+	Amer3	3'UTR
chr1	34647364	34647366	68426[gene=chr1_f_c295][PH=32][PH0=0.18][P=1.67e-10]	+	Amer3	3'UTR
chr1	34813689	34813706	68733[gene=chr1_f_c295][PH=14][PH0=0.18][P=1.67e-10]	+	Arhgef4	intron
chr1	34825642	34825654	68820[gene=chr1_f_c295][PH=9][PH0=0.18][P=4.75e-06]	+	Arhgef4	intron
chr1	34836077	34836092	68936[gene=chr1_f_c295][PH=7][PH0=0.18][P=8.59e-03]	+	Arhgef4	intron
chr1	34842629	34842644	69015[gene=chr1_f_c295][PH=14][PH0=0.18][P=1.67e-10]	+	Arhgef4	intron
chr1	34845561	34845570	69058[gene=chr1_f_c295][PH=8][PH0=0.18][P=2.16e-04]	+	Arhgef4	intron
chr1	34858760	34858762	69178[gene=chr1_f_c295][PH=7][PH0=0.18][P=8.59e-03]	+	Arhgef4	5'UTR
chr1	34862880	34862884	69218[gene=chr1_f_c295][PH=7][PH0=0.18][P=8.59e-03]	+	Arhgef4	CDS
chr1	34862946	34862952	69232[gene=chr1_f_c295][PH=14][PH0=0.18][P=1.67e-10]	+	Arhgef4	CDS
chr1	34863285	34863290	69268[gene=chr1_f_c295][PH=12][PH0=0.18][P=1.67e-10]	+	Arhgef4	CDS
chr1	34863943	34863947	69291[gene=chr1_f_c295][PH=15][PH0=0.18][P=1.67e-10]	+	Arhgef4	CDS
chr1	34864541	34864544	69364[gene=chr1_f_c295][PH=67][PH0=0.18][P=1.67e-10]	+	Arhgef4	CDS||3'UTR
chr1	34866646	34866650	69465[gene=chr1_f_c295][PH=31][PH0=0.18][P=1.67e-10]	+	Arhgef4	CDS
chr1	34867936	34867960	69513[gene=chr1_f_c295][PH=8][PH0=0.18][P=2.16e-04]	+	Arhgef4	CDS
chr1	34868993	34868995	69853[gene=chr1_f_c295][PH=743][PH0=0.18][P=1.67e-10]	+	Arhgef4	3'UTR
chr1	34870086	34870088	70279[gene=chr1_f_c295][PH=7][PH0=0.18][P=8.59e-03]	+		downstream_10k
chr1	34871828	34871829	70352[gene=chr1_f_c295][PH=26][PH0=0.18][P=1.67e-10]	+		downstream_10k
chr1	34873118	34873137	70424[gene=chr1_f_c295][PH=7][PH0=0.18][P=8.59e-03]	+		downstream_10k
chr1	34907240	34907268	70455[gene=chr1_f_c295][PH=8][PH0=0.18][P=2.16e-04]	+	Plekhb2	intron
chr1	34919950	34919955	70544[gene=chr1_f_c295][PH=7][PH0=0.18][P=8.59e-03]	+	Plekhb2	CDS
chr1	34926199	34926213	70628[gene=chr1_f_c295][PH=9][PH0=0.18][P=4.75e-06]	+	Plekhb2	CDS
chr1	34933053	34933076	70677[gene=chr1_f_c295][PH=14][PH0=0.18][P=1.67e-10]	+	Plekhb2	intron
chr1	34933790	34933791	70726[gene=chr1_f_c295][PH=216][PH0=0.18][P=1.67e-10]	+	Plekhb2	CDS
chr1	34934531	34934532	71067[gene=chr1_f_c295][PH=24][PH0=0.18][P=1.67e-10]	+	Plekhb2	3'UTR
chr1	34934652	34934663	71097[gene=chr1_f_c295][PH=17][PH0=0.18][P=1.67e-10]	+	Plekhb2	3'UTR
chr1	34934857	34934858	71138[gene=chr1_f_c295][PH=7][PH0=0.18][P=8.59e-03]	+	Plekhb2	3'UTR
chr1	34935540	34935541	71628[gene=chr1_f_c295][PH=737][PH0=0.18][P=1.67e-10]	+	Plekhb2	3'UTR
chr1	34937658	34937662	72292[gene=chr1_f_c295][PH=10][PH0=0.18][P=9.26e-08]	+		downstream_10k
chr1	36160618	36160619	72579[gene=chr1_f_c295][PH=12][PH0=0.18][P=1.67e-10]	+	Hs6st1	CDS
chr1	36160760	36160765	72613[gene=chr1_f_c295][PH=17][PH0=0.18][P=1.67e-10]	+	Hs6st1	CDS
chr1	36160821	36160822	72624[gene=chr1_f_c295][PH=7][PH0=0.18][P=8.59e-03]	+	Hs6st1	CDS
chr1	36161313	36161325	72658[gene=chr1_f_c295][PH=9][PH0=0.18][P=4.75e-06]	+	Hs6st1	3'UTR
chr1	36161500	36161501	72693[gene=chr1_f_c295][PH=11][PH0=0.18][P=1.84e-09]	+	Hs6st1	3'UTR
chr1	36161724	36161726	72752[gene=chr1_f_c295][PH=94][PH0=0.18][P=1.67e-10]	+	Hs6st1	3'UTR
chr1	36162327	36162330	72916[gene=chr1_f_c295][PH=13][PH0=0.18][P=1.67e-10]	+	Hs6st1	3'UTR
chr1	36162738	36162739	73037[gene=chr1_f_c295][PH=205][PH0=0.18][P=1.67e-10]	+	Hs6st1	3'UTR
chr1	36163002	36163015	73193[gene=chr1_f_c295][PH=20][PH0=0.18][P=1.67e-10]	+	Hs6st1	3'UTR
chr1	36163090	36163091	73212[gene=chr1_f_c295][PH=8][PH0=0.18][P=2.16e-04]	+	Hs6st1	3'UTR
chr1	36163197	36163204	73225[gene=chr1_f_c295][PH=7][PH0=0.18][P=8.59e-03]	+	Hs6st1	3'UTR
chr1	36529315	36529351	73331[gene=chr1_f_c295][PH=9][PH0=0.18][P=4.75e-06]	+	Cnnm4	CDS
chr1	36529842	36529858	73351[gene=chr1_f_c295][PH=9][PH0=0.18][P=4.75e-06]	+	Cnnm4	CDS
chr1	36569793	36569806	73477[gene=chr1_f_c295][PH=7][PH0=0.18][P=8.59e-03]	+	Cnnm3	CDS
chr1	36569916	36569923	73501[gene=chr1_f_c295][PH=27][PH0=0.18][P=1.67e-10]	+	Cnnm3	CDS
chr1	36575898	36575903	73571[gene=chr1_f_c295][PH=7][PH0=0.18][P=8.59e-03]	+	Cnnm3	CDS
chr1	36577513	36577515	73605[gene=chr1_f_c295][PH=14][PH0=0.18][P=1.67e-10]	+	Cnnm3	CDS
chr1	36578078	36578079	73654[gene=chr1_f_c295][PH=101][PH0=0.18][P=1.67e-10]	+	Cnnm3	CDS
chr1	36583402	36583406	73782[gene=chr1_f_c295][PH=8][PH0=0.18][P=2.16e-04]	+	Cnnm3	3'UTR
chr1	36583462	36583468	73802[gene=chr1_f_c295][PH=18][PH0=0.18][P=1.67e-10]	+	Cnnm3	3'UTR
chr1	36583683	36583698	73830[gene=chr1_f_c295][PH=7][PH0=0.18][P=8.59e-03]	+	Cnnm3	3'UTR
chr1	36583812	36583814	73850[gene=chr1_f_c295][PH=10][PH0=0.18][P=9.26e-08]	+	Cnnm3	3'UTR
chr1	36584542	36584563	73899[gene=chr1_f_c295][PH=7][PH0=0.18][P=8.59e-03]	+	Cnnm3	3'UTR
chr1	36584665	36584682	73916[gene=chr1_f_c295][PH=9][PH0=0.18][P=4.75e-06]	+	Cnnm3	3'UTR
chr1	36749325	36749334	74004[gene=chr1_f_c295][PH=156][PH0=0.18][P=1.67e-10]	+	Cox5b	CDS
chr1	37361399	37361411	74259[gene=chr1_f_c295][PH=8][PH0=0.18][P=2.16e-04]	+	Inpp4a	intron
chr1	37366996	37367002	74317[gene=chr1_f_c295][PH=11][PH0=0.18][P=1.84e-09]	+	Inpp4a	intron
chr1	37373374	37373377	74359[gene=chr1_f_c295][PH=7][PH0=0.18][P=8.59e-03]	+	Inpp4a	intron
chr1	37384293	37384297	74418[gene=chr1_f_c295][PH=8][PH0=0.18][P=2.16e-04]	+	Inpp4a	intron
chr1	37409332	37409333	74549[gene=chr1_f_c295][PH=31][PH0=0.18][P=1.67e-10]	+	Inpp4a	intron
chr1	37414743	37414760	74608[gene=chr1_f_c295][PH=31][PH0=0.18][P=1.67e-10]	+	Inpp4a	5'UTR
chr1	37421015	37421021	74706[gene=chr1_f_c295][PH=24][PH0=0.18][P=1.67e-10]	+	Inpp4a	CDS
chr1	37421224	37421225	74739[gene=chr1_f_c295][PH=11][PH0=0.18][P=1.84e-09]	+	Inpp4a	intron
chr1	37423068	37423069	74790[gene=chr1_f_c295][PH=17][PH0=0.18][P=1.67e-10]	+	Inpp4a	CDS
chr1	37425145	37425150	74834[gene=chr1_f_c295][PH=9][PH0=0.18][P=4.75e-06]	+	Inpp4a	CDS
chr1	37426293	37426295	74870[gene=chr1_f_c295][PH=171][PH0=0.18][P=1.67e-10]	+	Inpp4a	CDS
chr1	37428628	37428629	74912[gene=chr1_f_c295][PH=9][PH0=0.18][P=4.75e-06]	+	Inpp4a	CDS
chr1	37429216	37429229	74933[gene=chr1_f_c295][PH=10][PH0=0.18][P=9.26e-08]	+	Inpp4a	CDS
chr1	37434464	37434465	75006[gene=chr1_f_c295][PH=417][PH0=0.18][P=1.67e-10]	+	Inpp4a	CDS
chr1	37435744	37435750	75099[gene=chr1_f_c295][PH=22][PH0=0.18][P=1.67e-10]	+	Inpp4a	CDS
chr1	37436809	37436812	75134[gene=chr1_f_c295][PH=10][PH0=0.18][P=9.26e-08]	+	Inpp4a	CDS
chr1	37437065	37437067	75157[gene=chr1_f_c295][PH=14][PH0=0.18][P=1.67e-10]	+	Inpp4a	intron
chr1	37437945	37437946	75228[gene=chr1_f_c295][PH=42][PH0=0.18][P=1.67e-10]	+	Inpp4a	intron
chr1	37439351	37439360	75323[gene=chr1_f_c295][PH=11][PH0=0.18][P=1.84e-09]	+	Inpp4a	intron
chr1	37439848	37439854	75376[gene=chr1_f_c295][PH=46][PH0=0.18][P=1.67e-10]	+	Inpp4a	intron
chr1	37444585	37444589	75520[gene=chr1_f_c295][PH=30][PH0=0.18][P=1.67e-10]	+	Inpp4a	CDS
chr1	37444683	37444686	75555[gene=chr1_f_c295][PH=39][PH0=0.18][P=1.67e-10]	+	Inpp4a	CDS
chr1	37445665	37445667	75593[gene=chr1_f_c295][PH=33][PH0=0.18][P=1.67e-10]	+	Inpp4a	CDS
chr1	37446592	37446595	75632[gene=chr1_f_c295][PH=12][PH0=0.18][P=1.67e-10]	+	Inpp4a	CDS
chr1	37456527	37456528	75757[gene=chr1_f_c295][PH=14][PH0=0.18][P=1.67e-10]	+	Inpp4a	intron
chr1	37460069	37460073	75823[gene=chr1_f_c295][PH=8][PH0=0.18][P=2.16e-04]	+	Inpp4a	intron
chr1	37460693	37460694	76006[gene=chr1_f_c295][PH=266][PH0=0.18][P=1.67e-10]	+	Inpp4a	3'UTR
chr1	37461298	37461299	76297[gene=chr1_f_c295][PH=7][PH0=0.18][P=8.59e-03]	+	Inpp4a	intron
chr1	37461328	37461332	76305[gene=chr1_f_c295][PH=7][PH0=0.18][P=8.59e-03]	+	Inpp4a	intron
chr1	37461960	37461961	76555[gene=chr1_f_c295][PH=867][PH0=0.18][P=1.67e-10]	+	Inpp4a	intron
chr1	37462691	37462692	76849[gene=chr1_f_c295][PH=148][PH0=0.18][P=1.67e-10]	+	Inpp4a	intron
chr1	37462903	37462917	76915[gene=chr1_f_c295][PH=9][PH0=0.18][P=4.75e-06]	+	Inpp4a	intron
chr1	37463094	37463095	76968[gene=chr1_f_c295][PH=254][PH0=0.18][P=1.67e-10]	+	Inpp4a	intron
chr1	37463205	37463206	77047[gene=chr1_f_c295][PH=110][PH0=0.18][P=1.67e-10]	+	Inpp4a	intron
chr1	37463296	37463306	77087[gene=chr1_f_c295][PH=22][PH0=0.18][P=1.67e-10]	+	Inpp4a	intron
chr1	37463591	37463609	77124[gene=chr1_f_c295][PH=7][PH0=0.18][P=8.59e-03]	+	Inpp4a	intron
chr1	37463939	37463940	77335[gene=chr1_f_c295][PH=272][PH0=0.18][P=1.67e-10]	+	Inpp4a	intron
chr1	37464198	37464202	77512[gene=chr1_f_c295][PH=21][PH0=0.18][P=1.67e-10]	+	Inpp4a	intron
chr1	37464401	37464402	77574[gene=chr1_f_c295][PH=7][PH0=0.18][P=8.59e-03]	+	Inpp4a	intron
chr1	37465444	37465446	78114[gene=chr1_f_c295][PH=301][PH0=0.18][P=1.67e-10]	+	Inpp4a	3'UTR
chr1	37465854	37465855	78312[gene=chr1_f_c295][PH=47][PH0=0.18][P=1.67e-10]	+	Inpp4a	3'UTR
chr1	37466050	37466051	78355[gene=chr1_f_c295][PH=9][PH0=0.18][P=4.75e-06]	+	Inpp4a	3'UTR
chr1	37466311	37466314	78457[gene=chr1_f_c295][PH=68][PH0=0.18][P=1.67e-10]	+	Inpp4a	3'UTR||intron
chr1	37466758	37466764	78506[gene=chr1_f_c295][PH=11][PH0=0.18][P=1.84e-09]	+	Inpp4a	3'UTR||intron
chr1	37467072	37467073	78667[gene=chr1_f_c295][PH=133][PH0=0.18][P=1.67e-10]	+	Inpp4a	3'UTR||intron
chr1	37467312	37467316	78747[gene=chr1_f_c295][PH=12][PH0=0.18][P=1.67e-10]	+	Inpp4a	3'UTR||intron
chr1	37467522	37467524	78828[gene=chr1_f_c295][PH=72][PH0=0.18][P=1.67e-10]	+	Inpp4a	3'UTR||intron
chr1	37493653	37493681	78911[gene=chr1_f_c295][PH=7][PH0=0.18][P=8.59e-03]	+	Unc50	intron
chr1	37493854	37493866	78921[gene=chr1_f_c295][PH=7][PH0=0.18][P=8.59e-03]	+	Unc50	intron
chr1	37494240	37494251	78951[gene=chr1_f_c295][PH=16][PH0=0.18][P=1.67e-10]	+	Unc50	CDS
chr1	37495026	37495040	78986[gene=chr1_f_c295][PH=14][PH0=0.18][P=1.67e-10]	+	Unc50	intron
chr1	37495310	37495319	79015[gene=chr1_f_c295][PH=9][PH0=0.18][P=4.75e-06]	+	Unc50	intron
chr1	37923224	37923230	79114[gene=chr1_f_c295][PH=18][PH0=0.18][P=1.67e-10]	+		intron
chr1	37954582	37954590	79321[gene=chr1_f_c295][PH=36][PH0=0.18][P=1.67e-10]	+	Mrpl30	CDS
chr1	37954929	37954944	79381[gene=chr1_f_c295][PH=24][PH0=0.18][P=1.67e-10]	+	Mrpl30	CDS
chr1	37955173	37955177	79448[gene=chr1_f_c295][PH=133][PH0=0.18][P=1.67e-10]	+	Mrpl30	3'UTR
chr1	37955323	37955327	79499[gene=chr1_f_c295][PH=15][PH0=0.18][P=1.67e-10]	+		downstream_10k
chr1	37956807	37956818	79542[gene=chr1_f_c295][PH=9][PH0=0.18][P=4.75e-06]	+		downstream_10k
chr1	37959839	37959852	79620[gene=chr1_f_c295][PH=8][PH0=0.18][P=2.16e-04]	+		downstream_10k
chr1	38073912	38073933	79895[gene=chr1_f_c295][PH=7][PH0=0.18][P=8.59e-03]	+	Eif5b	intron
chr1	38078067	38078090	79934[gene=chr1_f_c295][PH=17][PH0=0.18][P=1.67e-10]	+	Eif5b	intron
chr1	38084623	38084648	80005[gene=chr1_f_c295][PH=9][PH0=0.18][P=4.75e-06]	+	Eif5b	intron
chr1	38096235	38096242	80065[gene=chr1_f_c295][PH=14][PH0=0.18][P=1.67e-10]	+	Eif5b	intron
chr1	38108948	38108959	80228[gene=chr1_f_c295][PH=7][PH0=0.18][P=8.59e-03]	+	Eif5b	3'UTR
chr1	38109237	38109238	80349[gene=chr1_f_c295][PH=119][PH0=0.18][P=1.67e-10]	+	Eif5b	3'UTR
chr1	38109391	38109396	80414[gene=chr1_f_c295][PH=8][PH0=0.18][P=2.16e-04]	+	Eif5b	3'UTR
chr1	38109603	38109606	80509[gene=chr1_f_c295][PH=71][PH0=0.18][P=1.67e-10]	+	Eif5b	3'UTR
chr1	38109665	38109681	80538[gene=chr1_f_c295][PH=7][PH0=0.18][P=8.59e-03]	+	Eif5b	3'UTR
chr1	38109702	38109705	80545[gene=chr1_f_c295][PH=7][PH0=0.18][P=8.59e-03]	+	Eif5b	3'UTR
chr1	38109758	38109774	80567[gene=chr1_f_c295][PH=22][PH0=0.18][P=1.67e-10]	+	Eif5b	3'UTR
chr1	38109875	38109878	80621[gene=chr1_f_c295][PH=118][PH0=0.18][P=1.67e-10]	+	Eif5b	3'UTR
chr1	38110275	38110299	80753[gene=chr1_f_c295][PH=58][PH0=0.18][P=1.67e-10]	+	Eif5b	3'UTR
chr1	38110405	38110406	80789[gene=chr1_f_c295][PH=11][PH0=0.18][P=1.84e-09]	+	Eif5b	3'UTR
chr1	38447251	38447273	80837[gene=chr1_f_c295][PH=11][PH0=0.18][P=1.84e-09]	+		intron
chr1	39046918	39046940	80992[gene=chr1_f_c295][PH=7][PH0=0.18][P=8.59e-03]	+	Pdcl3	intron
chr1	39052656	39052657	81071[gene=chr1_f_c295][PH=146][PH0=0.18][P=1.67e-10]	+	Pdcl3	CDS
chr1	39052734	39052738	81111[gene=chr1_f_c295][PH=7][PH0=0.18][P=8.59e-03]	+	Pdcl3	CDS
chr1	39053262	39053264	81169[gene=chr1_f_c295][PH=170][PH0=0.18][P=1.67e-10]	+	Pdcl3	3'UTR
chr1	39255791	39255803	81346[gene=chr1_f_c295][PH=7][PH0=0.18][P=8.59e-03]	+	Npas2	intron
chr1	39278238	39278240	81451[gene=chr1_f_c295][PH=11][PH0=0.18][P=1.84e-09]	+	Npas2	intron
chr1	39278398	39278400	81472[gene=chr1_f_c295][PH=12][PH0=0.18][P=1.67e-10]	+	Npas2	intron
chr1	39285643	39285667	81526[gene=chr1_f_c295][PH=7][PH0=0.18][P=8.59e-03]	+	Npas2	intron
chr1	39313850	39313860	81634[gene=chr1_f_c295][PH=7][PH0=0.18][P=8.59e-03]	+	Npas2	intron
chr1	39428506	39428531	81949[gene=chr1_f_c295][PH=7][PH0=0.18][P=8.59e-03]	+	Rpl31	3'UTR
chr1	39428669	39428671	81967[gene=chr1_f_c295][PH=22][PH0=0.18][P=1.67e-10]	+	Rpl31	3'UTR
chr1	39596398	39596412	82086[gene=chr1_f_c295][PH=40][PH0=0.18][P=1.67e-10]	+	Cnot11	intron
chr1	39601789	39601809	82168[gene=chr1_f_c295][PH=7][PH0=0.18][P=8.59e-03]	+	Cnot11	CDS
chr1	39708176	39708177	82235[gene=chr1_f_c295][PH=10][PH0=0.18][P=9.26e-08]	+		deep_intergenic
chr1	39721609	39721611	82451[gene=chr1_f_c295][PH=8][PH0=0.18][P=2.16e-04]	+		deep_intergenic
chr1	39967386	39967396	82587[gene=chr1_f_c295][PH=7][PH0=0.18][P=8.59e-03]	+	Map4k4	intron
chr1	39975672	39975674	82674[gene=chr1_f_c295][PH=9][PH0=0.18][P=4.75e-06]	+	Map4k4	intron
chr1	39976377	39976404	82703[gene=chr1_f_c295][PH=9][PH0=0.18][P=4.75e-06]	+	Map4k4	intron
chr1	39997720	39997735	82938[gene=chr1_f_c295][PH=8][PH0=0.18][P=2.16e-04]	+	Map4k4	intron
chr1	40001161	40001169	82999[gene=chr1_f_c295][PH=8][PH0=0.18][P=2.16e-04]	+	Map4k4	intron
chr1	40030810	40030811	83155[gene=chr1_f_c295][PH=14][PH0=0.18][P=1.67e-10]	+	Map4k4	CDS
chr1	40039349	40039351	83236[gene=chr1_f_c295][PH=33][PH0=0.18][P=1.67e-10]	+	Map4k4	intron
chr1	40040254	40040266	83290[gene=chr1_f_c295][PH=8][PH0=0.18][P=2.16e-04]	+	Map4k4	intron
chr1	40047184	40047211	83364[gene=chr1_f_c295][PH=11][PH0=0.18][P=1.84e-09]	+	Map4k4	intron
chr1	40060670	40060677	83507[gene=chr1_f_c295][PH=43][PH0=0.18][P=1.67e-10]	+	Map4k4	CDS
chr1	40067467	40067469	83584[gene=chr1_f_c295][PH=7][PH0=0.18][P=8.59e-03]	+	Map4k4	CDS
chr1	40067493	40067508	83589[gene=chr1_f_c295][PH=8][PH0=0.18][P=2.16e-04]	+	Map4k4	CDS
chr1	40067594	40067595	83600[gene=chr1_f_c295][PH=7][PH0=0.18][P=8.59e-03]	+	Map4k4	intron
chr1	40067637	40067639	83607[gene=chr1_f_c295][PH=10][PH0=0.18][P=9.26e-08]	+	Map4k4	intron
chr1	40069959	40069967	83741[gene=chr1_f_c295][PH=37][PH0=0.18][P=1.67e-10]	+	Map4k4	intron
chr1	40070954	40070966	83797[gene=chr1_f_c295][PH=12][PH0=0.18][P=1.67e-10]	+	Map4k4	CDS
chr1	40079620	40079623	83927[gene=chr1_f_c295][PH=7][PH0=0.18][P=8.59e-03]	+	Map4k4	CDS
chr1	40082083	40082105	83987[gene=chr1_f_c295][PH=8][PH0=0.18][P=2.16e-04]	+	Map4k4	3'UTR
chr1	40082777	40082780	84028[gene=chr1_f_c295][PH=51][PH0=0.18][P=1.67e-10]	+	Map4k4	3'UTR
chr1	40083419	40083425	84102[gene=chr1_f_c295][PH=21][PH0=0.18][P=1.67e-10]	+		downstream_10k
chr1	40487959	40487980	84264[gene=chr1_f_c295][PH=7][PH0=0.18][P=8.59e-03]	+	Il1rl1	intron
chr1	41388186	41388215	84465[gene=chr1_f_c295][PH=8][PH0=0.18][P=2.16e-04]	+		deep_intergenic
chr1	42367818	42367829	84710[gene=chr1_f_c295][PH=9][PH0=0.18][P=4.75e-06]	+		deep_intergenic
chr1	42747827	42747829	84764[gene=chr1_f_c295][PH=7][PH0=0.18][P=8.59e-03]	+		upstream_10k
chr1	42748904	42748907	84781[gene=chr1_f_c295][PH=7][PH0=0.18][P=8.59e-03]	+		upstream_10k
chr1	42752970	42752986	84825[gene=chr1_f_c295][PH=17][PH0=0.18][P=1.67e-10]	+		upstream_10k
chr1	42754799	42754806	84874[gene=chr1_f_c295][PH=14][PH0=0.18][P=1.67e-10]	+	Pou3f3	CDS
chr1	42756345	42756347	84985[gene=chr1_f_c295][PH=20][PH0=0.18][P=1.67e-10]	+	Pou3f3	3'UTR
chr1	42756496	42756498	85012[gene=chr1_f_c295][PH=10][PH0=0.18][P=9.26e-08]	+	Pou3f3	3'UTR
chr1	42756606	42756616	85032[gene=chr1_f_c295][PH=11][PH0=0.18][P=1.84e-09]	+	Pou3f3	3'UTR
chr1	42756843	42756846	85090[gene=chr1_f_c295][PH=20][PH0=0.18][P=1.67e-10]	+	Pou3f3	3'UTR
chr1	42756977	42756984	85129[gene=chr1_f_c295][PH=21][PH0=0.18][P=1.67e-10]	+	Pou3f3	3'UTR
chr1	42757362	42757365	85223[gene=chr1_f_c295][PH=45][PH0=0.18][P=1.67e-10]	+	2900092D14Rik	intron
chr1	42757573	42757579	85257[gene=chr1_f_c295][PH=8][PH0=0.18][P=2.16e-04]	+	2900092D14Rik	intron
chr1	42757617	42757621	85265[gene=chr1_f_c295][PH=10][PH0=0.18][P=9.26e-08]	+	2900092D14Rik	intron
chr1	42757697	42757709	85278[gene=chr1_f_c295][PH=12][PH0=0.18][P=1.67e-10]	+	2900092D14Rik	intron
chr1	42757878	42757879	85305[gene=chr1_f_c295][PH=23][PH0=0.18][P=1.67e-10]	+	2900092D14Rik	intron
chr1	42758068	42758069	85343[gene=chr1_f_c295][PH=27][PH0=0.18][P=1.67e-10]	+	2900092D14Rik	exon_unclassified
chr1	42758280	42758289	85404[gene=chr1_f_c295][PH=195][PH0=0.18][P=1.67e-10]	+	2900092D14Rik	exon_unclassified
chr1	42758389	42758391	85450[gene=chr1_f_c295][PH=7][PH0=0.18][P=8.59e-03]	+	2900092D14Rik	exon_unclassified
chr1	42759066	42759084	85510[gene=chr1_f_c295][PH=15][PH0=0.18][P=1.67e-10]	+	2900092D14Rik	exon_unclassified
chr1	42759176	42759177	85545[gene=chr1_f_c295][PH=47][PH0=0.18][P=1.67e-10]	+	2900092D14Rik	exon_unclassified
chr1	42759325	42759326	85616[gene=chr1_f_c295][PH=198][PH0=0.18][P=1.67e-10]	+	2900092D14Rik	exon_unclassified
chr1	42759573	42759575	85697[gene=chr1_f_c295][PH=109][PH0=0.18][P=1.67e-10]	+	2900092D14Rik	exon_unclassified
chr1	42759656	42759664	85740[gene=chr1_f_c295][PH=8][PH0=0.18][P=2.16e-04]	+	2900092D14Rik	exon_unclassified
chr1	42791679	42791697	85892[gene=chr1_f_c295][PH=8][PH0=0.18][P=2.16e-04]	+		deep_intergenic
chr1	42801534	42801535	85987[gene=chr1_f_c295][PH=59][PH0=0.18][P=1.67e-10]	+		deep_intergenic
chr1	42803193	42803208	86053[gene=chr1_f_c295][PH=14][PH0=0.18][P=1.67e-10]	+		deep_intergenic
chr1	42804524	42804528	86098[gene=chr1_f_c295][PH=13][PH0=0.18][P=1.67e-10]	+		deep_intergenic
chr1	42806652	42806661	86172[gene=chr1_f_c295][PH=7][PH0=0.18][P=8.59e-03]	+		deep_intergenic
chr1	42806894	42806901	86191[gene=chr1_f_c295][PH=12][PH0=0.18][P=1.67e-10]	+		deep_intergenic
chr1	42814376	42814393	86237[gene=chr1_f_c295][PH=9][PH0=0.18][P=4.75e-06]	+		deep_intergenic
chr1	42815375	42815390	86266[gene=chr1_f_c295][PH=7][PH0=0.18][P=8.59e-03]	+		deep_intergenic
chr1	42924605	42924627	86526[gene=chr1_f_c295][PH=8][PH0=0.18][P=2.16e-04]	+	Mrps9	intron
chr1	42927208	42927234	86579[gene=chr1_f_c295][PH=9][PH0=0.18][P=4.75e-06]	+	Mrps9	intron
chr1	42941970	42941996	86798[gene=chr1_f_c295][PH=9][PH0=0.18][P=4.75e-06]	+	Mrps9	intron
chr1	42944596	42944602	86837[gene=chr1_f_c295][PH=7][PH0=0.18][P=8.59e-03]	+	Mrps9	CDS
chr1	42946293	42946313	86872[gene=chr1_f_c295][PH=13][PH0=0.18][P=1.67e-10]	+	Mrps9	intron
chr1	42955936	42955955	86966[gene=chr1_f_c295][PH=7][PH0=0.18][P=8.59e-03]	+	Mrps9	3'UTR
chr1	42956445	42956461	86989[gene=chr1_f_c295][PH=28][PH0=0.18][P=1.67e-10]	+	Mrps9	intron
chr1	43010475	43010476	87125[gene=chr1_f_c295][PH=49][PH0=0.18][P=1.67e-10]	+	Gpr45	exon_unclassified
chr1	43036463	43036480	87330[gene=chr1_f_c295][PH=9][PH0=0.18][P=4.75e-06]	+	Gpr45	intron
chr1	43047228	43047252	87472[gene=chr1_f_c295][PH=15][PH0=0.18][P=1.67e-10]	+	Gpr45	intron
chr1	43047278	43047285	87484[gene=chr1_f_c295][PH=13][PH0=0.18][P=1.67e-10]	+	Gpr45	intron
chr1	43047486	43047497	87529[gene=chr1_f_c295][PH=66][PH0=0.18][P=1.67e-10]	+	Gpr45	intron
chr1	43048693	43048702	87594[gene=chr1_f_c295][PH=13][PH0=0.18][P=1.67e-10]	+	Gpr45	intron
chr1	43048976	43048988	87641[gene=chr1_f_c295][PH=41][PH0=0.18][P=1.67e-10]	+	Gpr45	intron
chr1	43059125	43059137	87806[gene=chr1_f_c295][PH=14][PH0=0.18][P=1.67e-10]	+	Gpr45	intron
chr1	43059388	43059409	87826[gene=chr1_f_c295][PH=10][PH0=0.18][P=9.26e-08]	+	Gpr45	intron
chr1	43059643	43059646	87851[gene=chr1_f_c295][PH=7][PH0=0.18][P=8.59e-03]	+	Gpr45	intron
chr1	43088878	43088883	88056[gene=chr1_f_c295][PH=8][PH0=0.18][P=2.16e-04]	+	Gpr45	5'UTR
chr1	43089331	43089335	88101[gene=chr1_f_c295][PH=17][PH0=0.18][P=1.67e-10]	+	Gpr45	CDS
chr1	43089442	43089445	88132[gene=chr1_f_c295][PH=20][PH0=0.18][P=1.67e-10]	+	Gpr45	CDS
chr1	43089868	43089873	88183[gene=chr1_f_c295][PH=18][PH0=0.18][P=1.67e-10]	+	Gpr45	CDS
chr1	43090013	43090015	88219[gene=chr1_f_c295][PH=18][PH0=0.18][P=1.67e-10]	+	Gpr45	CDS
chr1	43090528	43090547	88260[gene=chr1_f_c295][PH=10][PH0=0.18][P=9.26e-08]	+	Gpr45	3'UTR
chr1	43091147	43091157	88330[gene=chr1_f_c295][PH=18][PH0=0.18][P=1.67e-10]	+	Gpr45	3'UTR
chr1	43091446	43091448	88366[gene=chr1_f_c295][PH=19][PH0=0.18][P=1.67e-10]	+	Gpr45	3'UTR
chr1	43091814	43091827	88409[gene=chr1_f_c295][PH=7][PH0=0.18][P=8.59e-03]	+	Gpr45	3'UTR
chr1	43091992	43092007	88430[gene=chr1_f_c295][PH=7][PH0=0.18][P=8.59e-03]	+	Gpr45	3'UTR
chr1	43168019	43168037	88573[gene=chr1_f_c295][PH=7][PH0=0.18][P=8.59e-03]	+	AI597479	CDS
chr1	43170369	43170370	88630[gene=chr1_f_c295][PH=19][PH0=0.18][P=1.67e-10]	+	AI597479	3'UTR
chr1	43170662	43170668	88661[gene=chr1_f_c295][PH=10][PH0=0.18][P=9.26e-08]	+	AI597479	3'UTR
chr1	43170853	43170883	88685[gene=chr1_f_c295][PH=8][PH0=0.18][P=2.16e-04]	+	AI597479	3'UTR
chr1	43171086	43171090	88745[gene=chr1_f_c295][PH=144][PH0=0.18][P=1.67e-10]	+	AI597479	3'UTR
chr1	43171329	43171356	88844[gene=chr1_f_c295][PH=7][PH0=0.18][P=8.59e-03]	+	AI597479	3'UTR
chr1	43171457	43171460	88863[gene=chr1_f_c295][PH=12][PH0=0.18][P=1.67e-10]	+	AI597479	3'UTR
chr1	43171683	43171686	88881[gene=chr1_f_c295][PH=7][PH0=0.18][P=8.59e-03]	+	AI597479	3'UTR
chr1	43171702	43171707	88883[gene=chr1_f_c295][PH=7][PH0=0.18][P=8.59e-03]	+	AI597479	3'UTR
chr1	43172073	43172074	88907[gene=chr1_f_c295][PH=7][PH0=0.18][P=8.59e-03]	+	AI597479	3'UTR
chr1	43172202	43172205	88929[gene=chr1_f_c295][PH=18][PH0=0.18][P=1.67e-10]	+	AI597479	3'UTR
chr1	43172507	43172523	88967[gene=chr1_f_c295][PH=17][PH0=0.18][P=1.67e-10]	+	AI597479	3'UTR
chr1	43172598	43172610	88989[gene=chr1_f_c295][PH=7][PH0=0.18][P=8.59e-03]	+	AI597479	3'UTR
chr1	43510208	43510210	89078[gene=chr1_f_c295][PH=18][PH0=0.18][P=1.67e-10]	+	Nck2	intron
chr1	43529059	43529076	89214[gene=chr1_f_c295][PH=11][PH0=0.18][P=1.84e-09]	+	Nck2	intron
chr1	43533719	43533743	89257[gene=chr1_f_c295][PH=8][PH0=0.18][P=2.16e-04]	+	Nck2	intron
chr1	43593256	43593278	89484[gene=chr1_f_c295][PH=10][PH0=0.18][P=9.26e-08]	+	Nck2	intron
chr1	43626423	43626447	89642[gene=chr1_f_c295][PH=11][PH0=0.18][P=1.84e-09]	+	Nck2	3'UTR
chr1	43799362	43799369	89729[gene=chr1_f_c295][PH=9][PH0=0.18][P=4.75e-06]	+	1500015O10Rik	3'UTR
chr1	43955207	43955229	89774[gene=chr1_f_c295][PH=24][PH0=0.18][P=1.67e-10]	+		deep_intergenic
chr1	43998825	43998831	89840[gene=chr1_f_c295][PH=7][PH0=0.18][P=8.59e-03]	+	Tpp2	intron
chr1	44004593	44004613	89909[gene=chr1_f_c295][PH=11][PH0=0.18][P=1.84e-09]	+	Tpp2	intron
chr1	44014090	44014104	90053[gene=chr1_f_c295][PH=12][PH0=0.18][P=1.67e-10]	+	Tpp2	intron
chr1	44014496	44014501	90070[gene=chr1_f_c295][PH=7][PH0=0.18][P=8.59e-03]	+	Tpp2	intron
chr1	44014564	44014569	90083[gene=chr1_f_c295][PH=8][PH0=0.18][P=2.16e-04]	+	Tpp2	intron
chr1	44014690	44014691	90116[gene=chr1_f_c295][PH=47][PH0=0.18][P=1.67e-10]	+	Tpp2	intron
chr1	44015790	44015795	90247[gene=chr1_f_c295][PH=54][PH0=0.18][P=1.67e-10]	+	Tpp2	intron
chr1	44016611	44016632	90315[gene=chr1_f_c295][PH=7][PH0=0.18][P=8.59e-03]	+	Tpp2	intron
chr1	44016823	44016829	90330[gene=chr1_f_c295][PH=7][PH0=0.18][P=8.59e-03]	+	Tpp2	intron
chr1	44023894	44023897	90403[gene=chr1_f_c295][PH=11][PH0=0.18][P=1.84e-09]	+	Tpp2	intron
chr1	44026564	44026586	90448[gene=chr1_f_c295][PH=7][PH0=0.18][P=8.59e-03]	+	Tpp2	intron
chr1	44028088	44028092	90500[gene=chr1_f_c295][PH=14][PH0=0.18][P=1.67e-10]	+	Tpp2	intron
chr1	44028533	44028538	90564[gene=chr1_f_c295][PH=17][PH0=0.18][P=1.67e-10]	+	Tpp2	CDS
chr1	44029431	44029433	90616[gene=chr1_f_c295][PH=59][PH0=0.18][P=1.67e-10]	+	Tpp2	CDS
chr1	44030341	44030350	90673[gene=chr1_f_c295][PH=7][PH0=0.18][P=8.59e-03]	+	Tpp2	CDS
chr1	44030788	44030802	90701[gene=chr1_f_c295][PH=7][PH0=0.18][P=8.59e-03]	+	Tpp2	intron
chr1	44032275	44032291	90728[gene=chr1_f_c295][PH=7][PH0=0.18][P=8.59e-03]	+	Tpp2	CDS
chr1	44034102	44034104	90775[gene=chr1_f_c295][PH=30][PH0=0.18][P=1.67e-10]	+	Tpp2	CDS
chr1	44035334	44035339	90845[gene=chr1_f_c295][PH=88][PH0=0.18][P=1.67e-10]	+	Tpp2	CDS
chr1	44035894	44035919	90895[gene=chr1_f_c295][PH=7][PH0=0.18][P=8.59e-03]	+	Tpp2	intron
chr1	44040138	44040155	91021[gene=chr1_f_c295][PH=54][PH0=0.18][P=1.67e-10]	+	Tpp2	CDS||5'UTR
chr1	44041192	44041194	91064[gene=chr1_f_c295][PH=13][PH0=0.18][P=1.67e-10]	+	Tpp2	intron
chr1	44041282	44041288	91090[gene=chr1_f_c295][PH=26][PH0=0.18][P=1.67e-10]	+	Tpp2	intron
chr1	44041494	44041498	91138[gene=chr1_f_c295][PH=13][PH0=0.18][P=1.67e-10]	+	Tpp2	intron
chr1	44045950	44045954	91219[gene=chr1_f_c295][PH=38][PH0=0.18][P=1.67e-10]	+	Tpp2	intron
chr1	44046314	44046320	91272[gene=chr1_f_c295][PH=36][PH0=0.18][P=1.67e-10]	+	Tpp2	intron
chr1	44046783	44046784	91313[gene=chr1_f_c295][PH=8][PH0=0.18][P=2.16e-04]	+	Tpp2	intron
chr1	44047394	44047396	91357[gene=chr1_f_c295][PH=34][PH0=0.18][P=1.67e-10]	+	Tpp2	CDS||5'UTR
chr1	44048172	44048176	91433[gene=chr1_f_c295][PH=33][PH0=0.18][P=1.67e-10]	+	Tpp2	CDS
chr1	44049158	44049168	91468[gene=chr1_f_c295][PH=43][PH0=0.18][P=1.67e-10]	+	Tpp2	CDS
chr1	44051198	44051212	91535[gene=chr1_f_c295][PH=8][PH0=0.18][P=2.16e-04]	+	Tpp2	intron
chr1	44058209	44058219	91624[gene=chr1_f_c295][PH=12][PH0=0.18][P=1.67e-10]	+	Tpp2	CDS
chr1	44059150	44059151	91776[gene=chr1_f_c295][PH=169][PH0=0.18][P=1.67e-10]	+	Tpp2	3'UTR
chr1	44059553	44059556	91941[gene=chr1_f_c295][PH=9][PH0=0.18][P=4.75e-06]	+	Tpp2	3'UTR
chr1	44059649	44059654	91965[gene=chr1_f_c295][PH=28][PH0=0.18][P=1.67e-10]	+	Tpp2	3'UTR
chr1	44062468	44062480	92035[gene=chr1_f_c295][PH=7][PH0=0.18][P=8.59e-03]	+		downstream_10k
chr1	44064021	44064026	92079[gene=chr1_f_c295][PH=7][PH0=0.18][P=8.59e-03]	+		downstream_10k
chr1	44181991	44182010	92208[gene=chr1_f_c295][PH=12][PH0=0.18][P=1.67e-10]	+	Bivm	intron
chr1	44182942	44182943	92232[gene=chr1_f_c295][PH=7][PH0=0.18][P=8.59e-03]	+	Bivm	intron
chr1	44183232	44183234	92261[gene=chr1_f_c295][PH=31][PH0=0.18][P=1.67e-10]	+	Bivm	5'UTR
chr1	44183528	44183530	92309[gene=chr1_f_c295][PH=12][PH0=0.18][P=1.67e-10]	+	Bivm	CDS
chr1	44186178	44186194	92365[gene=chr1_f_c295][PH=17][PH0=0.18][P=1.67e-10]	+	Bivm	CDS
chr1	44186739	44186761	92383[gene=chr1_f_c295][PH=14][PH0=0.18][P=1.67e-10]	+	Bivm	intron
chr1	44188129	44188131	92400[gene=chr1_f_c295][PH=7][PH0=0.18][P=8.59e-03]	+	Bivm	intron
chr1	44188153	44188159	92404[gene=chr1_f_c295][PH=7][PH0=0.18][P=8.59e-03]	+	Bivm	intron
chr1	44189578	44189588	92459[gene=chr1_f_c295][PH=36][PH0=0.18][P=1.67e-10]	+	Bivm	intron
chr1	44189683	44189694	92496[gene=chr1_f_c295][PH=9][PH0=0.18][P=4.75e-06]	+	Bivm	intron
chr1	44190218	44190235	92522[gene=chr1_f_c295][PH=22][PH0=0.18][P=1.67e-10]	+	Bivm	intron
chr1	44191008	44191016	92558[gene=chr1_f_c295][PH=13][PH0=0.18][P=1.67e-10]	+	Bivm	intron
chr1	44193692	44193718	92584[gene=chr1_f_c295][PH=9][PH0=0.18][P=4.75e-06]	+	Bivm	intron
chr1	44193899	44193903	92611[gene=chr1_f_c295][PH=19][PH0=0.18][P=1.67e-10]	+	Bivm	CDS
chr1	44199794	44199796	92697[gene=chr1_f_c295][PH=103][PH0=0.18][P=1.67e-10]	+	Bivm	CDS
chr1	44200229	44200231	92781[gene=chr1_f_c295][PH=45][PH0=0.18][P=1.67e-10]	+	Bivm	3'UTR
chr1	44200315	44200323	92816[gene=chr1_f_c295][PH=12][PH0=0.18][P=1.67e-10]	+	Bivm	3'UTR
chr1	44200352	44200354	92825[gene=chr1_f_c295][PH=7][PH0=0.18][P=8.59e-03]	+	Bivm	3'UTR
chr1	44200476	44200478	92871[gene=chr1_f_c295][PH=27][PH0=0.18][P=1.67e-10]	+	Bivm	3'UTR
chr1	44200603	44200605	92913[gene=chr1_f_c295][PH=9][PH0=0.18][P=4.75e-06]	+	Bivm	3'UTR
chr1	44201041	44201044	92948[gene=chr1_f_c295][PH=9][PH0=0.18][P=4.75e-06]	+	Bivm	3'UTR
chr1	44201112	44201118	92961[gene=chr1_f_c295][PH=8][PH0=0.18][P=2.16e-04]	+	Bivm	3'UTR
chr1	44201218	44201221	92994[gene=chr1_f_c295][PH=49][PH0=0.18][P=1.67e-10]	+	Bivm	3'UTR
chr1	44201310	44201311	93048[gene=chr1_f_c295][PH=159][PH0=0.18][P=1.67e-10]	+	Bivm	3'UTR
chr1	44201482	44201487	93109[gene=chr1_f_c295][PH=80][PH0=0.18][P=1.67e-10]	+	Bivm	3'UTR
chr1	44201811	44201821	93182[gene=chr1_f_c295][PH=34][PH0=0.18][P=1.67e-10]	+		downstream_10k||upstream_10k
chr1	44202647	44202651	93233[gene=chr1_f_c295][PH=30][PH0=0.18][P=1.67e-10]	+		downstream_10k||upstream_10k
chr1	44207144	44207146	93273[gene=chr1_f_c295][PH=9][PH0=0.18][P=4.75e-06]	+	Ercc5	intron
chr1	44213845	44213877	93343[gene=chr1_f_c295][PH=8][PH0=0.18][P=2.16e-04]	+	Ercc5	CDS||5'UTR
chr1	44224190	44224196	93441[gene=chr1_f_c295][PH=34][PH0=0.18][P=1.67e-10]	+	Ercc5	CDS
chr1	44656103	44656130	93869[gene=chr1_f_c295][PH=9][PH0=0.18][P=4.75e-06]	+	Gulp1	intron
chr1	44658073	44658079	93887[gene=chr1_f_c295][PH=10][PH0=0.18][P=9.26e-08]	+	Gulp1	intron
chr1	44788620	44788653	94216[gene=chr1_f_c295][PH=7][PH0=0.18][P=8.59e-03]	+	Gulp1	intron
chr1	44788906	44788931	94233[gene=chr1_f_c295][PH=10][PH0=0.18][P=9.26e-08]	+	Gulp1	intron
chr1	44837892	44837900	94436[gene=chr1_f_c295][PH=24][PH0=0.18][P=1.67e-10]	+	Gulp1	CDS
chr1	44852231	44852232	94521[gene=chr1_f_c295][PH=28][PH0=0.18][P=1.67e-10]	+	Gulp1	3'UTR
chr1	44852904	44852910	94597[gene=chr1_f_c295][PH=23][PH0=0.18][P=1.67e-10]	+	Gulp1	3'UTR
chr1	44852997	44853028	94621[gene=chr1_f_c295][PH=8][PH0=0.18][P=2.16e-04]	+	Gulp1	3'UTR
chr1	44853274	44853278	94639[gene=chr1_f_c295][PH=7][PH0=0.18][P=8.59e-03]	+	Gulp1	3'UTR
chr1	44853578	44853586	94661[gene=chr1_f_c295][PH=16][PH0=0.18][P=1.67e-10]	+	Gulp1	3'UTR
chr1	44969045	44969062	94706[gene=chr1_f_c295][PH=10][PH0=0.18][P=9.26e-08]	+		deep_intergenic
chr1	45856161	45856185	94781[gene=chr1_f_c295][PH=10][PH0=0.18][P=9.26e-08]	+	Wdr75	intron
chr1	45862996	45863014	94880[gene=chr1_f_c295][PH=125][PH0=0.18][P=1.67e-10]	+	Wdr75	intron
chr1	45867751	45867758	94960[gene=chr1_f_c295][PH=11][PH0=0.18][P=1.84e-09]	+	Wdr75	intron
chr1	45867964	45867981	94990[gene=chr1_f_c295][PH=10][PH0=0.18][P=9.26e-08]	+	Wdr75	intron
chr1	45876441	45876450	95057[gene=chr1_f_c295][PH=13][PH0=0.18][P=1.67e-10]	+	Wdr75	CDS
chr1	45879768	45879769	95107[gene=chr1_f_c295][PH=8][PH0=0.18][P=2.16e-04]	+	Wdr75	CDS
chr1	46176150	46176152	95229[gene=chr1_f_c295][PH=19][PH0=0.18][P=1.67e-10]	+	Dnah7b	CDS||intron
chr1	46245958	46245977	95352[gene=chr1_f_c295][PH=10][PH0=0.18][P=9.26e-08]	+	Dnah7b	intron
chr1	46246391	46246402	95378[gene=chr1_f_c295][PH=17][PH0=0.18][P=1.67e-10]	+	Dnah7b	intron
chr1	46247002	46247019	95410[gene=chr1_f_c295][PH=7][PH0=0.18][P=8.59e-03]	+	Dnah7b	intron
chr1	46262313	46262342	95455[gene=chr1_f_c295][PH=7][PH0=0.18][P=8.59e-03]	+	Dnah7b	intron
chr1	46291236	46291258	95565[gene=chr1_f_c295][PH=10][PH0=0.18][P=9.26e-08]	+	Dnah7b	intron
chr1	46347597	46347612	95643[gene=chr1_f_c295][PH=9][PH0=0.18][P=4.75e-06]	+	Dnah7b	CDS
chr1	46686977	46687007	95849[gene=chr1_f_c295][PH=7][PH0=0.18][P=8.59e-03]	+		deep_intergenic
chr1	47684367	47684385	95946[gene=chr1_f_c295][PH=8][PH0=0.18][P=2.16e-04]	+		deep_intergenic
chr1	50957762	50957764	96083[gene=chr1_f_c295][PH=16][PH0=0.18][P=1.67e-10]	+		intron
chr1	50965306	50965310	96206[gene=chr1_f_c295][PH=8][PH0=0.18][P=2.16e-04]	+		intron
chr1	50966436	50966457	96236[gene=chr1_f_c295][PH=8][PH0=0.18][P=2.16e-04]	+		intron
chr1	50984881	50984882	96407[gene=chr1_f_c295][PH=9][PH0=0.18][P=4.75e-06]	+	Tmeff2	CDS
chr1	50992710	50992716	96491[gene=chr1_f_c295][PH=13][PH0=0.18][P=1.67e-10]	+	Tmeff2	intron
chr1	50992762	50992791	96503[gene=chr1_f_c295][PH=8][PH0=0.18][P=2.16e-04]	+	Tmeff2	intron
chr1	51000294	51000301	96629[gene=chr1_f_c295][PH=45][PH0=0.18][P=1.67e-10]	+	Tmeff2	intron
chr1	51001590	51001592	96712[gene=chr1_f_c295][PH=10][PH0=0.18][P=9.26e-08]	+	Tmeff2	intron
chr1	51001779	51001789	96737[gene=chr1_f_c295][PH=30][PH0=0.18][P=1.67e-10]	+	Tmeff2	intron
chr1	51002019	51002020	96765[gene=chr1_f_c295][PH=11][PH0=0.18][P=1.84e-09]	+	Tmeff2	intron
chr1	51002439	51002444	96792[gene=chr1_f_c295][PH=7][PH0=0.18][P=8.59e-03]	+	Tmeff2	intron
chr1	51005618	51005632	96893[gene=chr1_f_c295][PH=14][PH0=0.18][P=1.67e-10]	+	Tmeff2	intron
chr1	51006402	51006403	96954[gene=chr1_f_c295][PH=23][PH0=0.18][P=1.67e-10]	+	Tmeff2	intron
chr1	51007577	51007580	97033[gene=chr1_f_c295][PH=26][PH0=0.18][P=1.67e-10]	+	Tmeff2	intron
chr1	51008666	51008670	97112[gene=chr1_f_c295][PH=7][PH0=0.18][P=8.59e-03]	+	Tmeff2	intron
chr1	51008952	51008968	97136[gene=chr1_f_c295][PH=8][PH0=0.18][P=2.16e-04]	+	Tmeff2	intron
chr1	51009079	51009105	97150[gene=chr1_f_c295][PH=7][PH0=0.18][P=8.59e-03]	+	Tmeff2	intron
chr1	51009405	51009420	97168[gene=chr1_f_c295][PH=8][PH0=0.18][P=2.16e-04]	+	Tmeff2	intron
chr1	51009723	51009727	97197[gene=chr1_f_c295][PH=8][PH0=0.18][P=2.16e-04]	+	Tmeff2	intron
chr1	51010016	51010017	97225[gene=chr1_f_c295][PH=10][PH0=0.18][P=9.26e-08]	+	Tmeff2	intron
chr1	51011913	51011914	97281[gene=chr1_f_c295][PH=8][PH0=0.18][P=2.16e-04]	+	Tmeff2	intron
chr1	51012077	51012078	97315[gene=chr1_f_c295][PH=16][PH0=0.18][P=1.67e-10]	+	Tmeff2	intron
chr1	51013864	51013865	97386[gene=chr1_f_c295][PH=10][PH0=0.18][P=9.26e-08]	+	Tmeff2	intron
chr1	51016824	51016827	97466[gene=chr1_f_c295][PH=14][PH0=0.18][P=1.67e-10]	+	Tmeff2	intron
chr1	51018140	51018161	97507[gene=chr1_f_c295][PH=10][PH0=0.18][P=9.26e-08]	+	Tmeff2	intron
chr1	51018395	51018409	97544[gene=chr1_f_c295][PH=55][PH0=0.18][P=1.67e-10]	+	Tmeff2	intron
chr1	51018828	51018833	97584[gene=chr1_f_c295][PH=7][PH0=0.18][P=8.59e-03]	+	Tmeff2	intron
chr1	51019782	51019794	97620[gene=chr1_f_c295][PH=7][PH0=0.18][P=8.59e-03]	+	Tmeff2	intron
chr1	51020420	51020421	97667[gene=chr1_f_c295][PH=9][PH0=0.18][P=4.75e-06]	+	Tmeff2	intron
chr1	51020769	51020771	97692[gene=chr1_f_c295][PH=9][PH0=0.18][P=4.75e-06]	+	Tmeff2	intron
chr1	51024053	51024057	97748[gene=chr1_f_c295][PH=8][PH0=0.18][P=2.16e-04]	+	Tmeff2	intron
chr1	51027260	51027278	97839[gene=chr1_f_c295][PH=18][PH0=0.18][P=1.67e-10]	+	Tmeff2	intron
chr1	51033017	51033043	97968[gene=chr1_f_c295][PH=8][PH0=0.18][P=2.16e-04]	+	Tmeff2	intron
chr1	51033306	51033311	97985[gene=chr1_f_c295][PH=7][PH0=0.18][P=8.59e-03]	+	Tmeff2	intron
chr1	51033331	51033341	97988[gene=chr1_f_c295][PH=9][PH0=0.18][P=4.75e-06]	+	Tmeff2	intron
chr1	51033717	51033738	98027[gene=chr1_f_c295][PH=13][PH0=0.18][P=1.67e-10]	+	Tmeff2	intron
chr1	51036885	51036904	98129[gene=chr1_f_c295][PH=8][PH0=0.18][P=2.16e-04]	+	Tmeff2	intron
chr1	51038641	51038645	98180[gene=chr1_f_c295][PH=8][PH0=0.18][P=2.16e-04]	+	Tmeff2	intron
chr1	51038995	51039006	98216[gene=chr1_f_c295][PH=25][PH0=0.18][P=1.67e-10]	+	Tmeff2	intron
chr1	51040488	51040496	98269[gene=chr1_f_c295][PH=9][PH0=0.18][P=4.75e-06]	+	Tmeff2	intron
chr1	51041375	51041384	98298[gene=chr1_f_c295][PH=8][PH0=0.18][P=2.16e-04]	+	Tmeff2	intron
chr1	51044785	51044790	98383[gene=chr1_f_c295][PH=19][PH0=0.18][P=1.67e-10]	+	Tmeff2	intron
chr1	51045347	51045352	98427[gene=chr1_f_c295][PH=8][PH0=0.18][P=2.16e-04]	+	Tmeff2	intron
chr1	51045852	51045866	98467[gene=chr1_f_c295][PH=9][PH0=0.18][P=4.75e-06]	+	Tmeff2	intron
chr1	51045916	51045918	98494[gene=chr1_f_c295][PH=47][PH0=0.18][P=1.67e-10]	+	Tmeff2	intron
chr1	51046297	51046311	98549[gene=chr1_f_c295][PH=13][PH0=0.18][P=1.67e-10]	+	Tmeff2	intron
chr1	51046334	51046335	98558[gene=chr1_f_c295][PH=7][PH0=0.18][P=8.59e-03]	+	Tmeff2	intron
chr1	51046442	51046460	98576[gene=chr1_f_c295][PH=7][PH0=0.18][P=8.59e-03]	+	Tmeff2	intron
chr1	51046535	51046547	98588[gene=chr1_f_c295][PH=8][PH0=0.18][P=2.16e-04]	+	Tmeff2	intron
chr1	51049556	51049572	98701[gene=chr1_f_c295][PH=8][PH0=0.18][P=2.16e-04]	+	Tmeff2	intron
chr1	51057291	51057308	98818[gene=chr1_f_c295][PH=15][PH0=0.18][P=1.67e-10]	+	Tmeff2	intron
chr1	51058143	51058173	98855[gene=chr1_f_c295][PH=7][PH0=0.18][P=8.59e-03]	+	Tmeff2	intron
chr1	51059786	51059787	98910[gene=chr1_f_c295][PH=7][PH0=0.18][P=8.59e-03]	+	Tmeff2	intron
chr1	51059809	51059811	98917[gene=chr1_f_c295][PH=12][PH0=0.18][P=1.67e-10]	+	Tmeff2	intron
chr1	51059934	51059935	98930[gene=chr1_f_c295][PH=7][PH0=0.18][P=8.59e-03]	+	Tmeff2	intron
chr1	51059975	51059991	98936[gene=chr1_f_c295][PH=7][PH0=0.18][P=8.59e-03]	+	Tmeff2	intron
chr1	51060808	51060828	98987[gene=chr1_f_c295][PH=8][PH0=0.18][P=2.16e-04]	+	Tmeff2	intron
chr1	51061720	51061725	99036[gene=chr1_f_c295][PH=13][PH0=0.18][P=1.67e-10]	+	Tmeff2	intron
chr1	51061925	51061938	99058[gene=chr1_f_c295][PH=8][PH0=0.18][P=2.16e-04]	+	Tmeff2	intron
chr1	51061953	51061969	99064[gene=chr1_f_c295][PH=7][PH0=0.18][P=8.59e-03]	+	Tmeff2	intron
chr1	51062663	51062671	99100[gene=chr1_f_c295][PH=12][PH0=0.18][P=1.67e-10]	+	Tmeff2	intron
chr1	51062814	51062819	99137[gene=chr1_f_c295][PH=33][PH0=0.18][P=1.67e-10]	+	Tmeff2	intron
chr1	51067802	51067819	99255[gene=chr1_f_c295][PH=10][PH0=0.18][P=9.26e-08]	+	Tmeff2	intron
chr1	51067928	51067934	99271[gene=chr1_f_c295][PH=18][PH0=0.18][P=1.67e-10]	+	Tmeff2	intron
chr1	51068136	51068160	99301[gene=chr1_f_c295][PH=14][PH0=0.18][P=1.67e-10]	+	Tmeff2	intron
chr1	51069398	51069401	99362[gene=chr1_f_c295][PH=7][PH0=0.18][P=8.59e-03]	+	Tmeff2	intron
chr1	51069789	51069793	99395[gene=chr1_f_c295][PH=9][PH0=0.18][P=4.75e-06]	+	Tmeff2	intron
chr1	51069927	51069929	99423[gene=chr1_f_c295][PH=23][PH0=0.18][P=1.67e-10]	+	Tmeff2	intron
chr1	51070001	51070018	99447[gene=chr1_f_c295][PH=9][PH0=0.18][P=4.75e-06]	+	Tmeff2	intron
chr1	51070607	51070611	99484[gene=chr1_f_c295][PH=7][PH0=0.18][P=8.59e-03]	+	Tmeff2	intron
chr1	51070833	51070844	99521[gene=chr1_f_c295][PH=12][PH0=0.18][P=1.67e-10]	+	Tmeff2	intron
chr1	51070958	51070965	99550[gene=chr1_f_c295][PH=14][PH0=0.18][P=1.67e-10]	+	Tmeff2	intron
chr1	51073444	51073449	99633[gene=chr1_f_c295][PH=11][PH0=0.18][P=1.84e-09]	+	Tmeff2	intron
chr1	51073723	51073724	99664[gene=chr1_f_c295][PH=10][PH0=0.18][P=9.26e-08]	+	Tmeff2	intron
chr1	51074879	51074907	99716[gene=chr1_f_c295][PH=14][PH0=0.18][P=1.67e-10]	+	Tmeff2	intron
chr1	51075285	51075296	99753[gene=chr1_f_c295][PH=20][PH0=0.18][P=1.67e-10]	+	Tmeff2	intron
chr1	51075547	51075554	99774[gene=chr1_f_c295][PH=10][PH0=0.18][P=9.26e-08]	+	Tmeff2	intron
chr1	51076687	51076690	99807[gene=chr1_f_c295][PH=10][PH0=0.18][P=9.26e-08]	+	Tmeff2	intron
chr1	51093588	51093612	100105[gene=chr1_f_c295][PH=7][PH0=0.18][P=8.59e-03]	+	Tmeff2	intron
chr1	51100734	51100748	100172[gene=chr1_f_c295][PH=14][PH0=0.18][P=1.67e-10]	+	Tmeff2	intron
chr1	51102824	51102848	100230[gene=chr1_f_c295][PH=8][PH0=0.18][P=2.16e-04]	+	Tmeff2	intron
chr1	51109450	51109451	100397[gene=chr1_f_c295][PH=16][PH0=0.18][P=1.67e-10]	+	Tmeff2	intron
chr1	51113782	51113786	100469[gene=chr1_f_c295][PH=8][PH0=0.18][P=2.16e-04]	+	Tmeff2	intron
chr1	51117482	51117498	100557[gene=chr1_f_c295][PH=10][PH0=0.18][P=9.26e-08]	+	Tmeff2	intron
chr1	51119262	51119272	100617[gene=chr1_f_c295][PH=10][PH0=0.18][P=9.26e-08]	+	Tmeff2	intron
chr1	51119381	51119383	100639[gene=chr1_f_c295][PH=26][PH0=0.18][P=1.67e-10]	+	Tmeff2	intron
chr1	51119613	51119622	100676[gene=chr1_f_c295][PH=22][PH0=0.18][P=1.67e-10]	+	Tmeff2	intron
chr1	51129408	51129414	100815[gene=chr1_f_c295][PH=59][PH0=0.18][P=1.67e-10]	+	Tmeff2	intron
chr1	51129829	51129832	100877[gene=chr1_f_c295][PH=19][PH0=0.18][P=1.67e-10]	+	Tmeff2	intron
chr1	51129894	51129895	100897[gene=chr1_f_c295][PH=10][PH0=0.18][P=9.26e-08]	+	Tmeff2	intron
chr1	51130057	51130059	100919[gene=chr1_f_c295][PH=10][PH0=0.18][P=9.26e-08]	+	Tmeff2	intron
chr1	51134416	51134419	101027[gene=chr1_f_c295][PH=13][PH0=0.18][P=1.67e-10]	+	Tmeff2	intron
chr1	51134493	51134502	101047[gene=chr1_f_c295][PH=24][PH0=0.18][P=1.67e-10]	+	Tmeff2	intron
chr1	51134653	51134677	101076[gene=chr1_f_c295][PH=7][PH0=0.18][P=8.59e-03]	+	Tmeff2	intron
chr1	51140632	51140642	101184[gene=chr1_f_c295][PH=9][PH0=0.18][P=4.75e-06]	+	Tmeff2	intron
chr1	51143128	51143140	101220[gene=chr1_f_c295][PH=8][PH0=0.18][P=2.16e-04]	+	Tmeff2	intron
chr1	51147604	51147625	101279[gene=chr1_f_c295][PH=7][PH0=0.18][P=8.59e-03]	+	Tmeff2	intron
chr1	51148432	51148435	101303[gene=chr1_f_c295][PH=7][PH0=0.18][P=8.59e-03]	+	Tmeff2	intron
chr1	51156265	51156268	101479[gene=chr1_f_c295][PH=12][PH0=0.18][P=1.67e-10]	+	Tmeff2	intron
chr1	51170274	51170293	101635[gene=chr1_f_c295][PH=45][PH0=0.18][P=1.67e-10]	+	Tmeff2	intron
chr1	51171185	51171206	101673[gene=chr1_f_c295][PH=7][PH0=0.18][P=8.59e-03]	+	Tmeff2	intron
chr1	51176668	51176700	101792[gene=chr1_f_c295][PH=9][PH0=0.18][P=4.75e-06]	+	Tmeff2	intron
chr1	51181484	51181497	101866[gene=chr1_f_c295][PH=9][PH0=0.18][P=4.75e-06]	+	Tmeff2	intron
chr1	51182390	51182392	101888[gene=chr1_f_c295][PH=14][PH0=0.18][P=1.67e-10]	+	Tmeff2	intron
chr1	51189157	51189183	102012[gene=chr1_f_c295][PH=9][PH0=0.18][P=4.75e-06]	+	Tmeff2	intron
chr1	51191027	51191033	102082[gene=chr1_f_c295][PH=15][PH0=0.18][P=1.67e-10]	+	Tmeff2	intron
chr1	51192102	51192104	102160[gene=chr1_f_c295][PH=8][PH0=0.18][P=2.16e-04]	+	Tmeff2	intron
chr1	51192421	51192422	102182[gene=chr1_f_c295][PH=7][PH0=0.18][P=8.59e-03]	+	Tmeff2	intron
chr1	51192451	51192460	102188[gene=chr1_f_c295][PH=9][PH0=0.18][P=4.75e-06]	+	Tmeff2	intron
chr1	51192620	51192640	102208[gene=chr1_f_c295][PH=13][PH0=0.18][P=1.67e-10]	+	Tmeff2	intron
chr1	51192825	51192844	102239[gene=chr1_f_c295][PH=21][PH0=0.18][P=1.67e-10]	+	Tmeff2	intron
chr1	51200511	51200535	102449[gene=chr1_f_c295][PH=9][PH0=0.18][P=4.75e-06]	+	Tmeff2	intron
chr1	51201258	51201260	102495[gene=chr1_f_c295][PH=12][PH0=0.18][P=1.67e-10]	+	Tmeff2	intron
chr1	51201473	51201474	102594[gene=chr1_f_c295][PH=378][PH0=0.18][P=1.67e-10]	+	Tmeff2	intron
chr1	51203431	51203443	102732[gene=chr1_f_c295][PH=7][PH0=0.18][P=8.59e-03]	+	Tmeff2	intron
chr1	51205700	51205706	102807[gene=chr1_f_c295][PH=10][PH0=0.18][P=9.26e-08]	+	Tmeff2	intron
chr1	51205826	51205838	102839[gene=chr1_f_c295][PH=24][PH0=0.18][P=1.67e-10]	+	Tmeff2	intron
chr1	51205964	51205970	102876[gene=chr1_f_c295][PH=20][PH0=0.18][P=1.67e-10]	+	Tmeff2	intron
chr1	51208883	51208896	102965[gene=chr1_f_c295][PH=17][PH0=0.18][P=1.67e-10]	+	Tmeff2	intron
chr1	51211676	51211685	103046[gene=chr1_f_c295][PH=7][PH0=0.18][P=8.59e-03]	+	Tmeff2	intron
chr1	51212060	51212070	103067[gene=chr1_f_c295][PH=11][PH0=0.18][P=1.84e-09]	+	Tmeff2	intron
chr1	51212264	51212269	103106[gene=chr1_f_c295][PH=53][PH0=0.18][P=1.67e-10]	+	Tmeff2	intron
chr1	51213288	51213289	103186[gene=chr1_f_c295][PH=12][PH0=0.18][P=1.67e-10]	+	Tmeff2	intron
chr1	51213507	51213508	103210[gene=chr1_f_c295][PH=8][PH0=0.18][P=2.16e-04]	+	Tmeff2	intron
chr1	51214001	51214004	103260[gene=chr1_f_c295][PH=17][PH0=0.18][P=1.67e-10]	+	Tmeff2	intron
chr1	51216520	51216529	103378[gene=chr1_f_c295][PH=137][PH0=0.18][P=1.67e-10]	+	Tmeff2	intron
chr1	51216603	51216606	103423[gene=chr1_f_c295][PH=10][PH0=0.18][P=9.26e-08]	+	Tmeff2	intron
chr1	51217474	51217477	103475[gene=chr1_f_c295][PH=15][PH0=0.18][P=1.67e-10]	+	Tmeff2	intron
chr1	51217534	51217565	103488[gene=chr1_f_c295][PH=7][PH0=0.18][P=8.59e-03]	+	Tmeff2	intron
chr1	51217894	51217917	103513[gene=chr1_f_c295][PH=8][PH0=0.18][P=2.16e-04]	+	Tmeff2	intron
chr1	51217987	51218008	103531[gene=chr1_f_c295][PH=16][PH0=0.18][P=1.67e-10]	+	Tmeff2	intron
chr1	51221810	51221811	103636[gene=chr1_f_c295][PH=9][PH0=0.18][P=4.75e-06]	+	Tmeff2	intron
chr1	51227466	51227489	103770[gene=chr1_f_c295][PH=8][PH0=0.18][P=2.16e-04]	+	Tmeff2	intron
chr1	51227591	51227595	103800[gene=chr1_f_c295][PH=21][PH0=0.18][P=1.67e-10]	+	Tmeff2	intron
chr1	51232713	51232740	103951[gene=chr1_f_c295][PH=10][PH0=0.18][P=9.26e-08]	+	Tmeff2	intron
chr1	51240448	51240457	104094[gene=chr1_f_c295][PH=107][PH0=0.18][P=1.67e-10]	+	Tmeff2	intron
chr1	51240589	51240601	104138[gene=chr1_f_c295][PH=8][PH0=0.18][P=2.16e-04]	+	Tmeff2	intron
chr1	51240877	51240888	104186[gene=chr1_f_c295][PH=25][PH0=0.18][P=1.67e-10]	+	Tmeff2	intron
chr1	51241319	51241339	104219[gene=chr1_f_c295][PH=7][PH0=0.18][P=8.59e-03]	+	Tmeff2	intron
chr1	51242248	51242260	104248[gene=chr1_f_c295][PH=18][PH0=0.18][P=1.67e-10]	+	Tmeff2	CDS
chr1	51242645	51242647	104354[gene=chr1_f_c295][PH=103][PH0=0.18][P=1.67e-10]	+	Tmeff2	3'UTR
chr1	51242867	51242868	104471[gene=chr1_f_c295][PH=43][PH0=0.18][P=1.67e-10]	+	Tmeff2	3'UTR
chr1	51243506	51243526	104530[gene=chr1_f_c295][PH=9][PH0=0.18][P=4.75e-06]	+	Tmeff2	3'UTR
chr1	51243593	51243597	104551[gene=chr1_f_c295][PH=19][PH0=0.18][P=1.67e-10]	+	Tmeff2	3'UTR
chr1	51243825	51243829	104587[gene=chr1_f_c295][PH=18][PH0=0.18][P=1.67e-10]	+	Tmeff2	3'UTR
chr1	51244027	51244039	104616[gene=chr1_f_c295][PH=12][PH0=0.18][P=1.67e-10]	+	Tmeff2	3'UTR
chr1	51244367	51244372	104654[gene=chr1_f_c295][PH=27][PH0=0.18][P=1.67e-10]	+		downstream_10k
chr1	51244519	51244532	104684[gene=chr1_f_c295][PH=8][PH0=0.18][P=2.16e-04]	+		downstream_10k
chr1	51245360	51245383	104746[gene=chr1_f_c295][PH=8][PH0=0.18][P=2.16e-04]	+		downstream_10k
chr1	51246238	51246263	104786[gene=chr1_f_c295][PH=11][PH0=0.18][P=1.84e-09]	+		downstream_10k
chr1	51246561	51246588	104816[gene=chr1_f_c295][PH=29][PH0=0.18][P=1.67e-10]	+		downstream_10k
chr1	51247271	51247272	104867[gene=chr1_f_c295][PH=7][PH0=0.18][P=8.59e-03]	+		downstream_10k
chr1	51250053	51250073	104929[gene=chr1_f_c295][PH=10][PH0=0.18][P=9.26e-08]	+		downstream_10k
chr1	51252147	51252158	105005[gene=chr1_f_c295][PH=9][PH0=0.18][P=4.75e-06]	+		downstream_10k
chr1	51254123	51254127	105076[gene=chr1_f_c295][PH=12][PH0=0.18][P=1.67e-10]	+		deep_intergenic
chr1	51256376	51256384	105141[gene=chr1_f_c295][PH=8][PH0=0.18][P=2.16e-04]	+		deep_intergenic
chr1	51256952	51256971	105174[gene=chr1_f_c295][PH=17][PH0=0.18][P=1.67e-10]	+		deep_intergenic
chr1	51257300	51257306	105203[gene=chr1_f_c295][PH=7][PH0=0.18][P=8.59e-03]	+		deep_intergenic
chr1	51257564	51257580	105222[gene=chr1_f_c295][PH=7][PH0=0.18][P=8.59e-03]	+		deep_intergenic
chr1	51261771	51261792	105302[gene=chr1_f_c295][PH=9][PH0=0.18][P=4.75e-06]	+		deep_intergenic
chr1	51266914	51266942	105420[gene=chr1_f_c295][PH=10][PH0=0.18][P=9.26e-08]	+		deep_intergenic
chr1	51267251	51267272	105443[gene=chr1_f_c295][PH=8][PH0=0.18][P=2.16e-04]	+		deep_intergenic
chr1	51269029	51269031	105485[gene=chr1_f_c295][PH=7][PH0=0.18][P=8.59e-03]	+		deep_intergenic
chr1	51273105	51273121	105603[gene=chr1_f_c295][PH=21][PH0=0.18][P=1.67e-10]	+		deep_intergenic
chr1	51276169	51276179	105673[gene=chr1_f_c295][PH=13][PH0=0.18][P=1.67e-10]	+		deep_intergenic
chr1	51285916	51285918	105815[gene=chr1_f_c295][PH=10][PH0=0.18][P=9.26e-08]	+		deep_intergenic
chr1	51358998	51359014	106128[gene=chr1_f_c295][PH=7][PH0=0.18][P=8.59e-03]	+	Sdpr	3'UTR
chr1	51359243	51359258	106159[gene=chr1_f_c295][PH=7][PH0=0.18][P=8.59e-03]	+	Sdpr	3'UTR
chr1	52183389	52183420	106316[gene=chr1_f_c295][PH=9][PH0=0.18][P=4.75e-06]	+	Stat1	CDS
chr1	52210782	52210783	106419[gene=chr1_f_c295][PH=8][PH0=0.18][P=2.16e-04]	+	Stat1	CDS
chr1	52216318	52216322	106505[gene=chr1_f_c295][PH=31][PH0=0.18][P=1.67e-10]	+	Stat1	3'UTR
chr1	52216476	52216495	106545[gene=chr1_f_c295][PH=23][PH0=0.18][P=1.67e-10]	+	Stat1	3'UTR
chr1	52216662	52216669	106592[gene=chr1_f_c295][PH=105][PH0=0.18][P=1.67e-10]	+	Stat1	3'UTR
chr1	52216807	52216808	106648[gene=chr1_f_c295][PH=29][PH0=0.18][P=1.67e-10]	+	Stat1	3'UTR
chr1	52216958	52216959	106680[gene=chr1_f_c295][PH=7][PH0=0.18][P=8.59e-03]	+	Stat1	3'UTR
chr1	52217020	52217027	106692[gene=chr1_f_c295][PH=13][PH0=0.18][P=1.67e-10]	+	Stat1	3'UTR
chr1	52217677	52217694	106737[gene=chr1_f_c295][PH=16][PH0=0.18][P=1.67e-10]	+	Stat1	3'UTR
chr1	52291036	52291039	106840[gene=chr1_f_c295][PH=45][PH0=0.18][P=1.67e-10]	+		deep_intergenic
chr1	52291531	52291532	106911[gene=chr1_f_c295][PH=27][PH0=0.18][P=1.67e-10]	+		deep_intergenic
chr1	52689830	52689852	107090[gene=chr1_f_c295][PH=11][PH0=0.18][P=1.84e-09]	+	Tmem194b	intron
chr1	52875361	52875369	107214[gene=chr1_f_c295][PH=8][PH0=0.18][P=2.16e-04]	+		deep_intergenic
chr1	52903382	52903384	107264[gene=chr1_f_c295][PH=7][PH0=0.18][P=8.59e-03]	+	Hibch	intron
chr1	52906447	52906455	107337[gene=chr1_f_c295][PH=50][PH0=0.18][P=1.67e-10]	+	Hibch	intron
chr1	52908990	52908992	107444[gene=chr1_f_c295][PH=25][PH0=0.18][P=1.67e-10]	+	Hibch	intron
chr1	52909187	52909188	107490[gene=chr1_f_c295][PH=28][PH0=0.18][P=1.67e-10]	+	Hibch	intron
chr1	52909525	52909529	107553[gene=chr1_f_c295][PH=11][PH0=0.18][P=1.84e-09]	+	Hibch	intron
chr1	52909647	52909675	107571[gene=chr1_f_c295][PH=10][PH0=0.18][P=9.26e-08]	+	Hibch	intron
chr1	52909908	52909912	107676[gene=chr1_f_c295][PH=63][PH0=0.18][P=1.67e-10]	+	Hibch	intron
chr1	52910350	52910371	107729[gene=chr1_f_c295][PH=10][PH0=0.18][P=9.26e-08]	+	Hibch	intron
chr1	52955605	52955620	107921[gene=chr1_f_c295][PH=33][PH0=0.18][P=1.67e-10]	+	Hibch	intron
chr1	52956279	52956286	107946[gene=chr1_f_c295][PH=10][PH0=0.18][P=9.26e-08]	+	Hibch	intron
chr1	52962954	52962969	107997[gene=chr1_f_c295][PH=13][PH0=0.18][P=1.67e-10]	+	Hibch	intron
chr1	52963820	52963846	108027[gene=chr1_f_c295][PH=7][PH0=0.18][P=8.59e-03]	+	Hibch	intron
chr1	52964763	52964777	108046[gene=chr1_f_c295][PH=8][PH0=0.18][P=2.16e-04]	+	Hibch	intron
chr1	52964943	52964970	108072[gene=chr1_f_c295][PH=10][PH0=0.18][P=9.26e-08]	+	Hibch	intron
chr1	52977254	52977268	108183[gene=chr1_f_c295][PH=10][PH0=0.18][P=9.26e-08]	+	Hibch	3'UTR
chr1	52977543	52977571	108216[gene=chr1_f_c295][PH=16][PH0=0.18][P=1.67e-10]	+	Hibch	3'UTR
chr1	52977620	52977643	108232[gene=chr1_f_c295][PH=7][PH0=0.18][P=8.59e-03]	+	Hibch	3'UTR
chr1	53365709	53365725	108368[gene=chr1_f_c295][PH=11][PH0=0.18][P=1.84e-09]	+	Ormdl1	CDS
chr1	53366152	53366177	108391[gene=chr1_f_c295][PH=19][PH0=0.18][P=1.67e-10]	+	Ormdl1	3'UTR
chr1	53366954	53366968	108425[gene=chr1_f_c295][PH=13][PH0=0.18][P=1.67e-10]	+	Ormdl1	3'UTR
chr1	53373892	53373931	108476[gene=chr1_f_c295][PH=8][PH0=0.18][P=2.16e-04]	+	Osgepl1	intron
chr1	53374307	53374308	108520[gene=chr1_f_c295][PH=37][PH0=0.18][P=1.67e-10]	+	Osgepl1	intron
chr1	53374969	53374970	108634[gene=chr1_f_c295][PH=402][PH0=0.18][P=1.67e-10]	+	Osgepl1	CDS
chr1	53376819	53376832	108704[gene=chr1_f_c295][PH=10][PH0=0.18][P=9.26e-08]	+	Osgepl1	CDS||5'UTR
chr1	53376938	53376943	108739[gene=chr1_f_c295][PH=26][PH0=0.18][P=1.67e-10]	+	Osgepl1	CDS
chr1	53382940	53382953	108863[gene=chr1_f_c295][PH=121][PH0=0.18][P=1.67e-10]	+	Osgepl1	3'UTR
chr1	53831297	53831318	108954[gene=chr1_f_c295][PH=7][PH0=0.18][P=8.59e-03]	+		deep_intergenic
chr1	55128534	55128544	109196[gene=chr1_f_c295][PH=7][PH0=0.18][P=8.59e-03]	+	Coq10b	CDS
chr1	55128630	55128632	109227[gene=chr1_f_c295][PH=47][PH0=0.18][P=1.67e-10]	+	Coq10b	CDS
chr1	55128907	55128909	109343[gene=chr1_f_c295][PH=90][PH0=0.18][P=1.67e-10]	+	Coq10b	3'UTR
chr1	55128989	55128995	109378[gene=chr1_f_c295][PH=7][PH0=0.18][P=8.59e-03]	+	Coq10b	3'UTR
chr1	55129083	55129085	109399[gene=chr1_f_c295][PH=23][PH0=0.18][P=1.67e-10]	+	Coq10b	3'UTR
chr1	55129484	55129497	109458[gene=chr1_f_c295][PH=60][PH0=0.18][P=1.67e-10]	+	Coq10b	3'UTR
chr1	55148063	55148069	109596[gene=chr1_f_c295][PH=182][PH0=0.18][P=1.67e-10]	+	Hspe1	3'UTR
chr1	55184658	55184677	109708[gene=chr1_f_c295][PH=123][PH0=0.18][P=1.67e-10]	+		upstream_10k
chr1	55184912	55184925	109759[gene=chr1_f_c295][PH=32][PH0=0.18][P=1.67e-10]	+		upstream_10k
chr1	55185019	55185025	109788[gene=chr1_f_c295][PH=38][PH0=0.18][P=1.67e-10]	+		upstream_10k
chr1	55185118	55185132	109826[gene=chr1_f_c295][PH=39][PH0=0.18][P=1.67e-10]	+		upstream_10k
chr1	55207845	55207847	110020[gene=chr1_f_c295][PH=48][PH0=0.18][P=1.67e-10]	+	Mob4	CDS
chr1	55209661	55209663	110146[gene=chr1_f_c295][PH=488][PH0=0.18][P=1.67e-10]	+	Mob4	3'UTR
chr1	55210086	55210090	110389[gene=chr1_f_c295][PH=25][PH0=0.18][P=1.67e-10]	+	Mob4	3'UTR
chr1	55210345	55210371	110458[gene=chr1_f_c295][PH=11][PH0=0.18][P=1.84e-09]	+	Mob4	3'UTR
chr1	55210455	55210458	110506[gene=chr1_f_c295][PH=225][PH0=0.18][P=1.67e-10]	+	Mob4	3'UTR
chr1	55210610	55210611	110598[gene=chr1_f_c295][PH=189][PH0=0.18][P=1.67e-10]	+	Mob4	3'UTR
chr1	55210726	55210727	110654[gene=chr1_f_c295][PH=51][PH0=0.18][P=1.67e-10]	+	Mob4	3'UTR
chr1	55211021	55211023	110743[gene=chr1_f_c295][PH=160][PH0=0.18][P=1.67e-10]	+	Mob4	3'UTR
chr1	55211308	55211313	110867[gene=chr1_f_c295][PH=7][PH0=0.18][P=8.59e-03]	+	Mob4	3'UTR
chr1	55211425	55211439	110895[gene=chr1_f_c295][PH=27][PH0=0.18][P=1.67e-10]	+	Mob4	3'UTR
chr1	55211717	55211719	110945[gene=chr1_f_c295][PH=7][PH0=0.18][P=8.59e-03]	+	Mob4	3'UTR
chr1	55215893	55215908	111031[gene=chr1_f_c295][PH=14][PH0=0.18][P=1.67e-10]	+		downstream_10k
chr1	55217744	55217748	111092[gene=chr1_f_c295][PH=8][PH0=0.18][P=2.16e-04]	+		downstream_10k
chr1	55219359	55219378	111142[gene=chr1_f_c295][PH=12][PH0=0.18][P=1.67e-10]	+		downstream_10k
chr1	55221845	55221859	111196[gene=chr1_f_c295][PH=19][PH0=0.18][P=1.67e-10]	+		deep_intergenic
chr1	55223978	55223996	111277[gene=chr1_f_c295][PH=19][PH0=0.18][P=1.67e-10]	+		deep_intergenic
chr1	55224724	55224732	111305[gene=chr1_f_c295][PH=7][PH0=0.18][P=8.59e-03]	+		deep_intergenic
chr1	55294990	55294992	111397[gene=chr1_f_c295][PH=10][PH0=0.18][P=9.26e-08]	+	Mars2	CDS
chr1	55296027	55296030	111432[gene=chr1_f_c295][PH=10][PH0=0.18][P=9.26e-08]	+	Mars2	3'UTR
chr1	55296289	55296295	111455[gene=chr1_f_c295][PH=12][PH0=0.18][P=1.67e-10]	+	Mars2	3'UTR
chr1	55296669	55296678	111505[gene=chr1_f_c295][PH=13][PH0=0.18][P=1.67e-10]	+	Mars2	3'UTR
chr1	55296811	55296817	111530[gene=chr1_f_c295][PH=8][PH0=0.18][P=2.16e-04]	+	Mars2	3'UTR
chr1	55296914	55296921	111543[gene=chr1_f_c295][PH=7][PH0=0.18][P=8.59e-03]	+		downstream_10k
chr1	55298625	55298629	111606[gene=chr1_f_c295][PH=15][PH0=0.18][P=1.67e-10]	+		downstream_10k
chr1	55298866	55298868	111627[gene=chr1_f_c295][PH=10][PH0=0.18][P=9.26e-08]	+		downstream_10k
chr1	55301119	55301132	111726[gene=chr1_f_c295][PH=9][PH0=0.18][P=4.75e-06]	+		downstream_10k
chr1	55301191	55301192	111739[gene=chr1_f_c295][PH=9][PH0=0.18][P=4.75e-06]	+		downstream_10k
chr1	55301407	55301418	111761[gene=chr1_f_c295][PH=9][PH0=0.18][P=4.75e-06]	+		downstream_10k
chr1	55301755	55301761	111790[gene=chr1_f_c295][PH=17][PH0=0.18][P=1.67e-10]	+		downstream_10k
chr1	55302145	55302166	111826[gene=chr1_f_c295][PH=15][PH0=0.18][P=1.67e-10]	+		downstream_10k
chr1	55302252	55302265	111842[gene=chr1_f_c295][PH=9][PH0=0.18][P=4.75e-06]	+		downstream_10k
chr1	55302538	55302550	111869[gene=chr1_f_c295][PH=11][PH0=0.18][P=1.84e-09]	+		downstream_10k
chr1	55302774	55302786	111898[gene=chr1_f_c295][PH=16][PH0=0.18][P=1.67e-10]	+		downstream_10k
chr1	55304252	55304276	111948[gene=chr1_f_c295][PH=10][PH0=0.18][P=9.26e-08]	+		downstream_10k
chr1	55465533	55465534	112103[gene=chr1_f_c295][PH=11][PH0=0.18][P=1.84e-09]	+	Plcl1	intron
chr1	55466753	55466755	112147[gene=chr1_f_c295][PH=9][PH0=0.18][P=4.75e-06]	+	Plcl1	intron
chr1	55469645	55469656	112289[gene=chr1_f_c295][PH=9][PH0=0.18][P=4.75e-06]	+	Plcl1	intron
chr1	55470625	55470626	112545[gene=chr1_f_c295][PH=816][PH0=0.18][P=1.67e-10]	+	Plcl1	intron
chr1	55470797	55470801	112625[gene=chr1_f_c295][PH=20][PH0=0.18][P=1.67e-10]	+	Plcl1	intron
chr1	55472273	55472294	112733[gene=chr1_f_c295][PH=7][PH0=0.18][P=8.59e-03]	+	Plcl1	intron
chr1	55476668	55476674	112894[gene=chr1_f_c295][PH=15][PH0=0.18][P=1.67e-10]	+	Plcl1	intron
chr1	55477670	55477675	112949[gene=chr1_f_c295][PH=15][PH0=0.18][P=1.67e-10]	+	Plcl1	intron
chr1	55478074	55478080	112986[gene=chr1_f_c295][PH=7][PH0=0.18][P=8.59e-03]	+	Plcl1	intron
chr1	55478132	55478135	112995[gene=chr1_f_c295][PH=14][PH0=0.18][P=1.67e-10]	+	Plcl1	intron
chr1	55478220	55478229	113011[gene=chr1_f_c295][PH=7][PH0=0.18][P=8.59e-03]	+	Plcl1	intron
chr1	55481244	55481247	113101[gene=chr1_f_c295][PH=7][PH0=0.18][P=8.59e-03]	+	Plcl1	intron
chr1	55482529	55482539	113141[gene=chr1_f_c295][PH=7][PH0=0.18][P=8.59e-03]	+	Plcl1	intron
chr1	55482865	55482870	113167[gene=chr1_f_c295][PH=15][PH0=0.18][P=1.67e-10]	+	Plcl1	intron
chr1	55483712	55483754	113204[gene=chr1_f_c295][PH=7][PH0=0.18][P=8.59e-03]	+	Plcl1	intron
chr1	55483911	55483918	113229[gene=chr1_f_c295][PH=20][PH0=0.18][P=1.67e-10]	+	Plcl1	intron
chr1	55484626	55484627	113280[gene=chr1_f_c295][PH=24][PH0=0.18][P=1.67e-10]	+	Plcl1	intron
chr1	55484860	55484870	113308[gene=chr1_f_c295][PH=9][PH0=0.18][P=4.75e-06]	+	Plcl1	intron
chr1	55484924	55484935	113322[gene=chr1_f_c295][PH=7][PH0=0.18][P=8.59e-03]	+	Plcl1	intron
chr1	55485186	55485190	113354[gene=chr1_f_c295][PH=22][PH0=0.18][P=1.67e-10]	+	Plcl1	intron
chr1	55486646	55486670	113439[gene=chr1_f_c295][PH=9][PH0=0.18][P=4.75e-06]	+	Plcl1	intron
chr1	55487068	55487072	113473[gene=chr1_f_c295][PH=12][PH0=0.18][P=1.67e-10]	+	Plcl1	intron
chr1	55487212	55487235	113500[gene=chr1_f_c295][PH=24][PH0=0.18][P=1.67e-10]	+	Plcl1	intron
chr1	55489369	55489380	113600[gene=chr1_f_c295][PH=12][PH0=0.18][P=1.67e-10]	+	Plcl1	intron
chr1	55491343	55491349	113673[gene=chr1_f_c295][PH=26][PH0=0.18][P=1.67e-10]	+	Plcl1	intron
chr1	55492170	55492172	113714[gene=chr1_f_c295][PH=7][PH0=0.18][P=8.59e-03]	+	Plcl1	intron
chr1	55494550	55494563	113821[gene=chr1_f_c295][PH=31][PH0=0.18][P=1.67e-10]	+	Plcl1	intron
chr1	55495456	55495462	113873[gene=chr1_f_c295][PH=20][PH0=0.18][P=1.67e-10]	+	Plcl1	intron
chr1	55496730	55496749	113945[gene=chr1_f_c295][PH=9][PH0=0.18][P=4.75e-06]	+	Plcl1	intron
chr1	55497003	55497015	113982[gene=chr1_f_c295][PH=11][PH0=0.18][P=1.84e-09]	+	Plcl1	intron
chr1	55497255	55497300	114001[gene=chr1_f_c295][PH=8][PH0=0.18][P=2.16e-04]	+	Plcl1	intron
chr1	55497652	55497653	114063[gene=chr1_f_c295][PH=21][PH0=0.18][P=1.67e-10]	+	Plcl1	intron
chr1	55497869	55497877	114111[gene=chr1_f_c295][PH=20][PH0=0.18][P=1.67e-10]	+	Plcl1	intron
chr1	55498045	55498052	114140[gene=chr1_f_c295][PH=10][PH0=0.18][P=9.26e-08]	+	Plcl1	intron
chr1	55511489	55511490	114494[gene=chr1_f_c295][PH=21][PH0=0.18][P=1.67e-10]	+	Plcl1	intron
chr1	55511799	55511804	114544[gene=chr1_f_c295][PH=30][PH0=0.18][P=1.67e-10]	+	Plcl1	intron
chr1	55512617	55512642	114621[gene=chr1_f_c295][PH=8][PH0=0.18][P=2.16e-04]	+	Plcl1	intron
chr1	55514172	55514173	114684[gene=chr1_f_c295][PH=13][PH0=0.18][P=1.67e-10]	+	Plcl1	intron
chr1	55515799	55515816	114741[gene=chr1_f_c295][PH=7][PH0=0.18][P=8.59e-03]	+	Plcl1	intron
chr1	55517004	55517006	114774[gene=chr1_f_c295][PH=8][PH0=0.18][P=2.16e-04]	+	Plcl1	intron
chr1	55517147	55517159	114792[gene=chr1_f_c295][PH=17][PH0=0.18][P=1.67e-10]	+	Plcl1	intron
chr1	55520550	55520568	114918[gene=chr1_f_c295][PH=14][PH0=0.18][P=1.67e-10]	+	Plcl1	intron
chr1	55540423	55540432	115245[gene=chr1_f_c295][PH=11][PH0=0.18][P=1.84e-09]	+	Plcl1	intron
chr1	55545489	55545494	115435[gene=chr1_f_c295][PH=13][PH0=0.18][P=1.67e-10]	+	Plcl1	intron
chr1	55545517	55545518	115441[gene=chr1_f_c295][PH=7][PH0=0.18][P=8.59e-03]	+	Plcl1	intron
chr1	55546064	55546087	115464[gene=chr1_f_c295][PH=7][PH0=0.18][P=8.59e-03]	+	Plcl1	intron
chr1	55547132	55547133	115523[gene=chr1_f_c295][PH=13][PH0=0.18][P=1.67e-10]	+	Plcl1	intron
chr1	55548974	55548982	115593[gene=chr1_f_c295][PH=13][PH0=0.18][P=1.67e-10]	+	Plcl1	intron
chr1	55550697	55550704	115656[gene=chr1_f_c295][PH=29][PH0=0.18][P=1.67e-10]	+	Plcl1	intron
chr1	55551526	55551527	115718[gene=chr1_f_c295][PH=13][PH0=0.18][P=1.67e-10]	+	Plcl1	intron
chr1	55552291	55552320	115767[gene=chr1_f_c295][PH=9][PH0=0.18][P=4.75e-06]	+	Plcl1	intron
chr1	55556734	55556738	115877[gene=chr1_f_c295][PH=7][PH0=0.18][P=8.59e-03]	+	Plcl1	intron
chr1	55559130	55559136	115945[gene=chr1_f_c295][PH=14][PH0=0.18][P=1.67e-10]	+	Plcl1	intron
chr1	55561885	55561888	116037[gene=chr1_f_c295][PH=8][PH0=0.18][P=2.16e-04]	+	Plcl1	intron
chr1	55561910	55561930	116040[gene=chr1_f_c295][PH=7][PH0=0.18][P=8.59e-03]	+	Plcl1	intron
chr1	55562439	55562440	116085[gene=chr1_f_c295][PH=12][PH0=0.18][P=1.67e-10]	+	Plcl1	intron
chr1	55562733	55562746	116122[gene=chr1_f_c295][PH=19][PH0=0.18][P=1.67e-10]	+	Plcl1	intron
chr1	55562935	55562947	116143[gene=chr1_f_c295][PH=7][PH0=0.18][P=8.59e-03]	+	Plcl1	intron
chr1	55565404	55565415	116203[gene=chr1_f_c295][PH=7][PH0=0.18][P=8.59e-03]	+	Plcl1	intron
chr1	55567847	55567871	116290[gene=chr1_f_c295][PH=9][PH0=0.18][P=4.75e-06]	+	Plcl1	intron
chr1	55569446	55569452	116383[gene=chr1_f_c295][PH=10][PH0=0.18][P=9.26e-08]	+	Plcl1	intron
chr1	55570818	55570841	116430[gene=chr1_f_c295][PH=7][PH0=0.18][P=8.59e-03]	+	Plcl1	intron
chr1	55571877	55571892	116475[gene=chr1_f_c295][PH=12][PH0=0.18][P=1.67e-10]	+	Plcl1	intron
chr1	55572053	55572056	116517[gene=chr1_f_c295][PH=33][PH0=0.18][P=1.67e-10]	+	Plcl1	intron
chr1	55572208	55572209	116558[gene=chr1_f_c295][PH=16][PH0=0.18][P=1.67e-10]	+	Plcl1	intron
chr1	55575154	55575166	116647[gene=chr1_f_c295][PH=8][PH0=0.18][P=2.16e-04]	+	Plcl1	intron
chr1	55583176	55583177	116829[gene=chr1_f_c295][PH=20][PH0=0.18][P=1.67e-10]	+	Plcl1	intron
chr1	55584061	55584084	116894[gene=chr1_f_c295][PH=13][PH0=0.18][P=1.67e-10]	+	Plcl1	intron
chr1	55590373	55590388	117072[gene=chr1_f_c295][PH=19][PH0=0.18][P=1.67e-10]	+	Plcl1	intron
chr1	55592855	55592884	117159[gene=chr1_f_c295][PH=7][PH0=0.18][P=8.59e-03]	+	Plcl1	intron
chr1	55596402	55596426	117254[gene=chr1_f_c295][PH=7][PH0=0.18][P=8.59e-03]	+	Plcl1	intron
chr1	55596590	55596602	117266[gene=chr1_f_c295][PH=7][PH0=0.18][P=8.59e-03]	+	Plcl1	intron
chr1	55599887	55599907	117351[gene=chr1_f_c295][PH=21][PH0=0.18][P=1.67e-10]	+	Plcl1	intron
chr1	55600967	55600971	117404[gene=chr1_f_c295][PH=8][PH0=0.18][P=2.16e-04]	+	Plcl1	intron
chr1	55601360	55601374	117424[gene=chr1_f_c295][PH=15][PH0=0.18][P=1.67e-10]	+	Plcl1	intron
chr1	55601550	55601572	117455[gene=chr1_f_c295][PH=12][PH0=0.18][P=1.67e-10]	+	Plcl1	intron
chr1	55601930	55601940	117471[gene=chr1_f_c295][PH=7][PH0=0.18][P=8.59e-03]	+	Plcl1	intron
chr1	55601980	55601987	117481[gene=chr1_f_c295][PH=8][PH0=0.18][P=2.16e-04]	+	Plcl1	intron
chr1	55602847	55602853	117510[gene=chr1_f_c295][PH=14][PH0=0.18][P=1.67e-10]	+	Plcl1	intron
chr1	55607582	55607596	117596[gene=chr1_f_c295][PH=7][PH0=0.18][P=8.59e-03]	+	Plcl1	intron
chr1	55608247	55608249	117628[gene=chr1_f_c295][PH=10][PH0=0.18][P=9.26e-08]	+	Plcl1	intron
chr1	55610328	55610331	117674[gene=chr1_f_c295][PH=8][PH0=0.18][P=2.16e-04]	+	Plcl1	intron
chr1	55611369	55611374	117717[gene=chr1_f_c295][PH=13][PH0=0.18][P=1.67e-10]	+	Plcl1	intron
chr1	55613238	55613258	117769[gene=chr1_f_c295][PH=15][PH0=0.18][P=1.67e-10]	+	Plcl1	intron
chr1	55615724	55615748	117816[gene=chr1_f_c295][PH=9][PH0=0.18][P=4.75e-06]	+	Plcl1	intron
chr1	55616102	55616120	117843[gene=chr1_f_c295][PH=25][PH0=0.18][P=1.67e-10]	+	Plcl1	intron
chr1	55618801	55618811	117899[gene=chr1_f_c295][PH=14][PH0=0.18][P=1.67e-10]	+	Plcl1	intron
chr1	55620256	55620257	117969[gene=chr1_f_c295][PH=20][PH0=0.18][P=1.67e-10]	+	Plcl1	intron
chr1	55620986	55620989	118015[gene=chr1_f_c295][PH=10][PH0=0.18][P=9.26e-08]	+	Plcl1	intron
chr1	55634610	55634636	118339[gene=chr1_f_c295][PH=7][PH0=0.18][P=8.59e-03]	+	Plcl1	intron
chr1	55636503	55636520	118376[gene=chr1_f_c295][PH=7][PH0=0.18][P=8.59e-03]	+	Plcl1	intron
chr1	55647107	55647130	118591[gene=chr1_f_c295][PH=7][PH0=0.18][P=8.59e-03]	+	Plcl1	intron
chr1	55648437	55648446	118684[gene=chr1_f_c295][PH=43][PH0=0.18][P=1.67e-10]	+	Plcl1	intron
chr1	55648526	55648530	118715[gene=chr1_f_c295][PH=16][PH0=0.18][P=1.67e-10]	+	Plcl1	intron
chr1	55648574	55648576	118728[gene=chr1_f_c295][PH=8][PH0=0.18][P=2.16e-04]	+	Plcl1	intron
chr1	55648594	55648608	118737[gene=chr1_f_c295][PH=15][PH0=0.18][P=1.67e-10]	+	Plcl1	intron
chr1	55649375	55649381	118790[gene=chr1_f_c295][PH=27][PH0=0.18][P=1.67e-10]	+	Plcl1	intron
chr1	55650643	55650653	118854[gene=chr1_f_c295][PH=18][PH0=0.18][P=1.67e-10]	+	Plcl1	intron
chr1	55659548	55659558	119072[gene=chr1_f_c295][PH=13][PH0=0.18][P=1.67e-10]	+	Plcl1	intron
chr1	55661873	55661878	119143[gene=chr1_f_c295][PH=10][PH0=0.18][P=9.26e-08]	+	Plcl1	intron
chr1	55662408	55662410	119178[gene=chr1_f_c295][PH=13][PH0=0.18][P=1.67e-10]	+	Plcl1	intron
chr1	55664117	55664137	119254[gene=chr1_f_c295][PH=12][PH0=0.18][P=1.67e-10]	+	Plcl1	intron
chr1	55666868	55666874	119352[gene=chr1_f_c295][PH=9][PH0=0.18][P=4.75e-06]	+	Plcl1	intron
chr1	55669093	55669094	119402[gene=chr1_f_c295][PH=8][PH0=0.18][P=2.16e-04]	+	Plcl1	intron
chr1	55669241	55669255	119431[gene=chr1_f_c295][PH=27][PH0=0.18][P=1.67e-10]	+	Plcl1	intron
chr1	55678216	55678221	119610[gene=chr1_f_c295][PH=11][PH0=0.18][P=1.84e-09]	+	Plcl1	intron
chr1	55678502	55678506	119645[gene=chr1_f_c295][PH=12][PH0=0.18][P=1.67e-10]	+	Plcl1	intron
chr1	55681283	55681288	119725[gene=chr1_f_c295][PH=31][PH0=0.18][P=1.67e-10]	+	Plcl1	intron
chr1	55682748	55682750	119838[gene=chr1_f_c295][PH=52][PH0=0.18][P=1.67e-10]	+	Plcl1	intron
chr1	55682876	55682879	119883[gene=chr1_f_c295][PH=36][PH0=0.18][P=1.67e-10]	+	Plcl1	intron
chr1	55685910	55685913	119968[gene=chr1_f_c295][PH=25][PH0=0.18][P=1.67e-10]	+	Plcl1	intron
chr1	55690328	55690350	120049[gene=chr1_f_c295][PH=8][PH0=0.18][P=2.16e-04]	+	Plcl1	intron
chr1	55696982	55697001	120121[gene=chr1_f_c295][PH=7][PH0=0.18][P=8.59e-03]	+	Plcl1	intron
chr1	55700278	55700301	120190[gene=chr1_f_c295][PH=10][PH0=0.18][P=9.26e-08]	+	Plcl1	intron
chr1	55703993	55703997	120275[gene=chr1_f_c295][PH=11][PH0=0.18][P=1.84e-09]	+	Plcl1	intron
chr1	55725481	55725484	120507[gene=chr1_f_c295][PH=17][PH0=0.18][P=1.67e-10]	+	Plcl1	intron
chr1	55752759	55752773	120779[gene=chr1_f_c295][PH=8][PH0=0.18][P=2.16e-04]	+	Plcl1	CDS
chr1	55754415	55754417	120901[gene=chr1_f_c295][PH=10][PH0=0.18][P=9.26e-08]	+	Plcl1	CDS
chr1	55754510	55754513	120918[gene=chr1_f_c295][PH=15][PH0=0.18][P=1.67e-10]	+	Plcl1	CDS
chr1	55754540	55754543	120925[gene=chr1_f_c295][PH=7][PH0=0.18][P=8.59e-03]	+	Plcl1	CDS
chr1	55754607	55754626	120938[gene=chr1_f_c295][PH=8][PH0=0.18][P=2.16e-04]	+	Plcl1	CDS
chr1	55754865	55754869	120965[gene=chr1_f_c295][PH=11][PH0=0.18][P=1.84e-09]	+	Plcl1	CDS
chr1	55755017	55755036	120995[gene=chr1_f_c295][PH=16][PH0=0.18][P=1.67e-10]	+	Plcl1	CDS
chr1	55782975	55782994	121213[gene=chr1_f_c295][PH=8][PH0=0.18][P=2.16e-04]	+	Plcl1	intron
chr1	55792637	55792654	121302[gene=chr1_f_c295][PH=7][PH0=0.18][P=8.59e-03]	+	Plcl1	intron
chr1	55794643	55794667	121340[gene=chr1_f_c295][PH=9][PH0=0.18][P=4.75e-06]	+	Plcl1	intron
chr1	55808395	55808398	121510[gene=chr1_f_c295][PH=75][PH0=0.18][P=1.67e-10]	+	Plcl1	3'UTR
chr1	55808524	55808526	121551[gene=chr1_f_c295][PH=8][PH0=0.18][P=2.16e-04]	+	Plcl1	3'UTR
chr1	55808754	55808758	121584[gene=chr1_f_c295][PH=39][PH0=0.18][P=1.67e-10]	+	Plcl1	3'UTR
chr1	55808947	55808951	121665[gene=chr1_f_c295][PH=225][PH0=0.18][P=1.67e-10]	+	Plcl1	3'UTR
chr1	55809359	55809371	121791[gene=chr1_f_c295][PH=72][PH0=0.18][P=1.67e-10]	+	Plcl1	3'UTR
chr1	55809543	55809544	121838[gene=chr1_f_c295][PH=22][PH0=0.18][P=1.67e-10]	+	Plcl1	3'UTR
chr1	55809714	55809717	121887[gene=chr1_f_c295][PH=28][PH0=0.18][P=1.67e-10]	+	Plcl1	3'UTR
chr1	55810161	55810166	121939[gene=chr1_f_c295][PH=20][PH0=0.18][P=1.67e-10]	+	Plcl1	3'UTR
chr1	55810299	55810301	121975[gene=chr1_f_c295][PH=17][PH0=0.18][P=1.67e-10]	+	Plcl1	3'UTR
chr1	55810664	55810672	122021[gene=chr1_f_c295][PH=16][PH0=0.18][P=1.67e-10]	+	Plcl1	3'UTR
chr1	55810743	55810766	122041[gene=chr1_f_c295][PH=7][PH0=0.18][P=8.59e-03]	+	Plcl1	3'UTR
chr1	55810889	55810894	122070[gene=chr1_f_c295][PH=21][PH0=0.18][P=1.67e-10]	+	Plcl1	3'UTR
chr1	55812402	55812407	122123[gene=chr1_f_c295][PH=8][PH0=0.18][P=2.16e-04]	+		downstream_10k
chr1	57435870	57435895	122405[gene=chr1_f_c295][PH=8][PH0=0.18][P=2.16e-04]	+	1700066M21Rik	intron
chr1	57440384	57440399	122503[gene=chr1_f_c295][PH=47][PH0=0.18][P=1.67e-10]	+	1700066M21Rik	CDS
chr1	57440837	57440839	122568[gene=chr1_f_c295][PH=24][PH0=0.18][P=1.67e-10]	+	1700066M21Rik	3'UTR||intron
chr1	57441077	57441089	122644[gene=chr1_f_c295][PH=20][PH0=0.18][P=1.67e-10]	+	1700066M21Rik	3'UTR||intron
chr1	57441288	57441289	122682[gene=chr1_f_c295][PH=22][PH0=0.18][P=1.67e-10]	+	1700066M21Rik	3'UTR||intron
chr1	57441367	57441370	122708[gene=chr1_f_c295][PH=18][PH0=0.18][P=1.67e-10]	+	1700066M21Rik	3'UTR||intron
chr1	57441547	57441548	122763[gene=chr1_f_c295][PH=73][PH0=0.18][P=1.67e-10]	+	1700066M21Rik	3'UTR||intron
chr1	57441719	57441723	122813[gene=chr1_f_c295][PH=24][PH0=0.18][P=1.67e-10]	+	1700066M21Rik	3'UTR||intron
chr1	57441816	57441825	122842[gene=chr1_f_c295][PH=13][PH0=0.18][P=1.67e-10]	+	1700066M21Rik	3'UTR||intron
chr1	57441988	57442001	122894[gene=chr1_f_c295][PH=32][PH0=0.18][P=1.67e-10]	+	1700066M21Rik	3'UTR||intron
chr1	57474232	57474238	123138[gene=chr1_f_c295][PH=19][PH0=0.18][P=1.67e-10]	+		exon_unclassified||downstream_10k
chr1	57474530	57474537	123179[gene=chr1_f_c295][PH=9][PH0=0.18][P=4.75e-06]	+		exon_unclassified||downstream_10k
chr1	57474748	57474750	123238[gene=chr1_f_c295][PH=23][PH0=0.18][P=1.67e-10]	+		exon_unclassified||downstream_10k
chr1	57866396	57866397	123486[gene=chr1_f_c295][PH=10][PH0=0.18][P=9.26e-08]	+	Spats2l	intron
chr1	57881697	57881720	123673[gene=chr1_f_c295][PH=8][PH0=0.18][P=2.16e-04]	+	Spats2l	intron
chr1	57888526	57888545	123733[gene=chr1_f_c295][PH=8][PH0=0.18][P=2.16e-04]	+	Spats2l	intron
chr1	57912818	57912842	123805[gene=chr1_f_c295][PH=14][PH0=0.18][P=1.67e-10]	+	Spats2l	intron
chr1	57913000	57913016	123822[gene=chr1_f_c295][PH=7][PH0=0.18][P=8.59e-03]	+	Spats2l	intron
chr1	57949454	57949455	123982[gene=chr1_f_c295][PH=54][PH0=0.18][P=1.67e-10]	+	Spats2l	intron
chr1	57950174	57950176	124048[gene=chr1_f_c295][PH=8][PH0=0.18][P=2.16e-04]	+	Spats2l	intron
chr1	57955849	57955866	124134[gene=chr1_f_c295][PH=14][PH0=0.18][P=1.67e-10]	+	Spats2l	intron
chr1	57955926	57955942	124154[gene=chr1_f_c295][PH=11][PH0=0.18][P=1.84e-09]	+	Spats2l	intron
chr1	57993323	57993325	124316[gene=chr1_f_c295][PH=8][PH0=0.18][P=2.16e-04]	+	Spats2l	intron
chr1	58003548	58003549	124471[gene=chr1_f_c295][PH=43][PH0=0.18][P=1.67e-10]	+	Spats2l	3'UTR
chr1	58003998	58003999	124542[gene=chr1_f_c295][PH=8][PH0=0.18][P=2.16e-04]	+	Spats2l	3'UTR
chr1	58004086	58004108	124556[gene=chr1_f_c295][PH=7][PH0=0.18][P=8.59e-03]	+	Spats2l	3'UTR
chr1	58004218	58004221	124579[gene=chr1_f_c295][PH=14][PH0=0.18][P=1.67e-10]	+	Spats2l	3'UTR
chr1	58005249	58005250	124648[gene=chr1_f_c295][PH=7][PH0=0.18][P=8.59e-03]	+		downstream_10k
chr1	58070433	58070445	124664[gene=chr1_f_c295][PH=7][PH0=0.18][P=8.59e-03]	+	Sgol2	CDS
chr1	58089101	58089110	124730[gene=chr1_f_c295][PH=8][PH0=0.18][P=2.16e-04]	+	Aox1	intron
chr1	58297429	58297449	124902[gene=chr1_f_c295][PH=7][PH0=0.18][P=8.59e-03]	+	Aox4	intron
chr1	58458007	58458043	124958[gene=chr1_f_c295][PH=9][PH0=0.18][P=4.75e-06]	+	Bzw1	CDS
chr1	58458227	58458228	124991[gene=chr1_f_c295][PH=86][PH0=0.18][P=1.67e-10]	+	Bzw1	CDS
chr1	58459793	58459810	125040[gene=chr1_f_c295][PH=15][PH0=0.18][P=1.67e-10]	+	Bzw1	CDS
chr1	58460491	58460493	125060[gene=chr1_f_c295][PH=7][PH0=0.18][P=8.59e-03]	+	Bzw1	CDS
chr1	58460548	58460551	125076[gene=chr1_f_c295][PH=26][PH0=0.18][P=1.67e-10]	+	Bzw1	CDS
chr1	58461962	58462008	125100[gene=chr1_f_c295][PH=22][PH0=0.18][P=1.67e-10]	+	Bzw1	3'UTR
chr1	58462071	58462073	125120[gene=chr1_f_c295][PH=7][PH0=0.18][P=8.59e-03]	+	Bzw1	3'UTR
chr1	58462128	58462132	125129[gene=chr1_f_c295][PH=9][PH0=0.18][P=4.75e-06]	+	Bzw1	3'UTR
chr1	58462207	58462209	125164[gene=chr1_f_c295][PH=58][PH0=0.18][P=1.67e-10]	+	Bzw1	3'UTR
chr1	58462425	58462426	125247[gene=chr1_f_c295][PH=125][PH0=0.18][P=1.67e-10]	+	Bzw1	3'UTR
chr1	58462536	58462557	125311[gene=chr1_f_c295][PH=7][PH0=0.18][P=8.59e-03]	+	Bzw1	3'UTR
chr1	58462812	58462813	125406[gene=chr1_f_c295][PH=71][PH0=0.18][P=1.67e-10]	+	Bzw1	3'UTR
chr1	58463077	58463081	125526[gene=chr1_f_c295][PH=9][PH0=0.18][P=4.75e-06]	+	Bzw1	3'UTR
chr1	58463377	58463378	125539[gene=chr1_f_c295][PH=7][PH0=0.18][P=8.59e-03]	+	Bzw1	3'UTR
chr1	58463603	58463605	125680[gene=chr1_f_c295][PH=142][PH0=0.18][P=1.67e-10]	+		downstream_10k
chr1	58463733	58463737	125741[gene=chr1_f_c295][PH=14][PH0=0.18][P=1.67e-10]	+		downstream_10k
chr1	58463873	58463883	125802[gene=chr1_f_c295][PH=134][PH0=0.18][P=1.67e-10]	+		downstream_10k
chr1	58464065	58464066	125915[gene=chr1_f_c295][PH=101][PH0=0.18][P=1.67e-10]	+		downstream_10k
chr1	58518292	58518293	126116[gene=chr1_f_c295][PH=95][PH0=0.18][P=1.67e-10]	+	Nif3l1	3'UTR
chr1	58520030	58520040	126194[gene=chr1_f_c295][PH=8][PH0=0.18][P=2.16e-04]	+	Nif3l1	intron
chr1	58520088	58520089	126202[gene=chr1_f_c295][PH=7][PH0=0.18][P=8.59e-03]	+	Nif3l1	intron
chr1	58647832	58647856	126344[gene=chr1_f_c295][PH=16][PH0=0.18][P=1.67e-10]	+	Ndufb3	intron
chr1	58811227	58811232	126530[gene=chr1_f_c295][PH=10][PH0=0.18][P=9.26e-08]	+	Cflar	3'UTR
chr1	59037564	59037566	126669[gene=chr1_f_c295][PH=8][PH0=0.18][P=2.16e-04]	+	Stradb	intron
chr1	59037636	59037640	126697[gene=chr1_f_c295][PH=26][PH0=0.18][P=1.67e-10]	+	Stradb	intron
chr1	59048155	59048157	126839[gene=chr1_f_c295][PH=19][PH0=0.18][P=1.67e-10]	+	Stradb	3'UTR
chr1	59048817	59048820	126865[gene=chr1_f_c295][PH=11][PH0=0.18][P=1.84e-09]	+	Stradb	5'UTR
chr1	59051162	59051176	126926[gene=chr1_f_c295][PH=29][PH0=0.18][P=1.67e-10]	+	Stradb	CDS
chr1	59051310	59051315	126962[gene=chr1_f_c295][PH=80][PH0=0.18][P=1.67e-10]	+	Stradb	3'UTR
chr1	59051827	59051840	127108[gene=chr1_f_c295][PH=9][PH0=0.18][P=4.75e-06]	+	Stradb	3'UTR
chr1	59051932	59051936	127160[gene=chr1_f_c295][PH=318][PH0=0.18][P=1.67e-10]	+	Stradb	3'UTR
chr1	59411121	59411122	127275[gene=chr1_f_c295][PH=7][PH0=0.18][P=8.59e-03]	+		downstream_10k
chr1	59650992	59651017	127411[gene=chr1_f_c295][PH=7][PH0=0.18][P=8.59e-03]	+	Gm973	intron
chr1	59692964	59692977	127455[gene=chr1_f_c295][PH=10][PH0=0.18][P=9.26e-08]	+		downstream_10k
chr1	59694920	59694929	127513[gene=chr1_f_c295][PH=7][PH0=0.18][P=8.59e-03]	+		downstream_10k
chr1	59748811	59748851	127636[gene=chr1_f_c295][PH=19][PH0=0.18][P=1.67e-10]	+	Snord70	intron
chr1	59749401	59749416	127664[gene=chr1_f_c295][PH=54][PH0=0.18][P=1.67e-10]	+	Nop58	exon_unclassified
chr1	59761649	59761679	127712[gene=chr1_f_c295][PH=17][PH0=0.18][P=1.67e-10]	+	Snord11	intron
chr1	59764509	59764526	127752[gene=chr1_f_c295][PH=11][PH0=0.18][P=1.84e-09]	+	Nop58	intron
chr1	59764814	59764829	127779[gene=chr1_f_c295][PH=37][PH0=0.18][P=1.67e-10]	+	Nop58	intron
chr1	59768206	59768208	127862[gene=chr1_f_c295][PH=43][PH0=0.18][P=1.67e-10]	+	Nop58	3'UTR
chr1	59769918	59769931	127964[gene=chr1_f_c295][PH=11][PH0=0.18][P=1.84e-09]	+		downstream_10k
chr1	59770416	59770420	128011[gene=chr1_f_c295][PH=15][PH0=0.18][P=1.67e-10]	+		downstream_10k
chr1	59770783	59770796	128045[gene=chr1_f_c295][PH=14][PH0=0.18][P=1.67e-10]	+		downstream_10k
chr1	59771332	59771334	128099[gene=chr1_f_c295][PH=21][PH0=0.18][P=1.67e-10]	+		downstream_10k
chr1	59771508	59771509	128121[gene=chr1_f_c295][PH=7][PH0=0.18][P=8.59e-03]	+		downstream_10k
chr1	59772047	59772057	128166[gene=chr1_f_c295][PH=28][PH0=0.18][P=1.67e-10]	+		downstream_10k
chr1	59772345	59772351	128190[gene=chr1_f_c295][PH=8][PH0=0.18][P=2.16e-04]	+		downstream_10k
chr1	59772534	59772538	128215[gene=chr1_f_c295][PH=23][PH0=0.18][P=1.67e-10]	+		downstream_10k
chr1	59772680	59772687	128256[gene=chr1_f_c295][PH=23][PH0=0.18][P=1.67e-10]	+		downstream_10k
chr1	59772959	59772963	128323[gene=chr1_f_c295][PH=27][PH0=0.18][P=1.67e-10]	+		downstream_10k
chr1	59773047	59773057	128349[gene=chr1_f_c295][PH=20][PH0=0.18][P=1.67e-10]	+		downstream_10k
chr1	59773132	59773147	128370[gene=chr1_f_c295][PH=10][PH0=0.18][P=9.26e-08]	+		downstream_10k
chr1	59773313	59773327	128397[gene=chr1_f_c295][PH=8][PH0=0.18][P=2.16e-04]	+		downstream_10k
chr1	59773508	59773521	128419[gene=chr1_f_c295][PH=17][PH0=0.18][P=1.67e-10]	+		downstream_10k
chr1	59774777	59774780	128457[gene=chr1_f_c295][PH=13][PH0=0.18][P=1.67e-10]	+		downstream_10k
chr1	59775159	59775176	128489[gene=chr1_f_c295][PH=13][PH0=0.18][P=1.67e-10]	+		downstream_10k
chr1	59821233	59821239	128566[gene=chr1_f_c295][PH=14][PH0=0.18][P=1.67e-10]	+	Bmpr2	5'UTR||intron
chr1	59821340	59821345	128597[gene=chr1_f_c295][PH=26][PH0=0.18][P=1.67e-10]	+	Bmpr2	5'UTR||intron
chr1	59821427	59821443	128624[gene=chr1_f_c295][PH=7][PH0=0.18][P=8.59e-03]	+	Bmpr2	5'UTR||intron
chr1	59821501	59821503	128644[gene=chr1_f_c295][PH=16][PH0=0.18][P=1.67e-10]	+	Bmpr2	CDS
chr1	59829812	59829814	128746[gene=chr1_f_c295][PH=83][PH0=0.18][P=1.67e-10]	+	Bmpr2	intron
chr1	59865062	59865068	129030[gene=chr1_f_c295][PH=7][PH0=0.18][P=8.59e-03]	+	Bmpr2	intron
chr1	59870477	59870479	129079[gene=chr1_f_c295][PH=43][PH0=0.18][P=1.67e-10]	+	Bmpr2	CDS
chr1	59872218	59872219	129201[gene=chr1_f_c295][PH=109][PH0=0.18][P=1.67e-10]	+	Bmpr2	CDS
chr1	59882409	59882430	129283[gene=chr1_f_c295][PH=8][PH0=0.18][P=2.16e-04]	+	Bmpr2	intron
chr1	59892565	59892580	129357[gene=chr1_f_c295][PH=7][PH0=0.18][P=8.59e-03]	+	Bmpr2	intron
chr1	59898329	59898332	129468[gene=chr1_f_c295][PH=192][PH0=0.18][P=1.67e-10]	+	Bmpr2	CDS
chr1	59899172	59899179	129529[gene=chr1_f_c295][PH=15][PH0=0.18][P=1.67e-10]	+	Bmpr2	intron
chr1	59899257	59899268	129547[gene=chr1_f_c295][PH=9][PH0=0.18][P=4.75e-06]	+	Bmpr2	intron
chr1	59899622	59899644	129572[gene=chr1_f_c295][PH=14][PH0=0.18][P=1.67e-10]	+	Bmpr2	CDS
chr1	59902474	59902475	129646[gene=chr1_f_c295][PH=112][PH0=0.18][P=1.67e-10]	+	Bmpr2	CDS
chr1	59902629	59902643	129702[gene=chr1_f_c295][PH=7][PH0=0.18][P=8.59e-03]	+	Bmpr2	intron
chr1	59903781	59903804	129719[gene=chr1_f_c295][PH=7][PH0=0.18][P=8.59e-03]	+	Bmpr2	intron
chr1	59903945	59903946	129737[gene=chr1_f_c295][PH=21][PH0=0.18][P=1.67e-10]	+	Bmpr2	CDS
chr1	59906838	59906863	129815[gene=chr1_f_c295][PH=12][PH0=0.18][P=1.67e-10]	+	Bmpr2	intron
chr1	59908076	59908092	129846[gene=chr1_f_c295][PH=9][PH0=0.18][P=4.75e-06]	+	Bmpr2	CDS
chr1	59909184	59909196	129875[gene=chr1_f_c295][PH=8][PH0=0.18][P=2.16e-04]	+	Bmpr2	CDS
chr1	59916106	59916107	129947[gene=chr1_f_c295][PH=10][PH0=0.18][P=9.26e-08]	+	Bmpr2	CDS
chr1	59916982	59916991	129978[gene=chr1_f_c295][PH=19][PH0=0.18][P=1.67e-10]	+	Bmpr2	intron
chr1	59920717	59920720	130034[gene=chr1_f_c295][PH=13][PH0=0.18][P=1.67e-10]	+	Bmpr2	CDS
chr1	59924268	59924269	130109[gene=chr1_f_c295][PH=215][PH0=0.18][P=1.67e-10]	+	Bmpr2	CDS
chr1	59924562	59924577	130279[gene=chr1_f_c295][PH=11][PH0=0.18][P=1.84e-09]	+	Bmpr2	CDS
chr1	59924602	59924609	130289[gene=chr1_f_c295][PH=7][PH0=0.18][P=8.59e-03]	+	Bmpr2	CDS
chr1	59924815	59924816	130333[gene=chr1_f_c295][PH=39][PH0=0.18][P=1.67e-10]	+	Bmpr2	CDS
chr1	59925143	59925166	130451[gene=chr1_f_c295][PH=10][PH0=0.18][P=9.26e-08]	+	Bmpr2	CDS
chr1	59925263	59925270	130472[gene=chr1_f_c295][PH=7][PH0=0.18][P=8.59e-03]	+	Bmpr2	CDS
chr1	59925358	59925359	130496[gene=chr1_f_c295][PH=22][PH0=0.18][P=1.67e-10]	+	Bmpr2	CDS
chr1	59925515	59925535	130528[gene=chr1_f_c295][PH=12][PH0=0.18][P=1.67e-10]	+	Bmpr2	intron
chr1	59927107	59927119	130572[gene=chr1_f_c295][PH=15][PH0=0.18][P=1.67e-10]	+	Bmpr2	CDS
chr1	59931311	59931312	133330[gene=chr1_f_c295][PH=1335][PH0=0.18][P=1.67e-10]	+	Bmpr2	3'UTR||intron
chr1	59932188	59932190	134003[gene=chr1_f_c295][PH=547][PH0=0.18][P=1.67e-10]	+	Bmpr2	3'UTR||intron
chr1	59932977	59932978	134492[gene=chr1_f_c295][PH=578][PH0=0.18][P=1.67e-10]	+	Bmpr2	3'UTR||intron
chr1	59934250	59934252	135250[gene=chr1_f_c295][PH=283][PH0=0.18][P=1.67e-10]	+	Bmpr2	3'UTR||intron
chr1	59994383	59994392	135672[gene=chr1_f_c295][PH=7][PH0=0.18][P=8.59e-03]	+	Fam117b	intron
chr1	59996112	59996124	135716[gene=chr1_f_c295][PH=30][PH0=0.18][P=1.67e-10]	+	Fam117b	intron
chr1	59996379	59996407	135744[gene=chr1_f_c295][PH=11][PH0=0.18][P=1.84e-09]	+	Fam117b	intron
chr1	60003009	60003027	135832[gene=chr1_f_c295][PH=7][PH0=0.18][P=8.59e-03]	+	Fam117b	intron
chr1	60003043	60003053	135840[gene=chr1_f_c295][PH=7][PH0=0.18][P=8.59e-03]	+	Fam117b	intron
chr1	60005959	60005961	135918[gene=chr1_f_c295][PH=14][PH0=0.18][P=1.67e-10]	+	Fam117b	CDS
chr1	60006264	60006275	135941[gene=chr1_f_c295][PH=10][PH0=0.18][P=9.26e-08]	+	Fam117b	intron
chr1	60009834	60009844	136010[gene=chr1_f_c295][PH=36][PH0=0.18][P=1.67e-10]	+	Fam117b	CDS
chr1	60015225	60015227	136051[gene=chr1_f_c295][PH=11][PH0=0.18][P=1.84e-09]	+	Fam117b	CDS
chr1	60020042	60020048	136107[gene=chr1_f_c295][PH=19][PH0=0.18][P=1.67e-10]	+	Fam117b	intron
chr1	60025830	60025842	136201[gene=chr1_f_c295][PH=14][PH0=0.18][P=1.67e-10]	+	Fam117b	CDS
chr1	60027491	60027507	136236[gene=chr1_f_c295][PH=8][PH0=0.18][P=2.16e-04]	+	Fam117b	CDS
chr1	60032049	60032071	136284[gene=chr1_f_c295][PH=7][PH0=0.18][P=8.59e-03]	+	Fam117b	intron
chr1	60033420	60033421	136322[gene=chr1_f_c295][PH=15][PH0=0.18][P=1.67e-10]	+	Fam117b	intron
chr1	60038284	60038285	136412[gene=chr1_f_c295][PH=9][PH0=0.18][P=4.75e-06]	+	Fam117b	CDS
chr1	60038414	60038415	136445[gene=chr1_f_c295][PH=27][PH0=0.18][P=1.67e-10]	+	Fam117b	CDS
chr1	60038613	60038622	136487[gene=chr1_f_c295][PH=14][PH0=0.18][P=1.67e-10]	+	Fam117b	3'UTR
chr1	60038981	60038984	136566[gene=chr1_f_c295][PH=48][PH0=0.18][P=1.67e-10]	+	Fam117b	3'UTR
chr1	60039133	60039140	136602[gene=chr1_f_c295][PH=12][PH0=0.18][P=1.67e-10]	+	Fam117b	3'UTR
chr1	60039476	60039487	136656[gene=chr1_f_c295][PH=32][PH0=0.18][P=1.67e-10]	+	Fam117b	3'UTR
chr1	60039639	60039641	136694[gene=chr1_f_c295][PH=9][PH0=0.18][P=4.75e-06]	+	Fam117b	3'UTR
chr1	60039795	60039796	136731[gene=chr1_f_c295][PH=49][PH0=0.18][P=1.67e-10]	+	Fam117b	3'UTR
chr1	60039877	60039888	136759[gene=chr1_f_c295][PH=8][PH0=0.18][P=2.16e-04]	+	Fam117b	3'UTR
chr1	60040017	60040019	136801[gene=chr1_f_c295][PH=29][PH0=0.18][P=1.67e-10]	+	Fam117b	3'UTR
chr1	60040143	60040148	136846[gene=chr1_f_c295][PH=24][PH0=0.18][P=1.67e-10]	+	Fam117b	3'UTR
chr1	60040387	60040388	136888[gene=chr1_f_c295][PH=25][PH0=0.18][P=1.67e-10]	+	Fam117b	3'UTR
chr1	60040641	60040656	136918[gene=chr1_f_c295][PH=9][PH0=0.18][P=4.75e-06]	+	Fam117b	3'UTR
chr1	60040754	60040755	136944[gene=chr1_f_c295][PH=25][PH0=0.18][P=1.67e-10]	+	Fam117b	3'UTR
chr1	60040869	60040885	136968[gene=chr1_f_c295][PH=10][PH0=0.18][P=9.26e-08]	+	Fam117b	3'UTR
chr1	60041192	60041193	137037[gene=chr1_f_c295][PH=26][PH0=0.18][P=1.67e-10]	+	Fam117b	3'UTR
chr1	60041574	60041585	137090[gene=chr1_f_c295][PH=9][PH0=0.18][P=4.75e-06]	+	Fam117b	3'UTR
chr1	60041795	60041811	137114[gene=chr1_f_c295][PH=10][PH0=0.18][P=9.26e-08]	+	Fam117b	3'UTR
chr1	60042085	60042090	137154[gene=chr1_f_c295][PH=21][PH0=0.18][P=1.67e-10]	+	Fam117b	3'UTR
chr1	60166151	60166173	137255[gene=chr1_f_c295][PH=9][PH0=0.18][P=4.75e-06]	+	Carf	CDS||5'UTR
chr1	60207765	60207776	137504[gene=chr1_f_c295][PH=10][PH0=0.18][P=9.26e-08]	+	Carf	3'UTR
chr1	60208097	60208101	137530[gene=chr1_f_c295][PH=13][PH0=0.18][P=1.67e-10]	+		downstream_10k
chr1	60208469	60208478	137560[gene=chr1_f_c295][PH=8][PH0=0.18][P=2.16e-04]	+		downstream_10k
chr1	60209042	60209064	137597[gene=chr1_f_c295][PH=8][PH0=0.18][P=2.16e-04]	+		downstream_10k
chr1	60210363	60210371	137672[gene=chr1_f_c295][PH=11][PH0=0.18][P=1.84e-09]	+		downstream_10k
chr1	60239863	60239869	137749[gene=chr1_f_c295][PH=24][PH0=0.18][P=1.67e-10]	+	Nbeal1	intron
chr1	60252874	60252883	137859[gene=chr1_f_c295][PH=26][PH0=0.18][P=1.67e-10]	+	Nbeal1	intron
chr1	60254794	60254811	137922[gene=chr1_f_c295][PH=14][PH0=0.18][P=1.67e-10]	+	Nbeal1	intron
chr1	60256841	60256845	137972[gene=chr1_f_c295][PH=12][PH0=0.18][P=1.67e-10]	+	Nbeal1	intron
chr1	60261149	60261161	138043[gene=chr1_f_c295][PH=7][PH0=0.18][P=8.59e-03]	+	Nbeal1	intron
chr1	60264048	60264060	138084[gene=chr1_f_c295][PH=7][PH0=0.18][P=8.59e-03]	+	Nbeal1	intron
chr1	60264474	60264495	138117[gene=chr1_f_c295][PH=11][PH0=0.18][P=1.84e-09]	+	Nbeal1	intron
chr1	60266140	60266161	138155[gene=chr1_f_c295][PH=8][PH0=0.18][P=2.16e-04]	+	Nbeal1	intron
chr1	60277473	60277489	138236[gene=chr1_f_c295][PH=8][PH0=0.18][P=2.16e-04]	+	Nbeal1	intron
chr1	60279141	60279147	138264[gene=chr1_f_c295][PH=10][PH0=0.18][P=9.26e-08]	+	Nbeal1	CDS
chr1	60279662	60279673	138297[gene=chr1_f_c295][PH=17][PH0=0.18][P=1.67e-10]	+	Nbeal1	intron
chr1	60281154	60281165	138355[gene=chr1_f_c295][PH=26][PH0=0.18][P=1.67e-10]	+	Nbeal1	intron
chr1	60281362	60281372	138392[gene=chr1_f_c295][PH=24][PH0=0.18][P=1.67e-10]	+	Nbeal1	intron
chr1	60281541	60281546	138439[gene=chr1_f_c295][PH=53][PH0=0.18][P=1.67e-10]	+	Nbeal1	CDS
chr1	60283587	60283589	138499[gene=chr1_f_c295][PH=10][PH0=0.18][P=9.26e-08]	+	Nbeal1	intron
chr1	60283970	60283975	138534[gene=chr1_f_c295][PH=17][PH0=0.18][P=1.67e-10]	+	Nbeal1	intron
chr1	60284025	60284037	138548[gene=chr1_f_c295][PH=7][PH0=0.18][P=8.59e-03]	+	Nbeal1	intron
chr1	60284230	60284244	138582[gene=chr1_f_c295][PH=40][PH0=0.18][P=1.67e-10]	+	Nbeal1	intron
chr1	60285481	60285495	138656[gene=chr1_f_c295][PH=8][PH0=0.18][P=2.16e-04]	+	Nbeal1	exon_unclassified
chr1	60292065	60292067	138744[gene=chr1_f_c295][PH=24][PH0=0.18][P=1.67e-10]	+	Nbeal1	CDS
chr1	60292340	60292344	138800[gene=chr1_f_c295][PH=8][PH0=0.18][P=2.16e-04]	+	Nbeal1	CDS
chr1	60293949	60293969	138828[gene=chr1_f_c295][PH=28][PH0=0.18][P=1.67e-10]	+	Nbeal1	CDS
chr1	60295147	60295148	138910[gene=chr1_f_c295][PH=54][PH0=0.18][P=1.67e-10]	+	Nbeal1	intron
chr1	60295310	60295324	138961[gene=chr1_f_c295][PH=11][PH0=0.18][P=1.84e-09]	+	Nbeal1	intron
chr1	60295521	60295522	139005[gene=chr1_f_c295][PH=48][PH0=0.18][P=1.67e-10]	+	Nbeal1	CDS
chr1	60295840	60295842	139072[gene=chr1_f_c295][PH=48][PH0=0.18][P=1.67e-10]	+	Nbeal1	intron
chr1	60314108	60314126	139235[gene=chr1_f_c295][PH=7][PH0=0.18][P=8.59e-03]	+	Nbeal1	intron
chr1	60324516	60324522	139441[gene=chr1_f_c295][PH=8][PH0=0.18][P=2.16e-04]	+	Nbeal1	intron
chr1	60327857	60327869	139495[gene=chr1_f_c295][PH=8][PH0=0.18][P=2.16e-04]	+	Nbeal1	intron
chr1	60334848	60334852	139647[gene=chr1_f_c295][PH=12][PH0=0.18][P=1.67e-10]	+	Nbeal1	CDS
chr1	60336580	60336594	139689[gene=chr1_f_c295][PH=17][PH0=0.18][P=1.67e-10]	+	Nbeal1	CDS||5'UTR
chr1	60336677	60336690	139706[gene=chr1_f_c295][PH=15][PH0=0.18][P=1.67e-10]	+	Nbeal1	intron
chr1	60336831	60336838	139735[gene=chr1_f_c295][PH=14][PH0=0.18][P=1.67e-10]	+	Nbeal1	intron
chr1	60337056	60337072	139769[gene=chr1_f_c295][PH=16][PH0=0.18][P=1.67e-10]	+	Nbeal1	intron
chr1	60337279	60337293	139798[gene=chr1_f_c295][PH=7][PH0=0.18][P=8.59e-03]	+	Nbeal1	intron
chr1	60337345	60337347	139808[gene=chr1_f_c295][PH=11][PH0=0.18][P=1.84e-09]	+	Nbeal1	intron
chr1	60337811	60337816	139832[gene=chr1_f_c295][PH=8][PH0=0.18][P=2.16e-04]	+	Nbeal1	intron
chr1	60339474	60339481	139884[gene=chr1_f_c295][PH=7][PH0=0.18][P=8.59e-03]	+	Nbeal1	intron
chr1	60339674	60339678	139934[gene=chr1_f_c295][PH=41][PH0=0.18][P=1.67e-10]	+	Nbeal1	intron
chr1	60340876	60340887	139975[gene=chr1_f_c295][PH=8][PH0=0.18][P=2.16e-04]	+	Nbeal1	CDS
chr1	60348694	60348715	140041[gene=chr1_f_c295][PH=11][PH0=0.18][P=1.84e-09]	+	Nbeal1	CDS
chr1	60352800	60352818	140069[gene=chr1_f_c295][PH=14][PH0=0.18][P=1.67e-10]	+	Nbeal1	CDS
chr1	60357179	60357190	140098[gene=chr1_f_c295][PH=7][PH0=0.18][P=8.59e-03]	+	Nbeal1	intron
chr1	60360383	60360399	140171[gene=chr1_f_c295][PH=7][PH0=0.18][P=8.59e-03]	+	Nbeal1	intron
chr1	60367124	60367142	140234[gene=chr1_f_c295][PH=33][PH0=0.18][P=1.67e-10]	+	Nbeal1	CDS
chr1	60370256	60370269	140284[gene=chr1_f_c295][PH=11][PH0=0.18][P=1.84e-09]	+	Nbeal1	intron
chr1	60370353	60370367	140305[gene=chr1_f_c295][PH=21][PH0=0.18][P=1.67e-10]	+	Nbeal1	intron
chr1	60372677	60372695	140391[gene=chr1_f_c295][PH=10][PH0=0.18][P=9.26e-08]	+	Nbeal1	intron
chr1	60384996	60385014	140475[gene=chr1_f_c295][PH=8][PH0=0.18][P=2.16e-04]	+	Nbeal1	CDS
chr1	60388396	60388402	140563[gene=chr1_f_c295][PH=79][PH0=0.18][P=1.67e-10]	+	Nbeal1	3'UTR
chr1	60388742	60388749	140620[gene=chr1_f_c295][PH=7][PH0=0.18][P=8.59e-03]	+	Nbeal1	3'UTR
chr1	60388846	60388847	140637[gene=chr1_f_c295][PH=19][PH0=0.18][P=1.67e-10]	+	Nbeal1	3'UTR
chr1	60389437	60389452	140683[gene=chr1_f_c295][PH=22][PH0=0.18][P=1.67e-10]	+	Nbeal1	3'UTR
chr1	60389859	60389866	140728[gene=chr1_f_c295][PH=11][PH0=0.18][P=1.84e-09]	+	Nbeal1	3'UTR
chr1	60390195	60390196	140779[gene=chr1_f_c295][PH=49][PH0=0.18][P=1.67e-10]	+	Nbeal1	3'UTR
chr1	60390375	60390378	140832[gene=chr1_f_c295][PH=28][PH0=0.18][P=1.67e-10]	+	Nbeal1	3'UTR
chr1	60390560	60390565	140872[gene=chr1_f_c295][PH=11][PH0=0.18][P=1.84e-09]	+	Nbeal1	3'UTR
chr1	60390631	60390632	140889[gene=chr1_f_c295][PH=24][PH0=0.18][P=1.67e-10]	+	Nbeal1	3'UTR
chr1	60391303	60391312	140945[gene=chr1_f_c295][PH=21][PH0=0.18][P=1.67e-10]	+	Nbeal1	3'UTR
chr1	60391556	60391562	141018[gene=chr1_f_c295][PH=87][PH0=0.18][P=1.67e-10]	+		downstream_10k||upstream_10k
chr1	60391647	60391659	141060[gene=chr1_f_c295][PH=14][PH0=0.18][P=1.67e-10]	+		downstream_10k||upstream_10k
chr1	60391726	60391731	141080[gene=chr1_f_c295][PH=12][PH0=0.18][P=1.67e-10]	+		downstream_10k||upstream_10k
chr1	60391880	60391886	141124[gene=chr1_f_c295][PH=30][PH0=0.18][P=1.67e-10]	+		downstream_10k||upstream_10k
chr1	60392115	60392122	141188[gene=chr1_f_c295][PH=18][PH0=0.18][P=1.67e-10]	+		downstream_10k||upstream_10k
chr1	60392697	60392707	141243[gene=chr1_f_c295][PH=11][PH0=0.18][P=1.84e-09]	+		downstream_10k||upstream_10k
chr1	60392739	60392741	141250[gene=chr1_f_c295][PH=7][PH0=0.18][P=8.59e-03]	+		downstream_10k||upstream_10k
chr1	60392833	60392834	141264[gene=chr1_f_c295][PH=8][PH0=0.18][P=2.16e-04]	+		downstream_10k||upstream_10k
chr1	60392909	60392916	141285[gene=chr1_f_c295][PH=31][PH0=0.18][P=1.67e-10]	+		downstream_10k||upstream_10k
chr1	60393128	60393130	141355[gene=chr1_f_c295][PH=39][PH0=0.18][P=1.67e-10]	+		downstream_10k||upstream_10k
chr1	60393227	60393237	141389[gene=chr1_f_c295][PH=14][PH0=0.18][P=1.67e-10]	+		downstream_10k||upstream_10k
chr1	60393416	60393427	141418[gene=chr1_f_c295][PH=10][PH0=0.18][P=9.26e-08]	+		downstream_10k||upstream_10k
chr1	60393788	60393789	141496[gene=chr1_f_c295][PH=40][PH0=0.18][P=1.67e-10]	+		downstream_10k||upstream_10k
chr1	60393844	60393869	141530[gene=chr1_f_c295][PH=19][PH0=0.18][P=1.67e-10]	+		downstream_10k||upstream_10k
chr1	60394057	60394058	141613[gene=chr1_f_c295][PH=401][PH0=0.18][P=1.67e-10]	+		downstream_10k||upstream_10k
chr1	60394145	60394163	141677[gene=chr1_f_c295][PH=12][PH0=0.18][P=1.67e-10]	+		downstream_10k||upstream_10k
chr1	60394380	60394381	141711[gene=chr1_f_c295][PH=18][PH0=0.18][P=1.67e-10]	+		downstream_10k||upstream_10k
chr1	60394543	60394550	141736[gene=chr1_f_c295][PH=7][PH0=0.18][P=8.59e-03]	+		downstream_10k||upstream_10k
chr1	60394618	60394627	141752[gene=chr1_f_c295][PH=11][PH0=0.18][P=1.84e-09]	+		downstream_10k||upstream_10k
chr1	60394819	60394826	141779[gene=chr1_f_c295][PH=9][PH0=0.18][P=4.75e-06]	+		downstream_10k||upstream_10k
chr1	60444236	60444251	141916[gene=chr1_f_c295][PH=15][PH0=0.18][P=1.67e-10]	+		downstream_10k
chr1	60444721	60444724	141957[gene=chr1_f_c295][PH=34][PH0=0.18][P=1.67e-10]	+		downstream_10k
chr1	60444819	60444835	141988[gene=chr1_f_c295][PH=11][PH0=0.18][P=1.84e-09]	+		downstream_10k
chr1	60491227	60491237	142170[gene=chr1_f_c295][PH=16][PH0=0.18][P=1.67e-10]	+	Abi2	CDS
chr1	60493908	60493928	142197[gene=chr1_f_c295][PH=26][PH0=0.18][P=1.67e-10]	+	Abi2	CDS
chr1	60495596	60495597	142249[gene=chr1_f_c295][PH=21][PH0=0.18][P=1.67e-10]	+	Abi2	intron
chr1	60498132	60498133	142316[gene=chr1_f_c295][PH=13][PH0=0.18][P=1.67e-10]	+	Abi2	intron
chr1	60498310	60498314	142337[gene=chr1_f_c295][PH=11][PH0=0.18][P=1.84e-09]	+	Abi2	intron
chr1	60507056	60507059	142471[gene=chr1_f_c295][PH=49][PH0=0.18][P=1.67e-10]	+	Abi2	CDS
chr1	60510553	60510554	142547[gene=chr1_f_c295][PH=55][PH0=0.18][P=1.67e-10]	+	Abi2	CDS
chr1	60513072	60513073	142647[gene=chr1_f_c295][PH=16][PH0=0.18][P=1.67e-10]	+	Abi2	intron
chr1	60513234	60513246	142668[gene=chr1_f_c295][PH=12][PH0=0.18][P=1.67e-10]	+	Abi2	intron
chr1	60513341	60513357	142689[gene=chr1_f_c295][PH=28][PH0=0.18][P=1.67e-10]	+	Abi2	intron
chr1	60518040	60518042	142776[gene=chr1_f_c295][PH=55][PH0=0.18][P=1.67e-10]	+	Abi2	intron
chr1	60527522	60527544	142925[gene=chr1_f_c295][PH=31][PH0=0.18][P=1.67e-10]	+	Abi2	CDS
chr1	60527633	60527635	142949[gene=chr1_f_c295][PH=8][PH0=0.18][P=2.16e-04]	+	Abi2	CDS
chr1	60531012	60531024	143000[gene=chr1_f_c295][PH=57][PH0=0.18][P=1.67e-10]	+	Abi2	intron
chr1	60533619	60533643	143064[gene=chr1_f_c295][PH=9][PH0=0.18][P=4.75e-06]	+	Abi2	CDS
chr1	60533773	60533778	143081[gene=chr1_f_c295][PH=12][PH0=0.18][P=1.67e-10]	+	Abi2	3'UTR
chr1	60533990	60533992	143153[gene=chr1_f_c295][PH=89][PH0=0.18][P=1.67e-10]	+	Abi2	3'UTR
chr1	60534301	60534328	143286[gene=chr1_f_c295][PH=7][PH0=0.18][P=8.59e-03]	+	Abi2	3'UTR
chr1	60534361	60534362	143294[gene=chr1_f_c295][PH=8][PH0=0.18][P=2.16e-04]	+	Abi2	3'UTR
chr1	60534401	60534404	143303[gene=chr1_f_c295][PH=10][PH0=0.18][P=9.26e-08]	+	Abi2	3'UTR
chr1	60534553	60534557	143326[gene=chr1_f_c295][PH=12][PH0=0.18][P=1.67e-10]	+	Abi2	3'UTR
chr1	60534715	60534716	143377[gene=chr1_f_c295][PH=82][PH0=0.18][P=1.67e-10]	+	Abi2	3'UTR
chr1	60534886	60534904	143446[gene=chr1_f_c295][PH=7][PH0=0.18][P=8.59e-03]	+	Abi2	3'UTR
chr1	60535004	60535006	143468[gene=chr1_f_c295][PH=18][PH0=0.18][P=1.67e-10]	+	Abi2	3'UTR
chr1	60535094	60535095	143491[gene=chr1_f_c295][PH=11][PH0=0.18][P=1.84e-09]	+	Abi2	3'UTR
chr1	60535292	60535309	143529[gene=chr1_f_c295][PH=46][PH0=0.18][P=1.67e-10]	+	Abi2	3'UTR
chr1	60535590	60535591	143644[gene=chr1_f_c295][PH=283][PH0=0.18][P=1.67e-10]	+	Abi2	3'UTR
chr1	60535849	60535866	143756[gene=chr1_f_c295][PH=8][PH0=0.18][P=2.16e-04]	+	Abi2	3'UTR
chr1	60536052	60536059	143784[gene=chr1_f_c295][PH=11][PH0=0.18][P=1.84e-09]	+	Abi2	3'UTR
chr1	60536504	60536517	143849[gene=chr1_f_c295][PH=15][PH0=0.18][P=1.67e-10]	+	Abi2	3'UTR
chr1	60536598	60536606	143874[gene=chr1_f_c295][PH=16][PH0=0.18][P=1.67e-10]	+	Abi2	3'UTR
chr1	60536799	60536818	143929[gene=chr1_f_c295][PH=10][PH0=0.18][P=9.26e-08]	+	Abi2	3'UTR
chr1	60536874	60536876	143949[gene=chr1_f_c295][PH=21][PH0=0.18][P=1.67e-10]	+	Abi2	3'UTR
chr1	60537126	60537127	144015[gene=chr1_f_c295][PH=34][PH0=0.18][P=1.67e-10]	+	Abi2	3'UTR
chr1	60537181	60537193	144038[gene=chr1_f_c295][PH=9][PH0=0.18][P=4.75e-06]	+	Abi2	3'UTR
chr1	60537333	60537334	144085[gene=chr1_f_c295][PH=48][PH0=0.18][P=1.67e-10]	+	Abi2	3'UTR
chr1	60537581	60537595	144162[gene=chr1_f_c295][PH=49][PH0=0.18][P=1.67e-10]	+	Abi2	3'UTR
chr1	60537638	60537640	144180[gene=chr1_f_c295][PH=7][PH0=0.18][P=8.59e-03]	+	Abi2	3'UTR
chr1	60537690	60537691	144194[gene=chr1_f_c295][PH=16][PH0=0.18][P=1.67e-10]	+	Abi2	3'UTR
chr1	60537984	60537986	144252[gene=chr1_f_c295][PH=22][PH0=0.18][P=1.67e-10]	+	Abi2	3'UTR
chr1	60538073	60538075	144281[gene=chr1_f_c295][PH=15][PH0=0.18][P=1.67e-10]	+		downstream_10k
chr1	60538105	60538109	144293[gene=chr1_f_c295][PH=7][PH0=0.18][P=8.59e-03]	+		downstream_10k
chr1	60538404	60538415	144328[gene=chr1_f_c295][PH=21][PH0=0.18][P=1.67e-10]	+		downstream_10k
chr1	60761267	60761293	144392[gene=chr1_f_c295][PH=16][PH0=0.18][P=1.67e-10]	+		downstream_10k
chr1	60761666	60761683	144419[gene=chr1_f_c295][PH=25][PH0=0.18][P=1.67e-10]	+		downstream_10k
chr1	61838929	61838939	144814[gene=chr1_f_c295][PH=10][PH0=0.18][P=9.26e-08]	+	Pard3b	intron
chr1	61935507	61935510	145104[gene=chr1_f_c295][PH=10][PH0=0.18][P=9.26e-08]	+	Pard3b	intron
chr1	62784978	62784981	146074[gene=chr1_f_c295][PH=52][PH0=0.18][P=1.67e-10]	+	Nrp2	CDS
chr1	62792011	62792023	146127[gene=chr1_f_c295][PH=7][PH0=0.18][P=8.59e-03]	+	Nrp2	CDS
chr1	62813159	62813185	146242[gene=chr1_f_c295][PH=8][PH0=0.18][P=2.16e-04]	+	Nrp2	intron
chr1	62827521	62827533	146344[gene=chr1_f_c295][PH=15][PH0=0.18][P=1.67e-10]	+	Nrp2	intron
chr1	62837195	62837208	146406[gene=chr1_f_c295][PH=8][PH0=0.18][P=2.16e-04]	+	Nrp2	intron
chr1	62838537	62838555	146451[gene=chr1_f_c295][PH=13][PH0=0.18][P=1.67e-10]	+	Nrp2	intron
chr1	62838723	62838726	146471[gene=chr1_f_c295][PH=11][PH0=0.18][P=1.84e-09]	+	Nrp2	intron
chr1	62838765	62838773	146478[gene=chr1_f_c295][PH=7][PH0=0.18][P=8.59e-03]	+	Nrp2	intron
chr1	62842474	62842478	146525[gene=chr1_f_c295][PH=19][PH0=0.18][P=1.67e-10]	+	Nrp2	CDS
chr1	62842696	62842697	146576[gene=chr1_f_c295][PH=20][PH0=0.18][P=1.67e-10]	+	Nrp2	3'UTR
chr1	62842926	62842927	146638[gene=chr1_f_c295][PH=43][PH0=0.18][P=1.67e-10]	+	Nrp2	3'UTR
chr1	62843199	62843213	146676[gene=chr1_f_c295][PH=13][PH0=0.18][P=1.67e-10]	+	Nrp2	3'UTR
chr1	62843295	62843298	146698[gene=chr1_f_c295][PH=7][PH0=0.18][P=8.59e-03]	+	Nrp2	3'UTR
chr1	62843366	62843374	146724[gene=chr1_f_c295][PH=27][PH0=0.18][P=1.67e-10]	+	Nrp2	3'UTR
chr1	62844028	62844037	146830[gene=chr1_f_c295][PH=21][PH0=0.18][P=1.67e-10]	+	Nrp2	intron
chr1	62844200	62844213	146851[gene=chr1_f_c295][PH=9][PH0=0.18][P=4.75e-06]	+	Nrp2	intron
chr1	62844235	62844237	146855[gene=chr1_f_c295][PH=7][PH0=0.18][P=8.59e-03]	+	Nrp2	intron
chr1	62844511	62844512	146923[gene=chr1_f_c295][PH=73][PH0=0.18][P=1.67e-10]	+	Nrp2	intron
chr1	62844767	62844768	147011[gene=chr1_f_c295][PH=29][PH0=0.18][P=1.67e-10]	+	Nrp2	intron
chr1	62844956	62844957	147097[gene=chr1_f_c295][PH=229][PH0=0.18][P=1.67e-10]	+	Nrp2	intron
chr1	62845175	62845184	147167[gene=chr1_f_c295][PH=18][PH0=0.18][P=1.67e-10]	+	Nrp2	intron
chr1	62845760	62845769	147201[gene=chr1_f_c295][PH=10][PH0=0.18][P=9.26e-08]	+	Nrp2	intron
chr1	62862002	62862027	147310[gene=chr1_f_c295][PH=8][PH0=0.18][P=2.16e-04]	+	Nrp2	CDS
chr1	62863652	62863658	147374[gene=chr1_f_c295][PH=25][PH0=0.18][P=1.67e-10]	+	Nrp2	3'UTR
chr1	62864475	62864476	147432[gene=chr1_f_c295][PH=8][PH0=0.18][P=2.16e-04]	+	Nrp2	3'UTR
chr1	62864662	62864663	147473[gene=chr1_f_c295][PH=49][PH0=0.18][P=1.67e-10]	+	Nrp2	3'UTR
chr1	62864750	62864762	147504[gene=chr1_f_c295][PH=10][PH0=0.18][P=9.26e-08]	+	Nrp2	3'UTR
chr1	63330178	63330199	147868[gene=chr1_f_c295][PH=17][PH0=0.18][P=1.67e-10]	+	Zdbf2	intron
chr1	63332233	63332236	147914[gene=chr1_f_c295][PH=9][PH0=0.18][P=4.75e-06]	+	Zdbf2	intron
chr1	63333445	63333457	147957[gene=chr1_f_c295][PH=7][PH0=0.18][P=8.59e-03]	+	Zdbf2	intron
chr1	63333468	63333473	147959[gene=chr1_f_c295][PH=7][PH0=0.18][P=8.59e-03]	+	Zdbf2	intron
chr1	63349741	63349748	148081[gene=chr1_f_c295][PH=26][PH0=0.18][P=1.67e-10]	+	Zdbf2	CDS
chr1	63350496	63350502	148122[gene=chr1_f_c295][PH=8][PH0=0.18][P=2.16e-04]	+	Zdbf2	CDS||intron
chr1	63351551	63351552	148166[gene=chr1_f_c295][PH=20][PH0=0.18][P=1.67e-10]	+	Zdbf2	CDS||intron
chr1	63351976	63351991	148256[gene=chr1_f_c295][PH=23][PH0=0.18][P=1.67e-10]	+	Zdbf2	CDS||intron
chr1	63352324	63352343	148291[gene=chr1_f_c295][PH=18][PH0=0.18][P=1.67e-10]	+	Zdbf2	CDS||intron
chr1	63352943	63352961	148328[gene=chr1_f_c295][PH=8][PH0=0.18][P=2.16e-04]	+	Zdbf2	CDS||intron
chr1	63354115	63354136	148401[gene=chr1_f_c295][PH=20][PH0=0.18][P=1.67e-10]	+	Zdbf2	CDS||intron
chr1	63354326	63354335	148428[gene=chr1_f_c295][PH=19][PH0=0.18][P=1.67e-10]	+	Zdbf2	CDS||intron
chr1	63354869	63354882	148477[gene=chr1_f_c295][PH=10][PH0=0.18][P=9.26e-08]	+	Zdbf2	CDS||intron
chr1	63355317	63355319	148501[gene=chr1_f_c295][PH=11][PH0=0.18][P=1.84e-09]	+	Zdbf2	CDS||intron
chr1	63355512	63355513	148526[gene=chr1_f_c295][PH=8][PH0=0.18][P=2.16e-04]	+	Zdbf2	CDS||intron
chr1	63356537	63356550	148579[gene=chr1_f_c295][PH=14][PH0=0.18][P=1.67e-10]	+	Zdbf2	3'UTR||intron
chr1	63356820	63356821	148667[gene=chr1_f_c295][PH=217][PH0=0.18][P=1.67e-10]	+	Zdbf2	3'UTR||intron
chr1	63356984	63356992	148737[gene=chr1_f_c295][PH=15][PH0=0.18][P=1.67e-10]	+	Zdbf2	3'UTR||intron
chr1	63357092	63357109	148766[gene=chr1_f_c295][PH=30][PH0=0.18][P=1.67e-10]	+	Zdbf2	3'UTR||intron
chr1	63357414	63357417	148861[gene=chr1_f_c295][PH=75][PH0=0.18][P=1.67e-10]	+	Zdbf2	3'UTR||intron
chr1	63357956	63357961	148955[gene=chr1_f_c295][PH=13][PH0=0.18][P=1.67e-10]	+	Zdbf2	3'UTR||intron
chr1	63358107	63358108	148993[gene=chr1_f_c295][PH=21][PH0=0.18][P=1.67e-10]	+	Zdbf2	3'UTR||intron
chr1	63358217	63358225	149021[gene=chr1_f_c295][PH=22][PH0=0.18][P=1.67e-10]	+	Zdbf2	3'UTR||intron
chr1	63358322	63358339	149048[gene=chr1_f_c295][PH=24][PH0=0.18][P=1.67e-10]	+	Zdbf2	3'UTR||intron
chr1	63358395	63358404	149075[gene=chr1_f_c295][PH=28][PH0=0.18][P=1.67e-10]	+	Zdbf2	3'UTR||intron
chr1	63358464	63358490	149098[gene=chr1_f_c295][PH=7][PH0=0.18][P=8.59e-03]	+	Zdbf2	3'UTR||intron
chr1	63358606	63358617	149123[gene=chr1_f_c295][PH=17][PH0=0.18][P=1.67e-10]	+	Zdbf2	3'UTR||intron
[truncated: 216,796+ more rows]

## Sheet: Additional file 3D
Additional file 3D	List of known NOVA targets harboring WSC NOVA CLIP peaks
Ppip5k2
Stau2
Rims1
Aff3
Gulp1
Nfasc
Dst
Inpp4a
Map4k4
Gpr45
Raph1
Erbb4
Agfg1
2310035C23Rik
Clasp1
Plekha6
Rasal2
Mpzl1
Cadm3
Rgs7
Enah
Cacna1b
D430041D05Rik
Celf2
Etl4
Arhgap21
Grin1
Sptan1
Fnbp1
Dnm1
Gapvd1
Acvr2a
Baz2b
Mar7
Slc4a10
Kcnh7
Gad1
Dync1i2
Nckap1
Ctnnd1
Slc1a2
Trp53bp1
Ppip5k1
Idh3b
Plcb4
Snap25
Epb4.1l1
Bcas1
Gnas
Kcnq2
Nlgn1
Pcdh10
Lrrcc1
Gyg
Atp11b
Dclk1
Plch1
Gria2
Dclk2
Tpm3
Crtc2
Chtop
Ensa
Csde1
Stxbp3a
Ntng1
Fnbp1l
Ank2
Unc5c
Pdlim5
Lphn2
Camta1
Clta
Eif4g3
Ccnc
Dnajb5
Npr2
Sgip1
Dab1
Ptprf
Macf1
Ncdn
Epb4.1
Kdm1a
Rap1gap
Arhgef10l
Clstn1
Agrn
Pclo
Lphn3
Epha5
Zfp644
Adam22
Fam126a
Gtf3c2
Whsc1
Ablim2
Gm3414
Lcorl
Ociad1
Rufy3
Ccdc64
Clip1
Auts2
Gtf2i
Rhbdd2
Actl6b
Plekha5
Slc25a26
St7
Ptprz1
Klhdc10
Immt
Ctnna2
Magi1
Chl1
Il17rc
Atp2b2
Cxcl12
Cacna1c
Wnk1
Mical3
C2cd5
Ppfibp1
Dennd5b
Ntrk3
Tacc2
Ccdc9
Actn4
Arhgap33
Gapdhs
Nav2
Dlg2
Tenm4
2210018M11Rik
Map6
Plekha7
Ccp110
Rbbp6
Sh2b1
Stx4a
Brsk2
Cbfa2t3
Pard3
Pnpla6
Mcf2l
Ank1
Fat1
Sorbs2
Nek1
Ints10
Inpp4b
Tecr
Cd97
Sipa1l2
Nptn
Gria4
Dock6
Mir3471-1
Arhgef12
Cadm1
Neo1
Tpm1
Tln2
Vps13c
Snap91
Cyb5r4
Map4
Clasp2
Golga4
Hs6st2
Lrch2
Glra2
Gpm6b
Porcn
Cask
Kdm6a
Sept6
Stag2
Slc25a14
Arhgef6
Gdi1
Fam3a
Gyk
Arhgef9
Dlg3
Pak3
Cnksr2
Map7d2
Ap1s2
Smarcc2
Epb4.1l2
Ptprk
Grik2
Cdh23
Hk1
Rhobtb1
Ank3
Cabin1
Sbno2
Atp2b1
Mettl25
Nav3
Kcnc2
Grip1
Usp15
Fam19a2
Ccdc85a
Bptf
Smarce1
Tanc2
Camk2b
Ogdh
Ccdc88a
Gabrg2
Mapk9
Rapgef6
Mprip
Tom1l2
Map2k4
Ube2g1
Srr
Supt6
Rhot1
Synrg
Spag9
Cacna1g
Itga3
Atp6v0a1
Adam11
Tex2
Baiap2
Atxn7l1
Syne2
Zc3h14
Pum2
Kidins220
Snx13
Nrcam
Nova1
Trim9
Gphn
Numb
Nrxn3
Evl
Hecw1
Wnk2
Mctp1
Pde8b
Erbb2ip
Kcnma1
Erc2
Flnb
Pxk
3830406C13Rik
Cadps
Fam149b
Ppp3cb
Camk2g
Cacna1d
Pbrm1
Mapk8
Ktn1
Ndrg2
Ppp3cc
Mbnl2
Dock9
Rbfox2
Rims2
Mtss1
Fam49b
Cyhr1
Sept3
Kif21a
Itsn1
Lrch3
Stxbp5l
Bbx
Alcam
Robo2
Grik1
Nrxn1
Ddr1
Tbc1d5
Ptprs
Efna5
Soga2
Ptprm
Epb4.1l3
Myom1
Slc8a1
Mta3
Celf4
Ammecr1l
Bin1
Arhgap26
Nedd4l
Spire1
Smad4
Rtn3
Ganab
Sorbs1
Ablim1

## Sheet: Additional file 3E
Additional file 3E	List of known NOVA targets harboring MN NOVA CLIP peaks
Dst
Inpp4a
Gpr45
Agfg1
Clasp1
Stau2
Rims1
Raph1
Ppip5k2
Nfasc
Cadm3
Enah
Ank3
Grip1
Smarcc2
Grik2
Hk1
Cabin1
Usp15
Ogdh
Ccdc88a
Mapk9
Rapgef6
Mprip
Rhot1
Spag9
Atp6v0a1
Tanc2
Ccdc85a
Tom1l2
Map2k4
Bptf
Cacna1g
Kidins220
Atxn7l1
Nrcam
Gphn
Nrxn3
Zc3h14
Nova1
Mctp1
Hecw1
Wnk2
Pde8b
Flnb
Pxk
Fam149b
Erc2
Cadps
Ppp3cb
Kcnma1
Cacna1d
Dock9
Rims2
Sept3
Mtss1
Rbfox2
Kif21a
Lrch3
Itsn1
Epb4.1l3
Mta3
Ptprs
Efna5
Soga2
Nrxn1
Ammecr1l
Bin1
Arhgap26
Nedd4l
Spire1
Smad4
Rtn3
Sorbs1
Ablim1
Sptan1
Slc4a10
Dync1i2
Plcb4
Snap25
Epb4.1l1
Gnas
Celf2
Arhgap21
Fnbp1
Dnm1
Baz2b
Nckap1
D430041D05Rik
Trp53bp1
Idh3b
Kcnq2
Lrrcc1
Atp11b
Pcdh10
Dclk1
Ensa
Unc5c
Nlgn1
Plch1
Gria2
Ntng1
Fnbp1l
Ank2
Ccnc
Dnajb5
Sgip1
Dab1
Rap1gap
Eif4g3
Clstn1
Ptprf
Macf1
Epb4.1
Arhgef10l
Camta1
Agrn
Pclo
Whsc1
Ablim2
Ociad1
Lphn3
Rufy3
Rhbdd2
Adam22
Epha5
Zfp644
Clip1
Auts2
Gtf2i
St7
Klhdc10
Immt
Cxcl12
Plekha5
Ctnna2
Atp2b2
Cacna1c
C2cd5
Nav2
Dlg2
Tenm4
Map6
Brsk2
Ntrk3
2210018M11Rik
Ccdc9
Gapdhs
Mcf2l
Sorbs2
Nek1
Ndrg4
Cadm1
Nptn
Vps13c
Map4
Clasp2
Golga4
Gria4
Mir3471-1
Arhgef12
Neo1
Tpm1
Tln2
Snap91
Gdi1
Map7d2
Ap1s2
Gpm6b
Cask
Hs6st2
Arhgef9
Lrch2
Cnksr2

## Sheet: Additional file 3F
Additional file 3F	GO enrichment of known MN versus WSC NOVA targets
GO Term	Description	MN_NOVA_targets	MN_NOVA_targets_in_GO_term	WSC_Nova_targets	WSC_NOVA_targets_in_GO_term	p_hypergeometric	FDR	MN_NOVA_targets
GO:0008017	microtubule binding	173	12	301	12	0.00109834	0.0142784	[Kif21a - kinesin family member 21a, Map6 - microtubule-associated protein 6, Map4 - microtubule-associated protein 4, Clasp2 - clip associating protein 2, Clasp1 - clip associating protein 1, Macf1 - microtubule-actin crosslinking factor 1, Dst - dystonin, Dnm1 - dynamin 1, Clip1 - cap-gly domain containing linker protein 1, Ccdc88a - coiled coil domain containing 88a, Sgip1 - sh3-domain grb2-li…
GO:0015631	tubulin binding	173	13	301	13	0.000611877	0.0142784	[Map6 - microtubule-associated protein 6, Map4 - microtubule-associated protein 4, Clip1 - cap-gly domain containing linker protein 1, Sgip1 - sh3-domain grb2-like (endophilin) interacting protein 1, Kif21a - kinesin family member 21a, Clasp2 - clip associating protein 2, Clasp1 - clip associating protein 1, Macf1 - microtubule-actin crosslinking factor 1, Gnas - gnas (guanine nucleotide binding …
GO:0008092	cytoskeletal protein binding	173	43	301	59	0.00520369	0.0450987	[Kcnq2 - potassium voltage-gated channel, subfamily q, member 2, Pxk - px domain containing serine/threonine kinase, Enah - enabled homolog (drosophila), Mtss1 - metastasis suppressor 1, Epb4.1 - erythrocyte protein band 4.1, Snap25 - synaptosomal-associated protein 25, Ank3 - ankyrin 3, epithelial, Spire1 - spire homolog 1 (drosophila), Spag9 - sperm associated antigen 9, Tln2 - talin 2, Gria2 -…
GO:0005543	phospholipid binding	173	13	301	16	0.0392203	0.254932	[Rapgef6 - rap guanine nucleotide exchange factor (gef) 6, Pxk - px domain containing serine/threonine kinase, Epb4.1 - erythrocyte protein band 4.1, Snap91 - synaptosomal-associated protein 91, Cadps - ca2+-dependent secretion activator, Mcf2l - mcf.2 transforming sequence-like, Pclo - piccolo (presynaptic cytomatrix protein), Sgip1 - sh3-domain grb2-like (endophilin) interacting protein 1, Dab1…
GO:0003779	actin binding	173	21	301	29	0.0630129	0.327667	[Enah - enabled homolog (drosophila), Pxk - px domain containing serine/threonine kinase, Mtss1 - metastasis suppressor 1, Ablim1 - actin-binding lim protein 1, Epb4.1 - erythrocyte protein band 4.1, Spire1 - spire homolog 1 (drosophila), Bin1 - bridging integrator 1, Tln2 - talin 2, Tpm1 - tropomyosin 1, alpha, Epb4.1l3 - erythrocyte protein band 4.1-like 3, Clasp2 - clip associating protein 2, …
GO:0019901	protein kinase binding	173	19	301	27	0.110818	0.406618	[Ptprf - protein tyrosine phosphatase, receptor type, f, Gtf2i - general transcription factor ii i, Snap91 - synaptosomal-associated protein 91, Kidins220 - kinase d-interacting substrate 220, Brsk2 - br serine/threonine kinase 2, Cadps - ca2+-dependent secretion activator, Mapk9 - mitogen-activated protein kinase 9, Spag9 - sperm associated antigen 9, Gria2 - glutamate receptor, ionotropic, ampa…
GO:0005089	Rho guanyl-nucleotide exchange factor activity	173	6	301	7	0.125113	0.406618	[Arhgef10l - rho guanine nucleotide exchange factor (gef) 10-like, Arhgef9 - cdc42 guanine nucleotide exchange factor (gef) 9, Arhgef12 - rho guanine nucleotide exchange factor (gef) 12, Itsn1 - intersectin 1 (sh3 domain protein 1a), Mcf2l - mcf.2 transforming sequence-like, Dock9 - dedicator of cytokinesis 9]
GO:0005509	calcium ion binding	173	16	301	22	0.0988596	0.406618	[Mctp1 - multiple c2 domains, transmembrane 1, Atp2b2 - atpase, ca++ transporting, plasma membrane 2, Cadps - ca2+-dependent secretion activator, Ppp3cb - protein phosphatase 3, catalytic subunit, beta isoform, Plch1 - phospholipase c, eta 1, Pclo - piccolo (presynaptic cytomatrix protein), Rhot1 - ras homolog gene family, member t1, Lphn3 - latrophilin 3, Nrxn1 - neurexin i, Macf1 - microtubule-…
GO:0005515	protein binding	173	124	301	211	0.284741	0.407982	[Gdi1 - guanosine diphosphate (gdp) dissociation inhibitor 1, Unc5c - unc-5 homolog c (c. elegans), Epb4.1 - erythrocyte protein band 4.1, Spire1 - spire homolog 1 (drosophila), Spag9 - sperm associated antigen 9, Ntrk3 - neurotrophic tyrosine kinase, receptor, type 3, Ap1s2 - adaptor-related protein complex 1, sigma 2 subunit, Raph1 - ras association (ralgds/af-6) and pleckstrin homology domains…
GO:0019904	protein domain specific binding	173	22	301	35	0.309527	0.407982	[Atp2b2 - atpase, ca++ transporting, plasma membrane 2, Enah - enabled homolog (drosophila), Cask - calcium/calmodulin-dependent serine protein kinase (maguk family), Kidins220 - kinase d-interacting substrate 220, Snap25 - synaptosomal-associated protein 25, Nfasc - neurofascin, Erc2 - elks/rab6-interacting/cast family member 2, Cabin1 - calcineurin binding protein 1, Dlg2 - discs, large homolog…
GO:0086007	voltage-gated calcium channel activity involved in cardiac muscle cell action potential	173	3	301	3	0.188457	0.407982	[Cacna1g - calcium channel, voltage-dependent, t type, alpha 1g subunit, Cacna1c - calcium channel, voltage-dependent, l type, alpha 1c subunit, Cacna1d - calcium channel, voltage-dependent, l type, alpha 1d subunit]
GO:0019900	kinase binding	173	20	301	30	0.190459	0.407982	[Ptprf - protein tyrosine phosphatase, receptor type, f, Gtf2i - general transcription factor ii i, Snap91 - synaptosomal-associated protein 91, Kidins220 - kinase d-interacting substrate 220, Brsk2 - br serine/threonine kinase 2, Cadps - ca2+-dependent secretion activator, Mapk9 - mitogen-activated protein kinase 9, Spag9 - sperm associated antigen 9, Dlg2 - discs, large homolog 2 (drosophila), …
GO:0044325	ion channel binding	173	8	301	11	0.235361	0.407982	[Rims2 - regulating synaptic membrane exocytosis 2, Rims1 - regulating synaptic membrane exocytosis 1, Nedd4l - neural precursor cell expressed, developmentally down-regulated gene 4-like, Snap25 - synaptosomal-associated protein 25, Ank3 - ankyrin 3, epithelial, Agrn - agrin, Ank2 - ankyrin 2, brain, Cacna1c - calcium channel, voltage-dependent, l type, alpha 1c subunit]
GO:0005200	structural constituent of cytoskeleton	173	6	301	8	0.261778	0.407982	[Epb4.1l3 - erythrocyte protein band 4.1-like 3, Epb4.1 - erythrocyte protein band 4.1, Epb4.1l1 - erythrocyte protein band 4.1-like 1, Ank3 - ankyrin 3, epithelial, Tln2 - talin 2, Tpm1 - tropomyosin 1, alpha]
GO:0086059	voltage-gated calcium channel activity involved SA node cell action potential	173	2	301	2	0.329524	0.407982	[Cacna1g - calcium channel, voltage-dependent, t type, alpha 1g subunit, Cacna1d - calcium channel, voltage-dependent, l type, alpha 1d subunit]
GO:0002162	dystroglycan binding	173	3	301	3	0.188457	0.407982	[Clasp2 - clip associating protein 2, Clasp1 - clip associating protein 1, Agrn - agrin]
GO:0051010	microtubule plus-end binding	173	3	301	3	0.188457	0.407982	[Clasp2 - clip associating protein 2, Clasp1 - clip associating protein 1, Clip1 - cap-gly domain containing linker protein 1]
GO:0044877	macromolecular complex binding	173	23	301	36	0.25941	0.407982	[Ptprf - protein tyrosine phosphatase, receptor type, f, Mtss1 - metastasis suppressor 1, Cask - calcium/calmodulin-dependent serine protein kinase (maguk family), Smad4 - smad family member 4, Erc2 - elks/rab6-interacting/cast family member 2, Cabin1 - calcineurin binding protein 1, Bin1 - bridging integrator 1, Tln2 - talin 2, Smarcc2 - swi/snf related, matrix associated, actin dependent regula…
GO:0032403	protein complex binding	173	20	301	31	0.261087	0.407982	[Ptprf - protein tyrosine phosphatase, receptor type, f, Mtss1 - metastasis suppressor 1, Cask - calcium/calmodulin-dependent serine protein kinase (maguk family), Smad4 - smad family member 4, Erc2 - elks/rab6-interacting/cast family member 2, Bin1 - bridging integrator 1, Tln2 - talin 2, Tpm1 - tropomyosin 1, alpha, Nckap1 - nck-associated protein 1, Hk1 - hexokinase 1, Clasp2 - clip associatin…
GO:0061649	ubiquitin modification-dependent histone binding	173	2	301	2	0.329524	0.407982	[Usp15 - ubiquitin specific peptidase 15, Trp53bp1 - transformation related protein 53 binding protein 1]
GO:0086056	voltage-gated calcium channel activity involved in AV node cell action potential	173	2	301	2	0.329524	0.407982	[Cacna1g - calcium channel, voltage-dependent, t type, alpha 1g subunit, Cacna1c - calcium channel, voltage-dependent, l type, alpha 1c subunit]
GO:0030165	PDZ domain binding	173	10	301	16	0.442143	0.522533	[Atp2b2 - atpase, ca++ transporting, plasma membrane 2, Cask - calcium/calmodulin-dependent serine protein kinase (maguk family), Nlgn1 - neuroligin 1, Kidins220 - kinase d-interacting substrate 220, Grik2 - glutamate receptor, ionotropic, kainate 2 (beta 2), Erc2 - elks/rab6-interacting/cast family member 2, Dlg2 - discs, large homolog 2 (drosophila), Cadm1 - cell adhesion molecule 1, Gria2 - gl…
GO:0019899	enzyme binding	173	34	301	59	0.549662	0.595467	[Rapgef6 - rap guanine nucleotide exchange factor (gef) 6, Gtf2i - general transcription factor ii i, Gdi1 - guanosine diphosphate (gdp) dissociation inhibitor 1, Snap91 - synaptosomal-associated protein 91, Cadps - ca2+-dependent secretion activator, Spag9 - sperm associated antigen 9, Dlg2 - discs, large homolog 2 (drosophila), Rap1gap - rap1 gtpase-activating protein, Gria2 - glutamate recepto…
GO:0050839	cell adhesion molecule binding	173	13	301	22	0.529572	0.595467	[Cadm3 - cell adhesion molecule 3, Ank3 - ankyrin 3, epithelial, Neo1 - neogenin, Cadm1 - cell adhesion molecule 1, Tenm4 - teneurin transmembrane protein 4, Nrxn1 - neurexin i, Ctnna2 - catenin (cadherin associated protein), alpha 2, Nlgn1 - neuroligin 1, Epb4.1l1 - erythrocyte protein band 4.1-like 1, Dock9 - dedicator of cytokinesis 9, Sptan1 - spectrin alpha, non-erythrocytic 1, Flnb - filami…
GO:0030507	spectrin binding	173	4	301	7	0.661461	0.687919	[Epb4.1 - erythrocyte protein band 4.1, Ank3 - ankyrin 3, epithelial, Sptan1 - spectrin alpha, non-erythrocytic 1, Ank2 - ankyrin 2, brain]
GO:0005488	binding	173	142	301	249	0.689047	0.689047	[Gdi1 - guanosine diphosphate (gdp) dissociation inhibitor 1, Unc5c - unc-5 homolog c (c. elegans), Epb4.1 - erythrocyte protein band 4.1, Spire1 - spire homolog 1 (drosophila), Plch1 - phospholipase c, eta 1, Spag9 - sperm associated antigen 9, Rhot1 - ras homolog gene family, member t1, Ntrk3 - neurotrophic tyrosine kinase, receptor, type 3, Ap1s2 - adaptor-related protein complex 1, sigma 2 su…

## Sheet: Additional file 3G
Additional file 3G	Transcripts with enriched NOVA CLIP signals in MN compared to WSC
geneID	geneSymbol	WSC_total	MN_total	WSC_norm	MN_norm	logFC	PValue	FDR
246048	Chodl	432	245	59.2253	612.894	3.43872	9.06e-48	8.39e-44
382643	No	244	124	33.4513	310.199	3.3205	6.75e-31	8.93e-28
18491	Pappa	500	173	68.5478	432.778	2.74978	1.99e-29	2.3e-26
50779	Rgs6	1421	421	194.813	1053.18	2.52542	1.09e-28	1.01e-25
14675	Gna14	135	117	18.5079	292.688	4.07069	3.86e-28	2.75e-25
17318	Mid1	1470	4149	201.531	10379.2	5.9647	7.14e-27	4.41e-24
12934	Dpysl2	4091	764	560.858	1911.23	1.85124	3.54e-26	2.05e-23
12647	Chat	504	300	69.0962	750.482	3.50488	4.79e-26	2.61e-23
211323	Nrg1	5683	1390	779.114	3477.23	2.18476	5.4e-25	2.38e-22
50784	Ppap2c	203	93	27.8304	232.649	3.26808	8.05e-25	3.39e-22
20564	Slit3	558	191	76.4993	477.807	2.85784	1.41e-24	5.67e-22
30853	Mlf2	915	199	125.442	497.82	2.2195	3.2e-24	1.23e-21
13349	Darc	1903	756	260.893	1891.22	2.78361	1.18e-23	4.2e-21
29867	Cabp1	163	86	22.3466	215.138	3.42901	7.1e-23	2.35e-20
11492	Adam19	449	145	61.5559	362.733	2.648	2.05e-20	4.42e-18
14164	Fgf1	2210	638	302.981	1596.03	2.38429	2.79e-20	5.75e-18
20362	Sept7	1446	302	198.24	755.485	2.02489	1.79e-19	3.31e-17
17540	Mrvi1	219	86	30.0239	215.138	2.94085	4.62e-19	7.5e-17
13131	Dab1	5715	745	783.501	1863.7	1.41788	1.71e-18	2.56e-16
18391	Oprs1	332	95	45.5157	237.653	2.53788	2.84e-18	4.12e-16
15931	Ids	3732	513	511.641	1283.32	1.48374	5.39e-18	7.32e-16
53599	Cd164	516	171	70.7413	427.775	2.6453	9.91e-18	1.24e-15
18475	Pafah1b2	1847	386	253.216	965.62	1.94124	2.21e-17	2.63e-15
54401	Ywhab	2008	386	275.288	965.62	1.90366	9.54e-17	9.92e-15
239405	Rspo2	188	72	25.774	180.116	2.94584	1.05e-16	1.07e-14
83431	Ndel1	804	203	110.225	507.826	2.25492	1.19e-16	1.2e-14
12476	Cd151	495	117	67.8623	292.688	2.23084	2.08e-16	1.99e-14
74741	5730419I09Rik	1298	195	177.95	487.813	1.63859	3.44e-16	3.06e-14
16423	Cd47	2165	268	296.812	670.431	1.34093	6.46e-16	5.29e-14
20745	Spock1	6428	899	881.251	2248.94	1.46039	9.43e-16	7.4e-14
57436	Gabarapl1	1243	227	170.41	567.865	1.84033	1.06e-15	8.24e-14
68724	Arl8a	1391	235	190.7	587.878	1.72511	1.38e-15	1.06e-13
17698	Msn	327	101	44.8303	252.662	2.52416	1.97e-15	1.47e-13
76897	Ralyl	4387	602	601.438	1505.97	1.45774	3.63e-15	2.56e-13
13175	Dclk1	4838	706	663.269	1766.13	1.45641	4.39e-15	3.06e-13
109136	Mmaa	308	88	42.2254	220.141	2.55208	5.66e-15	3.91e-13
76376	Slc24a2	6235	1000	854.791	2501.61	1.58837	7.96e-15	5.42e-13
234353	Psd3	2203	346	302.022	865.556	1.62871	8.06e-15	5.45e-13
26903	Dysf	88	62	12.0644	155.1	3.79125	1.27e-14	8.43e-13
18795	Plcb1	2574	369	352.884	923.093	1.48545	1.29e-14	8.53e-13
56695	Pnkd	2658	401	364.4	1003.14	1.58172	1.35e-14	8.72e-13
20358	Sema6a	1131	238	155.055	595.383	1.95334	4.92e-14	2.96e-12
71805	Nup93	352	76	48.2577	190.122	2.19702	5.66e-14	3.28e-12
63993	Slc5a7	2309	896	316.554	2241.44	2.68645	7.95e-14	4.49e-12
380753	Atxn7l1	767	146	105.152	365.235	1.85112	9.82e-14	5.44e-12
629378	Dact3	752	136	103.096	340.219	1.80584	1.51e-13	8.11e-12
71306	Mfap3l	1829	277	250.748	692.945	1.56346	2.04e-13	1.08e-11
207181	Rbms3	3284	430	450.222	1075.69	1.37456	2.52e-13	1.29e-11
18858	Pmp22	470	152	64.4349	380.244	2.54983	3.98e-13	1.95e-11
320492	A830018L16Rik	2019	345	276.796	863.055	1.69818	5.73e-13	2.75e-11
216049	Zfp365	352	95	48.2577	237.653	2.38264	6.49e-13	3.05e-11
11746	Anxa4	142	56	19.4676	140.09	2.97427	6.83e-13	3.19e-11
243043	Kctd8	2087	247	286.119	617.897	1.26521	7.06e-13	3.27e-11
14226	Fkbp1b	487	104	66.7656	260.167	2.03723	8.21e-13	3.78e-11
208292	9030612M13Rik	2223	289	304.764	722.965	1.35216	9.93e-13	4.46e-11
69605	Lnp	1549	264	212.361	660.424	1.71176	1.06e-12	4.66e-11
12484	Cd24a	1038	295	142.305	737.974	2.34644	1.12e-12	4.83e-11
244431	Sgcz	21197	3445	2906.02	8618.04	1.57269	1.22e-12	5.21e-11
215654	Cdh12	4505	708	617.616	1771.14	1.51403	1.48e-12	6.16e-11
14252	Flot2	621	110	85.1364	275.177	1.8972	1.68e-12	6.86e-11
14701	Gng12	520	146	71.2897	365.235	2.39038	1.94e-12	7.79e-11
21960	Tnr	4422	629	606.237	1573.51	1.44673	1.97e-12	7.89e-11
20646	Snrpn	5410	665	741.687	1663.57	1.26156	2.67e-12	1.03e-10
18231	Nxph1	4766	525	653.398	1313.34	1.17249	2.76e-12	1.06e-10
14706	Gng4	451	96	61.8301	240.154	2.18058	5.9e-12	2.13e-10
20257	Stmn2	597	113	81.8461	282.682	1.90827	6.42e-12	2.31e-10
12380	Cast	268	108	36.7416	270.174	2.87272	6.49e-12	2.33e-10
20168	Rtn3	6677	879	915.387	2198.91	1.27718	9.02e-12	3.15e-10
16531	Kcnma1	7458	723	1022.46	1808.66	0.938592	9.28e-12	3.23e-10
67776	Vwa5a	1049	233	143.813	582.874	2.02198	1e-11	3.45e-10
320940	Atp11c	1690	247	231.692	617.897	1.52692	1.08e-11	3.69e-10
84704	Snurf	3687	456	505.471	1140.73	1.28097	1.1e-11	3.74e-10
241556	Tspan18	128	44	17.5482	110.071	2.83851	1.16e-11	3.94e-10
12168	Bmpr2	3801	748	521.1	1871.2	1.72484	1.58e-11	5.2e-10
264064	Cdk8	631	211	86.5073	527.839	2.62162	2.38e-11	7.47e-10
11932	Atp1b2	514	91	70.4671	227.646	1.87249	2.42e-11	7.55e-10
241589	D430041D05Rik	5220	565	715.639	1413.41	1.11129	2.57e-11	7.93e-10
71982	Snx10	582	157	79.7896	392.752	2.24479	2.99e-11	9.11e-10
432450	Nkain2	9100	980	1247.57	2451.58	1.11037	3.19e-11	9.62e-10
76498	Paqr4	348	70	47.7093	175.113	2.08385	3.19e-11	9.62e-10
215008	Vezt	1049	149	143.813	372.739	1.57557	3.79e-11	1.13e-09
245386	6430550H21Rik	1780	358	244.03	895.575	1.83831	4.34e-11	1.26e-09
72930	Ppp2r2b	2966	339	406.626	848.045	1.20378	5.09e-11	1.46e-09
223604	Kcnk9	4367	931	598.696	2329	1.82657	5.93e-11	1.69e-09
270028	AW121567	11886	1264	1629.52	3162.03	1.044	6.42e-11	1.82e-09
233280	Nipa1	2707	294	371.118	735.473	1.12698	6.54e-11	1.85e-09
56398	1500003O03Rik	1447	222	198.377	555.357	1.52364	7.1e-11	1.99e-09
18481	Pak3	4935	605	676.567	1513.47	1.21748	9.13e-11	2.49e-09
219149	Xkr6	4475	504	613.503	1260.81	1.19773	1.01e-10	2.74e-09
59125	Nek7	504	133	69.0962	332.714	2.22548	1.26e-10	3.32e-09
331487	Uprt	845	124	115.846	310.199	1.54621	1.27e-10	3.34e-09
217194	Klhl11	2382	399	326.562	998.141	1.58561	1.75e-10	4.48e-09
54608	Abhd2	820	116	112.418	290.186	1.55186	1.94e-10	4.91e-09
74016	Phf19	24	55	3.29029	137.588	5.25939	2.1e-10	5.27e-09
212307	Mapre2	3397	462	465.714	1155.74	1.32848	2.38e-10	5.91e-09
231290	Slc10a4	249	85	34.1368	212.637	2.54582	3e-10	7.31e-09
70363	1700010C24Rik	5959	1154	816.953	2886.85	1.69492	3.37e-10	8.18e-09
320554	Tcp11l1	5157	719	707.002	1798.66	1.36774	3.57e-10	8.58e-09
320472	Ppm1e	2390	480	327.658	1200.77	1.80185	3.94e-10	9.4e-09
75029	Purg	7537	897	1033.29	2243.94	1.1502	4.47e-10	1.05e-08
12336	Capns1	663	125	90.8944	312.701	1.82428	4.72e-10	1.11e-08
52822	Rufy3	2355	281	322.86	702.952	1.23145	7.88e-10	1.79e-08
26894	Cops7a	853	128	116.943	320.206	1.57451	8.21e-10	1.86e-08
64176	Sv2b	1388	177	190.289	442.784	1.35624	8.76e-10	1.96e-08
360213	Trim46	122	40	16.7257	100.064	2.74945	9.1e-10	2.03e-08
18027	Nfia	2485	389	340.683	973.125	1.50584	9.24e-10	2.06e-08
17184	Matr3	1477	319	202.49	798.013	1.9603	9.9e-10	2.19e-08
81702	Ankrd17	3301	396	452.553	990.636	1.18759	9.95e-10	2.2e-08
16497	Kcnab1	1861	268	255.135	670.431	1.47792	1.02e-09	2.22e-08
216739	Acsl6	1541	258	211.264	645.415	1.61227	1.07e-09	2.31e-08
64085	Clstn2	3305	313	453.101	783.003	0.960496	1.24e-09	2.64e-08
216001	Cbara1	257	61	35.2336	152.598	2.29338	1.25e-09	2.65e-08
75624	Metap1	491	76	67.3139	190.122	1.70447	1.6e-09	3.33e-08
73178	Wasl	1493	212	204.684	530.341	1.41492	1.62e-09	3.38e-08
66237	Atp6v1g2	476	85	65.2575	212.637	1.86105	1.92e-09	3.94e-08
19736	Rgs4	464	125	63.6124	312.701	2.57362	2.05e-09	4.2e-08
24012	Rgs7	3784	432	518.77	1080.69	1.20824	2.13e-09	4.32e-08
52250	Reep1	978	157	134.079	392.752	1.59889	2.33e-09	4.68e-08
211347	Pank3	1013	133	138.878	332.714	1.38221	2.74e-09	5.41e-08
93691	Klf7	701	120	96.104	300.193	1.72536	2.9e-09	5.7e-08
231760	Rimbp2	968	152	132.709	380.244	1.61803	5.2e-09	9.88e-08
18749	Prkacb	7177	870	983.935	2176.4	1.1771	5.33e-09	1.01e-07
72018	Fundc1	880	141	120.644	352.727	1.57172	5.63e-09	1.06e-07
20977	Syp	433	67	59.3624	167.608	1.72834	7.76e-09	1.4e-07
14768	Lancl1	1177	168	161.362	420.27	1.56061	8.06e-09	1.45e-07
74252	Armc1	1925	275	263.909	687.942	1.4	1.13e-08	1.95e-07
15558	Htr2a	662	99	90.7573	247.659	1.61245	1.16e-08	2e-07
236900	Pdk3	2565	433	351.65	1083.2	1.60665	1.17e-08	2.02e-07
12294	Cacna2d3	2457	316	336.844	790.508	1.3986	1.27e-08	2.16e-07
270097	AI427515	1537	262	210.716	655.421	1.5807	1.27e-08	2.16e-07
67453	Slc25a46	1295	235	177.539	587.878	2.05928	1.3e-08	2.21e-07
66307	Isoc1	687	123	94.1847	307.698	1.76573	1.43e-08	2.4e-07
105787	Prkaa1	1820	215	249.514	537.846	1.21989	1.44e-08	2.4e-07
14269	Fnbp1	1380	166	189.192	415.267	1.24388	1.48e-08	2.47e-07
108686	Ccdc88a	1847	213	253.216	532.842	1.26926	1.5e-08	2.49e-07
15569	Elavl2	2742	327	375.916	818.026	1.19574	2.05e-08	3.31e-07
19276	Ptprn2	2974	268	407.722	670.431	0.903512	2.07e-08	3.33e-07
226075	Glis3	98	34	13.4354	85.0546	2.82014	2.31e-08	3.66e-07
58869	Pex5l	3765	517	516.165	1293.33	1.37198	2.57e-08	4.04e-07
99887	Tmem56	1980	243	271.449	607.891	1.2423	2.61e-08	4.08e-07
21340	Taf1b	925	168	126.813	420.27	1.95291	2.67e-08	4.15e-07
77480	C330002I19Rik	1854	196	254.175	490.315	1.09294	2.69e-08	4.18e-07
71785	Pdgfd	223	65	30.5723	162.604	2.45501	2.86e-08	4.42e-07
140904	Caln1	4866	826	667.107	2066.33	1.52836	2.87e-08	4.43e-07
69202	Ptms	906	120	124.209	300.193	1.43799	3.01e-08	4.61e-07
241919	Slc7a14	8147	1150	1116.92	2876.85	1.38546	3.35e-08	5.04e-07
13136	Cd55	49	34	6.71768	85.0546	3.81461	3.42e-08	5.13e-07
66797	Cntnap2	21287	2697	2918.35	6746.83	1.22787	3.84e-08	5.7e-07
244310	Dlgap2	2532	293	347.126	732.971	1.17076	4.09e-08	6.03e-07
67166	Arl8b	3604	441	494.093	1103.21	1.20376	4.14e-08	6.1e-07
63985	Gmfb	763	114	104.604	285.183	1.52932	4.67e-08	6.81e-07
50769	Atp8a2	4827	602	661.76	1505.97	1.16892	4.81e-08	6.96e-07
56369	Apip	552	74	75.6768	185.119	1.49084	5.02e-08	7.19e-07
66700	Vps24	900	130	123.386	325.209	1.45636	5.59e-08	7.91e-07
217119	Xylt2	21	40	2.87901	100.064	5.14574	5.66e-08	7.97e-07
434784	Ldoc1	167	41	22.895	102.566	2.33896	7.17e-08	9.88e-07
11539	Adora1	1280	169	175.482	422.772	1.34481	7.9e-08	1.09e-06
74105	Gga2	333	59	45.6528	147.595	1.856	7.92e-08	1.09e-06
69276	Sec62	2011	245	275.699	612.894	1.20443	8.67e-08	1.18e-06
14654	Glra1	15112	2275	2071.79	5691.16	1.34685	8.82e-08	1.2e-06
14395	Gabra2	2142	256	293.659	640.411	1.18255	8.94e-08	1.21e-06
72844	Kctd17	134	35	18.3708	87.5563	2.4226	9.03e-08	1.22e-06
18826	Lcp1	349	59	47.8464	147.595	1.80228	1.09e-07	1.45e-06
320343	Lypd6	247	58	33.8626	145.093	2.29087	1.17e-07	1.53e-06
103967	Dnm3	7978	909	1093.75	2273.96	1.06452	1.29e-07	1.66e-06
20740	Spna2	3359	410	460.504	1025.66	1.14907	1.29e-07	1.66e-06
18046	Nfyc	768	108	105.289	270.174	1.62265	1.59e-07	2e-06
116914	Slc19a2	502	70	68.822	175.113	1.58223	1.6e-07	2.01e-06
80285	Parp9	551	190	75.5397	475.305	2.93332	1.83e-07	2.25e-06
110253	Triobp	48	47	6.58059	117.576	4.33502	2.07e-07	2.5e-06
114301	Palmd	250	68	34.2739	170.109	2.31323	2.57e-07	3e-06
80334	Kcnip4	18652	1989	2557.11	4975.7	1.04495	2.64e-07	3.05e-06
15165	Hcn1	4804	695	658.607	1738.62	1.32455	2.71e-07	3.13e-06
243499	Lrrtm4	13421	1339	1839.96	3349.65	0.998334	2.8e-07	3.21e-06
21838	Thy1	12511	1957	1715.2	4895.65	1.50428	2.91e-07	3.32e-06
384569	Nova2	1400	145	191.934	362.733	1.11983	2.96e-07	3.37e-06
22439	Xk	1375	247	188.506	617.897	1.59364	3.29e-07	3.71e-06
235431	Coro2b	1569	182	215.103	455.293	1.14178	3.3e-07	3.72e-06
19713	Ret	2476	365	339.449	913.087	1.41988	3.31e-07	3.73e-06
229877	Rap1gds1	2120	270	290.643	675.434	1.28395	3.42e-07	3.82e-06
16593	Klc1	200	41	27.4191	102.566	2.07177	3.95e-07	4.39e-06
14773	Grk5	567	89	77.7332	222.643	1.5775	3.98e-07	4.41e-06
140580	Elmo1	2149	231	294.618	577.871	1.04954	4.19e-07	4.63e-06
76686	Clip3	4689	398	642.841	995.64	0.770838	4.61e-07	5.01e-06
94253	Hecw1	4603	552	631.051	1380.89	1.1088	5e-07	5.36e-06
66497	2610528E23Rik	425	91	58.2656	227.646	2.00731	5.47e-07	5.73e-06
20192	Ryr3	2476	232	339.449	580.373	0.947777	5.61e-07	5.87e-06
18624	Pepd	24	28	3.29029	70.045	4.7471	6.02e-07	6.25e-06
217882	AW555464	1259	144	172.603	360.231	1.16839	6.24e-07	6.45e-06
69080	Gmppa	100	36	13.7096	90.0579	2.79566	6.66e-07	6.86e-06
18190	Nrxn2	1371	144	187.958	360.231	1.12366	7.16e-07	7.34e-06
52837	Txndc13	2578	242	353.432	605.389	0.928797	7.66e-07	7.81e-06
52882	Rgs7bp	4983	810	683.147	2026.3	1.43048	8.46e-07	8.57e-06
107934	Celsr3	227	43	31.1207	107.569	1.96664	9.08e-07	9.16e-06
94217	Lrp1b	13277	1254	1820.22	3137.02	0.876919	9.24e-07	9.28e-06
13595	Ebp	129	37	17.6853	92.5595	2.46889	9.73e-07	9.68e-06
12314	Calm2	1239	167	169.861	417.768	1.29051	1.07e-06	1.04e-05
20980	Syt2	3601	477	493.681	1193.27	1.2403	1.08e-06	1.05e-05
71772	1300012G16Rik	1067	144	146.281	360.231	1.36365	1.13e-06	1.09e-05
11784	Apba2	1077	135	147.652	337.717	1.27717	1.21e-06	1.16e-05
19122	Prnp	934	107	128.047	267.672	1.18827	1.24e-06	1.18e-05
170952	Prima1	508	83	69.6446	207.633	1.72749	1.25e-06	1.19e-05
67117	Dynlt3	1539	210	210.99	525.338	1.3321	1.43e-06	1.33e-05
22629	Ywhah	1414	167	193.853	417.768	1.16484	1.46e-06	1.35e-05
93836	Rnf111	833	94	114.201	235.151	1.21148	1.56e-06	1.43e-05
241263	Gpr158	2465	276	337.941	690.444	1.10666	1.6e-06	1.47e-05
327814	Ppfia2	2888	245	395.932	612.894	0.831312	1.61e-06	1.48e-05
75552	Paqr9	2392	252	327.933	630.405	1.06869	1.68e-06	1.53e-05
211712	Pcdh9	28790	3056	3946.98	7644.91	0.951286	1.69e-06	1.54e-05
17756	Mtap2	11331	1277	1553.43	3194.55	1.00195	1.82e-06	1.65e-05
68801	Elovl5	1040	121	142.579	302.694	1.2016	1.82e-06	1.65e-05
69608	Sec24d	176	35	24.1288	87.5563	2.05613	1.83e-06	1.65e-05
12632	Cfl2	2258	261	309.562	652.92	1.09648	1.83e-06	1.65e-05
17931	Ppp1r12a	1037	131	142.168	327.711	1.29279	1.9e-06	1.7e-05
14803	Grid1	5150	462	706.042	1155.74	0.865474	1.99e-06	1.77e-05
20274	Scn9a	75	23	10.2822	57.537	2.71756	2e-06	1.78e-05
94281	Sfxn4	43	22	5.89511	55.0354	3.59859	2.01e-06	1.78e-05
237615	Ankrd52	739	94	101.314	235.151	1.30779	2.02e-06	1.79e-05
75202	4930546H06Rik	89	28	12.2015	70.045	2.67184	2.11e-06	1.86e-05
243328	Slc29a4	491	69	67.3139	172.611	1.48815	2.12e-06	1.86e-05
13631	Eef2k	256	45	35.0965	112.572	1.85605	2.32e-06	2e-05
22003	Tpm1	1096	129	150.257	322.707	1.18321	2.42e-06	2.07e-05
16504	Kcnc3	5444	625	746.348	1563.5	1.10515	2.55e-06	2.17e-05
67306	3110050N22Rik	1464	177	200.708	442.784	1.20279	2.59e-06	2.2e-05
19739	Rgs9	299	48	40.9916	120.077	1.70028	2.62e-06	2.22e-05
14758	Gpm6b	2077	345	284.748	863.055	1.51776	2.73e-06	2.29e-05
22288	Utrn	1746	211	239.369	527.839	1.23	2.73e-06	2.29e-05
232798	Leng8	421	69	57.7172	172.611	1.7455	2.75e-06	2.31e-05
69780	Smap2	1712	177	234.708	442.784	1.04925	2.77e-06	2.32e-05
12212	Chic1	2614	316	358.368	790.508	1.12963	3.07e-06	2.54e-05
217593	Slc25a21	8	21	1.09676	52.5338	5.65518	3.12e-06	2.58e-05
24052	Sgcd	1939	188	265.828	470.302	1.01397	3.22e-06	2.65e-05
18472	Pafah1b1	4186	522	573.882	1305.84	1.11581	3.26e-06	2.68e-05
56085	Ubqln1	667	94	91.4428	235.151	1.42827	3.29e-06	2.7e-05
269019	Stk32a	195	44	26.7336	110.071	2.14954	3.31e-06	2.71e-05
68564	Nufip2	3633	373	498.068	933.1	0.944812	3.45e-06	2.83e-05
240028	Lnpep	6395	776	876.726	1941.25	1.11377	3.6e-06	2.93e-05
170749	Mtmr4	1009	119	138.329	297.691	1.22046	3.8e-06	3.08e-05
170719	Oxr1	2537	285	347.812	712.958	1.05388	3.88e-06	3.13e-05
71733	Susd2	250	43	34.2739	107.569	1.83522	4.01e-06	3.22e-05
20742	Spnb2	6126	576	839.848	1440.93	0.823111	4.36e-06	3.44e-05
93837	Dach2	90	84	12.3386	210.135	4.0166	4.46e-06	3.5e-05
54003	Nell2	748	85	102.548	212.637	1.21686	4.61e-06	3.61e-05
12032	Bcan	520	63	71.2897	157.601	1.42556	5.02e-06	3.89e-05
14169	Fgf14	20594	2011	2823.35	5030.73	0.88085	5.24e-06	4.02e-05
228071	Sestd1	1113	112	152.587	280.18	1.06302	5.51e-06	4.19e-05
64580	Ndst4	1328	133	182.063	332.714	1.03124	5.53e-06	4.2e-05
226610	C030014K22Rik	1122	145	153.821	362.733	1.27686	5.94e-06	4.45e-05
52850	Sgsm1	456	60	62.5156	150.096	1.47032	5.97e-06	4.47e-05
54208	Arl6ip1	795	92	108.991	230.148	1.20974	6.16e-06	4.61e-05
16568	Kif3a	1996	221	273.643	552.855	1.06828	6.21e-06	4.63e-05
140810	Ttbk2	4870	630	667.656	1576.01	1.14722	6.39e-06	4.75e-05
13612	Edil3	4023	444	551.536	1110.71	1.00161	6.81e-06	5.03e-05
26398	Map2k4	2298	222	315.046	555.357	0.925989	6.88e-06	5.07e-05
219150	Hmbox1	3439	467	471.472	1168.25	1.27407	7e-06	5.15e-05
70356	St13	1399	170	191.797	425.273	1.20037	8.33e-06	6.04e-05
240396	Mex3c	453	55	62.1043	137.588	1.35514	8.59e-06	6.21e-05
232813	D430041B17Rik	690	95	94.596	237.653	1.55378	8.81e-06	6.32e-05
70351	Ppp4r1	419	63	57.4431	157.601	1.62054	8.94e-06	6.41e-05
11980	Atp8a1	2870	245	393.464	612.894	0.792776	9.06e-06	6.45e-05
21987	Tpd52l1	126	32	17.274	80.0514	2.31084	9.61e-06	6.72e-05
192662	Arhgdia	507	62	69.5075	155.1	1.32169	1.07e-05	7.35e-05
53623	Gria3	2637	255	361.521	637.91	0.913487	1.08e-05	7.4e-05
12304	Pdia4	1274	239	174.66	597.884	1.57083	1.21e-05	8.22e-05
434008	EG434008	5612	545	769.381	1363.38	0.881362	1.25e-05	8.48e-05
105559	Mbnl2	5224	817	716.187	2043.81	1.36456	1.28e-05	8.67e-05
268890	Lsamp	25569	2581	3505.4	6456.65	0.893706	1.31e-05	8.81e-05
12287	Cacna1b	2039	209	279.538	522.836	1.07782	1.32e-05	8.89e-05
11749	Anxa6	474	68	64.9833	170.109	1.44038	1.33e-05	8.97e-05
14672	Gna11	128	88	17.5482	220.141	4.20986	1.35e-05	9.11e-05
103554	Psme4	1453	146	199.2	365.235	1.05525	1.44e-05	9.63e-05
110829	Lims1	381	70	52.2334	175.113	1.7096	1.51e-05	0.000100785
233877	Kctd13	548	79	75.1284	197.627	1.76978	1.52e-05	0.000100854
59021	Rab2a	1019	101	139.7	252.662	1.04047	1.56e-05	0.000103977
13427	Dync1i2	1070	118	146.692	295.19	1.18812	1.63e-05	0.000108021
108154	Adamts6	541	66	74.1687	165.106	1.29633	1.68e-05	0.000110916
20346	Sema3a	913	100	125.168	250.161	1.1642	1.75e-05	0.000115398
70611	Fbxo33	344	63	47.1609	157.601	1.77152	1.81e-05	0.000117635
70155	Ogfrl1	2713	301	371.94	752.984	1.02582	1.82e-05	0.000118018
71901	2310028H24Rik	2264	194	310.384	485.312	0.848637	1.83e-05	0.000118548
73674	Wdr75	177	36	24.2659	90.0579	2.05153	1.84e-05	0.000119039
22318	Vamp2	848	99	116.257	247.659	1.44796	2.13e-05	0.000134251
50996	Pdcd7	611	102	83.7654	255.164	1.58694	2.16e-05	0.000135547
72972	Gcap14	3696	405	506.705	1013.15	1.00801	2.25e-05	0.000140553
69654	Dctn2	66	19	9.04831	47.5305	2.59424	2.3e-05	0.000143265
224907	Dus3l	20	21	2.74191	52.5338	4.39632	2.78e-05	0.000170405
12296	Cacnb2	1953	179	267.748	447.788	0.900893	3.04e-05	0.000184934
56430	Clip1	698	76	95.6927	190.122	1.25995	3.05e-05	0.000185487
69219	Ddah1	1188	118	162.87	295.19	0.967353	3.09e-05	0.00018769
78830	Slc25a12	1858	183	254.724	457.794	0.953879	3.28e-05	0.000197162
83679	Pde4dip	1245	126	170.684	315.203	1.06474	3.28e-05	0.000197355
67797	6530403A03Rik	188	37	25.774	92.5595	1.93752	3.34e-05	0.000200714
94185	Tnfrsf21	2562	288	351.239	720.463	1.01795	3.42e-05	0.000204882
23994	Dazap2	607	75	83.217	187.621	1.2837	3.54e-05	0.000211062
258783	Olfr920	39	16	5.34673	40.0257	3.04038	3.55e-05	0.00021192
18039	Nefl	4557	644	624.745	1611.04	1.22096	3.64e-05	0.000215927
19330	Rab18	1124	134	154.095	335.215	1.1937	3.71e-05	0.00021966
67249	Tbc1d19	1604	144	219.901	360.231	0.868663	3.91e-05	0.000227095
109754	Cyb5r3	110	25	15.0805	62.5402	2.21922	3.96e-05	0.000227989
20614	Snap25	11917	1466	1633.77	3667.36	1.08775	4.42e-05	0.000249842
16728	L1cam	467	58	64.0236	145.093	1.33866	4.46e-05	0.000251564
78688	Nol3	130	29	17.8224	72.5466	2.25898	4.88e-05	0.000272752
224065	Uts2d	77	22	10.5564	55.0354	2.54063	4.95e-05	0.00027654
67295	Rab3c	3758	352	515.205	880.566	0.87641	5.09e-05	0.000283308
233833	Tnrc6a	2075	206	284.473	515.331	0.989152	5.29e-05	0.000293488
74486	Osbpl10	147	25	20.1531	62.5402	1.86532	5.43e-05	0.000300102
75404	1100001E04Rik	100	24	13.7096	60.0386	2.296	5.49e-05	0.000303402
18183	Nrg3	24077	1974	3300.85	4938.17	0.682595	5.54e-05	0.000306198
104001	Rtn1	1347	138	184.668	345.222	1.08626	5.69e-05	0.00031428
67488	Calcoco1	349	66	47.8464	165.106	1.77033	5.7e-05	0.000314487
102866	Pls3	791	89	108.443	222.643	1.12654	6.27e-05	0.000342399
68268	Zdhhc21	1731	235	237.312	587.878	1.32949	6.35e-05	0.000346594
23983	Pcbp1	931	103	127.636	257.666	1.11324	6.87e-05	0.000373195
195727	Nhs	2183	220	299.28	550.354	1.01759	6.99e-05	0.000379392
319885	Zcchc7	1954	178	267.885	445.286	0.840913	7.62e-05	0.000408695
69456	Commd10	546	102	74.8542	255.164	1.76848	7.91e-05	0.000422921
14489	Mtpn	1581	240	216.748	600.386	1.35376	8.63e-05	0.000445983
19325	Rab10	2802	300	384.142	750.482	0.940489	8.99e-05	0.000461582
23859	Dlg2	15111	1142	2071.65	2856.84	0.609263	9.11e-05	0.000467248
67602	Necap1	1849	246	253.49	615.395	1.21245	9.12e-05	0.000467945
[truncated: 154 more rows]

## Sheet: Additional file 3H
Additional file 3H	Transcripts with depleted NOVA CLIP signals in MN compared to WSC
[truncated: 2,435 more rows]
