# Supplementary material for: Cell type-specific CLIP reveals that NOVA regulates cytoskeleton interactions in motoneurons
Source: Genome Biol. 2018 Aug 15;19:117. doi: 10.1186/s13059-018-1493-2 (PMC6092797; doi:10.1186/s13059-018-1493-2)
Supplement: Supplementary file 4 — a Differential analysis results for all intronic joint peaks. b Differential analysis results for all intronic joint peaks. (XLSX 14058 kb) [file 13059_2018_1493_MOESM4_ESM.xlsx]

## Sheet: README
	Content
Additional file 4A	Differntial analysis results for all intronic joint peaks
Additional file 4B	Differntial analysis results for all exonic joint peaks

## Sheet: Additional file 4A
Additional file 4A	Differntial analysis results for all intronic joint peaks
chr	start	end	name	strand	MN.PH	WSC.PH	MN_reads_in_intron	WSC_reads_in_intron	p_Fisher.exact	coverage	FDR	MN.normalized PH	WSC.normalized PH	normalized PH_logFC
chr1	4874138	4874154	2901[gene=21399][PH=13][PH0=0.59][P=1.22e-09]	+	1	12	19	157	1	13	1	5.26316	7.64331	-0.464694
chr1	4825870	4825873	1736[gene=18777][PH=37][PH0=1.07][P=1.00e-100]	+	7	32	19	157	0.13996	19	0.742528	36.8421	20.3822	0.823584
chr1	4850633	4850646	2625[gene=chr1_f_c47][PH=58][PH0=0.46][P=1.00e-100]	+	3	55	19	157	0.121965	19	0.701757	15.7895	35.0318	-1.10172
chr1	4834948	4834965	1887[gene=18777][PH=12][PH0=1.07][P=1.80e-05]	+	0	12	19	157	0.367335	12	0.924335	0	7.64331	-3.11158
chr1	4885502	4885521	3038[gene=21399][PH=15][PH0=0.59][P=2.27e-12]	+	2	13	19	157	0.667338	15	1	10.5263	8.28025	0.312695
chr1	4822651	4822659	1658[gene=18777][PH=10][PH0=1.07][P=1.70e-03]	+	2	8	19	157	0.294413	10	0.902431	10.5263	5.09554	0.919105
chr1	4873960	4873961	2877[gene=21399][PH=12][PH0=0.59][P=2.48e-08]	+	3	9	19	157	0.125247	12	0.709953	15.7895	5.73248	1.31835
chr1	5138713	5138735	5237[gene=108664][PH=10][PH0=1.01][P=1.87e-03]	+	2	8	48	290	0.63894	10	1	4.16667	2.75862	0.45903
chr1	5138043	5138048	5156[gene=108664][PH=12][PH0=1.01][P=1.76e-05]	+	1	11	48	290	1	12	1	2.08333	3.7931	-0.636469
chr1	5138110	5138112	5175[gene=108664][PH=23][PH0=1.01][P=2.14e-13]	+	6	17	48	290	0.115388	23	0.686264	12.5	5.86207	0.976244
chr1	5137543	5137571	5110[gene=108664][PH=18][PH0=1.01][P=2.56e-12]	+	2	16	48	290	1	18	1	4.16667	5.51724	-0.335028
chr1	5085348	5085357	3795[gene=108664][PH=11][PH0=1.01][P=1.91e-04]	+	2	9	48	290	0.659745	11	1	4.16667	3.10345	0.332397
chr1	5113615	5113617	4291[gene=108664][PH=11][PH0=1.01][P=1.91e-04]	+	3	8	48	290	0.194753	11	0.812376	6.25	2.75862	0.947778
chr1	5145486	5145492	5361[gene=108664][PH=20][PH0=1.01][P=2.14e-13]	+	4	16	48	290	0.504074	20	1	8.33333	5.51724	0.518131
chr1	5127919	5127924	4797[gene=108664][PH=58][PH0=1.01][P=2.14e-13]	+	6	52	48	290	0.415196	48	0.935677	12.5	17.931	-0.487794
chr1	5097777	5097786	4094[gene=108664][PH=23][PH0=1.01][P=2.14e-13]	+	0	23	48	290	0.0563814	23	0.524608	0	7.93103	-3.15883
chr1	5126100	5126103	4733[gene=108664][PH=12][PH0=1.01][P=1.76e-05]	+	3	9	48	290	0.388733	12	0.924335	6.25	3.10345	0.821144
chr1	5114084	5114088	4321[gene=108664][PH=22][PH0=1.01][P=2.14e-13]	+	6	16	48	290	0.104636	22	0.662441	12.5	5.51724	1.05063
chr1	5116919	5116928	4461[gene=108664][PH=25][PH0=1.01][P=2.14e-13]	+	4	21	48	290	0.766665	25	1	8.33333	7.24138	0.179507
chr1	5117953	5117967	4563[gene=108664][PH=44][PH0=1.01][P=2.14e-13]	+	4	40	48	290	0.362124	44	0.924335	8.33333	13.7931	-0.66446
chr1	5129631	5129643	4897[gene=108664][PH=10][PH0=1.01][P=1.87e-03]	+	0	10	48	290	0.368146	10	0.924335	0	3.44828	-2.15325
chr1	5128052	5128065	4848[gene=108664][PH=30][PH0=1.01][P=2.14e-13]	+	5	25	48	290	0.594558	30	1	10.4167	8.62069	0.246929
chr1	5130140	5130146	4920[gene=108664][PH=10][PH0=1.01][P=1.87e-03]	+	0	10	48	290	0.368146	10	0.924335	0	3.44828	-2.15325
chr1	6242102	6242113	8370[gene=12421][PH=17][PH0=2.81][P=1.58e-04]	+	2	15	11	64	1	11	1	18.1818	23.4375	-0.349357
chr1	6263577	6263595	8979[gene=12421][PH=23][PH0=2.81][P=1.53e-09]	+	4	19	11	64	0.727913	11	1	36.3636	29.6875	0.283984
chr1	6236952	6236965	7815[gene=12421][PH=17][PH0=2.81][P=1.58e-04]	+	4	14	11	64	0.443712	11	0.963574	36.3636	21.875	0.707863
chr1	10034900	10034918	18792[gene=chr1_f_c133][PH=14][PH0=0.15][P=1.00e-100]	+	2	12	16	124	0.662783	14	1	12.5	9.67742	0.338396
chr1	10107194	10107205	19877[gene=211660][PH=11][PH0=0.34][P=3.23e-09]	+	3	8	16	124	0.114302	11	0.684271	18.75	6.45161	1.40623
chr1	10068373	10068382	19460[gene=211660][PH=10][PH0=0.34][P=9.43e-08]	+	1	9	16	124	1	10	1	6.25	7.25806	-0.187823
chr1	10056132	10056142	19201[gene=211660][PH=11][PH0=0.34][P=3.23e-09]	+	3	8	16	124	0.114302	11	0.684271	18.75	6.45161	1.40623
chr1	10054114	10054115	19154[gene=211660][PH=10][PH0=0.34][P=9.43e-08]	+	2	8	16	124	0.319792	10	0.924335	12.5	6.45161	0.857335
chr1	10052818	10052822	19106[gene=211660][PH=21][PH0=0.34][P=5.19e-13]	+	1	20	16	124	0.466174	16	0.987972	6.25	16.129	-1.24039
chr1	10071532	10071536	19502[gene=211660][PH=10][PH0=0.34][P=9.43e-08]	+	0	10	16	124	0.604242	10	1	0	8.06452	-3.18023
chr1	10060717	10060731	19351[gene=211660][PH=11][PH0=0.34][P=3.23e-09]	+	1	10	16	124	1	11	1	6.25	8.06452	-0.322249
chr1	11469843	11469850	23107[gene=320492][PH=12][PH0=0.48][P=2.72e-08]	+	2	10	152	348	0.361713	12	0.924335	1.31579	2.87356	-0.742157
chr1	11448987	11448990	22946[gene=320492][PH=24][PH0=0.48][P=1.00e-100]	+	10	14	152	348	0.255656	24	0.841262	6.57895	4.02299	0.593452
chr1	11415821	11415835	22455[gene=320492][PH=10][PH0=0.48][P=1.29e-05]	+	2	8	152	348	0.730591	10	1	1.31579	2.29885	-0.510459
chr1	11479228	11479243	23212[gene=320492][PH=16][PH0=0.48][P=1.00e-100]	+	5	11	152	348	1	16	1	3.28947	3.16092	0.0438982
chr1	11418347	11418352	22576[gene=320492][PH=25][PH0=0.48][P=1.00e-100]	+	14	11	152	348	0.00674806	25	0.195968	9.21053	3.16092	1.29508
chr1	11604885	11604889	26858[gene=320492][PH=13][PH0=0.48][P=1.09e-09]	+	0	13	152	348	0.0123751	13	0.26676	0	3.73563	-2.24356
chr1	11532724	11532735	23849[gene=320492][PH=11][PH0=0.48][P=6.20e-07]	+	5	6	152	348	0.322142	11	0.924335	3.28947	1.72414	0.655001
chr1	11662754	11662773	27423[gene=320492][PH=14][PH0=0.48][P=4.10e-11]	+	1	13	152	348	0.0744452	14	0.582311	0.657895	3.73563	-1.5142
chr1	11481140	11481145	23327[gene=320492][PH=11][PH0=0.48][P=6.20e-07]	+	3	8	152	348	1	11	1	1.97368	2.29885	-0.149712
chr1	11825894	11825912	28307[gene=320492][PH=15][PH0=0.48][P=1.37e-12]	+	3	12	152	348	0.569673	15	1	1.97368	3.44828	-0.580995
chr1	11533460	11533463	23874[gene=320492][PH=12][PH0=0.48][P=2.72e-08]	+	5	7	152	348	0.525357	12	1	3.28947	2.01149	0.510321
chr1	11479781	11479796	23273[gene=320492][PH=12][PH0=0.48][P=2.72e-08]	+	4	9	152	348	1	13	1	2.63158	2.58621	0.0181382
chr1	11683694	11683702	27552[gene=320492][PH=20][PH0=0.48][P=1.00e-100]	+	5	15	152	348	0.804599	20	1	3.28947	4.31034	-0.308005
chr1	11636711	11636723	27181[gene=320492][PH=35][PH0=0.48][P=1.00e-100]	+	7	28	152	348	0.18676	35	0.79609	4.60526	8.04598	-0.690494
chr1	11600416	11600427	26608[gene=320492][PH=20][PH0=0.48][P=1.00e-100]	+	10	10	152	348	0.0788693	20	0.5974	6.57895	2.87356	0.968336
chr1	11948015	11948025	29030[gene=320492][PH=32][PH0=0.48][P=1.00e-100]	+	15	17	152	348	0.0462393	32	0.481515	9.86842	4.88506	0.885014
chr1	11417315	11417328	22522[gene=320492][PH=18][PH0=0.48][P=1.00e-100]	+	6	12	152	348	0.796646	18	1	3.94737	3.44828	0.153415
chr1	11683802	11683803	27574[gene=320492][PH=10][PH0=0.48][P=1.29e-05]	+	5	5	152	348	0.180595	10	0.784177	3.28947	1.43678	0.815824
chr1	11479713	11479720	23251[gene=320492][PH=17][PH0=0.48][P=1.00e-100]	+	12	5	152	348	0.000606603	17	0.0450794	7.89474	1.43678	1.86797
chr1	11618516	11618524	26969[gene=320492][PH=15][PH0=0.48][P=1.37e-12]	+	5	10	152	348	0.780816	15	1	3.28947	2.87356	0.147139
chr1	11604064	11604090	26809[gene=320492][PH=11][PH0=0.48][P=6.20e-07]	+	2	9	152	348	0.51692	11	1	1.31579	2.58621	-0.630955
chr1	11851939	11851946	28482[gene=320492][PH=13][PH0=0.48][P=1.09e-09]	+	6	7	152	348	0.228566	13	0.837761	3.94737	2.01149	0.716182
chr1	11481106	11481112	23317[gene=320492][PH=10][PH0=0.48][P=1.29e-05]	+	3	7	152	348	1	10	1	1.97368	2.01149	-0.0182281
chr1	11600130	11600132	26581[gene=320492][PH=11][PH0=0.48][P=6.20e-07]	+	0	11	152	348	0.0219673	11	0.355388	0	3.16092	-2.0569
chr1	15363723	15363733	34164[gene=98741][PH=25][PH0=1.27][P=1.00e-100]	+	3	22	286	1731	1	25	1	1.04895	1.27094	-0.148405
chr1	15449077	15449086	36951[gene=98741][PH=11][PH0=1.27][P=8.51e-03]	+	0	11	286	1731	0.381442	11	0.924335	0	0.635471	-0.709706
chr1	15336471	15336475	33105[gene=98741][PH=11][PH0=1.27][P=8.51e-03]	+	2	9	286	1731	0.661533	11	1	0.699301	0.519931	0.160936
chr1	15367244	15367247	34382[gene=98741][PH=17][PH0=1.27][P=6.57e-09]	+	3	14	286	1731	0.723209	17	1	1.04895	0.808781	0.179868
chr1	15336369	15336377	33075[gene=98741][PH=38][PH0=1.27][P=1.00e-100]	+	10	28	286	1731	0.0549432	38	0.519256	3.4965	1.61756	0.78058
chr1	15393092	15393109	35382[gene=98741][PH=11][PH0=1.27][P=8.51e-03]	+	0	12	286	1731	0.394698	12	0.924335	0	0.693241	-0.759787
chr1	15434783	15434797	36596[gene=98741][PH=14][PH0=1.27][P=1.05e-05]	+	1	13	286	1731	0.706926	14	1	0.34965	0.751011	-0.375602
chr1	15337765	15337768	33329[gene=98741][PH=71][PH0=1.27][P=1.00e-100]	+	9	62	286	1731	0.862663	71	1	3.14685	3.58174	-0.14388
chr1	15469713	15469733	37404[gene=98741][PH=11][PH0=1.27][P=8.51e-03]	+	2	9	286	1731	0.661533	11	1	0.699301	0.519931	0.160936
chr1	15399227	15399237	35538[gene=98741][PH=31][PH0=1.27][P=1.00e-100]	+	6	25	286	1731	0.432127	31	0.950387	2.0979	1.44425	0.341899
chr1	15336776	15336781	33195[gene=98741][PH=16][PH0=1.27][P=8.23e-08]	+	4	12	286	1731	0.267176	16	0.856568	1.3986	0.693241	0.502406
chr1	15427481	15427484	36180[gene=98741][PH=29][PH0=1.27][P=1.00e-100]	+	2	27	286	1731	0.417848	29	0.937839	0.699301	1.55979	-0.591085
chr1	15336207	15336208	33002[gene=98741][PH=21][PH0=1.27][P=1.00e-100]	+	2	19	286	1731	0.756915	21	1	0.699301	1.09763	-0.30382
chr1	15387625	15387635	35254[gene=98741][PH=37][PH0=1.27][P=1.00e-100]	+	4	33	286	1731	0.811024	37	1	1.3986	1.90641	-0.277046
chr1	15330650	15330651	32752[gene=98741][PH=15][PH0=1.27][P=9.64e-07]	+	1	14	286	1731	0.709785	15	1	0.34965	0.808781	-0.422432
chr1	15351398	15351407	33709[gene=98741][PH=12][PH0=1.27][P=9.99e-04]	+	1	11	286	1731	1	12	1	0.34965	0.635471	-0.27712
chr1	15336264	15336267	33034[gene=98741][PH=80][PH0=1.27][P=1.00e-100]	+	10	70	286	1731	0.74591	80	1	3.4965	4.04391	-0.165738
chr1	15466963	15466967	37303[gene=98741][PH=43][PH0=1.27][P=1.00e-100]	+	3	40	286	1731	0.265178	43	0.853471	1.04895	2.3108	-0.692296
chr1	15365236	15365248	34264[gene=98741][PH=47][PH0=1.27][P=1.00e-100]	+	6	41	286	1731	1	47	1	2.0979	2.36857	-0.120846
chr1	15336493	15336513	33114[gene=98741][PH=12][PH0=1.27][P=9.99e-04]	+	6	7	286	1731	0.00551507	13	0.175929	2.0979	0.404391	1.14135
chr1	15336625	15336635	33135[gene=98741][PH=13][PH0=1.27][P=1.07e-04]	+	0	13	286	1731	0.235825	13	0.837761	0	0.751011	-0.808188
chr1	15336691	15336695	33165[gene=98741][PH=30][PH0=1.27][P=1.00e-100]	+	10	20	286	1731	0.00610572	30	0.186416	3.4965	1.1554	1.06085
chr1	15399701	15399703	35603[gene=98741][PH=29][PH0=1.27][P=1.00e-100]	+	2	27	286	1731	0.417848	29	0.937839	0.699301	1.55979	-0.591085
chr1	15414344	15414359	35964[gene=98741][PH=12][PH0=1.27][P=9.99e-04]	+	1	11	286	1731	1	12	1	0.34965	0.635471	-0.27712
chr1	15502960	15502980	38219[gene=98741][PH=11][PH0=1.27][P=8.51e-03]	+	0	11	286	1731	0.381442	11	0.924335	0	0.635471	-0.709706
chr1	15372550	15372551	34620[gene=98741][PH=95][PH0=1.27][P=1.00e-100]	+	12	83	286	1731	0.763915	95	1	4.1958	4.79492	-0.157441
chr1	15450837	15450850	36999[gene=98741][PH=13][PH0=1.27][P=1.07e-04]	+	0	13	286	1731	0.235825	13	0.837761	0	0.751011	-0.808188
chr1	15385952	15385953	35190[gene=98741][PH=24][PH0=1.27][P=1.00e-100]	+	5	19	286	1731	0.37128	24	0.924335	1.74825	1.09763	0.389753
chr1	15372890	15372894	34686[gene=98741][PH=11][PH0=1.27][P=8.51e-03]	+	5	6	286	1731	0.0123141	11	0.265939	1.74825	0.34662	1.02917
chr1	15471685	15471706	37530[gene=98741][PH=22][PH0=1.27][P=1.00e-100]	+	4	18	286	1731	0.540016	22	1	1.3986	1.03986	0.233722
chr1	15471836	15471846	37565[gene=98741][PH=27][PH0=1.27][P=1.00e-100]	+	4	23	286	1731	0.78666	27	1	1.3986	1.32871	0.0426614
chr1	15603620	15603628	40456[gene=98741][PH=11][PH0=1.27][P=8.51e-03]	+	4	7	286	1731	0.0577848	11	0.528446	1.3986	0.404391	0.772249
chr1	15480153	15480161	37797[gene=98741][PH=29][PH0=1.27][P=1.00e-100]	+	10	19	286	1731	0.00463934	29	0.160204	3.4965	1.09763	1.10004
chr1	15466859	15466865	37274[gene=98741][PH=15][PH0=1.27][P=9.64e-07]	+	1	14	286	1731	0.709785	15	1	0.34965	0.808781	-0.422432
chr1	15465546	15465562	37175[gene=98741][PH=24][PH0=1.27][P=1.00e-100]	+	2	22	286	1731	0.563224	24	1	0.699301	1.27094	-0.418349
chr1	15430010	15430015	36420[gene=98741][PH=11][PH0=1.27][P=8.51e-03]	+	1	10	286	1731	1	11	1	0.34965	0.577701	-0.225238
chr1	15398914	15398933	35490[gene=98741][PH=14][PH0=1.27][P=1.05e-05]	+	3	11	286	1731	0.434973	14	0.953616	1.04895	0.635471	0.325179
chr1	15480478	15480479	37858[gene=98741][PH=12][PH0=1.27][P=9.99e-04]	+	2	10	286	1731	0.683222	12	1	0.699301	0.577701	0.107118
chr1	15387771	15387776	35301[gene=98741][PH=18][PH0=1.27][P=4.94e-10]	+	2	16	286	1731	1	18	1	0.699301	0.924321	-0.179408
chr1	15370776	15370782	34486[gene=98741][PH=19][PH0=1.27][P=3.44e-11]	+	9	10	286	1731	0.000513241	19	0.0404043	3.14685	0.577701	1.39419
chr1	15385841	15385863	35160[gene=98741][PH=33][PH0=1.27][P=1.00e-100]	+	4	29	286	1731	1	33	1	1.3986	1.67533	-0.157525
chr1	15480740	15480757	37895[gene=98741][PH=17][PH0=1.27][P=6.57e-09]	+	3	14	286	1731	0.723209	17	1	1.04895	0.808781	0.179868
chr1	15602409	15602420	40301[gene=98741][PH=27][PH0=1.27][P=1.00e-100]	+	5	23	286	1731	0.582663	28	1	1.74825	1.32871	0.238982
chr1	15355526	15355528	33863[gene=98741][PH=13][PH0=1.27][P=1.07e-04]	+	0	13	286	1731	0.235825	13	0.837761	0	0.751011	-0.808188
chr1	15428381	15428403	36314[gene=98741][PH=14][PH0=1.27][P=1.05e-05]	+	1	13	286	1731	0.706926	14	1	0.34965	0.751011	-0.375602
chr1	15480261	15480263	37824[gene=98741][PH=11][PH0=1.27][P=8.51e-03]	+	3	8	286	1731	0.196286	11	0.814577	1.04895	0.462161	0.486784
chr1	15399192	15399203	35527[gene=98741][PH=11][PH0=1.27][P=8.51e-03]	+	0	11	286	1731	0.381442	11	0.924335	0	0.635471	-0.709706
chr1	15427654	15427656	36211[gene=98741][PH=17][PH0=1.27][P=6.57e-09]	+	4	13	286	1731	0.285976	17	0.888878	1.3986	0.751011	0.454005
chr1	15307492	15307503	31554[gene=98741][PH=15][PH0=1.27][P=9.64e-07]	+	1	14	286	1731	0.709785	15	1	0.34965	0.808781	-0.422432
chr1	15355561	15355563	33875[gene=98741][PH=16][PH0=1.27][P=8.23e-08]	+	1	15	286	1731	0.715377	16	1	0.34965	0.866551	-0.467789
chr1	15364536	15364558	34209[gene=98741][PH=12][PH0=1.27][P=9.99e-04]	+	0	12	286	1731	0.394698	12	0.924335	0	0.693241	-0.759787
chr1	15373570	15373594	34749[gene=98741][PH=16][PH0=1.27][P=8.23e-08]	+	1	15	286	1731	0.715377	16	1	0.34965	0.866551	-0.467789
chr1	15313774	15313779	32022[gene=98741][PH=34][PH0=1.27][P=1.00e-100]	+	7	27	286	1731	0.316119	34	0.924335	2.44755	1.55979	0.429546
chr1	15603483	15603494	40431[gene=98741][PH=14][PH0=1.27][P=1.05e-05]	+	5	9	286	1731	0.0371897	14	0.442566	1.74825	0.519931	0.854509
chr1	15328149	15328157	32678[gene=98741][PH=12][PH0=1.27][P=9.99e-04]	+	1	11	286	1731	1	12	1	0.34965	0.635471	-0.27712
chr1	15446849	15446854	36846[gene=98741][PH=12][PH0=1.27][P=9.99e-04]	+	2	10	286	1731	0.683222	12	1	0.699301	0.577701	0.107118
chr1	15658467	15658469	41309[gene=98741][PH=11][PH0=1.27][P=8.51e-03]	+	2	9	286	1731	0.661533	11	1	0.699301	0.519931	0.160936
chr1	15589296	15589309	39873[gene=98741][PH=24][PH0=1.27][P=1.00e-100]	+	3	21	286	1731	1	24	1	1.04895	1.21317	-0.11123
chr1	15562815	15562820	39296[gene=98741][PH=14][PH0=1.27][P=1.05e-05]	+	6	8	286	1731	0.00852078	14	0.219246	2.0979	0.462161	1.08319
chr1	15337646	15337650	33282[gene=98741][PH=23][PH0=1.27][P=1.00e-100]	+	4	19	286	1731	0.556442	23	1	1.3986	1.09763	0.193432
chr1	15428152	15428155	36271[gene=98741][PH=15][PH0=1.27][P=9.64e-07]	+	1	14	286	1731	0.709785	15	1	0.34965	0.808781	-0.422432
chr1	15590674	15590682	39968[gene=98741][PH=11][PH0=1.27][P=8.51e-03]	+	0	11	286	1731	0.381442	11	0.924335	0	0.635471	-0.709706
chr1	15471134	15471164	37486[gene=98741][PH=11][PH0=1.27][P=8.51e-03]	+	0	11	286	1731	0.381442	11	0.924335	0	0.635471	-0.709706
chr1	15613801	15613814	40660[gene=98741][PH=11][PH0=1.27][P=8.51e-03]	+	5	6	286	1731	0.0123141	11	0.265939	1.74825	0.34662	1.02917
chr1	15339794	15339798	33440[gene=98741][PH=11][PH0=1.27][P=8.51e-03]	+	2	9	286	1731	0.661533	11	1	0.699301	0.519931	0.160936
chr1	15335543	15335555	32896[gene=98741][PH=42][PH0=1.27][P=1.00e-100]	+	1	41	286	1731	0.0231145	42	0.362816	0.34965	2.36857	-1.31955
chr1	15621590	15621606	40792[gene=98741][PH=14][PH0=1.27][P=1.05e-05]	+	1	13	286	1731	0.706926	14	1	0.34965	0.751011	-0.375602
chr1	15315430	15315448	32241[gene=98741][PH=12][PH0=1.27][P=9.99e-04]	+	1	11	286	1731	1	12	1	0.34965	0.635471	-0.27712
chr1	15531237	15531246	38638[gene=98741][PH=11][PH0=1.27][P=8.51e-03]	+	4	7	286	1731	0.0577848	11	0.528446	1.3986	0.404391	0.772249
chr1	15602778	15602779	40343[gene=98741][PH=21][PH0=1.27][P=1.00e-100]	+	1	20	286	1731	0.344796	21	0.924335	0.34965	1.1554	-0.675371
chr1	15312955	15312970	31941[gene=98741][PH=29][PH0=1.27][P=1.00e-100]	+	7	22	286	1731	0.172121	29	0.76657	2.44755	1.27094	0.602282
chr1	15305861	15305865	31468[gene=98741][PH=11][PH0=1.27][P=8.51e-03]	+	0	11	286	1731	0.381442	11	0.924335	0	0.635471	-0.709706
chr1	15536798	15536799	38873[gene=98741][PH=33][PH0=1.27][P=1.00e-100]	+	4	29	286	1731	1	33	1	1.3986	1.67533	-0.157525
chr1	15466765	15466767	37252[gene=98741][PH=15][PH0=1.27][P=9.64e-07]	+	3	12	286	1731	0.459866	15	0.980368	1.04895	0.693241	0.275098
chr1	15305844	15305847	31466[gene=98741][PH=11][PH0=1.27][P=8.51e-03]	+	0	12	286	1731	0.394698	12	0.924335	0	0.693241	-0.759787
chr1	15314228	15314230	32152[gene=98741][PH=18][PH0=1.27][P=4.94e-10]	+	1	17	286	1731	0.497002	18	1	0.34965	0.982091	-0.554438
chr1	15310609	15310627	31717[gene=98741][PH=41][PH0=1.27][P=1.00e-100]	+	2	39	286	1731	0.110155	41	0.674905	0.699301	2.25303	-0.936844
chr1	15313696	15313704	31995[gene=98741][PH=14][PH0=1.27][P=1.05e-05]	+	3	12	286	1731	0.459866	15	0.980368	1.04895	0.693241	0.275098
chr1	15313846	15313856	32061[gene=98741][PH=57][PH0=1.27][P=1.00e-100]	+	3	54	286	1731	0.0528016	57	0.511058	1.04895	3.11958	-1.00761
chr1	15570732	15570735	39457[gene=98741][PH=60][PH0=1.27][P=1.00e-100]	+	8	52	286	1731	1	60	1	2.7972	3.00404	-0.0765207
chr1	15310899	15310906	31757[gene=98741][PH=21][PH0=1.27][P=1.00e-100]	+	2	19	286	1731	0.756915	21	1	0.699301	1.09763	-0.30382
chr1	15327496	15327503	32642[gene=98741][PH=17][PH0=1.27][P=6.57e-09]	+	2	15	286	1731	1	17	1	0.699301	0.866551	-0.135434
chr1	15448240	15448242	36903[gene=98741][PH=11][PH0=1.27][P=8.51e-03]	+	1	10	286	1731	1	11	1	0.34965	0.577701	-0.225238
chr1	15590642	15590662	39966[gene=98741][PH=11][PH0=1.27][P=8.51e-03]	+	0	11	286	1731	0.381442	11	0.924335	0	0.635471	-0.709706
chr1	15336160	15336165	32984[gene=98741][PH=12][PH0=1.27][P=9.99e-04]	+	4	8	286	1731	0.0773241	12	0.592537	1.3986	0.462161	0.714092
chr1	15310434	15310446	31688[gene=98741][PH=12][PH0=1.27][P=9.99e-04]	+	0	12	286	1731	0.394698	12	0.924335	0	0.693241	-0.759787
chr1	15311907	15311915	31850[gene=98741][PH=14][PH0=1.27][P=1.05e-05]	+	3	11	286	1731	0.434973	14	0.953616	1.04895	0.635471	0.325179
chr1	15312818	15312820	31912[gene=98741][PH=20][PH0=1.27][P=2.95e-12]	+	3	17	286	1731	0.755814	20	1	1.04895	0.982091	0.0478621
chr1	15589554	15589556	39899[gene=98741][PH=14][PH0=1.27][P=1.05e-05]	+	5	9	286	1731	0.0371897	14	0.442566	1.74825	0.519931	0.854509
chr1	15320229	15320252	32364[gene=98741][PH=12][PH0=1.27][P=9.99e-04]	+	3	9	286	1731	0.23594	12	0.837761	1.04895	0.519931	0.43088
chr1	15321393	15321401	32430[gene=98741][PH=18][PH0=1.27][P=4.94e-10]	+	2	16	286	1731	1	18	1	0.699301	0.924321	-0.179408
chr1	15580976	15580998	39659[gene=98741][PH=11][PH0=1.27][P=8.51e-03]	+	1	10	286	1731	1	11	1	0.34965	0.577701	-0.225238
chr1	15599995	15600011	40226[gene=98741][PH=11][PH0=1.27][P=8.51e-03]	+	1	10	286	1731	1	11	1	0.34965	0.577701	-0.225238
chr1	15592402	15592415	40073[gene=98741][PH=17][PH0=1.27][P=6.57e-09]	+	5	12	286	1731	0.0805156	17	0.602462	1.74825	0.693241	0.698727
chr1	15314027	15314029	32114[gene=98741][PH=23][PH0=1.27][P=1.00e-100]	+	2	21	286	1731	0.761613	23	1	0.699301	1.21317	-0.381174
chr1	15325286	15325304	32553[gene=98741][PH=23][PH0=1.27][P=1.00e-100]	+	0	23	286	1731	0.0636201	23	0.546322	0	1.32871	-1.21953
chr1	15587208	15587226	39807[gene=98741][PH=13][PH0=1.27][P=1.07e-04]	+	2	11	286	1731	0.705604	13	1	0.699301	0.635471	0.0552351
chr1	24804012	24804020	56635[gene=chr1_f_c295][PH=10][PH0=0.19][P=2.44e-07]	+	0	10	46	430	0.608586	10	1	0	2.32558	-1.73361
chr1	24799255	24799256	56250[gene=chr1_f_c295][PH=38][PH0=0.19][P=1.00e-100]	+	1	37	46	430	0.157881	38	0.754132	2.17391	8.60465	-1.59747
chr1	24814521	24814527	57167[gene=chr1_f_c295][PH=10][PH0=0.19][P=2.44e-07]	+	2	8	46	430	0.250358	10	0.838363	4.34783	1.86047	0.902703
chr1	24776481	24776496	55821[gene=chr1_f_c295][PH=10][PH0=0.19][P=2.44e-07]	+	0	10	46	430	0.608586	10	1	0	2.32558	-1.73361
chr1	24744649	24744667	55569[gene=chr1_f_c295][PH=10][PH0=0.19][P=2.44e-07]	+	1	9	46	430	1	10	1	2.17391	2.09302	0.0372449
chr1	24799432	24799436	56295[gene=chr1_f_c295][PH=14][PH0=0.19][P=1.00e-100]	+	1	13	46	430	1	14	1	2.17391	3.02326	-0.342101
chr1	24799552	24799556	56326[gene=chr1_f_c295][PH=27][PH0=0.19][P=1.00e-100]	+	2	25	46	430	1	27	1	4.34783	5.81395	-0.34954
chr1	24799874	24799887	56371[gene=chr1_f_c295][PH=18][PH0=0.19][P=1.00e-100]	+	1	17	46	430	1	18	1	2.17391	3.95349	-0.642182
chr1	24805079	24805083	56781[gene=chr1_f_c295][PH=21][PH0=0.19][P=1.00e-100]	+	1	20	46	430	0.709252	21	1	2.17391	4.65116	-0.832285
chr1	24804842	24804844	56723[gene=chr1_f_c295][PH=179][PH0=0.19][P=1.00e-100]	+	26	153	46	430	0.0064675	46	0.192327	56.5217	35.5814	0.652997
chr1	24814317	24814325	57095[gene=chr1_f_c295][PH=40][PH0=0.19][P=1.00e-100]	+	5	38	46	430	0.59163	43	1	10.8696	8.83721	0.270946
chr1	32234882	32234894	59682[gene=chr1_f_c295][PH=12][PH0=0.19][P=1.67e-10]	+	0	12	90	1022	0.614042	12	1	0	1.17417	-1.12046
chr1	32613515	32613521	65506[gene=chr1_f_c295][PH=12][PH0=0.19][P=1.67e-10]	+	0	12	90	1022	0.614042	12	1	0	1.17417	-1.12046
chr1	32295929	32295948	60595[gene=chr1_f_c295][PH=23][PH0=0.19][P=1.00e-100]	+	2	21	90	1022	0.708858	23	1	2.22222	2.05479	0.0769807
chr1	32244236	32244252	59968[gene=chr1_f_c295][PH=11][PH0=0.19][P=4.68e-09]	+	0	11	90	1022	1	11	1	0	1.07632	-1.05403
chr1	32414010	32414011	62666[gene=chr1_f_c295][PH=19][PH0=0.19][P=1.00e-100]	+	2	17	90	1022	0.662022	19	1	2.22222	1.66341	0.274784
chr1	32234324	32234327	59632[gene=chr1_f_c295][PH=10][PH0=0.19][P=2.44e-07]	+	1	9	90	1022	0.571546	10	1	1.11111	0.880626	0.166789
chr1	32405596	32405606	62441[gene=chr1_f_c295][PH=27][PH0=0.19][P=1.00e-100]	+	5	22	90	1022	0.0603299	27	0.535502	5.55556	2.15264	1.05616
chr1	32677615	32677630	66147[gene=chr1_f_c295][PH=20][PH0=0.19][P=1.00e-100]	+	1	19	90	1022	1	20	1	1.11111	1.8591	-0.437558
chr1	32247987	32247997	60064[gene=chr1_f_c295][PH=16][PH0=0.19][P=1.00e-100]	+	0	16	90	1022	0.632969	16	1	0	1.56556	-1.35927
chr1	32613318	32613334	65485[gene=chr1_f_c295][PH=10][PH0=0.19][P=2.44e-07]	+	2	8	90	1022	0.190886	10	0.805589	2.22222	0.782779	0.853928
chr1	32427103	32427105	62964[gene=chr1_f_c295][PH=11][PH0=0.19][P=4.68e-09]	+	0	11	90	1022	1	11	1	0	1.07632	-1.05403
chr1	32392449	32392459	62218[gene=chr1_f_c295][PH=11][PH0=0.19][P=4.68e-09]	+	0	11	90	1022	1	11	1	0	1.07632	-1.05403
chr1	32558076	32558080	64571[gene=chr1_f_c295][PH=16][PH0=0.19][P=1.00e-100]	+	1	15	90	1022	1	16	1	1.11111	1.46771	-0.225171
chr1	32546081	32546086	64209[gene=chr1_f_c295][PH=14][PH0=0.19][P=1.00e-100]	+	4	10	90	1022	0.0213978	14	0.350766	4.44444	0.978474	1.4604
chr1	32235718	32235725	59760[gene=chr1_f_c295][PH=12][PH0=0.19][P=1.67e-10]	+	0	12	90	1022	0.614042	12	1	0	1.17417	-1.12046
chr1	32611346	32611367	65419[gene=chr1_f_c295][PH=33][PH0=0.19][P=1.00e-100]	+	5	28	90	1022	0.180378	33	0.783913	5.55556	2.73973	0.809785
chr1	32392327	32392330	62193[gene=chr1_f_c295][PH=10][PH0=0.19][P=2.44e-07]	+	0	10	90	1022	1	10	1	0	0.978474	-0.984388
chr1	32427667	32427673	62999[gene=chr1_f_c295][PH=26][PH0=0.19][P=1.00e-100]	+	2	24	90	1022	1	26	1	2.22222	2.34834	-0.0553886
chr1	32237163	32237191	59828[gene=chr1_f_c295][PH=12][PH0=0.19][P=1.67e-10]	+	0	12	90	1022	0.614042	12	1	0	1.17417	-1.12046
chr1	32409807	32409824	62501[gene=chr1_f_c295][PH=10][PH0=0.19][P=2.44e-07]	+	1	9	90	1022	0.571546	10	1	1.11111	0.880626	0.166789
chr1	32410084	32410098	62538[gene=chr1_f_c295][PH=13][PH0=0.19][P=1.00e-100]	+	2	11	90	1022	0.283971	13	0.885148	2.22222	1.07632	0.634027
chr1	32316349	32316350	61279[gene=chr1_f_c295][PH=41][PH0=0.19][P=1.00e-100]	+	1	40	90	1022	0.246441	41	0.837761	1.11111	3.91389	-1.21886
chr1	32313845	32313847	61166[gene=chr1_f_c295][PH=12][PH0=0.19][P=1.67e-10]	+	0	12	90	1022	0.614042	12	1	0	1.17417	-1.12046
chr1	32234240	32234248	59610[gene=chr1_f_c295][PH=16][PH0=0.19][P=1.00e-100]	+	2	14	90	1022	0.376302	16	0.924335	2.22222	1.36986	0.443252
chr1	32304790	32304802	60747[gene=chr1_f_c295][PH=13][PH0=0.19][P=1.00e-100]	+	0	13	90	1022	0.615709	13	1	0	1.27202	-1.18397
chr1	32479584	32479609	63459[gene=chr1_f_c295][PH=18][PH0=0.19][P=1.00e-100]	+	0	18	90	1022	0.389354	18	0.924335	0	1.76125	-1.46532
chr1	32520539	32520553	63818[gene=chr1_f_c295][PH=11][PH0=0.19][P=4.68e-09]	+	3	8	90	1022	0.0525428	11	0.510063	3.33333	0.782779	1.28135
chr1	32535439	32535445	63988[gene=chr1_f_c295][PH=19][PH0=0.19][P=1.00e-100]	+	0	19	90	1022	0.392649	19	0.924335	0	1.8591	-1.51556
chr1	32549735	32549745	64352[gene=chr1_f_c295][PH=12][PH0=0.19][P=1.67e-10]	+	0	12	90	1022	0.614042	12	1	0	1.17417	-1.12046
chr1	32545322	32545337	64172[gene=chr1_f_c295][PH=24][PH0=0.19][P=1.00e-100]	+	2	22	90	1022	1	24	1	2.22222	2.15264	0.0314947
chr1	32313147	32313148	61067[gene=chr1_f_c295][PH=18][PH0=0.19][P=1.00e-100]	+	2	16	90	1022	0.651455	18	1	2.22222	1.56556	0.328784
chr1	32313022	32313024	61033[gene=chr1_f_c295][PH=25][PH0=0.19][P=1.00e-100]	+	2	23	90	1022	1	25	1	2.22222	2.25049	-0.0126009
chr1	32600260	32600287	65178[gene=chr1_f_c295][PH=15][PH0=0.19][P=1.00e-100]	+	1	14	90	1022	1	15	1	1.11111	1.36986	-0.166801
chr1	32600397	32600398	65205[gene=chr1_f_c295][PH=24][PH0=0.19][P=1.00e-100]	+	2	22	90	1022	1	24	1	2.22222	2.15264	0.0314947
chr1	32558287	32558292	64604[gene=chr1_f_c295][PH=22][PH0=0.19][P=1.00e-100]	+	2	20	90	1022	0.696756	22	1	2.22222	1.95695	0.123948
chr1	32546978	32547009	64280[gene=chr1_f_c295][PH=23][PH0=0.19][P=1.00e-100]	+	1	22	90	1022	1	23	1	1.11111	2.15264	-0.578559
chr1	32426692	32426700	62934[gene=chr1_f_c295][PH=44][PH0=0.19][P=1.00e-100]	+	7	37	90	1022	0.0805938	44	0.602462	7.77778	3.62035	0.925853
chr1	32304652	32304666	60721[gene=chr1_f_c295][PH=16][PH0=0.19][P=1.00e-100]	+	2	14	90	1022	0.376302	16	0.924335	2.22222	1.36986	0.443252
chr1	32585755	32585760	64983[gene=chr1_f_c295][PH=13][PH0=0.19][P=1.00e-100]	+	0	13	90	1022	0.615709	13	1	0	1.27202	-1.18397
chr1	32558821	32558822	64670[gene=chr1_f_c295][PH=80][PH0=0.19][P=1.00e-100]	+	8	72	90	1022	0.521171	80	1	8.88889	7.04501	0.297714
chr1	32305986	32305987	60818[gene=chr1_f_c295][PH=27][PH0=0.19][P=1.00e-100]	+	0	27	90	1022	0.159886	27	0.754946	0	2.64188	-1.86468
chr1	32287629	32287634	60501[gene=chr1_f_c295][PH=10][PH0=0.19][P=2.44e-07]	+	0	10	90	1022	1	10	1	0	0.978474	-0.984388
chr1	32313769	32313770	61134[gene=chr1_f_c295][PH=56][PH0=0.19][P=1.00e-100]	+	6	50	90	1022	0.447843	56	0.968241	6.66667	4.89237	0.379752
chr1	32489971	32489974	63667[gene=chr1_f_c295][PH=24][PH0=0.19][P=1.00e-100]	+	1	23	90	1022	0.714472	24	1	1.11111	2.25049	-0.622654
chr1	34202818	34202819	71956[gene=chr1_f_c295][PH=41][PH0=0.19][P=1.00e-100]	+	4	37	147	1056	0.809534	41	1	2.72109	3.50379	-0.275414
chr1	34210361	34210365	72273[gene=chr1_f_c295][PH=17][PH0=0.19][P=1.00e-100]	+	2	15	147	1056	1	17	1	1.36054	1.42045	-0.0361585
chr1	34101077	34101078	70432[gene=chr1_f_c295][PH=10][PH0=0.19][P=2.44e-07]	+	0	10	147	1056	0.620616	10	1	0	0.94697	-0.96123
chr1	34358829	34358839	77058[gene=chr1_f_c295][PH=32][PH0=0.19][P=1.00e-100]	+	6	26	147	1056	0.268446	32	0.858501	4.08163	2.46212	0.553636
chr1	34100136	34100143	70356[gene=chr1_f_c295][PH=20][PH0=0.19][P=1.00e-100]	+	0	20	147	1056	0.158435	20	0.754132	0	1.89394	-1.53303
chr1	34071125	34071134	69638[gene=chr1_f_c295][PH=12][PH0=0.19][P=1.67e-10]	+	0	12	147	1056	0.380234	12	0.924335	0	1.13636	-1.09516
chr1	33990901	33990902	68456[gene=chr1_f_c295][PH=10][PH0=0.19][P=2.44e-07]	+	5	5	147	1056	0.00385285	10	0.143297	3.40136	0.473485	1.57872
chr1	34081402	34081419	69905[gene=chr1_f_c295][PH=38][PH0=0.19][P=1.00e-100]	+	5	33	147	1056	0.801713	38	1	3.40136	3.125	0.0935554
chr1	34359929	34359936	77237[gene=chr1_f_c295][PH=23][PH0=0.19][P=1.00e-100]	+	1	22	147	1056	0.346147	23	0.924335	0.680272	2.08333	-0.875796
chr1	34120551	34120568	70759[gene=chr1_f_c295][PH=11][PH0=0.19][P=4.68e-09]	+	0	11	147	1056	0.378389	11	0.924335	0	1.04167	-1.02975
chr1	34099629	34099647	70320[gene=chr1_f_c295][PH=11][PH0=0.19][P=4.68e-09]	+	2	9	147	1056	0.633749	11	1	1.36054	0.852273	0.349823
chr1	33990837	33990845	68438[gene=chr1_f_c295][PH=16][PH0=0.19][P=1.00e-100]	+	4	12	147	1056	0.120879	16	0.698824	2.72109	1.13636	0.800567
chr1	34082711	34082729	69996[gene=chr1_f_c295][PH=16][PH0=0.19][P=1.00e-100]	+	3	13	147	1056	0.432181	16	0.950387	2.04082	1.23106	0.446729
chr1	34067881	34067899	69564[gene=chr1_f_c295][PH=11][PH0=0.19][P=4.68e-09]	+	0	11	147	1056	0.378389	11	0.924335	0	1.04167	-1.02975
chr1	34024097	34024099	68795[gene=chr1_f_c295][PH=18][PH0=0.19][P=1.00e-100]	+	5	13	147	1056	0.0581911	18	0.529865	3.40136	1.23106	0.98022
chr1	34356237	34356250	76965[gene=chr1_f_c295][PH=11][PH0=0.19][P=4.68e-09]	+	2	9	147	1056	0.633749	11	1	1.36054	0.852273	0.349823
chr1	33994632	33994654	68528[gene=chr1_f_c295][PH=28][PH0=0.19][P=1.00e-100]	+	0	28	147	1056	0.0398597	28	0.453422	0	2.65152	-1.8685
chr1	34268969	34268972	74284[gene=chr1_f_c295][PH=26][PH0=0.19][P=1.00e-100]	+	5	21	147	1056	0.235819	26	0.837761	3.40136	1.98864	0.558462
chr1	34195368	34195386	71775[gene=chr1_f_c295][PH=13][PH0=0.19][P=1.00e-100]	+	0	13	147	1056	0.387368	13	0.924335	0	1.23106	-1.15773
chr1	34044201	34044219	69246[gene=chr1_f_c295][PH=18][PH0=0.19][P=1.00e-100]	+	1	17	147	1056	0.714167	18	1	0.680272	1.60985	-0.635271
chr1	34082577	34082580	69964[gene=chr1_f_c295][PH=39][PH0=0.19][P=1.00e-100]	+	6	33	147	1056	0.463627	39	0.985386	4.08163	3.125	0.300898
chr1	34016611	34016633	68682[gene=chr1_f_c295][PH=19][PH0=0.19][P=1.00e-100]	+	3	16	147	1056	0.497937	19	1	2.04082	1.51515	0.273813
chr1	33990646	33990652	68406[gene=chr1_f_c295][PH=22][PH0=0.19][P=1.00e-100]	+	3	19	147	1056	0.74415	22	1	2.04082	1.79924	0.119422
chr1	34353670	34353674	76888[gene=chr1_f_c295][PH=16][PH0=0.19][P=1.00e-100]	+	1	15	147	1056	0.709049	16	1	0.680272	1.42045	-0.526583
chr1	34173989	34174007	71396[gene=chr1_f_c295][PH=14][PH0=0.19][P=1.00e-100]	+	1	13	147	1056	1	14	1	0.680272	1.23106	-0.409035
chr1	34033818	34033819	69032[gene=chr1_f_c295][PH=21][PH0=0.19][P=1.00e-100]	+	0	21	147	1056	0.0973634	21	0.647736	0	1.98864	-1.57949
chr1	34157973	34157975	71141[gene=chr1_f_c295][PH=11][PH0=0.19][P=4.68e-09]	+	3	8	147	1056	0.14147	11	0.744536	2.04082	0.757576	0.790872
chr1	34103517	34103525	70506[gene=chr1_f_c295][PH=16][PH0=0.19][P=1.00e-100]	+	1	15	147	1056	0.709049	16	1	0.680272	1.42045	-0.526583
chr1	34100257	34100264	70389[gene=chr1_f_c295][PH=20][PH0=0.19][P=1.00e-100]	+	2	18	147	1056	1	20	1	1.36054	1.70455	-0.196267
chr1	33988910	33988930	68323[gene=chr1_f_c295][PH=11][PH0=0.19][P=4.68e-09]	+	2	9	147	1056	0.633749	11	1	1.36054	0.852273	0.349823
chr1	34258343	34258344	74077[gene=chr1_f_c295][PH=39][PH0=0.19][P=1.00e-100]	+	2	37	147	1056	0.217366	39	0.837761	1.36054	3.50379	-0.932019
chr1	34251667	34251683	73722[gene=chr1_f_c295][PH=14][PH0=0.19][P=1.00e-100]	+	2	12	147	1056	0.685133	14	1	1.36054	1.13636	0.143962
chr1	34171293	34171295	71323[gene=chr1_f_c295][PH=10][PH0=0.19][P=2.44e-07]	+	1	9	147	1056	1	10	1	0.680272	0.852273	-0.140602
chr1	34306567	34306570	75492[gene=chr1_f_c295][PH=18][PH0=0.19][P=1.00e-100]	+	4	14	147	1056	0.262291	18	0.849669	2.72109	1.32576	0.678024
chr1	34253670	34253673	73770[gene=chr1_f_c295][PH=10][PH0=0.19][P=2.44e-07]	+	1	9	147	1056	1	10	1	0.680272	0.852273	-0.140602
chr1	34359387	34359395	77148[gene=chr1_f_c295][PH=24][PH0=0.19][P=1.00e-100]	+	5	19	147	1056	0.201959	24	0.825084	3.40136	1.79924	0.652913
chr1	34307112	34307113	75545[gene=chr1_f_c295][PH=12][PH0=0.19][P=1.67e-10]	+	2	10	147	1056	0.649392	12	1	1.36054	0.94697	0.277889
chr1	34209907	34209908	72209[gene=chr1_f_c295][PH=24][PH0=0.19][P=1.00e-100]	+	1	23	147	1056	0.34681	24	0.924335	0.680272	2.17803	-0.919438
chr1	34343965	34343967	76529[gene=chr1_f_c295][PH=14][PH0=0.19][P=1.00e-100]	+	2	12	147	1056	0.685133	14	1	1.36054	1.13636	0.143962
chr1	34299344	34299370	75376[gene=chr1_f_c295][PH=10][PH0=0.19][P=2.44e-07]	+	3	7	147	1056	0.112562	10	0.680192	2.04082	0.662879	0.870776
chr1	34297911	34297914	75197[gene=chr1_f_c295][PH=21][PH0=0.19][P=1.00e-100]	+	4	17	147	1056	0.312034	21	0.924335	2.72109	1.60985	0.511759
chr1	34243978	34243998	73537[gene=chr1_f_c295][PH=16][PH0=0.19][P=1.00e-100]	+	2	14	147	1056	1	16	1	1.36054	1.32576	0.0214188
chr1	34298426	34298431	75271[gene=chr1_f_c295][PH=13][PH0=0.19][P=1.00e-100]	+	2	11	147	1056	0.666736	13	1	1.36054	1.04167	0.209372
chr1	34298257	34298273	75240[gene=chr1_f_c295][PH=18][PH0=0.19][P=1.00e-100]	+	3	15	147	1056	0.474629	18	0.995106	2.04082	1.42045	0.329181
chr1	34299179	34299192	75324[gene=chr1_f_c295][PH=23][PH0=0.19][P=1.00e-100]	+	7	17	147	1056	0.0201452	24	0.339925	4.7619	1.60985	1.14258
chr1	34280308	34280312	74606[gene=chr1_f_c295][PH=10][PH0=0.19][P=2.44e-07]	+	3	7	147	1056	0.112562	10	0.680192	2.04082	0.662879	0.870776
chr1	34280399	34280405	74630[gene=chr1_f_c295][PH=16][PH0=0.19][P=1.00e-100]	+	3	13	147	1056	0.432181	16	0.950387	2.04082	1.23106	0.446729
chr1	34297580	34297593	75151[gene=chr1_f_c295][PH=13][PH0=0.19][P=1.00e-100]	+	3	10	147	1056	0.205302	13	0.830719	2.04082	0.94697	0.643228
chr1	34352450	34352478	76836[gene=chr1_f_c295][PH=10][PH0=0.19][P=2.44e-07]	+	2	8	147	1056	0.350401	10	0.924335	1.36054	0.757576	0.425533
chr1	34352530	34352533	76852[gene=chr1_f_c295][PH=26][PH0=0.19][P=1.00e-100]	+	1	25	147	1056	0.356268	26	0.924335	0.680272	2.36742	-1.00295
chr1	37437065	37437067	86122[gene=chr1_f_c295][PH=16][PH0=0.19][P=1.00e-100]	+	2	14	167	1952	0.363287	16	0.924335	1.1976	0.717213	0.355863
chr1	37463939	37463941	88476[gene=chr1_f_c295][PH=298][PH0=0.19][P=1.00e-100]	+	27	272	167	1952	0.418191	167	0.938161	16.1677	13.9344	0.201052
chr1	37464198	37464202	88652[gene=chr1_f_c295][PH=23][PH0=0.19][P=1.00e-100]	+	2	21	167	1952	0.701845	23	1	1.1976	1.07582	0.0822508
chr1	37456527	37456528	86803[gene=chr1_f_c295][PH=17][PH0=0.19][P=1.00e-100]	+	3	14	167	1952	0.14476	17	0.748111	1.79641	0.717213	0.703505
chr1	37421224	37421225	85681[gene=chr1_f_c295][PH=11][PH0=0.19][P=4.68e-09]	+	0	11	167	1952	1	11	1	0	0.563525	-0.644802
chr1	37462691	37462692	87973[gene=chr1_f_c295][PH=159][PH0=0.19][P=1.00e-100]	+	11	148	167	1952	0.759931	159	1	6.58683	7.58197	-0.177812
chr1	37384293	37384297	85308[gene=chr1_f_c295][PH=10][PH0=0.19][P=2.44e-07]	+	2	8	167	1952	0.183244	10	0.789573	1.1976	0.409836	0.640405
chr1	37437941	37437944	86206[gene=chr1_f_c295][PH=48][PH0=0.19][P=1.00e-100]	+	7	41	167	1952	0.0970431	48	0.647228	4.19162	2.10041	0.743725
chr1	37460069	37460071	86894[gene=chr1_f_c295][PH=12][PH0=0.19][P=1.67e-10]	+	4	8	167	1952	0.0111509	12	0.254009	2.39521	0.409836	1.26797
chr1	37463091	37463092	88096[gene=chr1_f_c295][PH=259][PH0=0.19][P=1.00e-100]	+	6	253	167	1952	0.000108115	167	0.0138824	3.59281	12.9611	-1.60396
chr1	37461960	37461961	87671[gene=chr1_f_c295][PH=938][PH0=0.19][P=1.00e-100]	+	71	867	167	1952	0.685048	167	1	42.515	44.416	-0.0616883
chr1	37366996	37367002	85174[gene=chr1_f_c295][PH=12][PH0=0.19][P=1.67e-10]	+	1	11	167	1952	1	12	1	0.598802	0.563525	0.0321897
chr1	37439848	37439854	86373[gene=chr1_f_c295][PH=57][PH0=0.19][P=1.00e-100]	+	11	47	167	1952	0.00453958	58	0.157913	6.58683	2.40779	1.15466
chr1	37463205	37463206	88180[gene=chr1_f_c295][PH=115][PH0=0.19][P=1.00e-100]	+	5	110	167	1952	0.20959	115	0.837761	2.99401	5.63525	-0.732311
chr1	37463296	37463306	88219[gene=chr1_f_c295][PH=23][PH0=0.19][P=1.00e-100]	+	1	22	167	1952	1	23	1	0.598802	1.12705	-0.411862
chr1	37439351	37439360	86316[gene=chr1_f_c295][PH=12][PH0=0.19][P=1.67e-10]	+	1	11	167	1952	1	12	1	0.598802	0.563525	0.0321897
chr1	37409335	37409337	85467[gene=chr1_f_c295][PH=37][PH0=0.19][P=1.00e-100]	+	6	31	167	1952	0.0657967	37	0.552288	3.59281	1.58811	0.827477
chr1	37923199	37923209	90347[gene=chr1_f_c295][PH=23][PH0=0.19][P=1.00e-100]	+	6	17	11	27	0.721904	11	1	54.5455	62.963	-0.203568
chr1	38096235	38096242	91436[gene=chr1_f_c295][PH=14][PH0=0.19][P=1.00e-100]	+	0	14	10	67	0.193093	10	0.80938	0	20.8955	-4.45256
chr1	38078067	38078071	91282[gene=chr1_f_c295][PH=22][PH0=0.19][P=1.00e-100]	+	5	17	10	67	0.137907	10	0.739467	50	25.3731	0.951428
chr1	40039349	40039351	94992[gene=chr1_f_c295][PH=35][PH0=0.19][P=1.00e-100]	+	2	33	19	160	0.374831	19	0.924335	10.5263	20.625	-0.907769
chr1	40047184	40047211	95144[gene=chr1_f_c295][PH=11][PH0=0.19][P=4.68e-09]	+	0	11	19	160	0.609648	11	1	0	6.875	-2.97728
chr1	40067637	40067639	95433[gene=chr1_f_c295][PH=10][PH0=0.19][P=2.44e-07]	+	0	10	19	160	0.602833	10	1	0	6.25	-2.85798
chr1	40001161	40001169	94713[gene=chr1_f_c295][PH=11][PH0=0.19][P=4.68e-09]	+	3	8	19	160	0.0968306	11	0.647009	15.7895	5	1.48452
chr1	39976377	39976404	94353[gene=chr1_f_c295][PH=10][PH0=0.19][P=2.44e-07]	+	1	9	19	160	1	10	1	5.26316	5.625	-0.0810302
chr1	39975668	39975674	94316[gene=chr1_f_c295][PH=10][PH0=0.19][P=2.44e-07]	+	2	9	19	160	0.329491	11	0.924335	10.5263	5.625	0.798939
chr1	40069959	40069967	95603[gene=chr1_f_c295][PH=41][PH0=0.19][P=1.00e-100]	+	4	37	19	160	1	19	1	21.0526	23.125	-0.129578
chr1	44014690	44014691	102922[gene=chr1_f_c295][PH=49][PH0=0.19][P=1.00e-100]	+	2	47	51	350	0.0646814	49	0.549634	3.92157	13.4286	-1.55174
chr1	44015784	44015794	103067[gene=chr1_f_c295][PH=61][PH0=0.19][P=1.00e-100]	+	8	54	51	350	1	51	1	15.6863	15.4286	0.0224549
chr1	44046783	44046784	104291[gene=chr1_f_c295][PH=11][PH0=0.19][P=4.68e-09]	+	3	8	51	350	0.153035	11	0.753648	5.88235	2.28571	1.06669
chr1	44014090	44014104	102846[gene=chr1_f_c295][PH=12][PH0=0.19][P=1.67e-10]	+	0	12	51	350	0.37713	12	0.924335	0	3.42857	-2.14684
chr1	44014564	44014569	102888[gene=chr1_f_c295][PH=10][PH0=0.19][P=2.44e-07]	+	2	8	51	350	0.370222	10	0.924335	3.92157	2.28571	0.582911
chr1	44004604	44004613	102655[gene=chr1_f_c295][PH=16][PH0=0.19][P=1.00e-100]	+	5	11	51	350	0.0400193	16	0.453639	9.80392	3.14286	1.38286
chr1	44023894	44023897	103268[gene=chr1_f_c295][PH=11][PH0=0.19][P=4.68e-09]	+	0	12	51	350	0.37713	12	0.924335	0	3.42857	-2.14684
chr1	44046314	44046320	104242[gene=chr1_f_c295][PH=44][PH0=0.19][P=1.00e-100]	+	8	36	51	350	0.236633	44	0.837761	15.6863	10.2857	0.564164
chr1	44028088	44028092	103396[gene=chr1_f_c295][PH=18][PH0=0.19][P=1.00e-100]	+	4	14	51	350	0.265496	18	0.85401	7.84314	4	0.82263
chr1	44041494	44041498	104095[gene=chr1_f_c295][PH=13][PH0=0.19][P=1.00e-100]	+	0	13	51	350	0.387206	13	0.924335	0	3.71429	-2.23704
chr1	44045942	44045948	104181[gene=chr1_f_c295][PH=42][PH0=0.19][P=1.00e-100]	+	5	37	51	350	1	42	1	9.80392	10.5714	-0.0990119
chr1	44041284	44041288	104040[gene=chr1_f_c295][PH=30][PH0=0.19][P=1.00e-100]	+	4	26	51	350	1	30	1	7.84314	7.42857	0.0692702
chr1	44041206	44041208	104011[gene=chr1_f_c295][PH=16][PH0=0.19][P=1.00e-100]	+	4	12	51	350	0.132366	16	0.726835	7.84314	3.42857	0.997717
chr1	44207144	44207146	106457[gene=chr1_f_c295][PH=10][PH0=0.19][P=2.44e-07]	+	1	9	13	34	0.243664	10	0.837761	7.69231	26.4706	-1.66008
chr1	44788906	44788931	107679[gene=chr1_f_c295][PH=10][PH0=0.19][P=2.44e-07]	+	0	10	10	75	0.598629	10	1	0	13.3333	-3.8413
chr1	44658073	44658079	107248[gene=chr1_f_c295][PH=11][PH0=0.19][P=4.68e-09]	+	1	10	10	75	1	10	1	10	13.3333	-0.381871
chr1	45862996	45863000	108424[gene=chr1_f_c295][PH=161][PH0=0.19][P=1.00e-100]	+	36	125	43	161	0.52795	43	1	83.7209	77.6398	0.10746
chr1	45867964	45867981	108569[gene=chr1_f_c295][PH=11][PH0=0.19][P=4.68e-09]	+	1	10	43	161	0.464098	11	0.985702	2.32558	6.21118	-1.11663
chr1	45856161	45856179	108297[gene=chr1_f_c295][PH=11][PH0=0.19][P=4.68e-09]	+	1	10	43	161	0.464098	11	0.985702	2.32558	6.21118	-1.11663
chr1	45867751	45867758	108535[gene=chr1_f_c295][PH=12][PH0=0.19][P=1.67e-10]	+	1	11	43	161	0.466802	12	0.988049	2.32558	6.8323	-1.23583
chr1	51067804	51067819	113803[gene=chr1_f_c295][PH=12][PH0=0.19][P=1.67e-10]	+	2	10	348	2384	0.658152	12	1	0.574713	0.419463	0.149743
chr1	51240448	51240454	119534[gene=chr1_f_c295][PH=118][PH0=0.19][P=1.00e-100]	+	11	107	348	2384	0.322222	118	0.924335	3.16092	4.48826	-0.399445
chr1	51001590	51001592	110668[gene=chr1_f_c295][PH=11][PH0=0.19][P=4.68e-09]	+	1	10	348	2384	1	11	1	0.287356	0.419463	-0.140934
chr1	51001779	51001789	110701[gene=chr1_f_c295][PH=37][PH0=0.19][P=1.00e-100]	+	7	30	348	2384	0.314644	37	0.924335	2.01149	1.25839	0.415185
chr1	51217987	51218008	118876[gene=chr1_f_c295][PH=17][PH0=0.19][P=1.00e-100]	+	1	16	348	2384	0.713341	17	1	0.287356	0.671141	-0.376422
chr1	51232713	51232740	119354[gene=chr1_f_c295][PH=10][PH0=0.19][P=2.44e-07]	+	0	10	348	2384	0.625782	10	1	0	0.419463	-0.505345
chr1	51040487	51040496	112510[gene=chr1_f_c295][PH=11][PH0=0.19][P=4.68e-09]	+	3	9	348	2384	0.18908	12	0.801145	0.862069	0.377517	0.434837
chr1	51000294	51000295	110567[gene=chr1_f_c295][PH=54][PH0=0.19][P=1.00e-100]	+	9	45	348	2384	0.406431	54	0.92719	2.58621	1.88758	0.312596
chr1	51201258	51201260	117723[gene=chr1_f_c295][PH=13][PH0=0.19][P=1.00e-100]	+	1	12	348	2384	1	13	1	0.287356	0.503356	-0.223775
chr1	51192825	51192843	117442[gene=chr1_f_c295][PH=30][PH0=0.19][P=1.00e-100]	+	9	21	348	2384	0.00979528	30	0.238053	2.58621	0.880872	0.931057
chr1	51046297	51046311	112853[gene=chr1_f_c295][PH=14][PH0=0.19][P=1.00e-100]	+	1	13	348	2384	1	14	1	0.287356	0.545302	-0.263477
chr1	51013864	51013865	111470[gene=chr1_f_c295][PH=12][PH0=0.19][P=1.67e-10]	+	2	10	348	2384	0.658152	12	1	0.574713	0.419463	0.149743
chr1	51062663	51062671	113579[gene=chr1_f_c295][PH=14][PH0=0.19][P=1.00e-100]	+	2	12	348	2384	0.696461	14	1	0.574713	0.503356	0.0669022
chr1	51061720	51061725	113484[gene=chr1_f_c295][PH=15][PH0=0.19][P=1.00e-100]	+	2	13	348	2384	1	15	1	0.574713	0.545302	0.0271998
chr1	51005618	51005632	110882[gene=chr1_f_c295][PH=16][PH0=0.19][P=1.00e-100]	+	2	14	348	2384	1	16	1	0.574713	0.587248	-0.0114393
chr1	51038997	51039006	112441[gene=chr1_f_c295][PH=31][PH0=0.19][P=1.00e-100]	+	6	25	348	2384	0.273908	31	0.868789	1.72414	1.04866	0.411121
chr1	51062815	51062819	113624[gene=chr1_f_c295][PH=40][PH0=0.19][P=1.00e-100]	+	7	34	348	2384	0.351363	41	0.924335	2.01149	1.42617	0.311796
chr1	51007577	51007580	111049[gene=chr1_f_c295][PH=30][PH0=0.19][P=1.00e-100]	+	4	26	348	2384	0.787392	30	1	1.14943	1.0906	0.0400311
chr1	51016824	51016827	111564[gene=chr1_f_c295][PH=15][PH0=0.19][P=1.00e-100]	+	1	14	348	2384	0.70936	15	1	0.287356	0.587248	-0.302116
chr1	51205826	51205837	118095[gene=chr1_f_c295][PH=33][PH0=0.19][P=1.00e-100]	+	9	24	348	2384	0.0295175	33	0.401912	2.58621	1.00671	0.837626
chr1	51020420	51020421	111799[gene=chr1_f_c295][PH=12][PH0=0.19][P=1.67e-10]	+	3	9	348	2384	0.18908	12	0.801145	0.862069	0.377517	0.434837
chr1	51061957	51061967	113523[gene=chr1_f_c295][PH=15][PH0=0.19][P=1.00e-100]	+	8	7	348	2384	0.000183044	15	0.0198757	2.29885	0.293624	1.35054
chr1	51227466	51227489	119145[gene=chr1_f_c295][PH=10][PH0=0.19][P=2.44e-07]	+	2	8	348	2384	0.370389	10	0.924335	0.574713	0.33557	0.237632
chr1	51200511	51200535	117672[gene=chr1_f_c295][PH=10][PH0=0.19][P=2.44e-07]	+	1	9	348	2384	1	10	1	0.287356	0.377517	-0.0976585
chr1	51067928	51067934	113821[gene=chr1_f_c295][PH=22][PH0=0.19][P=1.00e-100]	+	4	18	348	2384	0.513792	22	1	1.14943	0.755034	0.292452
chr1	51002019	51002020	110732[gene=chr1_f_c295][PH=14][PH0=0.19][P=1.00e-100]	+	3	11	348	2384	0.40783	14	0.928905	0.862069	0.461409	0.349546
chr1	51068139	51068159	113857[gene=chr1_f_c295][PH=17][PH0=0.19][P=1.00e-100]	+	3	14	348	2384	0.46871	17	0.990076	0.862069	0.587248	0.230379
chr1	51069927	51069929	113997[gene=chr1_f_c295][PH=27][PH0=0.19][P=1.00e-100]	+	4	24	348	2384	0.774588	28	1	1.14943	1.00671	0.0991178
chr1	51020779	51020798	111831[gene=chr1_f_c295][PH=10][PH0=0.19][P=2.44e-07]	+	1	9	348	2384	1	10	1	0.287356	0.377517	-0.0976585
chr1	51012077	51012078	111381[gene=chr1_f_c295][PH=18][PH0=0.19][P=1.00e-100]	+	2	16	348	2384	1	18	1	0.574713	0.671141	-0.0857448
chr1	51059945	51059965	113336[gene=chr1_f_c295][PH=10][PH0=0.19][P=2.44e-07]	+	3	7	348	2384	0.124455	10	0.707591	0.862069	0.293624	0.525488
chr1	51240598	51240601	119581[gene=chr1_f_c295][PH=10][PH0=0.19][P=2.44e-07]	+	2	8	348	2384	0.370389	10	0.924335	0.574713	0.33557	0.237632
chr1	51006402	51006403	110950[gene=chr1_f_c295][PH=25][PH0=0.19][P=1.00e-100]	+	2	23	348	2384	0.761737	25	1	0.574713	0.964765	-0.319268
chr1	51070607	51070611	114067[gene=chr1_f_c295][PH=10][PH0=0.19][P=2.44e-07]	+	3	7	348	2384	0.124455	10	0.707591	0.862069	0.293624	0.525488
chr1	51224763	51224775	119069[gene=chr1_f_c295][PH=10][PH0=0.19][P=2.44e-07]	+	7	3	348	2384	4.37534e-05	10	0.00717947	2.01149	0.125839	1.41948
chr1	51205964	51205970	118138[gene=chr1_f_c295][PH=23][PH0=0.19][P=1.00e-100]	+	3	20	348	2384	1	23	1	0.862069	0.838926	0.0180429
chr1	51018395	51018409	111659[gene=chr1_f_c295][PH=56][PH0=0.19][P=1.00e-100]	+	1	55	348	2384	0.00742821	56	0.206218	0.287356	2.30705	-1.36113
chr1	51027260	51027278	111994[gene=chr1_f_c295][PH=18][PH0=0.19][P=1.00e-100]	+	0	18	348	2384	0.153846	18	0.753648	0	0.755034	-0.811499
chr1	51192451	51192455	117380[gene=chr1_f_c295][PH=11][PH0=0.19][P=4.68e-09]	+	2	9	348	2384	0.640836	11	1	0.574713	0.377517	0.193019
chr1	51214001	51214004	118591[gene=chr1_f_c295][PH=17][PH0=0.19][P=1.00e-100]	+	0	17	348	2384	0.152895	17	0.753648	0	0.713087	-0.776599
chr1	51212265	51212268	118414[gene=chr1_f_c295][PH=62][PH0=0.19][P=1.00e-100]	+	9	53	348	2384	0.698593	62	1	2.58621	2.22315	0.153985
chr1	51074879	51074907	114346[gene=chr1_f_c295][PH=15][PH0=0.19][P=1.00e-100]	+	1	14	348	2384	0.70936	15	1	0.287356	0.587248	-0.302116
chr1	51073723	51073724	114290[gene=chr1_f_c295][PH=12][PH0=0.19][P=1.67e-10]	+	2	10	348	2384	0.658152	12	1	0.574713	0.419463	0.149743
chr1	51069786	51069787	113963[gene=chr1_f_c295][PH=14][PH0=0.19][P=1.00e-100]	+	6	8	348	2384	0.00500993	14	0.167068	1.72414	0.33557	1.02834
chr1	51075547	51075554	114420[gene=chr1_f_c295][PH=11][PH0=0.19][P=4.68e-09]	+	1	10	348	2384	1	11	1	0.287356	0.419463	-0.140934
chr1	51119613	51119622	115504[gene=chr1_f_c295][PH=25][PH0=0.19][P=1.00e-100]	+	3	22	348	2384	1	25	1	0.862069	0.922819	-0.0463163
chr1	51010016	51010017	111276[gene=chr1_f_c295][PH=11][PH0=0.19][P=4.68e-09]	+	1	10	348	2384	1	11	1	0.287356	0.419463	-0.140934
chr1	51046535	51046547	112897[gene=chr1_f_c295][PH=11][PH0=0.19][P=4.68e-09]	+	3	8	348	2384	0.155716	11	0.753648	0.862069	0.33557	0.47945
chr1	51156266	51156268	116507[gene=chr1_f_c295][PH=13][PH0=0.19][P=1.00e-100]	+	1	12	348	2384	1	13	1	0.287356	0.503356	-0.223775
chr1	51208883	51208896	118241[gene=chr1_f_c295][PH=17][PH0=0.19][P=1.00e-100]	+	0	17	348	2384	0.152895	17	0.753648	0	0.713087	-0.776599
chr1	51075285	51075296	114392[gene=chr1_f_c295][PH=24][PH0=0.19][P=1.00e-100]	+	4	20	348	2384	0.535941	24	1	1.14943	0.838926	0.225087
chr1	51212060	51212069	118369[gene=chr1_f_c295][PH=13][PH0=0.19][P=1.00e-100]	+	2	11	348	2384	0.676909	13	1	0.574713	0.461409	0.107728
chr1	51134416	51134419	115936[gene=chr1_f_c295][PH=14][PH0=0.19][P=1.00e-100]	+	1	13	348	2384	1	14	1	0.287356	0.545302	-0.263477
chr1	51134510	51134512	115964[gene=chr1_f_c295][PH=29][PH0=0.19][P=1.00e-100]	+	6	23	348	2384	0.254089	29	0.839865	1.72414	0.964765	0.471443
chr1	51045347	51045352	112717[gene=chr1_f_c295][PH=10][PH0=0.19][P=2.44e-07]	+	2	8	348	2384	0.370389	10	0.924335	0.574713	0.33557	0.237632
chr1	51045916	51045918	112797[gene=chr1_f_c295][PH=50][PH0=0.19][P=1.00e-100]	+	3	47	348	2384	0.197627	50	0.817663	0.862069	1.97148	-0.674273
chr1	51070958	51070965	114150[gene=chr1_f_c295][PH=16][PH0=0.19][P=1.00e-100]	+	2	14	348	2384	1	16	1	0.574713	0.587248	-0.0114393
chr1	51217474	51217477	118818[gene=chr1_f_c295][PH=15][PH0=0.19][P=1.00e-100]	+	0	15	348	2384	0.241947	15	0.837761	0	0.629195	-0.704159
chr1	51205704	51205706	118063[gene=chr1_f_c295][PH=11][PH0=0.19][P=4.68e-09]	+	1	10	348	2384	1	11	1	0.287356	0.419463	-0.140934
chr1	51240877	51240882	119641[gene=chr1_f_c295][PH=30][PH0=0.19][P=1.00e-100]	+	5	25	348	2384	0.577422	30	1	1.43678	1.04866	0.250298
chr1	51176676	51176700	116906[gene=chr1_f_c295][PH=11][PH0=0.19][P=4.68e-09]	+	2	9	348	2384	0.640836	11	1	0.574713	0.377517	0.193019
chr1	51129894	51129895	115773[gene=chr1_f_c295][PH=11][PH0=0.19][P=4.68e-09]	+	1	10	348	2384	1	11	1	0.287356	0.419463	-0.140934
chr1	51119262	51119271	115431[gene=chr1_f_c295][PH=13][PH0=0.19][P=1.00e-100]	+	3	10	348	2384	0.224038	13	0.837761	0.862069	0.419463	0.391561
chr1	51227591	51227595	119177[gene=chr1_f_c295][PH=25][PH0=0.19][P=1.00e-100]	+	4	21	348	2384	0.549581	25	1	1.14943	0.880872	0.192549
chr1	51057292	51057308	113187[gene=chr1_f_c295][PH=19][PH0=0.19][P=1.00e-100]	+	4	15	348	2384	0.290417	19	0.896407	1.14943	0.629195	0.399792
chr1	51033717	51033735	112218[gene=chr1_f_c295][PH=14][PH0=0.19][P=1.00e-100]	+	1	13	348	2384	1	14	1	0.287356	0.545302	-0.263477
chr1	51216603	51216606	118761[gene=chr1_f_c295][PH=11][PH0=0.19][P=4.68e-09]	+	1	10	348	2384	1	11	1	0.287356	0.419463	-0.140934
chr1	51070841	51070844	114117[gene=chr1_f_c295][PH=14][PH0=0.19][P=1.00e-100]	+	2	13	348	2384	1	15	1	0.574713	0.545302	0.0271998
chr1	51201473	51201474	117824[gene=chr1_f_c295][PH=395][PH0=0.19][P=1.00e-100]	+	17	378	348	2384	2.46053e-09	348	2.71183e-06	4.88506	15.8557	-1.51811
chr1	51170274	51170293	116702[gene=chr1_f_c295][PH=50][PH0=0.19][P=1.00e-100]	+	5	45	348	2384	0.672898	50	1	1.43678	1.88758	-0.244886
chr1	51213518	51213536	118541[gene=chr1_f_c295][PH=10][PH0=0.19][P=2.44e-07]	+	2	9	348	2384	0.640836	11	1	0.574713	0.377517	0.193019
chr1	51119381	51119383	115459[gene=chr1_f_c295][PH=31][PH0=0.19][P=1.00e-100]	+	5	26	348	2384	0.584283	31	1	1.43678	1.0906	0.221057
chr1	51049556	51049572	113031[gene=chr1_f_c295][PH=12][PH0=0.19][P=1.67e-10]	+	4	8	348	2384	0.0556245	12	0.521158	1.14943	0.33557	0.686495
chr1	51216520	51216529	118715[gene=chr1_f_c295][PH=160][PH0=0.19][P=1.00e-100]	+	23	137	348	2384	0.540548	160	1	6.6092	5.74664	0.173574
chr1	51182373	51182386	117018[gene=chr1_f_c295][PH=17][PH0=0.19][P=1.00e-100]	+	4	13	348	2384	0.259461	17	0.846413	1.14943	0.545302	0.476062
chr1	50957762	50957764	109914[gene=chr1_f_c295][PH=17][PH0=0.19][P=1.00e-100]	+	1	16	348	2384	0.713341	17	1	0.287356	0.671141	-0.376422
chr1	50992710	50992716	110404[gene=chr1_f_c295][PH=13][PH0=0.19][P=1.00e-100]	+	0	13	348	2384	0.393439	13	0.924335	0	0.545302	-0.627889
chr1	51192621	51192640	117402[gene=chr1_f_c295][PH=16][PH0=0.19][P=1.00e-100]	+	3	13	348	2384	0.446174	16	0.966128	0.862069	0.545302	0.269018
chr1	51018140	51018161	111620[gene=chr1_f_c295][PH=12][PH0=0.19][P=1.67e-10]	+	2	10	348	2384	0.658152	12	1	0.574713	0.419463	0.149743
chr1	51191027	51191033	117244[gene=chr1_f_c295][PH=17][PH0=0.19][P=1.00e-100]	+	2	15	348	2384	1	17	1	0.574713	0.629195	-0.0490704
chr1	51033332	51033341	112170[gene=chr1_f_c295][PH=12][PH0=0.19][P=1.67e-10]	+	3	9	348	2384	0.18908	12	0.801145	0.862069	0.377517	0.434837
chr1	51100734	51100748	114912[gene=chr1_f_c295][PH=15][PH0=0.19][P=1.00e-100]	+	1	14	348	2384	0.70936	15	1	0.287356	0.587248	-0.302116
chr1	51213288	51213289	118508[gene=chr1_f_c295][PH=13][PH0=0.19][P=1.00e-100]	+	1	12	348	2384	1	13	1	0.287356	0.503356	-0.223775
chr1	51129402	51129403	115677[gene=chr1_f_c295][PH=68][PH0=0.19][P=1.00e-100]	+	11	57	348	2384	0.359408	68	0.924335	3.16092	2.39094	0.295217
chr1	51076687	51076690	114456[gene=chr1_f_c295][PH=10][PH0=0.19][P=2.44e-07]	+	0	10	348	2384	0.625782	10	1	0	0.419463	-0.505345
chr1	51130057	51130059	115796[gene=chr1_f_c295][PH=10][PH0=0.19][P=2.44e-07]	+	0	10	348	2384	0.625782	10	1	0	0.419463	-0.505345
chr1	51059809	51059811	113318[gene=chr1_f_c295][PH=14][PH0=0.19][P=1.00e-100]	+	2	12	348	2384	0.696461	14	1	0.574713	0.503356	0.0669022
chr1	51044785	51044790	112657[gene=chr1_f_c295][PH=24][PH0=0.19][P=1.00e-100]	+	5	19	348	2384	0.219387	24	0.837761	1.43678	0.79698	0.439403
chr1	50992764	50992791	110418[gene=chr1_f_c295][PH=10][PH0=0.19][P=2.44e-07]	+	2	8	348	2384	0.370389	10	0.924335	0.574713	0.33557	0.237632
chr1	51129829	51129832	115753[gene=chr1_f_c295][PH=22][PH0=0.19][P=1.00e-100]	+	3	19	348	2384	0.753861	22	1	0.862069	0.79698	0.0513323
chr1	51117482	51117498	115354[gene=chr1_f_c295][PH=10][PH0=0.19][P=2.44e-07]	+	0	10	348	2384	0.625782	10	1	0	0.419463	-0.505345
chr1	51073444	51073449	114256[gene=chr1_f_c295][PH=11][PH0=0.19][P=4.68e-09]	+	0	11	348	2384	0.378458	11	0.924335	0	0.461409	-0.54736
chr1	51109450	51109451	115170[gene=chr1_f_c295][PH=17][PH0=0.19][P=1.00e-100]	+	1	16	348	2384	0.713341	17	1	0.287356	0.671141	-0.376422
chr1	52956279	52956286	123914[gene=chr1_f_c295][PH=14][PH0=0.19][P=1.00e-100]	+	4	10	43	293	0.0892052	14	0.628714	9.30233	3.41297	1.22315
chr1	52962954	52962969	123976[gene=chr1_f_c295][PH=13][PH0=0.19][P=1.00e-100]	+	0	13	43	293	0.386712	13	0.924335	0	4.43686	-2.44277
chr1	52909525	52909529	123433[gene=chr1_f_c295][PH=12][PH0=0.19][P=1.67e-10]	+	1	11	43	293	1	12	1	2.32558	3.75427	-0.515616
chr1	52955605	52955620	123880[gene=chr1_f_c295][PH=39][PH0=0.19][P=1.00e-100]	+	6	33	43	293	0.610669	39	1	13.9535	11.2628	0.286194
chr1	52909808	52909813	123507[gene=chr1_f_c295][PH=75][PH0=0.19][P=1.00e-100]	+	13	64	43	293	0.244334	43	0.837761	30.2326	21.843	0.451298
chr1	52906447	52906455	123199[gene=chr1_f_c295][PH=56][PH0=0.19][P=1.00e-100]	+	6	51	43	293	0.66855	43	1	13.9535	17.4061	-0.299705
chr1	52909647	52909675	123454[gene=chr1_f_c295][PH=13][PH0=0.19][P=1.00e-100]	+	3	10	43	293	0.223908	13	0.837761	6.97674	3.41297	0.85405
chr1	52910350	52910371	123630[gene=chr1_f_c295][PH=11][PH0=0.19][P=4.68e-09]	+	1	10	43	293	1	11	1	2.32558	3.41297	-0.408143
chr1	52908990	52908992	123315[gene=chr1_f_c295][PH=29][PH0=0.19][P=1.00e-100]	+	4	25	43	293	0.775653	29	1	9.30233	8.53242	0.112055
chr1	52964943	52964970	124061[gene=chr1_f_c295][PH=10][PH0=0.19][P=2.44e-07]	+	0	10	43	293	0.372441	10	0.924335	0	3.41297	-2.14175
chr1	52909187	52909188	123365[gene=chr1_f_c295][PH=29][PH0=0.19][P=1.00e-100]	+	1	28	43	293	0.149074	29	0.752513	2.32558	9.55631	-1.66643
chr1	55562439	55562440	132875[gene=chr1_f_c295][PH=14][PH0=0.19][P=1.00e-100]	+	2	12	230	2350	0.358863	14	0.924335	0.869565	0.510638	0.307545
chr1	55520550	55520568	131536[gene=chr1_f_c295][PH=15][PH0=0.19][P=1.00e-100]	+	1	14	230	2350	1	15	1	0.434783	0.595745	-0.153398
chr1	55572058	55572059	133363[gene=chr1_f_c295][PH=40][PH0=0.19][P=1.00e-100]	+	7	33	230	2350	0.0830154	40	0.610503	3.04348	1.40426	0.750007
chr1	55489369	55489380	130042[gene=chr1_f_c295][PH=12][PH0=0.19][P=1.67e-10]	+	0	12	230	2350	0.616146	12	1	0	0.510638	-0.595158
chr1	55540423	55540432	131931[gene=chr1_f_c295][PH=11][PH0=0.19][P=4.68e-09]	+	0	11	230	2350	0.613699	11	1	0	0.468085	-0.553936
chr1	55562733	55562746	132919[gene=chr1_f_c295][PH=22][PH0=0.19][P=1.00e-100]	+	3	19	230	2350	0.439042	22	0.958015	1.30435	0.808511	0.349556
chr1	55547132	55547133	132232[gene=chr1_f_c295][PH=16][PH0=0.19][P=1.00e-100]	+	3	13	230	2350	0.16546	16	0.755984	1.30435	0.553191	0.569123
chr1	55517147	55517152	131391[gene=chr1_f_c295][PH=19][PH0=0.19][P=1.00e-100]	+	2	17	230	2350	0.684182	19	1	0.869565	0.723404	0.117442
chr1	55514172	55514173	131266[gene=chr1_f_c295][PH=14][PH0=0.19][P=1.00e-100]	+	1	13	230	2350	1	14	1	0.434783	0.553191	-0.114404
chr1	55590373	55590388	133996[gene=chr1_f_c295][PH=20][PH0=0.19][P=1.00e-100]	+	1	19	230	2350	1	20	1	0.434783	0.808511	-0.33397
chr1	55559130	55559136	132709[gene=chr1_f_c295][PH=15][PH0=0.19][P=1.00e-100]	+	1	14	230	2350	1	15	1	0.434783	0.595745	-0.153398
chr1	55511489	55511490	131051[gene=chr1_f_c295][PH=24][PH0=0.19][P=1.00e-100]	+	3	21	230	2350	0.46795	24	0.989436	1.30435	0.893617	0.283214
chr1	55545489	55545494	132133[gene=chr1_f_c295][PH=13][PH0=0.19][P=1.00e-100]	+	0	13	230	2350	0.621241	13	1	0	0.553191	-0.635236
chr1	55648437	55648442	135901[gene=chr1_f_c295][PH=53][PH0=0.19][P=1.00e-100]	+	10	43	230	2350	0.0231723	53	0.363039	4.34783	1.82979	0.918259
chr1	55476668	55476674	129270[gene=chr1_f_c295][PH=15][PH0=0.19][P=1.00e-100]	+	0	15	230	2350	0.38882	15	0.924335	0	0.638298	-0.712198
chr1	55486645	55486670	129863[gene=chr1_f_c295][PH=9][PH0=0.19][P=1.13e-05]	+	1	9	230	2350	0.607592	10	1	0.434783	0.382979	0.0530532
chr1	55485186	55485190	129770[gene=chr1_f_c295][PH=23][PH0=0.19][P=1.00e-100]	+	1	22	230	2350	0.715786	23	1	0.434783	0.93617	-0.432374
chr1	55491346	55491349	130127[gene=chr1_f_c295][PH=28][PH0=0.19][P=1.00e-100]	+	2	26	230	2350	1	28	1	0.869565	1.10638	-0.172065
chr1	55725481	55725484	137967[gene=chr1_f_c295][PH=20][PH0=0.19][P=1.00e-100]	+	3	17	230	2350	0.414888	20	0.935616	1.30435	0.723404	0.419097
chr1	55550697	55550704	132380[gene=chr1_f_c295][PH=36][PH0=0.19][P=1.00e-100]	+	7	29	230	2350	0.0362562	36	0.439272	3.04348	1.23404	0.85594
chr1	55610328	55610331	134701[gene=chr1_f_c295][PH=10][PH0=0.19][P=2.44e-07]	+	2	8	230	2350	0.222056	10	0.837761	0.869565	0.340426	0.480012
chr1	55650647	55650653	136091[gene=chr1_f_c295][PH=19][PH0=0.19][P=1.00e-100]	+	1	18	230	2350	1	19	1	0.434783	0.765957	-0.299618
chr1	55511862	55511867	131129[gene=chr1_f_c295][PH=12][PH0=0.19][P=1.67e-10]	+	2	10	230	2350	0.290844	12	0.897267	0.869565	0.425532	0.391202
chr1	55495456	55495462	130343[gene=chr1_f_c295][PH=22][PH0=0.19][P=1.00e-100]	+	2	20	230	2350	1	22	1	0.869565	0.851064	0.0143482
chr1	55484860	55484870	129723[gene=chr1_f_c295][PH=10][PH0=0.19][P=2.44e-07]	+	1	9	230	2350	0.607592	10	1	0.434783	0.382979	0.0530532
chr1	55648526	55648530	135936[gene=chr1_f_c295][PH=18][PH0=0.19][P=1.00e-100]	+	2	16	230	2350	0.671436	18	1	0.869565	0.680851	0.153511
chr1	55497652	55497653	130546[gene=chr1_f_c295][PH=21][PH0=0.19][P=1.00e-100]	+	0	21	230	2350	0.2502	21	0.838363	0	0.893617	-0.921145
chr1	55470797	55470801	128965[gene=chr1_f_c295][PH=21][PH0=0.19][P=1.00e-100]	+	1	20	230	2350	1	21	1	0.434783	0.851064	-0.367522
chr1	55601986	55601987	134457[gene=chr1_f_c295][PH=11][PH0=0.19][P=4.68e-09]	+	3	8	230	2350	0.0674665	11	0.557817	1.30435	0.340426	0.781667
chr1	55602847	55602853	134489[gene=chr1_f_c295][PH=14][PH0=0.19][P=1.00e-100]	+	0	14	230	2350	0.628493	14	1	0	0.595745	-0.67423
chr1	55584061	55584062	133794[gene=chr1_f_c295][PH=16][PH0=0.19][P=1.00e-100]	+	3	13	230	2350	0.16546	16	0.755984	1.30435	0.553191	0.569123
chr1	55556734	55556738	132629[gene=chr1_f_c295][PH=10][PH0=0.19][P=2.44e-07]	+	3	7	230	2350	0.0524168	10	0.509406	1.30435	0.297872	0.82821
chr1	55608247	55608249	134646[gene=chr1_f_c295][PH=12][PH0=0.19][P=1.67e-10]	+	2	10	230	2350	0.290844	12	0.897267	0.869565	0.425532	0.391202
chr1	55482865	55482870	129567[gene=chr1_f_c295][PH=15][PH0=0.19][P=1.00e-100]	+	0	15	230	2350	0.38882	15	0.924335	0	0.638298	-0.712198
chr1	55487212	55487235	129925[gene=chr1_f_c295][PH=25][PH0=0.19][P=1.00e-100]	+	1	24	230	2350	0.72042	25	1	0.434783	1.02128	-0.494435
chr1	55511790	55511796	131106[gene=chr1_f_c295][PH=31][PH0=0.19][P=1.00e-100]	+	2	29	230	2350	1	31	1	0.869565	1.23404	-0.256954
chr1	55620986	55620989	135090[gene=chr1_f_c295][PH=10][PH0=0.19][P=2.44e-07]	+	0	10	230	2350	1	10	1	0	0.425532	-0.5115
chr1	55496735	55496749	130425[gene=chr1_f_c295][PH=11][PH0=0.19][P=4.68e-09]	+	2	9	230	2350	0.256409	11	0.842368	0.869565	0.382979	0.434924
chr1	55497003	55497015	130462[gene=chr1_f_c295][PH=11][PH0=0.19][P=4.68e-09]	+	0	11	230	2350	0.613699	11	1	0	0.468085	-0.553936
chr1	55548974	55548982	132311[gene=chr1_f_c295][PH=13][PH0=0.19][P=1.00e-100]	+	0	13	230	2350	0.621241	13	1	0	0.553191	-0.635236
chr1	55498045	55498059	130629[gene=chr1_f_c295][PH=10][PH0=0.19][P=2.44e-07]	+	1	10	230	2350	1	11	1	0.434783	0.425532	0.00933182
chr1	55551526	55551527	132447[gene=chr1_f_c295][PH=14][PH0=0.19][P=1.00e-100]	+	1	13	230	2350	1	14	1	0.434783	0.553191	-0.114404
chr1	55703993	55703997	137706[gene=chr1_f_c295][PH=12][PH0=0.19][P=1.67e-10]	+	1	11	230	2350	1	12	1	0.434783	0.468085	-0.0331034
chr1	55685910	55685913	137342[gene=chr1_f_c295][PH=26][PH0=0.19][P=1.00e-100]	+	1	25	230	2350	0.724149	26	1	0.434783	1.06383	-0.524492
chr1	55620256	55620257	135040[gene=chr1_f_c295][PH=22][PH0=0.19][P=1.00e-100]	+	2	20	230	2350	1	22	1	0.869565	0.851064	0.0143482
chr1	55494550	55494563	130285[gene=chr1_f_c295][PH=32][PH0=0.19][P=1.00e-100]	+	1	31	230	2350	0.356928	32	0.924335	0.434783	1.31915	-0.692763
chr1	55571877	55571892	133316[gene=chr1_f_c295][PH=12][PH0=0.19][P=1.67e-10]	+	0	12	230	2350	0.616146	12	1	0	0.510638	-0.595158
chr1	55600969	55600971	134370[gene=chr1_f_c295][PH=10][PH0=0.19][P=2.44e-07]	+	2	8	230	2350	0.222056	10	0.837761	0.869565	0.340426	0.480012
chr1	55601552	55601572	134428[gene=chr1_f_c295][PH=13][PH0=0.19][P=1.00e-100]	+	1	12	230	2350	1	13	1	0.434783	0.510638	-0.0743261
chr1	55613238	55613258	134807[gene=chr1_f_c295][PH=15][PH0=0.19][P=1.00e-100]	+	0	15	230	2350	0.38882	15	0.924335	0	0.638298	-0.712198
chr1	55572208	55572209	133407[gene=chr1_f_c295][PH=16][PH0=0.19][P=1.00e-100]	+	0	16	230	2350	0.388912	16	0.924335	0	0.680851	-0.749192
chr1	55664117	55664137	136557[gene=chr1_f_c295][PH=13][PH0=0.19][P=1.00e-100]	+	1	12	230	2350	1	13	1	0.434783	0.510638	-0.0743261
chr1	55681283	55681288	137084[gene=chr1_f_c295][PH=32][PH0=0.19][P=1.00e-100]	+	1	31	230	2350	0.356928	32	0.924335	0.434783	1.31915	-0.692763
chr1	55700278	55700301	137610[gene=chr1_f_c295][PH=10][PH0=0.19][P=2.44e-07]	+	0	10	230	2350	1	10	1	0	0.425532	-0.5115
chr1	55618804	55618811	134962[gene=chr1_f_c295][PH=15][PH0=0.19][P=1.00e-100]	+	1	14	230	2350	1	15	1	0.434783	0.595745	-0.153398
chr1	55561885	55561888	132820[gene=chr1_f_c295][PH=10][PH0=0.19][P=2.44e-07]	+	2	8	230	2350	0.222056	10	0.837761	0.869565	0.340426	0.480012
chr1	55478132	55478135	129387[gene=chr1_f_c295][PH=14][PH0=0.19][P=1.00e-100]	+	0	14	230	2350	0.628493	14	1	0	0.595745	-0.67423
chr1	55583176	55583177	133727[gene=chr1_f_c295][PH=20][PH0=0.19][P=1.00e-100]	+	0	20	230	2350	0.249298	20	0.838363	0	0.851064	-0.888355
chr1	55592855	55592864	134086[gene=chr1_f_c295][PH=10][PH0=0.19][P=2.44e-07]	+	3	7	230	2350	0.0524168	10	0.509406	1.30435	0.297872	0.82821
chr1	55601360	55601374	134395[gene=chr1_f_c295][PH=17][PH0=0.19][P=1.00e-100]	+	2	15	230	2350	0.659244	17	1	0.869565	0.638298	0.190505
chr1	55648594	55648608	135961[gene=chr1_f_c295][PH=15][PH0=0.19][P=1.00e-100]	+	0	15	230	2350	0.38882	15	0.924335	0	0.638298	-0.712198
chr1	55669249	55669255	136756[gene=chr1_f_c295][PH=30][PH0=0.19][P=1.00e-100]	+	3	27	230	2350	0.746057	30	1	1.30435	1.14894	0.100736
chr1	55569446	55569452	133212[gene=chr1_f_c295][PH=11][PH0=0.19][P=4.68e-09]	+	1	10	230	2350	1	11	1	0.434783	0.425532	0.00933182
chr1	55477674	55477675	129336[gene=chr1_f_c295][PH=18][PH0=0.19][P=1.00e-100]	+	3	15	230	2350	0.212267	18	0.837761	1.30435	0.638298	0.492161
chr1	55487068	55487072	129898[gene=chr1_f_c295][PH=12][PH0=0.19][P=1.67e-10]	+	0	12	230	2350	0.616146	12	1	0	0.510638	-0.595158
chr1	55484626	55484627	129690[gene=chr1_f_c295][PH=25][PH0=0.19][P=1.00e-100]	+	1	24	230	2350	0.72042	25	1	0.434783	1.02128	-0.494435
chr1	55682748	55682750	137203[gene=chr1_f_c295][PH=57][PH0=0.19][P=1.00e-100]	+	5	52	230	2350	1	57	1	2.17391	2.21277	-0.0175533
chr1	55659548	55659558	136350[gene=chr1_f_c295][PH=13][PH0=0.19][P=1.00e-100]	+	0	13	230	2350	0.621241	13	1	0	0.553191	-0.635236
chr1	55599887	55599907	134313[gene=chr1_f_c295][PH=22][PH0=0.19][P=1.00e-100]	+	1	21	230	2350	0.715107	22	1	0.434783	0.893617	-0.400312
chr1	55465533	55465534	128408[gene=chr1_f_c295][PH=13][PH0=0.19][P=1.00e-100]	+	2	11	230	2350	0.325074	13	0.924335	0.869565	0.468085	0.348767
chr1	55678502	55678506	136991[gene=chr1_f_c295][PH=13][PH0=0.19][P=1.00e-100]	+	1	12	230	2350	1	13	1	0.434783	0.510638	-0.0743261
chr1	55782975	55782988	138764[gene=chr1_f_c295][PH=10][PH0=0.19][P=2.44e-07]	+	2	8	230	2350	0.222056	10	0.837761	0.869565	0.340426	0.480012
chr1	55615724	55615748	134864[gene=chr1_f_c295][PH=12][PH0=0.19][P=1.67e-10]	+	3	9	230	2350	0.0842352	12	0.613335	1.30435	0.382979	0.73658
chr1	55616102	55616120	134895[gene=chr1_f_c295][PH=26][PH0=0.19][P=1.00e-100]	+	1	25	230	2350	0.724149	26	1	0.434783	1.06383	-0.524492
chr1	55662412	55662413	136467[gene=chr1_f_c295][PH=15][PH0=0.19][P=1.00e-100]	+	2	13	230	2350	0.63748	15	1	0.869565	0.553191	0.267467
chr1	55666868	55666874	136666[gene=chr1_f_c295][PH=10][PH0=0.19][P=2.44e-07]	+	1	9	230	2350	0.607592	10	1	0.434783	0.382979	0.0530532
chr1	55682876	55682879	137251[gene=chr1_f_c295][PH=40][PH0=0.19][P=1.00e-100]	+	4	36	230	2350	0.777552	40	1	1.73913	1.53191	0.113489
chr1	55678216	55678221	136953[gene=chr1_f_c295][PH=14][PH0=0.19][P=1.00e-100]	+	3	11	230	2350	0.122341	14	0.702515	1.30435	0.468085	0.650423
chr1	55497869	55497877	130598[gene=chr1_f_c295][PH=20][PH0=0.19][P=1.00e-100]	+	0	20	230	2350	0.249298	20	0.838363	0	0.851064	-0.888355
chr1	55649375	55649381	136018[gene=chr1_f_c295][PH=28][PH0=0.19][P=1.00e-100]	+	1	27	230	2350	0.507745	28	1	0.434783	1.14894	-0.58279
chr1	55470625	55470626	128884[gene=chr1_f_c295][PH=900][PH0=0.19][P=1.00e-100]	+	84	816	230	2350	0.611992	230	1	36.5217	34.7234	0.0708571
chr1	55611369	55611374	134749[gene=chr1_f_c295][PH=13][PH0=0.19][P=1.00e-100]	+	0	13	230	2350	0.621241	13	1	0	0.553191	-0.635236
chr1	55661873	55661878	136425[gene=chr1_f_c295][PH=10][PH0=0.19][P=2.44e-07]	+	0	10	230	2350	1	10	1	0	0.425532	-0.5115
chr1	55483911	55483918	129632[gene=chr1_f_c295][PH=21][PH0=0.19][P=1.00e-100]	+	1	20	230	2350	1	21	1	0.434783	0.851064	-0.367522
chr1	57888526	57888527	141522[gene=chr1_f_c295][PH=10][PH0=0.19][P=2.44e-07]	+	2	8	15	150	0.226603	10	0.837761	13.3333	5.33333	1.17834
chr1	57866396	57866397	141257[gene=chr1_f_c295][PH=11][PH0=0.19][P=4.68e-09]	+	1	10	15	150	1	11	1	6.66667	6.66667	0
chr1	57949454	57949455	141795[gene=chr1_f_c295][PH=60][PH0=0.19][P=1.00e-100]	+	6	54	15	150	0.782972	15	1	40	36	0.148099
chr1	57955926	57955942	141983[gene=chr1_f_c295][PH=11][PH0=0.19][P=4.68e-09]	+	0	12	15	150	0.604381	12	1	0	8	-3.16993
chr1	57955849	57955866	141962[gene=chr1_f_c295][PH=15][PH0=0.19][P=1.00e-100]	+	1	14	15	150	1	15	1	6.66667	9.33333	-0.430634
chr1	58089101	58089104	142620[gene=chr1_f_c295][PH=13][PH0=0.19][P=1.00e-100]	+	5	8	17	14	0.156959	13	0.753767	29.4118	57.1429	-0.934972
chr1	59764509	59764526	146135[gene=chr1_f_c295][PH=12][PH0=0.19][P=1.67e-10]	+	1	11	10	49	0.669668	10	1	10	22.449	-1.09202
chr1	59764820	59764829	146167[gene=chr1_f_c295][PH=46][PH0=0.19][P=1.00e-100]	+	9	37	10	49	0.432409	10	0.950431	90	75.5102	0.250214
chr1	59899172	59899179	148060[gene=chr1_f_c295][PH=15][PH0=0.19][P=1.00e-100]	+	0	15	16	184	0.614794	15	1	0	8.15217	-3.19411
chr1	59899257	59899268	148079[gene=chr1_f_c295][PH=10][PH0=0.19][P=2.44e-07]	+	1	9	16	184	0.574314	10	1	6.25	4.8913	0.299394
chr1	59892565	59892569	147871[gene=chr1_f_c295][PH=11][PH0=0.19][P=4.68e-09]	+	4	7	16	184	0.00651878	11	0.193133	25	3.80435	2.4361
chr1	59906838	59906854	148364[gene=chr1_f_c295][PH=13][PH0=0.19][P=1.00e-100]	+	1	12	16	184	1	13	1	6.25	6.52174	-0.0530853
chr1	59916982	59916991	148552[gene=chr1_f_c295][PH=23][PH0=0.19][P=1.00e-100]	+	4	19	16	184	0.0944182	16	0.642332	25	10.3261	1.19886
chr1	59829812	59829814	147187[gene=chr1_f_c295][PH=85][PH0=0.19][P=1.00e-100]	+	2	83	16	184	0.0154212	16	0.299204	12.5	45.1087	-1.77208
chr1	59925515	59925535	149144[gene=chr1_f_c295][PH=13][PH0=0.19][P=1.00e-100]	+	1	12	16	184	1	13	1	6.25	6.52174	-0.0530853
chr1	60295147	60295148	158168[gene=chr1_f_c295][PH=59][PH0=0.19][P=1.00e-100]	+	5	54	117	593	0.0985719	59	0.649692	4.2735	9.10624	-0.938412
chr1	60256837	60256839	157084[gene=chr1_f_c295][PH=13][PH0=0.19][P=1.00e-100]	+	2	11	117	593	1	13	1	1.7094	1.85497	-0.0755037
chr1	60295310	60295324	158223[gene=chr1_f_c295][PH=12][PH0=0.19][P=1.67e-10]	+	1	11	117	593	0.701399	12	1	0.854701	1.85497	-0.622291
chr1	60254795	60254811	157033[gene=chr1_f_c295][PH=17][PH0=0.19][P=1.00e-100]	+	3	14	117	593	0.750587	17	1	2.5641	2.36088	0.0847012
chr1	60252874	60252883	156958[gene=chr1_f_c295][PH=30][PH0=0.19][P=1.00e-100]	+	4	26	117	593	0.803745	30	1	3.4188	4.38449	-0.285153
chr1	60336677	60336689	159164[gene=chr1_f_c295][PH=17][PH0=0.19][P=1.00e-100]	+	2	15	117	593	1	17	1	1.7094	2.52951	-0.381494
chr1	60283577	60283580	157687[gene=chr1_f_c295][PH=11][PH0=0.19][P=4.68e-09]	+	2	9	117	593	0.700112	11	1	1.7094	1.51771	0.105864
chr1	60339681	60339682	159435[gene=chr1_f_c295][PH=50][PH0=0.19][P=1.00e-100]	+	10	40	117	593	0.551851	50	1	8.54701	6.74536	0.301716
chr1	60264474	60264495	157260[gene=chr1_f_c295][PH=12][PH0=0.19][P=1.67e-10]	+	1	11	117	593	0.701399	12	1	0.854701	1.85497	-0.622291
chr1	60279662	60279673	157463[gene=chr1_f_c295][PH=17][PH0=0.19][P=1.00e-100]	+	0	17	117	593	0.0909938	17	0.633157	0	2.86678	-1.95113
chr1	60283970	60283975	157726[gene=chr1_f_c295][PH=22][PH0=0.19][P=1.00e-100]	+	5	17	117	593	0.387326	22	0.924335	4.2735	2.86678	0.44763
chr1	60239863	60239865	156812[gene=chr1_f_c295][PH=35][PH0=0.19][P=1.00e-100]	+	11	24	117	593	0.0315282	35	0.412264	9.40171	4.04722	1.04326
chr1	60370256	60370269	159853[gene=chr1_f_c295][PH=17][PH0=0.19][P=1.00e-100]	+	6	11	117	593	0.0459288	17	0.480079	5.12821	1.85497	1.10199
chr1	60337328	60337336	159277[gene=chr1_f_c295][PH=15][PH0=0.19][P=1.00e-100]	+	5	10	117	593	0.0840863	15	0.61306	4.2735	1.68634	0.97312
chr1	60372692	60372695	159992[gene=chr1_f_c295][PH=11][PH0=0.19][P=4.68e-09]	+	1	10	117	593	1	11	1	0.854701	1.68634	-0.534456
chr1	60336831	60336838	159201[gene=chr1_f_c295][PH=14][PH0=0.19][P=1.00e-100]	+	0	14	117	593	0.142618	14	0.745947	0	2.36088	-1.74884
chr1	60277473	60277489	157392[gene=chr1_f_c295][PH=10][PH0=0.19][P=2.44e-07]	+	2	8	117	593	0.673223	10	1	1.7094	1.34907	0.205883
chr1	60281362	60281372	157560[gene=chr1_f_c295][PH=25][PH0=0.19][P=1.00e-100]	+	1	24	117	593	0.101798	25	0.656567	0.854701	4.04722	-1.4443
chr1	60337056	60337072	159235[gene=chr1_f_c295][PH=16][PH0=0.19][P=1.00e-100]	+	0	17	117	593	0.0909938	17	0.633157	0	2.86678	-1.95113
chr1	60281154	60281165	157523[gene=chr1_f_c295][PH=27][PH0=0.19][P=1.00e-100]	+	1	26	117	593	0.106352	27	0.666055	0.854701	4.38449	-1.53762
chr1	60370353	60370367	159878[gene=chr1_f_c295][PH=22][PH0=0.19][P=1.00e-100]	+	1	21	117	593	0.152569	22	0.753648	0.854701	3.54132	-1.29192
chr1	60295848	60295852	158350[gene=chr1_f_c295][PH=61][PH0=0.19][P=1.00e-100]	+	13	48	117	593	0.281304	61	0.879906	11.1111	8.09444	0.413275
chr1	60284230	60284244	157789[gene=chr1_f_c295][PH=52][PH0=0.19][P=1.00e-100]	+	12	40	117	593	0.177937	52	0.778483	10.2564	6.74536	0.539342
chr1	60327510	60327544	158868[gene=chr1_f_c295][PH=10][PH0=0.19][P=2.44e-07]	+	4	6	117	593	0.0659344	10	0.552752	3.4188	1.0118	1.13517
chr1	60284049	60284058	157745[gene=chr1_f_c295][PH=10][PH0=0.19][P=2.44e-07]	+	3	7	117	593	0.218528	10	0.837761	2.5641	1.18044	0.708921
chr1	60336734	60336743	159180[gene=chr1_f_c295][PH=10][PH0=0.19][P=2.44e-07]	+	4	6	117	593	0.0659344	10	0.552752	3.4188	1.0118	1.13517
chr1	60513341	60513357	162531[gene=chr1_f_c295][PH=29][PH0=0.19][P=1.00e-100]	+	1	28	32	242	0.220618	29	0.837761	3.125	11.5702	-1.60755
chr1	60518040	60518042	162635[gene=chr1_f_c295][PH=60][PH0=0.19][P=1.00e-100]	+	5	55	32	242	0.495723	32	1	15.625	22.7273	-0.513192
chr1	60513241	60513246	162506[gene=chr1_f_c295][PH=15][PH0=0.19][P=1.00e-100]	+	3	12	32	242	0.396181	15	0.924335	9.375	4.95868	0.800047
chr1	60498132	60498133	162107[gene=chr1_f_c295][PH=13][PH0=0.19][P=1.00e-100]	+	0	13	32	242	0.375066	13	0.924335	0	5.3719	-2.67172
chr1	60531012	60531024	162928[gene=chr1_f_c295][PH=68][PH0=0.19][P=1.00e-100]	+	11	57	32	242	0.19463	32	0.81217	34.375	23.5537	0.526789
chr1	60513072	60513073	162480[gene=chr1_f_c295][PH=19][PH0=0.19][P=1.00e-100]	+	3	16	32	242	0.473405	19	0.994454	9.375	6.61157	0.446845
chr1	60495596	60495597	162029[gene=chr1_f_c295][PH=22][PH0=0.19][P=1.00e-100]	+	1	21	32	242	0.487678	22	1	3.125	8.67769	-1.23027
chr1	60498310	60498314	162129[gene=chr1_f_c295][PH=15][PH0=0.19][P=1.00e-100]	+	4	11	32	242	0.0828628	15	0.609855	12.5	4.54545	1.28358
chr1	61935507	61935510	165217[gene=chr1_f_c295][PH=11][PH0=0.19][P=4.68e-09]	+	1	10	14	73	0.684543	11	1	7.14286	13.6986	-0.852075
chr1	61838929	61838939	164897[gene=chr1_f_c295][PH=11][PH0=0.19][P=4.68e-09]	+	1	10	14	73	0.684543	11	1	7.14286	13.6986	-0.852075
chr1	62838537	62838555	166751[gene=chr1_f_c295][PH=14][PH0=0.19][P=1.00e-100]	+	1	13	43	444	1	14	1	2.32558	2.92793	-0.240162
chr1	62844767	62844768	167344[gene=chr1_f_c295][PH=31][PH0=0.19][P=1.00e-100]	+	2	29	43	444	1	31	1	4.65116	6.53153	-0.414396
chr1	62844495	62844496	167248[gene=chr1_f_c295][PH=79][PH0=0.19][P=1.00e-100]	+	7	72	43	444	1	43	1	16.2791	16.2162	0.00525745
chr1	62827521	62827533	166632[gene=chr1_f_c295][PH=19][PH0=0.19][P=1.00e-100]	+	4	15	43	444	0.0766976	19	0.5903	9.30233	3.37838	1.2345
chr1	62845798	62845809	167560[gene=chr1_f_c295][PH=11][PH0=0.19][P=4.68e-09]	+	1	10	43	444	1	11	1	2.32558	2.25225	0.0321674
chr1	62844956	62844957	167434[gene=chr1_f_c295][PH=243][PH0=0.19][P=1.00e-100]	+	14	229	43	444	0.0244076	43	0.372324	32.5581	51.5766	-0.647757
chr1	62844030	62844037	167150[gene=chr1_f_c295][PH=22][PH0=0.19][P=1.00e-100]	+	1	21	43	444	0.709716	22	1	2.32558	4.72973	-0.784861
chr1	62845175	62845184	167504[gene=chr1_f_c295][PH=22][PH0=0.19][P=1.00e-100]	+	4	18	43	444	0.119133	22	0.694632	9.30233	4.05405	1.02746
chr1	62844200	62844213	167177[gene=chr1_f_c295][PH=11][PH0=0.19][P=4.68e-09]	+	2	9	43	444	0.252367	11	0.838786	4.65116	2.02703	0.900646
chr1	62838723	62838726	166773[gene=chr1_f_c295][PH=11][PH0=0.19][P=4.68e-09]	+	0	11	43	444	0.61011	11	1	0	2.47748	-1.79804
chr1	63518393	63518396	171485[gene=chr1_f_c295][PH=17][PH0=0.19][P=1.00e-100]	+	1	16	122	967	0.710449	17	1	0.819672	1.6546	-0.544817
chr1	63590810	63590822	173508[gene=chr1_f_c295][PH=14][PH0=0.19][P=1.00e-100]	+	0	14	122	967	0.387902	14	0.924335	0	1.44778	-1.29147
chr1	63586915	63586925	173332[gene=chr1_f_c295][PH=17][PH0=0.19][P=1.00e-100]	+	1	16	122	967	0.710449	17	1	0.819672	1.6546	-0.544817
chr1	63615687	63615688	174680[gene=chr1_f_c295][PH=26][PH0=0.19][P=1.00e-100]	+	4	22	122	967	0.522585	26	1	3.27869	2.27508	0.38564
chr1	63566982	63567007	172764[gene=chr1_f_c295][PH=13][PH0=0.19][P=1.00e-100]	+	5	8	122	967	0.00998508	13	0.239932	4.09836	0.827301	1.48032
chr1	63508394	63508396	171077[gene=chr1_f_c295][PH=43][PH0=0.19][P=1.00e-100]	+	2	41	122	967	0.218557	43	0.837761	1.63934	4.23992	-0.989364
chr1	63606833	63606834	174309[gene=chr1_f_c295][PH=11][PH0=0.19][P=4.68e-09]	+	3	8	122	967	0.115873	11	0.686713	2.45902	0.827301	0.920648
chr1	63515687	63515688	171358[gene=chr1_f_c295][PH=35][PH0=0.19][P=1.00e-100]	+	3	32	122	967	0.789195	35	1	2.45902	3.3092	-0.317059
chr1	63602076	63602078	174037[gene=chr1_f_c295][PH=10][PH0=0.19][P=2.44e-07]	+	1	9	122	967	1	10	1	0.819672	0.930714	-0.0854556
chr1	63603299	63603316	174128[gene=chr1_f_c295][PH=15][PH0=0.19][P=1.00e-100]	+	6	9	122	967	0.00374125	15	0.140809	4.91803	0.930714	1.61598
chr1	63512283	63512294	171208[gene=chr1_f_c295][PH=37][PH0=0.19][P=1.00e-100]	+	2	35	122	967	0.422077	37	0.940876	1.63934	3.61944	-0.807539
chr1	63603097	63603111	174101[gene=chr1_f_c295][PH=16][PH0=0.19][P=1.00e-100]	+	3	13	122	967	0.410264	16	0.930764	2.45902	1.34436	0.561165
chr1	63594495	63594506	173857[gene=chr1_f_c295][PH=12][PH0=0.19][P=1.67e-10]	+	1	11	122	967	1	12	1	0.819672	1.13754	-0.232272
chr1	63558111	63558113	172372[gene=chr1_f_c295][PH=10][PH0=0.19][P=2.44e-07]	+	1	9	122	967	1	10	1	0.819672	0.930714	-0.0854556
chr1	63566903	63566915	172742[gene=chr1_f_c295][PH=10][PH0=0.19][P=2.44e-07]	+	3	7	122	967	0.0914924	10	0.635113	2.45902	0.723888	1.0047
chr1	63512438	63512439	171248[gene=chr1_f_c295][PH=10][PH0=0.19][P=2.44e-07]	+	1	9	122	967	1	10	1	0.819672	0.930714	-0.0854556
chr1	63579627	63579641	173000[gene=chr1_f_c295][PH=12][PH0=0.19][P=1.67e-10]	+	1	11	122	967	1	12	1	0.819672	1.13754	-0.232272
chr1	63607761	63607792	174344[gene=chr1_f_c295][PH=10][PH0=0.19][P=2.44e-07]	+	1	9	122	967	1	10	1	0.819672	0.930714	-0.0854556
chr1	63512363	63512365	171234[gene=chr1_f_c295][PH=16][PH0=0.19][P=1.00e-100]	+	0	16	122	967	0.241409	16	0.837761	0	1.6546	-1.4085
chr1	63622835	63622850	175195[gene=chr1_f_c295][PH=10][PH0=0.19][P=2.44e-07]	+	2	8	122	967	0.310713	10	0.924335	1.63934	0.827301	0.530465
chr1	63624382	63624394	175257[gene=chr1_f_c295][PH=22][PH0=0.19][P=1.00e-100]	+	2	20	122	967	1	22	1	1.63934	2.06825	-0.217238
chr1	63617785	63617795	174844[gene=chr1_f_c295][PH=11][PH0=0.19][P=4.68e-09]	+	1	10	122	967	1	11	1	0.819672	1.03413	-0.160731
chr1	63583826	63583832	173192[gene=chr1_f_c295][PH=15][PH0=0.19][P=1.00e-100]	+	1	14	122	967	1	15	1	0.819672	1.44778	-0.427793
chr1	63542772	63542786	171942[gene=chr1_f_c295][PH=21][PH0=0.19][P=1.00e-100]	+	1	20	122	967	0.49957	21	1	0.819672	2.06825	-0.753739
chr1	63541723	63541739	171897[gene=chr1_f_c295][PH=22][PH0=0.19][P=1.00e-100]	+	3	19	122	967	0.72867	22	1	2.45902	1.96484	0.222408
chr1	63559216	63559226	172483[gene=chr1_f_c295][PH=19][PH0=0.19][P=1.00e-100]	+	4	15	122	967	0.257188	19	0.843375	3.27869	1.55119	0.745999
chr1	63549301	63549303	172083[gene=chr1_f_c295][PH=11][PH0=0.19][P=4.68e-09]	+	0	11	122	967	0.622915	11	1	0	1.13754	-1.09595
chr1	63558399	63558407	172408[gene=chr1_f_c295][PH=12][PH0=0.19][P=1.67e-10]	+	0	12	122	967	0.380854	12	0.924335	0	1.24095	-1.16411
chr1	63498834	63498851	170636[gene=chr1_f_c295][PH=21][PH0=0.19][P=1.00e-100]	+	4	17	122	967	0.281854	21	0.880849	3.27869	1.75801	0.633539
chr1	63558565	63558584	172438[gene=chr1_f_c295][PH=11][PH0=0.19][P=4.68e-09]	+	1	10	122	967	1	11	1	0.819672	1.03413	-0.160731
chr1	63627171	63627191	175434[gene=chr1_f_c295][PH=11][PH0=0.19][P=4.68e-09]	+	0	11	122	967	0.622915	11	1	0	1.13754	-1.09595
chr1	63566268	63566287	172669[gene=chr1_f_c295][PH=25][PH0=0.19][P=1.00e-100]	+	4	23	122	967	0.532734	27	1	3.27869	2.37849	0.34079
chr1	63526309	63526324	171668[gene=chr1_f_c295][PH=11][PH0=0.19][P=4.68e-09]	+	2	9	122	967	0.354011	11	0.924335	1.63934	0.930714	0.451045
chr1	63507398	63507403	170957[gene=chr1_f_c295][PH=13][PH0=0.19][P=1.00e-100]	+	2	11	122	967	0.648824	13	1	1.63934	1.13754	0.304229
chr1	63507766	63507775	170983[gene=chr1_f_c295][PH=25][PH0=0.19][P=1.00e-100]	+	4	21	122	967	0.513979	25	1	3.27869	2.17166	0.431928
chr1	63551911	63551912	172187[gene=chr1_f_c295][PH=21][PH0=0.19][P=1.00e-100]	+	3	18	122	967	0.722113	21	1	2.45902	1.86143	0.273627
chr1	63501713	63501727	170724[gene=chr1_f_c295][PH=12][PH0=0.19][P=1.67e-10]	+	1	11	122	967	1	12	1	0.819672	1.13754	-0.232272
chr1	63620331	63620334	175035[gene=chr1_f_c295][PH=130][PH0=0.19][P=1.00e-100]	+	18	112	122	967	0.301119	122	0.910947	14.7541	11.5822	0.324341
chr1	63630493	63630500	175603[gene=chr1_f_c295][PH=23][PH0=0.19][P=1.00e-100]	+	1	22	122	967	0.502302	23	1	0.819672	2.27508	-0.847851
chr1	63636478	63636491	175777[gene=chr1_f_c295][PH=14][PH0=0.19][P=1.00e-100]	+	1	13	122	967	1	14	1	0.819672	1.34436	-0.365518
chr1	63506776	63506778	170878[gene=chr1_f_c295][PH=44][PH0=0.19][P=1.00e-100]	+	4	41	122	967	0.810037	45	1	3.27869	4.23992	-0.292375
chr1	63506935	63506948	170926[gene=chr1_f_c295][PH=9][PH0=0.19][P=1.13e-05]	+	0	10	122	967	0.613898	10	1	0	1.03413	-1.02441
chr1	63566761	63566767	172715[gene=chr1_f_c295][PH=11][PH0=0.19][P=4.68e-09]	+	3	9	122	967	0.142382	12	0.745589	2.45902	0.930714	0.841228
chr1	63627610	63627619	175463[gene=chr1_f_c295][PH=10][PH0=0.19][P=2.44e-07]	+	0	10	122	967	0.613898	10	1	0	1.03413	-1.02441
chr1	63558216	63558237	172389[gene=chr1_f_c295][PH=10][PH0=0.19][P=2.44e-07]	+	3	8	122	967	0.115873	11	0.686713	2.45902	0.827301	0.920648
chr1	63559322	63559340	172501[gene=chr1_f_c295][PH=14][PH0=0.19][P=1.00e-100]	+	0	14	122	967	0.387902	14	0.924335	0	1.44778	-1.29147
chr1	64634738	64634746	181937[gene=chr1_f_c295][PH=25][PH0=0.19][P=1.00e-100]	+	3	22	32	181	1	25	1	9.375	12.1547	-0.342467
chr1	64628227	64628231	181748[gene=chr1_f_c295][PH=15][PH0=0.19][P=1.00e-100]	+	2	13	32	181	1	15	1	6.25	7.18232	-0.174529
chr1	64588163	64588171	181070[gene=chr1_f_c295][PH=11][PH0=0.19][P=4.68e-09]	+	3	8	32	181	0.218165	11	0.837761	9.375	4.41989	0.936776
chr1	64600133	64600139	181342[gene=chr1_f_c295][PH=11][PH0=0.19][P=4.68e-09]	+	2	9	32	181	0.672456	11	1	6.25	4.97238	0.279676
chr1	64599403	64599404	181305[gene=chr1_f_c295][PH=29][PH0=0.19][P=1.00e-100]	+	4	25	32	181	1	29	1	12.5	13.8122	-0.133822
chr1	64628724	64628732	181846[gene=chr1_f_c295][PH=10][PH0=0.19][P=2.44e-07]	+	1	9	32	181	1	10	1	3.125	4.97238	-0.533911
chr1	64628470	64628481	181808[gene=chr1_f_c295][PH=19][PH0=0.19][P=1.00e-100]	+	2	18	32	181	0.744988	20	1	6.25	9.94475	-0.594186
chr1	64587951	64587953	181038[gene=chr1_f_c295][PH=17][PH0=0.19][P=1.00e-100]	+	2	15	32	181	1	17	1	6.25	8.28729	-0.357277
chr1	64628378	64628379	181777[gene=chr1_f_c295][PH=20][PH0=0.19][P=1.00e-100]	+	2	18	32	181	0.744988	20	1	6.25	9.94475	-0.594186
chr1	64628779	64628801	181861[gene=chr1_f_c295][PH=11][PH0=0.19][P=4.68e-09]	+	2	9	32	181	0.672456	11	1	6.25	4.97238	0.279676
chr1	64587472	64587482	180984[gene=chr1_f_c295][PH=36][PH0=0.19][P=1.00e-100]	+	9	27	32	181	0.0759392	32	0.587283	28.125	14.9171	0.871678
chr1	66354947	66354962	189631[gene=chr1_f_c295][PH=22][PH0=0.19][P=1.00e-100]	+	4	18	825	3317	1	22	1	0.484848	0.542659	-0.0551035
chr1	66456496	66456499	194683[gene=chr1_f_c295][PH=16][PH0=0.19][P=1.00e-100]	+	4	12	825	3317	0.540541	16	1	0.484848	0.361773	0.12483
chr1	66387491	66387493	191180[gene=chr1_f_c295][PH=12][PH0=0.19][P=1.67e-10]	+	1	11	825	3317	0.479796	12	0.999653	0.121212	0.331625	-0.248129
chr1	66383441	66383458	190993[gene=chr1_f_c295][PH=24][PH0=0.19][P=1.00e-100]	+	0	24	825	3317	0.00832566	24	0.216927	0	0.723545	-0.785379
chr1	66466122	66466139	197415[gene=chr1_f_c295][PH=48][PH0=0.19][P=1.00e-100]	+	10	38	825	3317	0.856137	48	1	1.21212	1.14561	0.0440402
chr1	66436602	66436620	192747[gene=chr1_f_c295][PH=11][PH0=0.19][P=4.68e-09]	+	1	10	825	3317	0.704065	11	1	0.121212	0.301477	-0.215091
chr1	66376118	66376119	190513[gene=chr1_f_c295][PH=51][PH0=0.19][P=1.00e-100]	+	18	33	825	3317	0.0119978	51	0.262489	2.18182	0.994875	0.673553
chr1	66381913	66381924	190867[gene=chr1_f_c295][PH=10][PH0=0.19][P=2.44e-07]	+	2	8	825	3317	1	10	1	0.242424	0.241182	0.00144345
chr1	66350915	66350916	189326[gene=chr1_f_c295][PH=13][PH0=0.19][P=1.00e-100]	+	0	13	825	3317	0.0847096	13	0.615123	0	0.39192	-0.477077
chr1	66463554	66463556	197204[gene=chr1_f_c295][PH=177][PH0=0.19][P=1.00e-100]	+	30	147	825	3317	0.337362	177	0.924335	3.63636	4.43172	-0.228414
chr1	66430985	66430994	192531[gene=chr1_f_c295][PH=14][PH0=0.19][P=1.00e-100]	+	0	14	825	3317	0.0871597	14	0.622497	0	0.422068	-0.507991
chr1	66466200	66466204	197449[gene=chr1_f_c295][PH=16][PH0=0.19][P=1.00e-100]	+	2	14	825	3317	0.753015	16	1	0.242424	0.422068	-0.194833
chr1	66478635	66478652	198564[gene=chr1_f_c295][PH=18][PH0=0.19][P=1.00e-100]	+	1	17	825	3317	0.230439	18	0.837761	0.121212	0.512511	-0.431887
chr1	66384254	66384259	191057[gene=chr1_f_c295][PH=10][PH0=0.19][P=2.44e-07]	+	2	9	825	3317	1	11	1	0.242424	0.27133	-0.0331801
chr1	66452406	66452423	194070[gene=chr1_f_c295][PH=10][PH0=0.19][P=2.44e-07]	+	6	4	825	3317	0.00617214	10	0.187801	0.727273	0.120591	0.624236
chr1	66479651	66479662	198645[gene=chr1_f_c295][PH=21][PH0=0.19][P=1.00e-100]	+	1	20	825	3317	0.0999132	21	0.652291	0.121212	0.602954	-0.515674
chr1	66432345	66432363	192616[gene=chr1_f_c295][PH=12][PH0=0.19][P=1.67e-10]	+	1	11	825	3317	0.479796	12	0.999653	0.121212	0.331625	-0.248129
chr1	66317386	66317404	188485[gene=chr1_f_c295][PH=10][PH0=0.19][P=2.44e-07]	+	3	7	825	3317	0.427835	10	0.945932	0.363636	0.211034	0.17122
chr1	66417986	66417989	192057[gene=chr1_f_c295][PH=18][PH0=0.19][P=1.00e-100]	+	4	14	825	3317	0.769236	18	1	0.484848	0.422068	0.0623251
chr1	66442959	66442962	193075[gene=chr1_f_c295][PH=34][PH0=0.19][P=1.00e-100]	+	3	31	825	3317	0.130424	34	0.722276	0.363636	0.934579	-0.504561
chr1	66353178	66353180	189382[gene=chr1_f_c295][PH=12][PH0=0.19][P=1.67e-10]	+	9	4	825	3317	0.000156147	13	0.0177418	1.09091	0.120591	0.899871
chr1	66329883	66329899	188743[gene=chr1_f_c295][PH=20][PH0=0.19][P=1.00e-100]	+	5	15	825	3317	0.574611	20	1	0.606061	0.452216	0.14527
chr1	66243840	66243841	186021[gene=chr1_f_c295][PH=29][PH0=0.19][P=1.00e-100]	+	3	26	825	3317	0.247286	29	0.837761	0.363636	0.783841	-0.387528
chr1	66457859	66457863	195264[gene=chr1_f_c295][PH=32][PH0=0.19][P=1.00e-100]	+	10	22	825	3317	0.119006	32	0.694277	1.21212	0.66325	0.411425
chr1	66452547	66452555	194098[gene=chr1_f_c295][PH=18][PH0=0.19][P=1.00e-100]	+	7	11	825	3317	0.0680724	18	0.559748	0.848485	0.331625	0.473155
chr1	66417551	66417559	192025[gene=chr1_f_c295][PH=22][PH0=0.19][P=1.00e-100]	+	7	15	825	3317	0.178595	22	0.780012	0.848485	0.452216	0.348087
chr1	66452301	66452302	194050[gene=chr1_f_c295][PH=13][PH0=0.19][P=1.00e-100]	+	6	7	825	3317	0.0292571	13	0.400313	0.727273	0.211034	0.512256
chr1	66430892	66430898	192504[gene=chr1_f_c295][PH=11][PH0=0.19][P=4.68e-09]	+	1	10	825	3317	0.704065	11	1	0.121212	0.301477	-0.215091
chr1	66350731	66350734	189307[gene=chr1_f_c295][PH=9][PH0=0.19][P=1.13e-05]	+	4	6	825	3317	0.119177	10	0.694632	0.484848	0.180886	0.330446
chr1	66230414	66230430	185654[gene=chr1_f_c295][PH=48][PH0=0.19][P=1.00e-100]	+	10	38	825	3317	0.856137	48	1	1.21212	1.14561	0.0440402
chr1	66442115	66442126	192952[gene=chr1_f_c295][PH=11][PH0=0.19][P=4.68e-09]	+	4	7	825	3317	0.245644	11	0.837761	0.484848	0.211034	0.294076
chr1	66251446	66251451	186199[gene=chr1_f_c295][PH=14][PH0=0.19][P=1.00e-100]	+	1	13	825	3317	0.327207	14	0.924335	0.121212	0.39192	-0.312017
chr1	66472242	66472247	198013[gene=chr1_f_c295][PH=64][PH0=0.19][P=1.00e-100]	+	13	51	825	3317	0.875766	64	1	1.57576	1.53753	0.0215697
chr1	66304976	66304980	188065[gene=chr1_f_c295][PH=12][PH0=0.19][P=1.67e-10]	+	4	8	825	3317	0.27229	12	0.865437	0.484848	0.241182	0.258601
chr1	66455846	66455848	194603[gene=chr1_f_c295][PH=12][PH0=0.19][P=1.67e-10]	+	5	7	825	3317	0.071182	12	0.571929	0.606061	0.211034	0.407287
chr1	66386398	66386412	191147[gene=chr1_f_c295][PH=11][PH0=0.19][P=4.68e-09]	+	2	9	825	3317	1	11	1	0.242424	0.27133	-0.0331801
chr1	66374177	66374182	190249[gene=chr1_f_c295][PH=21][PH0=0.19][P=1.00e-100]	+	6	15	825	3317	0.285458	21	0.887985	0.727273	0.452216	0.25024
chr1	66228980	66228984	185568[gene=chr1_f_c295][PH=12][PH0=0.19][P=1.67e-10]	+	0	12	825	3317	0.140477	12	0.742925	0	0.361773	-0.445486
chr1	66305560	66305561	188127[gene=chr1_f_c295][PH=26][PH0=0.19][P=1.00e-100]	+	6	20	825	3317	0.627215	26	1	0.727273	0.602954	0.107762
chr1	66251385	66251396	186183[gene=chr1_f_c295][PH=15][PH0=0.19][P=1.00e-100]	+	3	12	825	3317	1	15	1	0.363636	0.361773	0.00197308
chr1	66381542	66381553	190789[gene=chr1_f_c295][PH=15][PH0=0.19][P=1.00e-100]	+	0	15	825	3317	0.0529854	15	0.511245	0	0.452216	-0.538256
chr1	66374447	66374449	190347[gene=chr1_f_c295][PH=101][PH0=0.19][P=1.00e-100]	+	29	73	825	3317	0.0330164	102	0.420706	3.51515	2.20078	0.496349
chr1	66227350	66227370	185393[gene=chr1_f_c295][PH=11][PH0=0.19][P=4.68e-09]	+	5	6	825	3317	0.0493857	11	0.498018	0.606061	0.180886	0.443656
chr1	66303866	66303867	187927[gene=chr1_f_c295][PH=15][PH0=0.19][P=1.00e-100]	+	9	6	825	3317	0.000742116	15	0.0512261	1.09091	0.180886	0.82426
chr1	66292495	66292502	187445[gene=chr1_f_c295][PH=15][PH0=0.19][P=1.00e-100]	+	0	15	825	3317	0.0529854	15	0.511245	0	0.452216	-0.538256
chr1	66443063	66443067	193116[gene=chr1_f_c295][PH=55][PH0=0.19][P=1.00e-100]	+	13	42	825	3317	0.496507	55	1	1.57576	1.2662	0.184719
chr1	66353582	66353584	189503[gene=chr1_f_c295][PH=19][PH0=0.19][P=1.00e-100]	+	8	11	825	3317	0.0370127	19	0.442098	0.969697	0.331625	0.564786
chr1	66227505	66227509	185415[gene=chr1_f_c295][PH=17][PH0=0.19][P=1.00e-100]	+	0	17	825	3317	0.0332393	17	0.422133	0	0.512511	-0.596946
chr1	66457477	66457479	195071[gene=chr1_f_c295][PH=119][PH0=0.19][P=1.00e-100]	+	36	83	825	3317	0.00696232	119	0.198965	4.36364	2.50226	0.614925
chr1	66293045	66293051	187556[gene=chr1_f_c295][PH=11][PH0=0.19][P=4.68e-09]	+	6	5	825	3317	0.0113136	11	0.255695	0.727273	0.150739	0.585936
chr1	66288127	66288131	187310[gene=chr1_f_c295][PH=12][PH0=0.19][P=1.67e-10]	+	3	9	825	3317	0.715627	12	1	0.363636	0.27133	0.101121
chr1	66261051	66261062	186457[gene=chr1_f_c295][PH=10][PH0=0.19][P=2.44e-07]	+	1	9	825	3317	0.69765	10	1	0.121212	0.27133	-0.181279
chr1	66451141	66451142	193937[gene=chr1_f_c295][PH=16][PH0=0.19][P=1.00e-100]	+	1	15	825	3317	0.221909	16	0.837761	0.121212	0.452216	-0.373197
chr1	66451340	66451349	193971[gene=chr1_f_c295][PH=14][PH0=0.19][P=1.00e-100]	+	2	12	825	3317	1	14	1	0.242424	0.361773	-0.132328
chr1	66353295	66353296	189420[gene=chr1_f_c295][PH=67][PH0=0.19][P=1.00e-100]	+	18	49	825	3317	0.16433	67	0.755009	2.18182	1.47724	0.361119
chr1	66375682	66375683	190453[gene=chr1_f_c295][PH=19][PH0=0.19][P=1.00e-100]	+	2	17	825	3317	0.399187	19	0.924335	0.242424	0.512511	-0.283788
chr1	66332945	66332967	188848[gene=chr1_f_c295][PH=10][PH0=0.19][P=2.44e-07]	+	3	7	825	3317	0.427835	10	0.945932	0.363636	0.211034	0.17122
chr1	66329968	66329970	188776[gene=chr1_f_c295][PH=53][PH0=0.19][P=1.00e-100]	+	17	36	825	3317	0.0360107	53	0.438372	2.06061	1.08532	0.55355
chr1	66277223	66277231	187055[gene=chr1_f_c295][PH=10][PH0=0.19][P=2.44e-07]	+	4	6	825	3317	0.119177	10	0.694632	0.484848	0.180886	0.330446
chr1	66269053	66269055	186689[gene=chr1_f_c295][PH=20][PH0=0.19][P=1.00e-100]	+	1	19	825	3317	0.154468	20	0.753648	0.121212	0.572807	-0.488282
chr1	66455007	66455011	194524[gene=chr1_f_c295][PH=10][PH0=0.19][P=2.44e-07]	+	4	6	825	3317	0.119177	10	0.694632	0.484848	0.180886	0.330446
chr1	66443429	66443432	193185[gene=chr1_f_c295][PH=10][PH0=0.19][P=2.44e-07]	+	3	7	825	3317	0.427835	10	0.945932	0.363636	0.211034	0.17122
chr1	66428970	66428975	192377[gene=chr1_f_c295][PH=17][PH0=0.19][P=1.00e-100]	+	1	16	825	3317	0.222878	17	0.837761	0.121212	0.482364	-0.40284
chr1	66440068	66440069	192863[gene=chr1_f_c295][PH=13][PH0=0.19][P=1.00e-100]	+	2	11	825	3317	1	13	1	0.242424	0.331625	-0.10003
chr1	66434009	66434016	192677[gene=chr1_f_c295][PH=11][PH0=0.19][P=4.68e-09]	+	2	9	825	3317	1	11	1	0.242424	0.27133	-0.0331801
chr1	66354768	66354772	189594[gene=chr1_f_c295][PH=19][PH0=0.19][P=1.00e-100]	+	11	8	825	3317	0.000287374	19	0.0266528	1.33333	0.241182	0.910678
chr1	66381776	66381780	190831[gene=chr1_f_c295][PH=23][PH0=0.19][P=1.00e-100]	+	7	16	825	3317	0.196935	23	0.815897	0.848485	0.482364	0.318444
chr1	66306133	66306142	188204[gene=chr1_f_c295][PH=14][PH0=0.19][P=1.00e-100]	+	3	11	825	3317	0.748622	14	1	0.363636	0.331625	0.0342712
chr1	66475923	66475941	198391[gene=chr1_f_c295][PH=18][PH0=0.19][P=1.00e-100]	+	4	14	825	3317	0.769236	18	1	0.484848	0.422068	0.0623251
chr1	66274363	66274375	186905[gene=chr1_f_c295][PH=17][PH0=0.19][P=1.00e-100]	+	6	11	825	3317	0.126317	17	0.712793	0.727273	0.331625	0.375308
chr1	66292732	66292742	187477[gene=chr1_f_c295][PH=18][PH0=0.19][P=1.00e-100]	+	3	15	825	3317	1	18	1	0.363636	0.452216	-0.0907969
chr1	66292867	66292871	187508[gene=chr1_f_c295][PH=36][PH0=0.19][P=1.00e-100]	+	14	22	825	3317	0.00981504	36	0.238069	1.69697	0.66325	0.697334
chr1	66466388	66466397	197487[gene=chr1_f_c295][PH=13][PH0=0.19][P=1.00e-100]	+	4	9	825	3317	0.305385	13	0.917867	0.484848	0.27133	0.223978
chr1	66243022	66243033	185934[gene=chr1_f_c295][PH=12][PH0=0.19][P=1.67e-10]	+	1	11	825	3317	0.479796	12	0.999653	0.121212	0.331625	-0.248129
chr1	66273442	66273454	186850[gene=chr1_f_c295][PH=12][PH0=0.19][P=1.67e-10]	+	1	11	825	3317	0.479796	12	0.999653	0.121212	0.331625	-0.248129
chr1	66228175	66228177	185489[gene=chr1_f_c295][PH=18][PH0=0.19][P=1.00e-100]	+	7	11	825	3317	0.0680724	18	0.559748	0.848485	0.331625	0.473155
chr1	66273230	66273238	186829[gene=chr1_f_c295][PH=12][PH0=0.19][P=1.67e-10]	+	2	10	825	3317	1	12	1	0.242424	0.301477	-0.0669922
chr1	66456353	66456357	194657[gene=chr1_f_c295][PH=10][PH0=0.19][P=2.44e-07]	+	2	8	825	3317	1	10	1	0.242424	0.241182	0.00144345
chr1	66478581	66478591	198546[gene=chr1_f_c295][PH=19][PH0=0.19][P=1.00e-100]	+	1	18	825	3317	0.149539	19	0.752513	0.121212	0.542659	-0.46036
chr1	66475224	66475231	198347[gene=chr1_f_c295][PH=10][PH0=0.19][P=2.44e-07]	+	2	8	825	3317	1	10	1	0.242424	0.241182	0.00144345
chr1	66472820	66472821	198124[gene=chr1_f_c295][PH=40][PH0=0.19][P=1.00e-100]	+	3	37	825	3317	0.0469545	40	0.486297	0.363636	1.11547	-0.633516
chr1	66241654	66241670	185894[gene=chr1_f_c295][PH=10][PH0=0.19][P=2.44e-07]	+	2	8	825	3317	1	10	1	0.242424	0.241182	0.00144345
chr1	66307129	66307133	188279[gene=chr1_f_c295][PH=30][PH0=0.19][P=1.00e-100]	+	5	25	825	3317	0.819899	30	1	0.606061	0.753693	-0.12687
chr1	66344389	66344394	189192[gene=chr1_f_c295][PH=23][PH0=0.19][P=1.00e-100]	+	8	15	825	3317	0.109744	23	0.673292	0.969697	0.452216	0.439718
chr1	66437337	66437339	192775[gene=chr1_f_c295][PH=10][PH0=0.19][P=2.44e-07]	+	1	9	825	3317	0.69765	10	1	0.121212	0.27133	-0.181279
chr1	66466032	66466052	197385[gene=chr1_f_c295][PH=11][PH0=0.19][P=4.68e-09]	+	1	10	825	3317	0.704065	11	1	0.121212	0.301477	-0.215091
chr1	66442232	66442241	192986[gene=chr1_f_c295][PH=21][PH0=0.19][P=1.00e-100]	+	3	18	825	3317	0.78363	21	1	0.363636	0.542659	-0.17796
chr1	66380657	66380658	190720[gene=chr1_f_c295][PH=15][PH0=0.19][P=1.00e-100]	+	1	14	825	3317	0.330273	15	0.924335	0.121212	0.422068	-0.342931
chr1	66473254	66473259	198182[gene=chr1_f_c295][PH=30][PH0=0.19][P=1.00e-100]	+	0	30	825	3317	0.00206866	30	0.0993437	0	0.904432	-0.929361
chr1	66271934	66271940	186758[gene=chr1_f_c295][PH=10][PH0=0.19][P=2.44e-07]	+	2	8	825	3317	1	10	1	0.242424	0.241182	0.00144345
chr1	66457131	66457146	194929[gene=chr1_f_c295][PH=71][PH0=0.19][P=1.00e-100]	+	13	59	825	3317	0.767586	72	1	1.57576	1.77872	-0.109421
chr1	66479968	66479988	198677[gene=chr1_f_c295][PH=10][PH0=0.19][P=2.44e-07]	+	3	7	825	3317	0.427835	10	0.945932	0.363636	0.211034	0.17122
chr1	66353702	66353712	189526[gene=chr1_f_c295][PH=11][PH0=0.19][P=4.68e-09]	+	3	9	825	3317	0.715627	12	1	0.363636	0.27133	0.101121
chr1	66364423	66364438	189943[gene=chr1_f_c295][PH=11][PH0=0.19][P=4.68e-09]	+	5	6	825	3317	0.0493857	11	0.498018	0.606061	0.180886	0.443656
chr1	66475120	66475121	198322[gene=chr1_f_c295][PH=31][PH0=0.19][P=1.00e-100]	+	8	23	825	3317	0.373608	31	0.924335	0.969697	0.693398	0.218053
chr1	66474798	66474800	198271[gene=chr1_f_c295][PH=19][PH0=0.19][P=1.00e-100]	+	3	16	825	3317	1	19	1	0.363636	0.482364	-0.12044
chr1	66458788	66458789	195564[gene=chr1_f_c295][PH=145][PH0=0.19][P=1.00e-100]	+	42	103	825	3317	0.00785664	145	0.211283	5.09091	3.10522	0.5692
chr1	66228376	66228377	185517[gene=chr1_f_c295][PH=11][PH0=0.19][P=4.68e-09]	+	8	3	825	3317	0.000223141	11	0.0223834	0.969697	0.0904432	0.853059
chr1	66272198	66272204	186778[gene=chr1_f_c295][PH=13][PH0=0.19][P=1.00e-100]	+	3	10	825	3317	0.730894	13	1	0.363636	0.301477	0.0673089
chr1	66276966	66276970	187007[gene=chr1_f_c295][PH=49][PH0=0.19][P=1.00e-100]	+	9	40	825	3317	1	49	1	1.09091	1.20591	-0.0772429
chr1	66395223	66395235	191523[gene=chr1_f_c295][PH=40][PH0=0.19][P=1.00e-100]	+	6	35	825	3317	0.554549	41	1	0.727273	1.05517	-0.250762
chr1	66478984	66479005	198610[gene=chr1_f_c295][PH=11][PH0=0.19][P=4.68e-09]	+	0	11	825	3317	0.135973	11	0.735509	0	0.331625	-0.413188
chr1	66458204	66458207	195408[gene=chr1_f_c295][PH=10][PH0=0.19][P=2.44e-07]	+	4	6	825	3317	0.119177	10	0.694632	0.484848	0.180886	0.330446
chr1	66458053	66458058	195356[gene=chr1_f_c295][PH=139][PH0=0.19][P=1.00e-100]	+	21	118	825	3317	0.16099	139	0.754946	2.54545	3.55743	-0.36225
chr1	66306092	66306096	188190[gene=chr1_f_c295][PH=12][PH0=0.19][P=1.67e-10]	+	4	8	825	3317	0.27229	12	0.865437	0.484848	0.241182	0.258601
chr1	66393177	66393190	191457[gene=chr1_f_c295][PH=24][PH0=0.19][P=1.00e-100]	+	1	24	825	3317	0.0442084	25	0.472738	0.121212	0.723545	-0.62032
chr1	66388777	66388798	191236[gene=chr1_f_c295][PH=14][PH0=0.19][P=1.00e-100]	+	5	10	825	3317	0.197252	15	0.816619	0.606061	0.301477	0.303376
chr1	66476337	66476347	198450[gene=chr1_f_c295][PH=11][PH0=0.19][P=4.68e-09]	+	1	10	825	3317	0.704065	11	1	0.121212	0.301477	-0.215091
chr1	66458362	66458366	195455[gene=chr1_f_c295][PH=32][PH0=0.19][P=1.00e-100]	+	12	20	825	3317	0.023013	32	0.361903	1.45455	0.602954	0.614722
chr1	66456839	66456840	194805[gene=chr1_f_c295][PH=558][PH0=0.19][P=1.00e-100]	+	52	506	825	3317	6.28511e-13	558	1.73176e-09	6.30303	15.2547	-1.15429
chr1	66294412	66294420	187595[gene=chr1_f_c295][PH=14][PH0=0.19][P=1.00e-100]	+	3	11	825	3317	0.748622	14	1	0.363636	0.331625	0.0342712
chr1	66317536	66317539	188529[gene=chr1_f_c295][PH=34][PH0=0.19][P=1.00e-100]	+	8	26	825	3317	0.665275	34	1	0.969697	0.783841	0.142987
chr1	66304446	66304454	188001[gene=chr1_f_c295][PH=47][PH0=0.19][P=1.00e-100]	+	7	40	825	3317	0.465515	47	0.987658	0.848485	1.20591	-0.25503
chr1	66297831	66297840	187707[gene=chr1_f_c295][PH=26][PH0=0.19][P=1.00e-100]	+	3	23	825	3317	0.457531	26	0.977564	0.363636	0.693398	-0.312462
chr1	66279198	66279223	187089[gene=chr1_f_c295][PH=12][PH0=0.19][P=1.67e-10]	+	1	11	825	3317	0.479796	12	0.999653	0.121212	0.331625	-0.248129
chr1	66329512	66329514	188707[gene=chr1_f_c295][PH=44][PH0=0.19][P=1.00e-100]	+	16	28	825	3317	0.0118926	44	0.261782	1.93939	0.844136	0.672573
chr1	66317459	66317467	188502[gene=chr1_f_c295][PH=16][PH0=0.19][P=1.00e-100]	+	3	15	825	3317	1	18	1	0.363636	0.452216	-0.0907969
chr1	66415332	66415337	191926[gene=chr1_f_c295][PH=41][PH0=0.19][P=1.00e-100]	+	3	38	825	3317	0.047346	41	0.488287	0.363636	1.14561	-0.653931
chr1	66414089	66414107	191866[gene=chr1_f_c295][PH=11][PH0=0.19][P=4.68e-09]	+	0	11	825	3317	0.135973	11	0.735509	0	0.331625	-0.413188
chr1	66468041	66468046	197565[gene=chr1_f_c295][PH=12][PH0=0.19][P=1.67e-10]	+	0	12	825	3317	0.140477	12	0.742925	0	0.361773	-0.445486
chr1	66327958	66327976	188638[gene=chr1_f_c295][PH=11][PH0=0.19][P=4.68e-09]	+	0	11	825	3317	0.135973	11	0.735509	0	0.331625	-0.413188
chr1	66262384	66262402	186537[gene=chr1_f_c295][PH=10][PH0=0.19][P=2.44e-07]	+	0	10	825	3317	0.227365	10	0.837761	0	0.301477	-0.38015
chr1	66389139	66389155	191270[gene=chr1_f_c295][PH=18][PH0=0.19][P=1.00e-100]	+	2	16	825	3317	0.553877	18	1	0.242424	0.482364	-0.254741
chr1	66608025	66608031	205486[gene=chr1_f_c295][PH=51][PH0=0.19][P=1.00e-100]	+	10	41	313	2439	0.0725982	51	0.576392	3.19489	1.68102	0.645852
chr1	66737317	66737323	211980[gene=chr1_f_c295][PH=12][PH0=0.19][P=1.67e-10]	+	1	11	313	2439	1	12	1	0.319489	0.451005	-0.137073
chr1	66608899	66608905	205533[gene=chr1_f_c295][PH=14][PH0=0.19][P=1.00e-100]	+	2	12	313	2439	0.668244	14	1	0.638978	0.492005	0.135544
chr1	66529643	66529656	202765[gene=chr1_f_c295][PH=14][PH0=0.19][P=1.00e-100]	+	1	14	313	2439	1	15	1	0.319489	0.574006	-0.254462
chr1	66738669	66738672	212224[gene=chr1_f_c295][PH=45][PH0=0.19][P=1.00e-100]	+	10	35	313	2439	0.0305174	45	0.40703	3.19489	1.43501	0.784702
chr1	66527098	66527104	202620[gene=chr1_f_c295][PH=21][PH0=0.19][P=1.00e-100]	+	3	18	313	2439	0.725197	21	1	0.958466	0.738007	0.17229
chr1	66520358	66520374	202113[gene=chr1_f_c295][PH=19][PH0=0.19][P=1.00e-100]	+	3	16	313	2439	0.469293	19	0.990374	0.958466	0.656007	0.242016
chr1	66739013	66739014	212274[gene=chr1_f_c295][PH=12][PH0=0.19][P=1.67e-10]	+	1	11	313	2439	1	12	1	0.319489	0.451005	-0.137073
chr1	66523843	66523846	202302[gene=chr1_f_c295][PH=31][PH0=0.19][P=1.00e-100]	+	6	25	313	2439	0.155491	31	0.753648	1.91693	1.02501	0.526523
chr1	66724307	66724319	210957[gene=chr1_f_c295][PH=16][PH0=0.19][P=1.00e-100]	+	1	15	313	2439	1	16	1	0.319489	0.615006	-0.291561
chr1	66612226	66612229	205722[gene=chr1_f_c295][PH=10][PH0=0.19][P=2.44e-07]	+	1	9	313	2439	1	10	1	0.319489	0.369004	-0.0531472
chr1	66737125	66737127	211922[gene=chr1_f_c295][PH=65][PH0=0.19][P=1.00e-100]	+	9	56	313	2439	0.550662	65	1	2.8754	2.29602	0.233619
chr1	66733381	66733386	211634[gene=chr1_f_c295][PH=139][PH0=0.19][P=1.00e-100]	+	20	120	313	2439	0.273411	140	0.867902	6.38978	4.92005	0.319922
chr1	66723239	66723246	210790[gene=chr1_f_c295][PH=12][PH0=0.19][P=1.67e-10]	+	2	10	313	2439	0.637843	12	1	0.638978	0.410004	0.217097
chr1	66538470	66538479	203102[gene=chr1_f_c295][PH=22][PH0=0.19][P=1.00e-100]	+	1	21	313	2439	0.50265	22	1	0.319489	0.861009	-0.496106
chr1	66732379	66732381	211504[gene=chr1_f_c295][PH=24][PH0=0.19][P=1.00e-100]	+	3	21	313	2439	0.748735	24	1	0.958466	0.861009	0.0736397
chr1	66721968	66721971	210713[gene=chr1_f_c295][PH=45][PH0=0.19][P=1.00e-100]	+	12	33	313	2439	0.00336319	45	0.132856	3.83387	1.35301	1.03867
chr1	66653670	66653674	207249[gene=chr1_f_c295][PH=11][PH0=0.19][P=4.68e-09]	+	1	10	313	2439	1	11	1	0.319489	0.410004	-0.0957202
chr1	66733236	66733238	211572[gene=chr1_f_c295][PH=12][PH0=0.19][P=1.67e-10]	+	2	10	313	2439	0.637843	12	1	0.638978	0.410004	0.217097
chr1	66737404	66737410	212014[gene=chr1_f_c295][PH=36][PH0=0.19][P=1.00e-100]	+	3	33	313	2439	0.791764	36	1	0.958466	1.35301	-0.264785
chr1	66674175	66674176	208153[gene=chr1_f_c295][PH=15][PH0=0.19][P=1.00e-100]	+	1	14	313	2439	1	15	1	0.319489	0.574006	-0.254462
chr1	66527660	66527663	202678[gene=chr1_f_c295][PH=10][PH0=0.19][P=2.44e-07]	+	2	8	313	2439	0.317365	10	0.924335	0.638978	0.328003	0.303537
chr1	66600189	66600209	205188[gene=chr1_f_c295][PH=11][PH0=0.19][P=4.68e-09]	+	0	11	313	2439	0.625381	11	1	0	0.451005	-0.537052
chr1	66524986	66524997	202355[gene=chr1_f_c295][PH=13][PH0=0.19][P=1.00e-100]	+	2	11	313	2439	0.652338	13	1	0.638978	0.451005	0.175744
chr1	66523349	66523358	202259[gene=chr1_f_c295][PH=17][PH0=0.19][P=1.00e-100]	+	0	17	313	2439	0.246295	17	0.837761	0	0.697007	-0.762992
chr1	66674997	66675001	208217[gene=chr1_f_c295][PH=13][PH0=0.19][P=1.00e-100]	+	6	7	313	2439	0.001766	13	0.0900401	1.91693	0.287003	1.18044
chr1	66718820	66718823	210196[gene=chr1_f_c295][PH=109][PH0=0.19][P=1.00e-100]	+	6	103	313	2439	0.0457506	109	0.479532	1.91693	4.22304	-0.840438
chr1	66618348	66618357	206253[gene=chr1_f_c295][PH=16][PH0=0.19][P=1.00e-100]	+	5	11	313	2439	0.0279102	16	0.394243	1.59744	0.451005	0.840041
chr1	66736893	66736904	211865[gene=chr1_f_c295][PH=11][PH0=0.19][P=4.68e-09]	+	1	11	313	2439	1	12	1	0.319489	0.451005	-0.137073
chr1	66731508	66731517	211383[gene=chr1_f_c295][PH=10][PH0=0.19][P=2.44e-07]	+	0	10	313	2439	0.615711	10	1	0	0.410004	-0.495699
chr1	66525715	66525717	202439[gene=chr1_f_c295][PH=25][PH0=0.19][P=1.00e-100]	+	2	23	313	2439	1	25	1	0.638978	0.943009	-0.245497
chr1	66599892	66599899	205137[gene=chr1_f_c295][PH=26][PH0=0.19][P=1.00e-100]	+	3	23	313	2439	1	26	1	0.958466	0.943009	0.0114315
chr1	66634140	66634146	206635[gene=chr1_f_c295][PH=54][PH0=0.19][P=1.00e-100]	+	5	49	313	2439	0.828331	54	1	1.59744	2.00902	-0.212201
chr1	66632228	66632245	206503[gene=chr1_f_c295][PH=44][PH0=0.19][P=1.00e-100]	+	1	43	313	2439	0.0545133	44	0.517965	0.319489	1.76302	-1.06627
chr1	66525789	66525791	202476[gene=chr1_f_c295][PH=63][PH0=0.19][P=1.00e-100]	+	11	52	313	2439	0.155216	63	0.753648	3.51438	2.13202	0.527433
chr1	66610755	66610773	205659[gene=chr1_f_c295][PH=10][PH0=0.19][P=2.44e-07]	+	0	10	313	2439	0.615711	10	1	0	0.410004	-0.495699
chr1	66525978	66525979	202542[gene=chr1_f_c295][PH=54][PH0=0.19][P=1.00e-100]	+	11	43	313	2439	0.0481429	54	0.492912	3.51438	1.76302	0.708282
chr1	66584446	66584451	204818[gene=chr1_f_c295][PH=14][PH0=0.19][P=1.00e-100]	+	4	10	313	2439	0.0653252	14	0.551757	1.27796	0.410004	0.69204
chr1	66619452	66619470	206313[gene=chr1_f_c295][PH=19][PH0=0.19][P=1.00e-100]	+	5	14	313	2439	0.0559789	19	0.522916	1.59744	0.574006	0.722652
chr1	66616991	66616999	206099[gene=chr1_f_c295][PH=59][PH0=0.19][P=1.00e-100]	+	13	46	313	2439	0.0195029	59	0.334627	4.15335	1.88602	0.836431
chr1	66675896	66675914	208295[gene=chr1_f_c295][PH=11][PH0=0.19][P=4.68e-09]	+	2	9	313	2439	0.361091	11	0.924335	0.638978	0.369004	0.25967
chr1	66617756	66617763	206200[gene=chr1_f_c295][PH=13][PH0=0.19][P=1.00e-100]	+	2	11	313	2439	0.652338	13	1	0.638978	0.451005	0.175744
chr1	66526904	66526915	202586[gene=chr1_f_c295][PH=19][PH0=0.19][P=1.00e-100]	+	3	16	313	2439	0.469293	19	0.990374	0.958466	0.656007	0.242016
chr1	66612572	66612588	205797[gene=chr1_f_c295][PH=50][PH0=0.19][P=1.00e-100]	+	4	46	313	2439	0.651383	50	1	1.27796	1.88602	-0.341341
chr1	66600069	66600073	205169[gene=chr1_f_c295][PH=10][PH0=0.19][P=2.44e-07]	+	2	8	313	2439	0.317365	10	0.924335	0.638978	0.328003	0.303537
chr1	66635301	66635310	206746[gene=chr1_f_c295][PH=17][PH0=0.19][P=1.00e-100]	+	0	17	313	2439	0.246295	17	0.837761	0	0.697007	-0.762992
chr1	66617261	66617278	206141[gene=chr1_f_c295][PH=18][PH0=0.19][P=1.00e-100]	+	2	16	313	2439	1	18	1	0.638978	0.656007	-0.0149122
chr1	66542722	66542740	203290[gene=chr1_f_c295][PH=11][PH0=0.19][P=4.68e-09]	+	1	10	313	2439	1	11	1	0.319489	0.410004	-0.0957202
chr1	66555550	66555554	203917[gene=chr1_f_c295][PH=15][PH0=0.19][P=1.00e-100]	+	3	13	313	2439	0.415133	16	0.935619	0.958466	0.533005	0.353362
chr1	66570982	66570985	204431[gene=chr1_f_c295][PH=12][PH0=0.19][P=1.67e-10]	+	2	10	313	2439	0.637843	12	1	0.638978	0.410004	0.217097
chr1	66738309	66738311	212140[gene=chr1_f_c295][PH=106][PH0=0.19][P=1.00e-100]	+	9	98	313	2439	0.43589	107	0.954297	2.8754	4.01804	-0.372779
chr1	66599645	66599649	205061[gene=chr1_f_c295][PH=64][PH0=0.19][P=1.00e-100]	+	6	58	313	2439	0.841329	64	1	1.91693	2.37802	-0.211727
chr1	66613034	66613042	205864[gene=chr1_f_c295][PH=21][PH0=0.19][P=1.00e-100]	+	6	15	313	2439	0.0254247	21	0.38005	1.91693	0.615006	0.852913
chr1	66616827	66616836	206042[gene=chr1_f_c295][PH=43][PH0=0.19][P=1.00e-100]	+	6	37	313	2439	0.62502	43	1	1.91693	1.51702	0.212738
chr1	66549668	66549671	203465[gene=chr1_f_c295][PH=28][PH0=0.19][P=1.00e-100]	+	9	19	313	2439	0.00274217	28	0.117979	2.8754	0.779008	1.12327
chr1	66656869	66656873	207333[gene=chr1_f_c295][PH=10][PH0=0.19][P=2.44e-07]	+	0	10	313	2439	0.615711	10	1	0	0.410004	-0.495699
chr1	66611817	66611830	205691[gene=chr1_f_c295][PH=16][PH0=0.19][P=1.00e-100]	+	3	13	313	2439	0.415133	16	0.935619	0.958466	0.533005	0.353362
chr1	66587279	66587289	204870[gene=chr1_f_c295][PH=15][PH0=0.19][P=1.00e-100]	+	0	15	313	2439	0.401519	15	0.924624	0	0.615006	-0.69154
chr1	66675051	66675066	208233[gene=chr1_f_c295][PH=10][PH0=0.19][P=2.44e-07]	+	4	6	313	2439	0.0197381	10	0.33675	1.27796	0.246002	0.870433
chr1	66738169	66738184	212092[gene=chr1_f_c295][PH=18][PH0=0.19][P=1.00e-100]	+	2	16	313	2439	1	18	1	0.638978	0.656007	-0.0149122
chr1	66732175	66732182	211443[gene=chr1_f_c295][PH=28][PH0=0.19][P=1.00e-100]	+	4	24	313	2439	0.551309	28	1	1.27796	0.98401	0.19932
chr1	66610621	66610623	205615[gene=chr1_f_c295][PH=24][PH0=0.19][P=1.00e-100]	+	7	17	313	2439	0.0143481	24	0.287431	2.23642	0.697007	0.931407
chr1	66621288	66621311	206397[gene=chr1_f_c295][PH=10][PH0=0.19][P=2.44e-07]	+	2	8	313	2439	0.317365	10	0.924335	0.638978	0.328003	0.303537
chr1	66570824	66570826	204400[gene=chr1_f_c295][PH=30][PH0=0.19][P=1.00e-100]	+	7	23	313	2439	0.0727959	30	0.577131	2.23642	0.943009	0.736107
chr1	66649346	66649352	207135[gene=chr1_f_c295][PH=19][PH0=0.19][P=1.00e-100]	+	0	19	313	2439	0.156031	19	0.753648	0	0.779008	-0.831073
chr1	66662822	66662823	207484[gene=chr1_f_c295][PH=13][PH0=0.19][P=1.00e-100]	+	0	13	313	2439	0.384289	13	0.924335	0	0.533005	-0.616363
chr1	66616719	66616727	205998[gene=chr1_f_c295][PH=52][PH0=0.19][P=1.00e-100]	+	7	45	313	2439	0.656853	52	1	2.23642	1.84502	0.185962
chr1	66653305	66653322	207232[gene=chr1_f_c295][PH=19][PH0=0.19][P=1.00e-100]	+	2	17	313	2439	1	19	1	0.638978	0.697007	-0.0501963
chr1	66644417	66644428	206977[gene=chr1_f_c295][PH=54][PH0=0.19][P=1.00e-100]	+	4	50	313	2439	0.514066	54	1	1.27796	2.05002	-0.42108
chr1	66668679	66668680	207607[gene=chr1_f_c295][PH=12][PH0=0.19][P=1.67e-10]	+	1	11	313	2439	1	12	1	0.319489	0.451005	-0.137073
chr1	66552274	66552277	203747[gene=chr1_f_c295][PH=21][PH0=0.19][P=1.00e-100]	+	0	21	313	2439	0.159703	21	0.754946	0	0.861009	-0.896085
chr1	70783459	70783462	220769[gene=chr1_f_c295][PH=25][PH0=0.19][P=1.00e-100]	+	2	23	127	716	0.407543	25	0.92835	1.5748	3.21229	-0.710143
chr1	70813818	70813822	221345[gene=chr1_f_c295][PH=10][PH0=0.19][P=2.44e-07]	+	1	9	127	716	1	10	1	0.787402	1.25698	-0.336532
chr1	70844847	70844848	222151[gene=chr1_f_c295][PH=31][PH0=0.19][P=1.00e-100]	+	3	28	127	716	0.607277	31	1	2.3622	3.91061	-0.546496
chr1	70848612	70848617	222408[gene=chr1_f_c295][PH=37][PH0=0.19][P=1.00e-100]	+	4	33	127	716	0.638419	37	1	3.14961	4.60894	-0.434753
chr1	70779601	70779608	220450[gene=chr1_f_c295][PH=16][PH0=0.19][P=1.00e-100]	+	1	15	127	716	0.489552	16	1	0.787402	2.09497	-0.792063
chr1	70845255	70845266	222196[gene=chr1_f_c295][PH=62][PH0=0.19][P=1.00e-100]	+	10	52	127	716	0.853337	62	1	7.87402	7.26257	0.102997
chr1	70814938	70814943	221427[gene=chr1_f_c295][PH=100][PH0=0.19][P=1.00e-100]	+	24	77	127	716	0.0166769	101	0.310782	18.8976	10.7542	0.759422
chr1	70847897	70847900	222333[gene=chr1_f_c295][PH=31][PH0=0.19][P=1.00e-100]	+	10	21	127	716	0.0169715	31	0.312728	7.87402	2.93296	1.17397
chr1	70844502	70844514	222112[gene=chr1_f_c295][PH=12][PH0=0.19][P=1.67e-10]	+	1	11	127	716	1	12	1	0.787402	1.53631	-0.504869
chr1	70780712	70780724	220544[gene=chr1_f_c295][PH=11][PH0=0.19][P=4.68e-09]	+	0	11	127	716	0.386278	11	0.924335	0	1.53631	-1.34273
chr1	70820860	70820862	221683[gene=chr1_f_c295][PH=36][PH0=0.19][P=1.00e-100]	+	7	29	127	716	0.473035	36	0.994055	5.51181	4.05028	0.366696
chr1	70853924	70853939	222535[gene=chr1_f_c295][PH=13][PH0=0.19][P=1.00e-100]	+	3	10	127	716	0.427809	13	0.945932	2.3622	1.39665	0.48839
chr1	70906678	70906683	223477[gene=chr1_f_c295][PH=16][PH0=0.19][P=1.00e-100]	+	1	15	127	716	0.489552	16	1	0.787402	2.09497	-0.792063
chr1	70782030	70782035	220655[gene=chr1_f_c295][PH=20][PH0=0.19][P=1.00e-100]	+	2	18	127	716	0.754261	20	1	1.5748	2.51397	-0.448638
chr1	70864351	70864355	222781[gene=chr1_f_c295][PH=10][PH0=0.19][P=2.44e-07]	+	0	10	127	716	0.374007	10	0.924335	0	1.39665	-1.26102
chr1	70820509	70820536	221645[gene=chr1_f_c295][PH=11][PH0=0.19][P=4.68e-09]	+	2	9	127	716	0.675466	11	1	1.5748	1.25698	0.190066
chr1	70867606	70867624	222856[gene=chr1_f_c295][PH=10][PH0=0.19][P=2.44e-07]	+	1	9	127	716	1	10	1	0.787402	1.25698	-0.336532
chr1	70779425	70779427	220419[gene=chr1_f_c295][PH=19][PH0=0.19][P=1.00e-100]	+	0	19	127	716	0.0959347	19	0.645865	0	2.65363	-1.86933
chr1	70860414	70860419	222653[gene=chr1_f_c295][PH=14][PH0=0.19][P=1.00e-100]	+	1	13	127	716	0.706593	14	1	0.787402	1.81564	-0.6556
chr1	70879941	70879968	223070[gene=chr1_f_c295][PH=11][PH0=0.19][P=4.68e-09]	+	0	11	127	716	0.386278	11	0.924335	0	1.53631	-1.34273
chr1	70780417	70780432	220517[gene=chr1_f_c295][PH=13][PH0=0.19][P=1.00e-100]	+	2	11	127	716	1	13	1	1.5748	1.53631	0.0217294
chr1	70878411	70878435	223040[gene=chr1_f_c295][PH=10][PH0=0.19][P=2.44e-07]	+	2	8	127	716	0.65239	10	1	1.5748	1.11732	0.282224
chr1	70816486	70816493	221528[gene=chr1_f_c295][PH=35][PH0=0.19][P=1.00e-100]	+	8	27	127	716	0.222807	35	0.837761	6.29921	3.77095	0.613464
chr1	70899883	70899911	223406[gene=chr1_f_c295][PH=19][PH0=0.19][P=1.00e-100]	+	2	17	127	716	0.754121	19	1	1.5748	2.3743	-0.390127
chr1	70925195	70925204	223767[gene=chr1_f_c295][PH=40][PH0=0.19][P=1.00e-100]	+	9	31	127	716	0.176595	40	0.776093	7.08661	4.32961	0.601506
chr1	70911696	70911713	223620[gene=chr1_f_c295][PH=11][PH0=0.19][P=4.68e-09]	+	1	10	127	716	1	11	1	0.787402	1.39665	-0.423154
chr1	70813751	70813752	221319[gene=chr1_f_c295][PH=40][PH0=0.19][P=1.00e-100]	+	8	32	127	716	0.365635	40	0.924335	6.29921	4.46927	0.416392
chr1	71621485	71621501	225028[gene=chr1_f_c295][PH=15][PH0=0.19][P=1.00e-100]	+	2	13	10	69	1	10	1	20	18.8406	0.0819351
chr1	71618328	71618340	224905[gene=chr1_f_c295][PH=11][PH0=0.19][P=4.68e-09]	+	3	8	10	69	0.139717	10	0.742517	30	11.5942	1.29951
chr1	71618530	71618535	224934[gene=chr1_f_c295][PH=34][PH0=0.19][P=1.00e-100]	+	4	30	10	69	1	10	1	40	43.4783	-0.117476
chr1	75238442	75238456	235449[gene=chr1_f_c295][PH=11][PH0=0.19][P=4.68e-09]	+	3	8	21	165	0.113	11	0.681124	14.2857	4.84848	1.38605
chr1	75240723	75240727	235554[gene=chr1_f_c295][PH=20][PH0=0.19][P=1.00e-100]	+	2	18	21	165	1	20	1	9.52381	10.9091	-0.178406
chr1	75234570	75234585	235287[gene=chr1_f_c295][PH=32][PH0=0.19][P=1.00e-100]	+	7	26	21	165	0.065466	21	0.551912	33.3333	15.7576	1.0348
chr1	75241312	75241314	235694[gene=chr1_f_c295][PH=41][PH0=0.19][P=1.00e-100]	+	3	38	21	165	0.575842	21	1	14.2857	23.0303	-0.652671
chr1	75240895	75240897	235598[gene=chr1_f_c295][PH=68][PH0=0.19][P=1.00e-100]	+	5	63	21	165	0.235784	21	0.837761	23.8095	38.1818	-0.65929
chr1	75379871	75379891	235957[gene=chr1_f_c295][PH=16][PH0=0.19][P=1.00e-100]	+	0	16	12	125	0.359368	12	0.924335	0	12.8	-3.7866
chr1	75381776	75381778	236022[gene=chr1_f_c295][PH=63][PH0=0.19][P=1.00e-100]	+	6	57	12	125	0.772448	12	1	50	45.6	0.130167
chr1	75404966	75404968	236293[gene=chr1_f_c295][PH=10][PH0=0.19][P=2.44e-07]	+	1	9	12	125	1	10	1	8.33333	7.2	0.186769
chr1	75381843	75381847	236055[gene=chr1_f_c295][PH=12][PH0=0.19][P=1.67e-10]	+	2	10	12	125	0.282798	12	0.882575	16.6667	8	0.973033
chr1	75392064	75392072	236199[gene=chr1_f_c295][PH=23][PH0=0.19][P=1.00e-100]	+	2	21	12	125	1	12	1	16.6667	16.8	-0.0108474
chr1	75437597	75437598	236589[gene=chr1_f_c295][PH=74][PH0=0.19][P=1.00e-100]	+	17	57	36	88	0.105908	36	0.664969	47.2222	64.7727	-0.447791
chr1	75437359	75437368	236527[gene=chr1_f_c295][PH=42][PH0=0.19][P=1.00e-100]	+	18	24	36	88	0.0212379	36	0.349358	50	27.2727	0.851086
chr1	78390743	78390759	239623[gene=chr1_f_c295][PH=89][PH0=0.19][P=1.00e-100]	+	2	87	14	193	0.026631	14	0.385935	14.2857	45.0777	-1.59189
chr1	78377792	78377796	239443[gene=chr1_f_c295][PH=13][PH0=0.19][P=1.00e-100]	+	2	11	14	193	0.215725	13	0.837761	14.2857	5.69948	1.19006
chr1	78351052	78351057	239186[gene=chr1_f_c295][PH=46][PH0=0.19][P=1.00e-100]	+	3	43	14	193	1	14	1	21.4286	22.2798	-0.0537405
chr1	78399579	78399580	239770[gene=chr1_f_c295][PH=11][PH0=0.19][P=4.68e-09]	+	3	8	14	193	0.0295952	11	0.401912	21.4286	4.14508	2.12407
chr1	78327114	78327128	239021[gene=chr1_f_c295][PH=38][PH0=0.19][P=1.00e-100]	+	4	34	14	193	0.294239	14	0.902431	28.5714	17.6166	0.667616
chr1	78692127	78692129	242706[gene=chr1_f_c295][PH=64][PH0=0.19][P=1.00e-100]	+	10	54	33	257	0.264016	33	0.851612	30.303	21.0117	0.508034
chr1	78666269	78666274	241741[gene=chr1_f_c295][PH=57][PH0=0.19][P=1.00e-100]	+	6	51	33	257	1	33	1	18.1818	19.8444	-0.119917
chr1	78692492	78692494	242756[gene=chr1_f_c295][PH=58][PH0=0.19][P=1.00e-100]	+	7	51	33	257	0.819551	33	1	21.2121	19.8444	0.0916902
chr1	78666407	78666409	241785[gene=chr1_f_c295][PH=16][PH0=0.19][P=1.00e-100]	+	1	15	33	257	1	16	1	3.0303	5.83658	-0.762386
chr1	78664289	78664293	241606[gene=chr1_f_c295][PH=24][PH0=0.19][P=1.00e-100]	+	1	23	33	257	0.332669	24	0.924335	3.0303	8.94942	-1.30372
chr1	78691927	78691928	242642[gene=chr1_f_c295][PH=34][PH0=0.19][P=1.00e-100]	+	3	31	33	257	0.778973	33	1	9.09091	12.0623	-0.372348
chr1	78677457	78677474	242114[gene=chr1_f_c295][PH=11][PH0=0.19][P=4.68e-09]	+	3	8	33	257	0.117377	11	0.690374	9.09091	3.11284	1.29485
chr1	78667076	78667078	241819[gene=chr1_f_c295][PH=14][PH0=0.19][P=1.00e-100]	+	2	12	33	257	0.665308	14	1	6.06061	4.66926	0.316631
chr1	78691315	78691321	242572[gene=chr1_f_c295][PH=11][PH0=0.19][P=4.68e-09]	+	0	11	33	257	0.620475	11	1	0	4.28016	-2.40058
chr1	81331385	81331390	249166[gene=chr1_f_c295][PH=18][PH0=0.19][P=1.00e-100]	+	0	18	124	1038	0.245409	18	0.837761	0	1.7341	-1.45107
chr1	81320436	81320437	248112[gene=chr1_f_c295][PH=18][PH0=0.19][P=1.00e-100]	+	1	17	124	1038	0.711279	18	1	0.806452	1.63776	-0.546157
chr1	81323661	81323663	248475[gene=chr1_f_c295][PH=21][PH0=0.19][P=1.00e-100]	+	1	20	124	1038	0.717548	21	1	0.806452	1.92678	-0.696157
chr1	81330645	81330658	249131[gene=chr1_f_c295][PH=10][PH0=0.19][P=2.44e-07]	+	0	10	124	1038	0.611941	10	1	0	0.963391	-0.973348
chr1	81323294	81323296	248379[gene=chr1_f_c295][PH=249][PH0=0.19][P=1.00e-100]	+	32	217	124	1038	0.204747	124	0.830137	25.8065	20.9056	0.291281
chr1	81297075	81297077	246869[gene=chr1_f_c295][PH=28][PH0=0.19][P=1.00e-100]	+	3	25	124	1038	1	28	1	2.41935	2.40848	0.00459654
chr1	81296915	81296935	246837[gene=chr1_f_c295][PH=14][PH0=0.19][P=1.00e-100]	+	3	11	124	1038	0.180978	14	0.78484	2.41935	1.05973	0.731269
chr1	81218583	81218599	245872[gene=chr1_f_c295][PH=25][PH0=0.19][P=1.00e-100]	+	6	19	124	1038	0.0421717	25	0.464479	4.83871	1.83044	1.04462
chr1	81305849	81305875	247365[gene=chr1_f_c295][PH=10][PH0=0.19][P=2.44e-07]	+	2	8	124	1038	0.289915	10	0.895445	1.6129	0.770713	0.561323
chr1	81330470	81330472	249095[gene=chr1_f_c295][PH=33][PH0=0.19][P=1.00e-100]	+	0	33	124	1038	0.0414922	33	0.460601	0	3.17919	-2.06322
chr1	81324160	81324165	248523[gene=chr1_f_c295][PH=14][PH0=0.19][P=1.00e-100]	+	0	14	124	1038	0.385049	14	0.924335	0	1.34875	-1.23189
chr1	81318945	81318947	247962[gene=chr1_f_c295][PH=19][PH0=0.19][P=1.00e-100]	+	2	17	124	1038	1	19	1	1.6129	1.63776	-0.0136623
chr1	81320301	81320305	248088[gene=chr1_f_c295][PH=11][PH0=0.19][P=4.68e-09]	+	1	10	124	1038	1	11	1	0.806452	0.963391	-0.120189
chr1	81197751	81197756	245553[gene=chr1_f_c295][PH=13][PH0=0.19][P=1.00e-100]	+	5	8	124	1038	0.00812782	13	0.214398	4.03226	0.770713	1.50688
chr1	81304143	81304150	247303[gene=chr1_f_c295][PH=19][PH0=0.19][P=1.00e-100]	+	0	19	124	1038	0.250839	19	0.838363	0	1.83044	-1.50103
chr1	81323420	81323429	248440[gene=chr1_f_c295][PH=23][PH0=0.19][P=1.00e-100]	+	1	22	124	1038	0.500959	23	1	0.806452	2.11946	-0.788138
chr1	81204229	81204240	245677[gene=chr1_f_c295][PH=19][PH0=0.19][P=1.00e-100]	+	0	19	124	1038	0.250839	19	0.838363	0	1.83044	-1.50103
chr1	81298155	81298169	246968[gene=chr1_f_c295][PH=48][PH0=0.19][P=1.00e-100]	+	4	44	124	1038	0.811113	48	1	3.22581	4.23892	-0.310043
chr1	81307630	81307638	247483[gene=chr1_f_c295][PH=59][PH0=0.19][P=1.00e-100]	+	2	57	124	1038	0.0796817	59	0.60007	1.6129	5.49133	-1.31286
chr1	81316300	81316312	247833[gene=chr1_f_c295][PH=11][PH0=0.19][P=4.68e-09]	+	0	11	124	1038	0.618712	11	1	0	1.05973	-1.04246
chr1	81325057	81325064	248642[gene=chr1_f_c295][PH=62][PH0=0.19][P=1.00e-100]	+	4	60	124	1038	0.300442	64	0.91019	3.22581	5.78035	-0.682132
chr1	81324340	81324344	248550[gene=chr1_f_c295][PH=11][PH0=0.19][P=4.68e-09]	+	0	11	124	1038	0.618712	11	1	0	1.05973	-1.04246
chr1	81121216	81121218	244510[gene=chr1_f_c295][PH=21][PH0=0.19][P=1.00e-100]	+	2	19	124	1038	1	21	1	1.6129	1.83044	-0.115374
chr1	81141105	81141117	244915[gene=chr1_f_c295][PH=14][PH0=0.19][P=1.00e-100]	+	7	7	124	1038	0.000242457	14	0.0234746	5.64516	0.674374	1.98868
chr1	81325352	81325361	248717[gene=chr1_f_c295][PH=70][PH0=0.19][P=1.00e-100]	+	1	69	124	1038	0.00462717	70	0.159951	0.806452	6.6474	-2.08181
chr1	81328934	81328935	248966[gene=chr1_f_c295][PH=14][PH0=0.19][P=1.00e-100]	+	1	13	124	1038	1	14	1	0.806452	1.25241	-0.31831
chr1	81328133	81328143	248892[gene=chr1_f_c295][PH=17][PH0=0.19][P=1.00e-100]	+	0	17	124	1038	0.243006	17	0.837761	0	1.63776	-1.39932
chr1	81287170	81287182	246409[gene=chr1_f_c295][PH=10][PH0=0.19][P=2.44e-07]	+	4	6	124	1038	0.0155767	10	0.300308	3.22581	0.578035	1.4211
chr1	81300247	81300254	247165[gene=chr1_f_c295][PH=10][PH0=0.19][P=2.44e-07]	+	0	10	124	1038	0.611941	10	1	0	0.963391	-0.973348
chr1	81329416	81329428	249005[gene=chr1_f_c295][PH=10][PH0=0.19][P=2.44e-07]	+	0	10	124	1038	0.611941	10	1	0	0.963391	-0.973348
chr1	81325641	81325646	248749[gene=chr1_f_c295][PH=14][PH0=0.19][P=1.00e-100]	+	0	14	124	1038	0.385049	14	0.924335	0	1.34875	-1.23189
chr1	81328775	81328787	248944[gene=chr1_f_c295][PH=11][PH0=0.19][P=4.68e-09]	+	0	11	124	1038	0.618712	11	1	0	1.05973	-1.04246
chr1	81310553	81310564	247619[gene=chr1_f_c295][PH=26][PH0=0.19][P=1.00e-100]	+	1	25	124	1038	0.513368	26	1	0.806452	2.40848	-0.915969
chr1	81319508	81319512	248019[gene=chr1_f_c295][PH=15][PH0=0.19][P=1.00e-100]	+	1	14	124	1038	1	15	1	0.806452	1.34875	-0.378733
chr1	81185448	81185449	245374[gene=chr1_f_c295][PH=16][PH0=0.19][P=1.00e-100]	+	10	6	124	1038	6.2394e-07	16	0.000273989	8.06452	0.578035	2.5221
chr1	81190329	81190331	245460[gene=chr1_f_c295][PH=11][PH0=0.19][P=4.68e-09]	+	7	4	124	1038	3.07601e-05	11	0.00540985	5.64516	0.385356	2.26205
chr1	81315006	81315007	247758[gene=chr1_f_c295][PH=15][PH0=0.19][P=1.00e-100]	+	0	15	124	1038	0.391628	15	0.924335	0	1.44509	-1.28989
chr1	82738032	82738052	251612[gene=chr1_f_c295][PH=13][PH0=0.19][P=1.00e-100]	+	0	14	35	257	0.388118	14	0.924335	0	5.44747	-2.68873
chr1	82724951	82724962	250932[gene=chr1_f_c295][PH=27][PH0=0.19][P=1.00e-100]	+	3	24	35	257	1	27	1	8.57143	9.33852	-0.111224
chr1	82738723	82738733	251708[gene=chr1_f_c295][PH=13][PH0=0.19][P=1.00e-100]	+	2	11	35	257	0.659826	13	1	5.71429	4.28016	0.346653
chr1	82735941	82735945	251388[gene=chr1_f_c295][PH=24][PH0=0.19][P=1.00e-100]	+	5	20	35	257	0.199444	25	0.820535	14.2857	7.7821	0.799546
chr1	82736174	82736177	251491[gene=chr1_f_c295][PH=19][PH0=0.19][P=1.00e-100]	+	3	16	35	257	0.485272	19	1	8.57143	6.22568	0.405601
chr1	82725402	82725417	250983[gene=chr1_f_c295][PH=15][PH0=0.19][P=1.00e-100]	+	4	11	35	257	0.0901408	15	0.631243	11.4286	4.28016	1.23501
chr1	82736045	82736046	251433[gene=chr1_f_c295][PH=131][PH0=0.19][P=1.00e-100]	+	13	118	35	257	0.368618	35	0.924335	37.1429	45.9144	-0.298618
chr1	82877326	82877329	253401[gene=chr1_f_c295][PH=45][PH0=0.19][P=1.00e-100]	+	10	35	45	226	0.275915	45	0.871665	22.2222	15.4867	0.494201
chr1	82844434	82844446	252676[gene=chr1_f_c295][PH=11][PH0=0.19][P=4.68e-09]	+	1	10	45	226	0.697601	11	1	2.22222	4.42478	-0.751508
chr1	82873775	82873780	253135[gene=chr1_f_c295][PH=19][PH0=0.19][P=1.00e-100]	+	2	17	45	226	0.748688	19	1	4.44444	7.52212	-0.646428
chr1	82876843	82876847	253308[gene=chr1_f_c295][PH=14][PH0=0.19][P=1.00e-100]	+	4	10	45	226	0.260463	14	0.847399	8.88889	4.42478	0.866244
chr1	82886512	82886521	253835[gene=chr1_f_c295][PH=13][PH0=0.19][P=1.00e-100]	+	3	10	45	226	0.458394	13	0.978718	6.66667	4.42478	0.499035
chr1	82888061	82888062	253919[gene=chr1_f_c295][PH=17][PH0=0.19][P=1.00e-100]	+	0	17	45	226	0.085117	17	0.616092	0	7.52212	-3.09121
chr1	82888405	82888406	253976[gene=chr1_f_c295][PH=39][PH0=0.19][P=1.00e-100]	+	5	34	45	226	0.643469	39	1	11.1111	15.0442	-0.405725
chr1	82876475	82876477	253253[gene=chr1_f_c295][PH=30][PH0=0.19][P=1.00e-100]	+	10	20	45	226	0.0165595	30	0.30955	22.2222	8.84956	1.23738
chr1	82877155	82877156	253348[gene=chr1_f_c295][PH=18][PH0=0.19][P=1.00e-100]	+	3	15	45	226	1	18	1	6.66667	6.63717	0.00556167
chr1	82844685	82844700	252699[gene=chr1_f_c295][PH=10][PH0=0.19][P=2.44e-07]	+	2	9	45	226	1	11	1	4.44444	3.9823	0.127973
chr1	87732182	87732196	257086[gene=chr1_f_c295][PH=48][PH0=0.19][P=1.00e-100]	+	9	39	13	76	0.367189	13	0.924335	69.2308	51.3158	0.424857
chr1	87720216	87720233	256822[gene=chr1_f_c295][PH=9][PH0=0.19][P=1.13e-05]	+	1	9	13	76	1	10	1	7.69231	11.8421	-0.563071
chr1	87715998	87716010	256716[gene=chr1_f_c295][PH=12][PH0=0.19][P=1.67e-10]	+	1	11	13	76	1	12	1	7.69231	14.4737	-0.832006
chr1	87968998	87969003	259013[gene=chr1_f_c295][PH=12][PH0=0.19][P=1.67e-10]	+	3	9	59	555	0.0991579	12	0.650646	5.08475	1.62162	1.21474
chr1	88035737	88035738	260422[gene=chr1_f_c295][PH=194][PH0=0.19][P=1.00e-100]	+	2	192	59	555	3.38134e-08	59	2.6306e-05	3.38983	34.5946	-3.01942
chr1	88096990	88096998	261002[gene=chr1_f_c295][PH=23][PH0=0.19][P=1.00e-100]	+	3	20	59	555	0.476909	23	0.997049	5.08475	3.6036	0.402433
chr1	88071081	88071093	260752[gene=chr1_f_c295][PH=25][PH0=0.19][P=1.00e-100]	+	2	23	59	555	1	25	1	3.38983	4.14414	-0.228766
chr1	88111318	88111333	261204[gene=chr1_f_c295][PH=10][PH0=0.19][P=2.44e-07]	+	2	8	59	555	0.248358	10	0.838101	3.38983	1.44144	0.846432
chr1	87994336	87994346	259504[gene=chr1_f_c295][PH=14][PH0=0.19][P=1.00e-100]	+	0	14	59	555	0.38232	14	0.924335	0	2.52252	-1.81661
chr1	88127282	88127290	261619[gene=chr1_f_c295][PH=101][PH0=0.19][P=1.00e-100]	+	20	81	59	555	0.000606712	59	0.0450794	33.8983	14.5946	1.16211
chr1	88072165	88072172	260841[gene=chr1_f_c295][PH=13][PH0=0.19][P=1.00e-100]	+	1	12	59	555	1	13	1	1.69492	2.16216	-0.230671
chr1	88009780	88009782	259747[gene=chr1_f_c295][PH=16][PH0=0.19][P=1.00e-100]	+	3	13	59	555	0.192299	16	0.808363	5.08475	2.34234	0.864337
chr1	87977304	87977314	259194[gene=chr1_f_c295][PH=14][PH0=0.19][P=1.00e-100]	+	0	14	59	555	0.38232	14	0.924335	0	2.52252	-1.81661
chr1	88071755	88071764	260811[gene=chr1_f_c295][PH=14][PH0=0.19][P=1.00e-100]	+	5	9	59	555	0.00704102	14	0.200298	8.47458	1.62162	1.8536
chr1	88009519	88009524	259715[gene=chr1_f_c295][PH=13][PH0=0.19][P=1.00e-100]	+	3	10	59	555	0.12037	13	0.697555	5.08475	1.8018	1.11884
chr1	88094742	88094753	260948[gene=chr1_f_c295][PH=22][PH0=0.19][P=1.00e-100]	+	0	22	59	555	0.25561	22	0.841212	0	3.96396	-2.31149
chr1	88122911	88122914	261453[gene=chr1_f_c295][PH=11][PH0=0.19][P=4.68e-09]	+	2	9	59	555	0.285845	11	0.888686	3.38983	1.62162	0.743706
chr1	88115687	88115695	261289[gene=chr1_f_c295][PH=14][PH0=0.19][P=1.00e-100]	+	1	13	59	555	1	14	1	1.69492	2.34234	-0.31062
chr1	88102473	88102481	261080[gene=chr1_f_c295][PH=11][PH0=0.19][P=4.68e-09]	+	1	11	59	555	1	12	1	1.69492	1.98198	-0.146032
chr1	88131975	88131998	261792[gene=chr1_f_c295][PH=16][PH0=0.19][P=1.00e-100]	+	2	15	59	555	0.673858	17	1	3.38983	2.7027	0.245587
chr1	88698398	88698404	263815[gene=208718][PH=11][PH0=0.19][P=1.79e-11]	+	5	6	32	247	0.00409198	11	0.148597	15.625	2.42915	2.27743
chr1	88619294	88619296	263215[gene=208718][PH=12][PH0=0.19][P=8.51e-13]	+	6	6	32	247	0.000808116	12	0.0543633	18.75	2.42915	2.52593
chr1	88927115	88927134	265312[gene=208718][PH=42][PH0=0.19][P=1.00e-100]	+	0	42	32	247	0.00684375	32	0.197246	0	17.004	-4.17025
chr1	88641792	88641798	263495[gene=208718][PH=13][PH0=0.19][P=1.00e-100]	+	0	13	32	247	0.374276	13	0.924335	0	5.26316	-2.64689
chr1	88621500	88621521	263269[gene=208718][PH=16][PH0=0.19][P=1.00e-100]	+	2	14	32	247	0.703471	16	1	6.25	5.66802	0.120723
chr1	88785360	88785377	264564[gene=208718][PH=21][PH0=0.19][P=1.00e-100]	+	0	21	32	247	0.146283	21	0.750205	0	8.50202	-3.24823
chr1	88727653	88727665	264023[gene=208718][PH=13][PH0=0.19][P=1.00e-100]	+	1	12	32	247	1	13	1	3.125	4.8583	-0.506088
chr1	88686241	88686254	263695[gene=208718][PH=11][PH0=0.19][P=1.79e-11]	+	4	7	32	247	0.0265429	11	0.385013	12.5	2.83401	1.81603
chr1	88785267	88785272	264545[gene=208718][PH=13][PH0=0.19][P=1.00e-100]	+	3	11	32	247	0.207703	14	0.835637	9.375	4.45344	0.927873
chr1	88784073	88784088	264497[gene=208718][PH=15][PH0=0.19][P=1.00e-100]	+	2	13	32	247	0.685017	15	1	6.25	5.26316	0.211091
chr1	88783790	88783799	264475[gene=208718][PH=10][PH0=0.19][P=9.18e-10]	+	1	9	32	247	1	10	1	3.125	3.64372	-0.170888
chr1	89259767	89259769	267443[gene=227331][PH=12][PH0=0.78][P=1.56e-06]	+	2	10	56	340	0.681286	12	1	3.57143	2.94118	0.214019
chr1	89288918	89288931	268279[gene=227331][PH=39][PH0=0.78][P=3.20e-13]	+	4	35	56	340	0.62954	39	1	7.14286	10.2941	-0.471965
chr1	89257455	89257467	267289[gene=227331][PH=11][PH0=0.78][P=2.18e-05]	+	2	9	56	340	0.659154	11	1	3.57143	2.64706	0.325912
chr1	89284361	89284379	268009[gene=227331][PH=10][PH0=0.78][P=2.78e-04]	+	0	10	56	340	0.369274	10	0.924335	0	2.94118	-1.97863
chr1	89259036	89259038	267387[gene=227331][PH=18][PH0=0.78][P=3.20e-13]	+	4	14	56	340	0.300905	18	0.91062	7.14286	4.11765	0.670054
chr1	89271068	89271091	267807[gene=227331][PH=11][PH0=0.78][P=2.18e-05]	+	0	11	56	340	0.375973	11	0.924335	0	3.23529	-2.08246
chr1	89264719	89264736	267679[gene=227331][PH=10][PH0=0.78][P=2.78e-04]	+	2	8	56	340	0.638652	10	1	3.57143	2.35294	0.447218
chr1	89256718	89256732	267249[gene=227331][PH=9][PH0=0.78][P=3.17e-03]	+	2	8	56	340	0.638652	10	1	3.57143	2.35294	0.447218
chr1	89311918	89311937	268676[gene=227331][PH=10][PH0=0.78][P=2.78e-04]	+	2	8	56	340	0.638652	10	1	3.57143	2.35294	0.447218
chr1	89260344	89260346	267493[gene=227331][PH=37][PH0=0.78][P=3.20e-13]	+	5	32	56	340	1	37	1	8.92857	9.41176	-0.0685566
chr1	89248392	89248394	266668[gene=227331][PH=61][PH0=0.78][P=3.20e-13]	+	5	58	56	340	0.166243	56	0.757396	8.92857	17.0588	-0.863046
chr1	89236956	89236957	266458[gene=227331][PH=30][PH0=0.78][P=3.20e-13]	+	8	22	56	340	0.0538523	30	0.515137	14.2857	6.47059	1.03289
chr1	89236730	89236734	266416[gene=227331][PH=12][PH0=0.78][P=1.56e-06]	+	5	7	56	340	0.0171544	12	0.313886	8.92857	2.05882	1.69861
chr1	89307579	89307592	268549[gene=227331][PH=26][PH0=0.78][P=3.20e-13]	+	1	25	56	340	0.150475	26	0.75349	1.78571	7.35294	-1.58424
chr1	89309941	89309946	268601[gene=227331][PH=14][PH0=0.78][P=6.12e-09]	+	0	14	56	340	0.234578	14	0.837761	0	4.11765	-2.35548
chr1	89263392	89263395	267602[gene=227331][PH=60][PH0=0.78][P=3.20e-13]	+	12	49	56	340	0.228434	56	0.837761	21.4286	14.4118	0.541306
chr1	89258737	89258755	267356[gene=227331][PH=13][PH0=0.78][P=1.02e-07]	+	1	12	56	340	0.703281	13	1	1.78571	3.52941	-0.701276
chr1	91509129	91509148	273876[gene=347722][PH=13][PH0=0.67][P=5.36e-08]	+	1	12	61	511	1	13	1	1.63934	2.34834	-0.343265
chr1	91603402	91603403	275210[gene=347722][PH=18][PH0=0.67][P=2.15e-12]	+	3	15	61	511	0.426267	18	0.944677	4.91803	2.93542	0.5886
chr1	91506883	91506889	273661[gene=347722][PH=17][PH0=0.67][P=2.15e-12]	+	3	14	61	511	0.411182	17	0.931761	4.91803	2.73973	0.662185
chr1	91663224	91663241	275830[gene=347722][PH=18][PH0=0.67][P=2.15e-12]	+	3	15	61	511	0.426267	18	0.944677	4.91803	2.93542	0.5886
chr1	91634072	91634078	275481[gene=347722][PH=13][PH0=0.67][P=5.36e-08]	+	2	11	61	511	0.639159	13	1	3.27869	2.15264	0.440607
chr1	91542917	91542926	274385[gene=347722][PH=14][PH0=0.67][P=2.77e-09]	+	1	13	61	511	1	14	1	1.63934	2.54403	-0.425212
chr1	91482007	91482026	273423[gene=347722][PH=12][PH0=0.67][P=9.56e-07]	+	1	11	61	511	1	12	1	1.63934	2.15264	-0.256382
chr1	91507059	91507065	273732[gene=347722][PH=50][PH0=0.67][P=2.15e-12]	+	6	44	61	511	0.809427	50	1	9.83607	8.61057	0.173147
chr1	91371341	91371354	271769[gene=347722][PH=12][PH0=0.67][P=9.56e-07]	+	1	11	61	511	1	12	1	1.63934	2.15264	-0.256382
chr1	91420888	91420890	272664[gene=347722][PH=23][PH0=0.67][P=2.15e-12]	+	3	20	61	511	0.726423	23	1	4.91803	3.91389	0.268251
chr1	91523892	91523902	274124[gene=347722][PH=10][PH0=0.67][P=2.32e-04]	+	1	10	61	511	1	11	1	1.63934	1.95695	-0.163929
chr1	91422153	91422154	272745[gene=347722][PH=12][PH0=0.67][P=9.56e-07]	+	2	10	61	511	0.372128	12	0.924335	3.27869	1.95695	0.53306
chr1	91643731	91643744	275596[gene=347722][PH=14][PH0=0.67][P=2.77e-09]	+	1	13	61	511	1	14	1	1.63934	2.54403	-0.425212
chr1	91403202	91403224	272346[gene=347722][PH=10][PH0=0.67][P=2.32e-04]	+	0	10	61	511	0.610284	10	1	0	1.95695	-1.56411
chr1	91361567	91361571	271598[gene=347722][PH=14][PH0=0.67][P=2.77e-09]	+	1	13	61	511	1	14	1	1.63934	2.54403	-0.425212
chr1	91594421	91594427	275016[gene=347722][PH=12][PH0=0.67][P=9.56e-07]	+	2	10	61	511	0.372128	12	0.924335	3.27869	1.95695	0.53306
chr1	91422429	91422447	272783[gene=347722][PH=21][PH0=0.67][P=2.15e-12]	+	2	19	61	511	1	21	1	3.27869	3.7182	-0.141068
chr1	91508810	91508812	273828[gene=347722][PH=23][PH0=0.67][P=2.15e-12]	+	2	21	61	511	1	23	1	3.27869	4.10959	-0.256039
chr1	91720699	91720703	276520[gene=347722][PH=10][PH0=0.67][P=2.32e-04]	+	2	8	61	511	0.289568	10	0.895012	3.27869	1.56556	0.737896
chr1	91772316	91772333	277039[gene=347722][PH=15][PH0=0.67][P=1.36e-10]	+	2	13	61	511	0.668299	15	1	3.27869	2.54403	0.271777
chr1	91422617	91422633	272805[gene=347722][PH=13][PH0=0.67][P=5.36e-08]	+	1	12	61	511	1	13	1	1.63934	2.34834	-0.343265
chr1	91434013	91434017	272981[gene=347722][PH=17][PH0=0.67][P=2.15e-12]	+	0	17	61	511	0.239297	17	0.837761	0	3.32681	-2.1133
chr1	91405043	91405057	272380[gene=347722][PH=14][PH0=0.67][P=2.77e-09]	+	0	14	61	511	0.381998	14	0.924335	0	2.73973	-1.90293
chr1	91691642	91691660	276161[gene=347722][PH=10][PH0=0.67][P=2.32e-04]	+	1	9	61	511	1	10	1	1.63934	1.76125	-0.0651433
chr1	91440171	91440175	273075[gene=347722][PH=10][PH0=0.67][P=2.32e-04]	+	3	7	61	511	0.0803764	10	0.601911	4.91803	1.36986	1.32031
chr1	91376203	91376216	271902[gene=347722][PH=18][PH0=0.67][P=2.15e-12]	+	2	16	61	511	1	18	1	3.27869	3.13112	0.0506373
chr1	91596913	91596916	275065[gene=347722][PH=21][PH0=0.67][P=2.15e-12]	+	2	19	61	511	1	21	1	3.27869	3.7182	-0.141068
chr1	91408057	91408069	272483[gene=347722][PH=16][PH0=0.67][P=7.53e-12]	+	3	13	61	511	0.238013	16	0.837761	4.91803	2.54403	0.739726
chr1	91362388	91362405	271627[gene=347722][PH=35][PH0=0.67][P=2.15e-12]	+	0	35	61	511	0.0410927	35	0.458552	0	6.84932	-2.97257
chr1	91405261	91405264	272400[gene=347722][PH=16][PH0=0.67][P=7.53e-12]	+	1	15	61	511	1	16	1	1.63934	2.93542	-0.576338
chr1	91440294	91440305	273091[gene=347722][PH=10][PH0=0.67][P=2.32e-04]	+	1	9	61	511	1	10	1	1.63934	1.76125	-0.0651433
chr1	91463435	91463440	273308[gene=347722][PH=12][PH0=0.67][P=9.56e-07]	+	2	10	61	511	0.372128	12	0.924335	3.27869	1.95695	0.53306
chr1	92983895	92983911	280603[gene=16978][PH=15][PH0=0.23][P=3.35e-13]	+	1	14	14	124	1	14	1	7.14286	11.2903	-0.593916
chr1	92911547	92911548	280026[gene=16978][PH=11][PH0=0.23][P=4.96e-11]	+	0	11	14	124	0.602875	11	1	0	8.87097	-3.30319
chr1	92905298	92905317	279949[gene=16978][PH=10][PH0=0.23][P=2.19e-09]	+	3	7	14	124	0.0654383	10	0.551811	21.4286	5.64516	1.75496
chr1	92984983	92985001	280651[gene=16978][PH=18][PH0=0.23][P=3.35e-13]	+	3	15	14	124	0.394595	14	0.924335	21.4286	12.0968	0.776126
chr1	92985178	92985186	280683[gene=16978][PH=12][PH0=0.23][P=1.34e-12]	+	2	10	14	124	0.349549	12	0.924335	14.2857	8.06452	0.753882
chr1	95133738	95133740	285227[gene=chr1_f_c2096][PH=14][PH0=0.07][P=1.00e-100]	+	6	8	10	14	1	10	1	60	57.1429	0.0692073
chr1	95386774	95386778	287259[gene=18000][PH=25][PH0=0.81][P=1.00e-100]	+	6	19	11	102	0.01408	11	0.284617	54.5455	18.6275	1.5008
chr1	95380758	95380764	287083[gene=18000][PH=24][PH0=0.81][P=1.00e-100]	+	3	21	11	102	0.698244	11	1	27.2727	20.5882	0.389166
chr1	95386855	95386873	287284[gene=18000][PH=18][PH0=0.81][P=1.00e-100]	+	0	18	11	102	0.207313	11	0.834756	0	17.6471	-4.22088
chr1	95400196	95400207	287550[gene=18000][PH=25][PH0=0.81][P=1.00e-100]	+	2	23	11	102	1	11	1	18.1818	22.549	-0.295928
chr1	95486651	95486665	289513[gene=227377][PH=13][PH0=0.67][P=1.44e-08]	+	2	11	62	726	0.272608	13	0.866143	3.22581	1.51515	0.748581
chr1	95489185	95489187	289916[gene=227377][PH=17][PH0=0.67][P=1.00e-100]	+	2	15	62	726	0.636869	17	1	3.22581	2.06612	0.462815
chr1	95486975	95486995	289573[gene=227377][PH=19][PH0=0.67][P=1.00e-100]	+	3	16	62	726	0.182562	19	0.788324	4.83871	2.20386	0.86584
chr1	95479184	95479201	288483[gene=227377][PH=20][PH0=0.67][P=1.00e-100]	+	1	20	62	726	1	21	1	1.6129	2.75482	-0.52309
chr1	95481974	95481975	288740[gene=227377][PH=25][PH0=0.67][P=1.00e-100]	+	1	24	62	726	0.713333	25	1	1.6129	3.30579	-0.720623
chr1	95479979	95479981	288556[gene=227377][PH=10][PH0=0.67][P=6.22e-05]	+	2	8	62	726	0.182326	10	0.787793	3.22581	1.10193	1.00751
chr1	95482701	95482704	288857[gene=227377][PH=32][PH0=0.67][P=1.00e-100]	+	2	30	62	726	1	32	1	3.22581	4.13223	-0.28036
chr1	95486481	95486484	289485[gene=227377][PH=27][PH0=0.67][P=1.00e-100]	+	3	24	62	726	0.463643	27	0.985386	4.83871	3.30579	0.439373
chr1	95487243	95487260	289625[gene=227377][PH=10][PH0=0.67][P=6.22e-05]	+	1	9	62	726	0.561501	10	1	1.6129	1.23967	0.222368
chr1	95484126	95484132	289141[gene=227377][PH=97][PH0=0.67][P=1.00e-100]	+	10	87	62	726	0.317767	62	0.924335	16.129	11.9835	0.399768
chr1	95485941	95485950	289396[gene=227377][PH=11][PH0=0.67][P=4.20e-06]	+	3	8	62	726	0.0485419	11	0.494816	4.83871	1.10193	1.47394
chr1	95487053	95487056	289591[gene=227377][PH=15][PH0=0.67][P=3.54e-11]	+	2	13	62	726	0.333127	15	0.924335	3.22581	1.79063	0.598634
chr1	95482117	95482121	288779[gene=227377][PH=27][PH0=0.67][P=1.00e-100]	+	0	27	62	726	0.260871	27	0.84777	0	3.71901	-2.23848
chr1	95484473	95484487	289205[gene=227377][PH=16][PH0=0.67][P=1.14e-12]	+	0	17	62	726	0.387631	17	0.924335	0	2.3416	-1.74054
chr1	95486889	95486906	289548[gene=227377][PH=18][PH0=0.67][P=1.00e-100]	+	1	17	62	726	1	18	1	1.6129	2.3416	-0.354884
chr1	95487622	95487624	289702[gene=227377][PH=49][PH0=0.67][P=1.00e-100]	+	7	42	62	726	0.0967176	49	0.647009	11.2903	5.78512	0.857076
chr1	95431630	95431652	288049[gene=227377][PH=18][PH0=0.67][P=1.00e-100]	+	0	18	62	726	0.387357	18	0.924335	0	2.47934	-1.79881
chr1	95486187	95486193	289436[gene=227377][PH=31][PH0=0.67][P=1.00e-100]	+	6	25	62	726	0.0287212	31	0.398216	9.67742	3.44353	1.26479
chr1	95483001	95483010	288923[gene=227377][PH=12][PH0=0.67][P=2.57e-07]	+	1	11	62	726	1	12	1	1.6129	1.51515	0.0550084
chr1	95480448	95480449	288600[gene=227377][PH=40][PH0=0.67][P=1.00e-100]	+	2	38	62	726	0.762186	40	1	3.22581	5.23416	-0.560968
chr1	95488382	95488402	289838[gene=227377][PH=25][PH0=0.67][P=1.00e-100]	+	2	23	62	726	1	25	1	3.22581	3.16804	0.0198562
chr1	95483153	95483155	288965[gene=227377][PH=52][PH0=0.67][P=1.00e-100]	+	2	50	62	726	0.42092	52	0.939623	3.22581	6.88705	-0.90026
chr1	95488060	95488068	289805[gene=227377][PH=11][PH0=0.67][P=4.20e-06]	+	1	11	62	726	1	12	1	1.6129	1.51515	0.0550084
chr1	95484993	95485003	289274[gene=227377][PH=16][PH0=0.67][P=1.14e-12]	+	1	15	62	726	1	16	1	1.6129	2.06612	-0.230758
chr1	95479234	95479256	288495[gene=227377][PH=11][PH0=0.67][P=4.20e-06]	+	0	11	62	726	1	11	1	0	1.51515	-1.33065
chr1	95490139	95490167	290010[gene=227377][PH=19][PH0=0.67][P=1.00e-100]	+	1	18	62	726	1	19	1	1.6129	2.47934	-0.413159
chr1	95482445	95482446	288818[gene=227377][PH=12][PH0=0.67][P=2.57e-07]	+	0	12	62	726	0.613585	12	1	0	1.65289	-1.40757
chr1	102041282	102041287	298099[gene=241175][PH=10][PH0=0.34][P=6.20e-07]	+	2	8	149	831	0.654488	10	1	1.34228	0.962696	0.255078
chr1	101945678	101945700	297290[gene=241175][PH=11][PH0=0.34][P=2.12e-08]	+	3	8	149	831	0.226649	11	0.837761	2.01342	0.962696	0.618567
chr1	101764965	101764976	295891[gene=241175][PH=27][PH0=0.34][P=1.00e-100]	+	7	20	149	831	0.16667	27	0.757396	4.69799	2.40674	0.742061
chr1	101825882	101825883	296429[gene=241175][PH=17][PH0=0.34][P=1.00e-100]	+	6	11	149	831	0.0325458	17	0.416929	4.02685	1.32371	1.11323
chr1	102194031	102194046	299498[gene=241175][PH=20][PH0=0.34][P=1.00e-100]	+	4	16	149	831	0.528441	20	1	2.68456	1.92539	0.332864
chr1	101706164	101706192	294873[gene=241175][PH=20][PH0=0.34][P=1.00e-100]	+	0	20	149	831	0.0579139	20	0.528895	0	2.40674	-1.76839
chr1	102233899	102233914	299866[gene=241175][PH=14][PH0=0.34][P=1.73e-12]	+	1	13	149	831	0.707317	14	1	0.671141	1.56438	-0.617777
chr1	102025265	102025302	297898[gene=241175][PH=11][PH0=0.34][P=2.12e-08]	+	1	10	149	831	1	11	1	0.671141	1.20337	-0.398878
chr1	102029994	102029996	298000[gene=241175][PH=12][PH0=0.34][P=6.55e-10]	+	2	10	149	831	0.70231	12	1	1.34228	1.20337	0.0882033
chr1	101680736	101680742	294431[gene=241175][PH=67][PH0=0.34][P=1.00e-100]	+	5	62	149	831	0.0770597	67	0.591631	3.3557	7.46089	-0.957903
chr1	101698613	101698614	294738[gene=241175][PH=12][PH0=0.34][P=6.55e-10]	+	2	10	149	831	0.70231	12	1	1.34228	1.20337	0.0882033
chr1	101891502	101891517	296852[gene=241175][PH=14][PH0=0.34][P=1.73e-12]	+	4	10	149	831	0.248266	14	0.837961	2.68456	1.20337	0.741782
chr1	101918758	101918769	297055[gene=241175][PH=10][PH0=0.34][P=6.20e-07]	+	1	9	149	831	1	10	1	0.671141	1.08303	-0.317852
chr1	101742506	101742515	295658[gene=241175][PH=12][PH0=0.34][P=6.55e-10]	+	0	12	149	831	0.231217	12	0.837761	0	1.44404	-1.28927
chr1	101771499	101771501	296020[gene=241175][PH=10][PH0=0.34][P=6.20e-07]	+	1	9	149	831	1	10	1	0.671141	1.08303	-0.317852
chr1	101709227	101709231	294996[gene=241175][PH=22][PH0=0.34][P=1.00e-100]	+	0	22	149	831	0.0368572	22	0.441539	0	2.64741	-1.86687
chr1	101678440	101678448	294326[gene=241175][PH=13][PH0=0.34][P=1.73e-11]	+	2	11	149	831	1	13	1	1.34228	1.32371	0.0114869
chr1	101674278	101674279	294230[gene=241175][PH=11][PH0=0.34][P=2.12e-08]	+	2	9	149	831	0.677926	11	1	1.34228	1.08303	0.169229
chr1	101956627	101956642	297420[gene=241175][PH=10][PH0=0.34][P=6.20e-07]	+	1	9	149	831	1	10	1	0.671141	1.08303	-0.317852
chr1	102066074	102066079	298355[gene=241175][PH=19][PH0=0.34][P=1.00e-100]	+	3	16	149	831	1	19	1	2.01342	1.92539	0.0427736
chr1	102191867	102191880	299350[gene=241175][PH=71][PH0=0.34][P=1.00e-100]	+	10	61	149	831	1	71	1	6.71141	7.34055	-0.113149
chr1	101921221	101921222	297116[gene=241175][PH=11][PH0=0.34][P=2.12e-08]	+	0	11	149	831	0.387981	11	0.924335	0	1.32371	-1.21643
chr1	101802620	101802650	296299[gene=241175][PH=10][PH0=0.34][P=6.20e-07]	+	3	7	149	831	0.184277	10	0.791312	2.01342	0.842359	0.709849
chr1	102220493	102220505	299699[gene=241175][PH=11][PH0=0.34][P=2.12e-08]	+	1	10	149	831	1	11	1	0.671141	1.20337	-0.398878
chr1	101711879	101711900	295084[gene=241175][PH=14][PH0=0.34][P=1.73e-12]	+	2	12	149	831	1	14	1	1.34228	1.44404	-0.0613552
chr1	101821830	101821836	296372[gene=241175][PH=12][PH0=0.34][P=6.55e-10]	+	1	11	149	831	1	12	1	0.671141	1.32371	-0.475594
chr1	101730004	101730018	295491[gene=241175][PH=28][PH0=0.34][P=1.00e-100]	+	4	24	149	831	1	28	1	2.68456	2.88809	-0.0775665
chr1	102278046	102278049	300396[gene=241175][PH=14][PH0=0.34][P=1.73e-12]	+	4	10	149	831	0.248266	14	0.837961	2.68456	1.20337	0.741782
chr1	101727601	101727629	295292[gene=241175][PH=11][PH0=0.34][P=2.12e-08]	+	2	9	149	831	0.677926	11	1	1.34228	1.08303	0.169229
chr1	101729768	101729771	295442[gene=241175][PH=32][PH0=0.34][P=1.00e-100]	+	3	29	149	831	0.458415	32	0.978718	2.01342	3.48977	-0.575239
chr1	101765045	101765050	295914[gene=241175][PH=26][PH0=0.34][P=1.00e-100]	+	2	24	149	831	0.408223	26	0.929007	1.34228	2.88809	-0.731146
chr1	101727869	101727870	295311[gene=241175][PH=10][PH0=0.34][P=6.20e-07]	+	3	7	149	831	0.184277	10	0.791312	2.01342	0.842359	0.709849
chr1	102153200	102153206	298938[gene=241175][PH=10][PH0=0.34][P=6.20e-07]	+	3	7	149	831	0.184277	10	0.791312	2.01342	0.842359	0.709849
chr1	101728272	101728294	295356[gene=241175][PH=11][PH0=0.34][P=2.12e-08]	+	2	9	149	831	0.677926	11	1	1.34228	1.08303	0.169229
chr1	102347609	102347633	300836[gene=241175][PH=10][PH0=0.34][P=6.20e-07]	+	3	7	149	831	0.184277	10	0.791312	2.01342	0.842359	0.709849
chr1	102377425	102377430	301121[gene=241175][PH=11][PH0=0.34][P=2.12e-08]	+	4	7	149	831	0.0712839	11	0.572195	2.68456	0.842359	0.99994
chr1	102193633	102193634	299452[gene=241175][PH=14][PH0=0.34][P=1.73e-12]	+	4	10	149	831	0.248266	14	0.837961	2.68456	1.20337	0.741782
chr1	101750060	101750073	295757[gene=241175][PH=12][PH0=0.34][P=6.55e-10]	+	4	8	149	831	0.0946929	12	0.642901	2.68456	0.962696	0.908657
chr1	106722920	106722935	304630[gene=23836][PH=15][PH0=0.48][P=5.65e-13]	+	0	15	84	765	0.385277	15	0.924335	0	1.96078	-1.56598
chr1	106750045	106750049	305562[gene=23836][PH=10][PH0=0.48][P=5.91e-06]	+	1	9	84	765	1	10	1	1.19048	1.17647	0.00925401
chr1	106751780	106751797	305626[gene=23836][PH=17][PH0=0.48][P=1.00e-100]	+	0	17	84	765	0.399237	17	0.924335	0	2.22222	-1.68806
chr1	106782524	106782525	306190[gene=23836][PH=19][PH0=0.48][P=1.00e-100]	+	1	18	84	765	1	19	1	1.19048	2.35294	-0.614183
chr1	106867276	106867296	306712[gene=23836][PH=24][PH0=0.48][P=1.00e-100]	+	2	22	84	765	1	24	1	2.38095	2.87582	-0.197071
chr1	106749672	106749675	305501[gene=23836][PH=40][PH0=0.48][P=1.00e-100]	+	2	38	84	765	0.417494	40	0.937295	2.38095	4.96732	-0.819654
chr1	106726001	106726007	304803[gene=23836][PH=15][PH0=0.48][P=5.65e-13]	+	0	15	84	765	0.385277	15	0.924335	0	1.96078	-1.56598
chr1	106761430	106761441	305846[gene=23836][PH=39][PH0=0.48][P=1.00e-100]	+	5	34	84	765	0.578491	39	1	5.95238	4.44444	0.352722
chr1	106725675	106725701	304772[gene=23836][PH=12][PH0=0.48][P=1.27e-08]	+	1	11	84	765	1	12	1	1.19048	1.43791	-0.154399
chr1	106726053	106726054	304823[gene=23836][PH=18][PH0=0.48][P=1.00e-100]	+	3	15	84	765	0.410167	18	0.930737	3.57143	1.96078	0.626666
chr1	106671124	106671129	303014[gene=23836][PH=16][PH0=0.48][P=1.00e-100]	+	4	12	84	765	0.0644235	16	0.548216	4.7619	1.56863	1.16555
chr1	106730410	106730427	305063[gene=23836][PH=18][PH0=0.48][P=1.00e-100]	+	0	18	84	765	0.243341	18	0.837761	0	2.35294	-1.74543
chr1	106707859	106707860	304147[gene=23836][PH=14][PH0=0.48][P=1.92e-11]	+	1	13	84	765	1	14	1	1.19048	1.69935	-0.301366
chr1	106692795	106692801	303728[gene=23836][PH=10][PH0=0.48][P=5.91e-06]	+	1	9	84	765	1	10	1	1.19048	1.17647	0.00925401
chr1	106746178	106746194	305378[gene=23836][PH=12][PH0=0.48][P=1.27e-08]	+	4	9	84	765	0.0318357	13	0.413033	4.7619	1.17647	1.40456
chr1	106671247	106671254	303040[gene=23836][PH=12][PH0=0.48][P=1.27e-08]	+	3	9	84	765	0.1068	12	0.666897	3.57143	1.17647	1.07065
chr1	106727925	106727938	304913[gene=23836][PH=13][PH0=0.48][P=5.16e-10]	+	1	12	84	765	1	13	1	1.19048	1.56863	-0.229753
chr1	106887047	106887054	306915[gene=23836][PH=11][PH0=0.48][P=2.88e-07]	+	0	11	84	765	0.613722	11	1	0	1.43791	-1.28564
chr1	106671535	106671550	303073[gene=23836][PH=10][PH0=0.48][P=5.91e-06]	+	1	9	84	765	1	10	1	1.19048	1.17647	0.00925401
chr1	106729653	106729671	305005[gene=23836][PH=15][PH0=0.48][P=5.65e-13]	+	1	14	84	765	1	15	1	1.19048	1.83007	-0.369591
chr1	106694807	106694826	303902[gene=23836][PH=12][PH0=0.48][P=1.27e-08]	+	0	12	84	765	0.620343	12	1	0	1.56863	-1.361
chr1	106725334	106725350	304739[gene=23836][PH=16][PH0=0.48][P=1.00e-100]	+	0	16	84	765	0.390802	16	0.924335	0	2.0915	-1.62831
chr1	106725112	106725131	304694[gene=23836][PH=15][PH0=0.48][P=5.65e-13]	+	0	15	84	765	0.385277	15	0.924335	0	1.96078	-1.56598
chr1	106710867	106710871	304276[gene=23836][PH=33][PH0=0.48][P=1.00e-100]	+	3	30	84	765	1	33	1	3.57143	3.92157	-0.106473
chr1	106671719	106671723	303110[gene=23836][PH=10][PH0=0.48][P=5.91e-06]	+	1	9	84	765	1	10	1	1.19048	1.17647	0.00925401
chr1	106752511	106752516	305684[gene=23836][PH=11][PH0=0.48][P=2.88e-07]	+	3	9	84	765	0.1068	12	0.666897	3.57143	1.17647	1.07065
chr1	106709152	106709167	304214[gene=23836][PH=36][PH0=0.48][P=1.00e-100]	+	6	30	84	765	0.157262	36	0.753846	7.14286	3.92157	0.726417
chr1	106692730	106692745	303710[gene=23836][PH=18][PH0=0.48][P=1.00e-100]	+	2	16	84	765	0.696263	18	1	2.38095	2.0915	0.129121
chr1	106720186	106720194	304547[gene=23836][PH=24][PH0=0.48][P=1.00e-100]	+	5	19	84	765	0.0791585	24	0.598171	5.95238	2.48366	0.996903
chr1	106693351	106693355	303780[gene=23836][PH=64][PH0=0.48][P=1.00e-100]	+	5	59	84	765	0.668598	64	1	5.95238	7.71242	-0.325566
chr1	106675118	106675136	303269[gene=23836][PH=21][PH0=0.48][P=1.00e-100]	+	1	20	84	765	0.712584	21	1	1.19048	2.61438	-0.722503
chr1	106689545	106689556	303575[gene=23836][PH=34][PH0=0.48][P=1.00e-100]	+	2	32	84	765	0.567292	34	1	2.38095	4.18301	-0.61636
chr1	106694305	106694306	303865[gene=23836][PH=20][PH0=0.48][P=1.00e-100]	+	4	16	84	765	0.12679	20	0.71378	4.7619	2.0915	0.898237
chr1	106717199	106717223	304418[gene=23836][PH=10][PH0=0.48][P=5.91e-06]	+	0	10	84	765	0.610285	10	1	0	1.30719	-1.20614
chr1	106673647	106673663	303171[gene=23836][PH=10][PH0=0.48][P=5.91e-06]	+	1	9	84	765	1	10	1	1.19048	1.17647	0.00925401
chr1	106732969	106732972	305137[gene=23836][PH=14][PH0=0.48][P=1.92e-11]	+	2	12	84	765	0.640604	14	1	2.38095	1.56863	0.396432
chr1	106734283	106734284	305215[gene=23836][PH=33][PH0=0.48][P=1.00e-100]	+	1	32	84	765	0.241084	33	0.837761	1.19048	4.18301	-1.24254
chr1	107573631	107573640	307762[gene=227446][PH=74][PH0=0.69][P=2.42e-13]	+	9	65	28	266	0.366553	28	0.924335	32.1429	24.4361	0.381821
chr1	107620450	107620451	308634[gene=227446][PH=47][PH0=0.69][P=2.42e-13]	+	6	41	28	266	0.417252	28	0.937291	21.4286	15.4135	0.450452
chr1	107565356	107565358	307601[gene=227446][PH=14][PH0=0.69][P=9.84e-10]	+	5	9	28	266	0.00598572	14	0.184275	17.8571	3.38346	2.10497
chr1	107598413	107598427	308273[gene=227446][PH=10][PH0=0.69][P=7.16e-05]	+	1	9	28	266	1	10	1	3.57143	3.38346	0.0605754
chr1	107583517	107583518	307999[gene=227446][PH=10][PH0=0.69][P=7.16e-05]	+	2	8	28	266	0.244518	10	0.837761	7.14286	3.00752	1.02283
chr1	107599124	107599146	308318[gene=227446][PH=14][PH0=0.69][P=9.84e-10]	+	0	14	28	266	0.376047	14	0.924335	0	5.26316	-2.64689
chr1	107632362	107632383	308876[gene=227446][PH=12][PH0=0.69][P=3.17e-07]	+	0	12	28	266	0.613048	12	1	0	4.51128	-2.46239
chr1	107582343	107582348	307936[gene=227446][PH=32][PH0=0.69][P=2.42e-13]	+	0	32	28	266	0.0544728	28	0.517929	0	12.0301	-3.70377
chr1	107618646	107618653	308554[gene=227446][PH=11][PH0=0.69][P=4.99e-06]	+	0	11	28	266	0.607883	11	1	0	4.13534	-2.36046
chr1	107612907	107612920	308468[gene=227446][PH=14][PH0=0.69][P=9.84e-10]	+	1	13	28	266	1	14	1	3.57143	4.88722	-0.364941
chr1	107632023	107632029	308844[gene=227446][PH=11][PH0=0.69][P=4.99e-06]	+	0	11	28	266	0.607883	11	1	0	4.13534	-2.36046
chr1	108078548	108078551	311534[gene=chr1_f_c2271][PH=11][PH0=0.82][P=6.45e-05]	+	3	8	58	892	0.0251021	11	0.378725	5.17241	0.896861	1.70222
chr1	108094975	108094977	312809[gene=chr1_f_c2271][PH=12][PH0=0.82][P=4.85e-06]	+	0	12	58	892	1	12	1	0	1.34529	-1.22977
chr1	108084136	108084147	312343[gene=chr1_f_c2271][PH=16][PH0=0.82][P=6.89e-11]	+	3	13	58	892	0.0685607	16	0.560351	5.17241	1.4574	1.3287
chr1	108090411	108090430	312608[gene=chr1_f_c2271][PH=23][PH0=0.82][P=1.00e-100]	+	1	22	58	892	1	23	1	1.72414	2.46637	-0.347625
chr1	108236698	108236704	315674[gene=chr1_f_c2271][PH=11][PH0=0.82][P=6.45e-05]	+	2	9	58	892	0.141419	11	0.744507	3.44828	1.00897	1.14679
chr1	108081910	108081919	311932[gene=chr1_f_c2271][PH=29][PH0=0.82][P=1.00e-100]	+	0	29	58	892	0.251101	29	0.838389	0	3.25112	-2.08784
chr1	108113651	108113654	313464[gene=chr1_f_c2271][PH=21][PH0=0.82][P=1.00e-100]	+	2	19	58	892	0.370842	21	0.924335	3.44828	2.13004	0.507063
chr1	108258863	108258865	316566[gene=chr1_f_c2271][PH=27][PH0=0.82][P=1.00e-100]	+	1	26	58	892	1	27	1	1.72414	2.9148	-0.523138
chr1	108239225	108239226	315844[gene=chr1_f_c2271][PH=16][PH0=0.82][P=6.89e-11]	+	0	16	58	892	0.616998	16	1	0	1.79372	-1.48219
chr1	108093393	108093395	312736[gene=chr1_f_c2271][PH=14][PH0=0.82][P=2.12e-08]	+	1	13	58	892	0.588618	14	1	1.72414	1.4574	0.148668
chr1	108082305	108082311	311992[gene=chr1_f_c2271][PH=19][PH0=0.82][P=1.00e-100]	+	0	19	58	892	0.623555	19	1	0	2.13004	-1.64618
chr1	108081243	108081253	311838[gene=chr1_f_c2271][PH=11][PH0=0.82][P=6.45e-05]	+	0	11	58	892	1	11	1	0	1.23318	-1.1591
chr1	108078839	108078840	311639[gene=chr1_f_c2271][PH=13][PH0=0.82][P=3.34e-07]	+	1	12	58	892	0.561473	13	1	1.72414	1.34529	0.216033
chr1	108082898	108082901	312073[gene=chr1_f_c2271][PH=11][PH0=0.82][P=6.45e-05]	+	0	11	58	892	1	11	1	0	1.23318	-1.1591
chr1	108119111	108119123	313719[gene=chr1_f_c2271][PH=16][PH0=0.82][P=6.89e-11]	+	0	16	58	892	0.616998	16	1	0	1.79372	-1.48219
chr1	108125103	108125111	313914[gene=chr1_f_c2271][PH=11][PH0=0.82][P=6.45e-05]	+	1	10	58	892	0.501797	11	1	1.72414	1.12108	0.361003
chr1	108259056	108259058	316633[gene=chr1_f_c2271][PH=38][PH0=0.82][P=1.00e-100]	+	3	35	58	892	0.500191	38	1	5.17241	3.92377	0.326072
chr1	108082628	108082632	312024[gene=chr1_f_c2271][PH=10][PH0=0.82][P=7.78e-04]	+	0	10	58	892	1	10	1	0	1.12108	-1.0848
chr1	108079455	108079458	311717[gene=chr1_f_c2271][PH=11][PH0=0.82][P=6.45e-05]	+	0	11	58	892	1	11	1	0	1.23318	-1.1591
chr1	108083442	108083446	312232[gene=chr1_f_c2271][PH=18][PH0=0.82][P=5.56e-13]	+	1	17	58	892	1	18	1	1.72414	1.90583	-0.0931503
chr1	108258593	108258596	316505[gene=chr1_f_c2271][PH=34][PH0=0.82][P=1.00e-100]	+	1	33	58	892	0.716545	34	1	1.72414	3.69955	-0.786723
chr1	108081790	108081792	311899[gene=chr1_f_c2271][PH=18][PH0=0.82][P=5.56e-13]	+	0	18	58	892	0.620136	18	1	0	2.01794	-1.59356
chr1	108259186	108259195	316687[gene=chr1_f_c2271][PH=37][PH0=0.82][P=1.00e-100]	+	2	35	58	892	1	37	1	3.44828	3.92377	-0.146516
chr1	108138115	108138128	314399[gene=chr1_f_c2271][PH=25][PH0=0.82][P=1.00e-100]	+	0	25	58	892	0.394726	25	0.924335	0	2.80269	-1.92702
chr1	108083345	108083348	312197[gene=chr1_f_c2271][PH=20][PH0=0.82][P=1.00e-100]	+	2	18	58	892	0.348043	20	0.924335	3.44828	2.01794	0.559683
chr1	108102938	108102954	313080[gene=chr1_f_c2271][PH=12][PH0=0.82][P=4.85e-06]	+	0	12	58	892	1	12	1	0	1.34529	-1.22977
chr1	108255522	108255526	316231[gene=chr1_f_c2271][PH=46][PH0=0.82][P=1.00e-100]	+	3	43	58	892	0.755858	46	1	5.17241	4.82063	0.08466
chr1	108082740	108082744	312045[gene=chr1_f_c2271][PH=16][PH0=0.82][P=6.89e-11]	+	0	16	58	892	0.616998	16	1	0	1.79372	-1.48219
chr1	108119206	108119210	313744[gene=chr1_f_c2271][PH=17][PH0=0.82][P=3.33e-12]	+	0	17	58	892	0.617895	17	1	0	1.90583	-1.53895
chr1	108255857	108255864	316292[gene=chr1_f_c2271][PH=10][PH0=0.82][P=7.78e-04]	+	0	10	58	892	1	10	1	0	1.12108	-1.0848
chr1	108258333	108258334	316439[gene=chr1_f_c2271][PH=21][PH0=0.82][P=1.00e-100]	+	0	21	58	892	0.633343	21	1	0	2.35426	-1.74599
chr1	108111672	108111678	313373[gene=chr1_f_c2271][PH=13][PH0=0.82][P=3.34e-07]	+	0	13	58	892	1	13	1	0	1.4574	-1.29713
chr1	108083198	108083199	312147[gene=chr1_f_c2271][PH=28][PH0=0.82][P=1.00e-100]	+	1	27	58	892	1	28	1	1.72414	3.02691	-0.563872
chr1	108242638	108242639	315956[gene=chr1_f_c2271][PH=10][PH0=0.82][P=7.78e-04]	+	2	8	58	892	0.12027	10	0.697408	3.44828	0.896861	1.22963
chr1	108078714	108078716	311592[gene=chr1_f_c2271][PH=99][PH0=0.82][P=1.00e-100]	+	8	91	58	892	0.374661	58	0.924335	13.7931	10.2018	0.401195
chr1	108237581	108237587	315732[gene=chr1_f_c2271][PH=17][PH0=0.82][P=3.33e-12]	+	1	16	58	892	1	17	1	1.72414	1.79372	-0.0363887
chr1	108129708	108129709	314045[gene=chr1_f_c2271][PH=11][PH0=0.82][P=6.45e-05]	+	2	9	58	892	0.141419	11	0.744507	3.44828	1.00897	1.14679
chr1	108207765	108207769	315316[gene=chr1_f_c2271][PH=12][PH0=0.82][P=4.85e-06]	+	0	12	58	892	1	12	1	0	1.34529	-1.22977
chr1	108083536	108083548	312253[gene=chr1_f_c2271][PH=15][PH0=0.82][P=1.25e-09]	+	3	13	58	892	0.0685607	16	0.560351	5.17241	1.4574	1.3287
chr1	108184499	108184500	315125[gene=chr1_f_c2271][PH=11][PH0=0.82][P=6.45e-05]	+	0	11	58	892	1	11	1	0	1.23318	-1.1591
chr1	108117460	108117466	313637[gene=chr1_f_c2271][PH=23][PH0=0.82][P=1.00e-100]	+	2	21	58	892	0.646215	23	1	3.44828	2.35426	0.407252
chr1	108163409	108163423	314832[gene=chr1_f_c2271][PH=15][PH0=0.82][P=1.25e-09]	+	2	13	58	892	0.231735	15	0.837761	3.44828	1.4574	0.856114
chr1	108083946	108083972	312311[gene=chr1_f_c2271][PH=15][PH0=0.82][P=1.25e-09]	+	0	15	58	892	1	15	1	0	1.68161	-1.4231
chr1	108132120	108132122	314164[gene=chr1_f_c2271][PH=15][PH0=0.82][P=1.25e-09]	+	3	12	58	892	0.0581651	15	0.529865	5.17241	1.34529	1.39607
chr1	111922296	111922305	319552[gene=241201][PH=30][PH0=0.85][P=1.00e-100]	+	3	27	32	359	0.72539	30	1	9.375	7.52089	0.284035
chr1	111894625	111894627	318497[gene=241201][PH=20][PH0=0.85][P=1.00e-100]	+	1	19	32	359	1	20	1	3.125	5.29248	-0.609234
chr1	111906332	111906333	319119[gene=241201][PH=11][PH0=0.85][P=6.67e-05]	+	3	8	32	359	0.0523615	11	0.509275	9.375	2.22841	1.68421
chr1	111926317	111926339	319667[gene=241201][PH=11][PH0=0.85][P=6.67e-05]	+	1	10	32	359	1	11	1	3.125	2.78552	0.123904
chr1	111971002	111971021	320189[gene=241201][PH=10][PH0=0.85][P=7.76e-04]	+	1	9	32	359	0.578648	10	1	3.125	2.50696	0.234172
chr1	111978182	111978214	320280[gene=241201][PH=11][PH0=0.85][P=6.67e-05]	+	0	11	32	359	0.61072	11	1	0	3.06407	-2.02292
chr1	111909503	111909505	319260[gene=241201][PH=23][PH0=0.85][P=1.00e-100]	+	3	20	32	359	0.420294	23	0.939286	9.375	5.57103	0.65892
chr1	111969225	111969243	320146[gene=241201][PH=10][PH0=0.85][P=7.76e-04]	+	1	9	32	359	0.578648	10	1	3.125	2.50696	0.234172
chr1	111952328	111952340	319887[gene=241201][PH=15][PH0=0.85][P=1.49e-09]	+	1	14	32	359	1	15	1	3.125	3.89972	-0.248306
chr1	111895191	111895192	318591[gene=241201][PH=31][PH0=0.85][P=1.00e-100]	+	1	30	32	359	0.495031	31	1	3.125	8.35655	-1.18158
chr1	111902773	111902798	318848[gene=241201][PH=14][PH0=0.85][P=2.44e-08]	+	0	14	32	359	0.616454	14	1	0	3.89972	-2.2927
chr1	112026891	112026901	321008[gene=241201][PH=10][PH0=0.85][P=7.76e-04]	+	0	10	32	359	1	10	1	0	2.78552	-1.92049
chr1	111898114	111898117	318695[gene=241201][PH=10][PH0=0.85][P=7.76e-04]	+	0	10	32	359	1	10	1	0	2.78552	-1.92049
chr1	111957834	111957853	319975[gene=241201][PH=10][PH0=0.85][P=7.76e-04]	+	1	9	32	359	0.578648	10	1	3.125	2.50696	0.234172
chr1	111906269	111906270	319091[gene=241201][PH=43][PH0=0.85][P=1.00e-100]	+	7	36	32	359	0.0681786	32	0.55991	21.875	10.0279	1.05262
chr1	111889044	111889063	318051[gene=241201][PH=10][PH0=0.85][P=7.76e-04]	+	2	8	32	359	0.193412	10	0.810159	6.25	2.22841	1.16716
chr1	111909596	111909604	319283[gene=241201][PH=15][PH0=0.85][P=1.49e-09]	+	1	14	32	359	1	15	1	3.125	3.89972	-0.248306
chr1	111894562	111894567	318476[gene=241201][PH=11][PH0=0.85][P=6.67e-05]	+	1	11	32	359	1	12	1	3.125	3.06407	0.02147
chr1	111905171	111905173	318996[gene=241201][PH=12][PH0=0.85][P=5.20e-06]	+	0	12	32	359	0.609975	12	1	0	3.34262	-2.11857
chr1	111903552	111903557	318893[gene=241201][PH=15][PH0=0.85][P=1.49e-09]	+	0	15	32	359	0.622849	15	1	0	4.17827	-2.37247
chr1	111985364	111985383	320427[gene=241201][PH=21][PH0=0.85][P=1.00e-100]	+	1	20	32	359	1	21	1	3.125	5.57103	-0.671726
chr1	111968311	111968320	320121[gene=241201][PH=11][PH0=0.85][P=6.67e-05]	+	2	9	32	359	0.224757	11	0.837761	6.25	2.50696	1.04776
chr1	111981799	111981830	320311[gene=241201][PH=11][PH0=0.85][P=6.67e-05]	+	1	10	32	359	1	11	1	3.125	2.78552	0.123904
chr1	117732863	117732880	327463[gene=chr1_f_c2341][PH=10][PH0=0.12][P=1.39e-09]	+	0	10	301	2791	0.612091	10	1	0	0.358295	-0.441796
chr1	117707753	117707760	326731[gene=chr1_f_c2341][PH=35][PH0=0.12][P=1.00e-100]	+	3	32	301	2791	1	35	1	0.996678	1.14654	-0.104413
chr1	117721918	117721932	327254[gene=chr1_f_c2341][PH=19][PH0=0.12][P=1.00e-100]	+	1	18	301	2791	1	19	1	0.332226	0.64493	-0.304188
chr1	117819764	117819773	328796[gene=chr1_f_c2341][PH=50][PH0=0.12][P=1.00e-100]	+	5	45	301	2791	0.812975	50	1	1.66113	1.61233	0.0267042
chr1	117838571	117838587	329074[gene=chr1_f_c2341][PH=11][PH0=0.12][P=1.00e-100]	+	3	8	301	2791	0.0836506	11	0.611738	0.996678	0.286636	0.633998
chr1	117852694	117852695	329562[gene=chr1_f_c2341][PH=26][PH0=0.12][P=1.00e-100]	+	6	20	301	2791	0.0349209	26	0.433011	1.99336	0.716589	0.802219
chr1	117716394	117716421	327126[gene=chr1_f_c2341][PH=14][PH0=0.12][P=1.00e-100]	+	0	14	301	2791	0.386598	14	0.924335	0	0.501612	-0.586512
chr1	117841381	117841392	329253[gene=chr1_f_c2341][PH=28][PH0=0.12][P=1.00e-100]	+	9	19	301	2791	0.000905235	28	0.0584014	2.99003	0.68076	1.24729
chr1	118233523	118233555	334012[gene=chr1_f_c2341][PH=11][PH0=0.12][P=1.00e-100]	+	0	11	301	2791	0.614835	11	1	0	0.394124	-0.479359
chr1	117749729	117749745	327935[gene=chr1_f_c2341][PH=12][PH0=0.12][P=1.00e-100]	+	2	10	301	2791	0.328828	12	0.924335	0.664452	0.358295	0.293251
chr1	118216669	118216678	333707[gene=chr1_f_c2341][PH=16][PH0=0.12][P=1.00e-100]	+	1	15	301	2791	1	16	1	0.332226	0.537442	-0.206693
chr1	117769469	117769482	328315[gene=chr1_f_c2341][PH=13][PH0=0.12][P=1.00e-100]	+	1	12	301	2791	1	13	1	0.332226	0.429953	-0.102129
chr1	117852774	117852786	329591[gene=chr1_f_c2341][PH=17][PH0=0.12][P=1.00e-100]	+	3	14	301	2791	0.22557	17	0.837761	0.996678	0.501612	0.411089
chr1	117712435	117712451	327001[gene=chr1_f_c2341][PH=11][PH0=0.12][P=1.00e-100]	+	1	10	301	2791	1	11	1	0.332226	0.358295	-0.0279576
chr1	117890227	117890251	330204[gene=chr1_f_c2341][PH=11][PH0=0.12][P=1.00e-100]	+	0	11	301	2791	0.614835	11	1	0	0.394124	-0.479359
chr1	117601704	117601716	324025[gene=chr1_f_c2341][PH=23][PH0=0.12][P=1.00e-100]	+	4	19	301	2791	0.27354	23	0.868062	1.3289	0.68076	0.470538
chr1	118240108	118240114	334113[gene=chr1_f_c2341][PH=19][PH0=0.12][P=1.00e-100]	+	1	18	301	2791	1	19	1	0.332226	0.64493	-0.304188
chr1	118219738	118219741	333800[gene=chr1_f_c2341][PH=13][PH0=0.12][P=1.00e-100]	+	0	14	301	2791	0.386598	14	0.924335	0	0.501612	-0.586512
chr1	117603843	117603844	324095[gene=chr1_f_c2341][PH=10][PH0=0.12][P=1.39e-09]	+	1	9	301	2791	1	10	1	0.332226	0.322465	0.0106091
chr1	117608825	117608850	324307[gene=chr1_f_c2341][PH=10][PH0=0.12][P=1.39e-09]	+	1	9	301	2791	1	10	1	0.332226	0.322465	0.0106091
chr1	117839431	117839434	329162[gene=chr1_f_c2341][PH=33][PH0=0.12][P=1.00e-100]	+	4	29	301	2791	0.556479	33	1	1.3289	1.03905	0.191751
chr1	117742955	117742969	327626[gene=chr1_f_c2341][PH=11][PH0=0.12][P=1.00e-100]	+	0	11	301	2791	0.614835	11	1	0	0.394124	-0.479359
chr1	118216495	118216509	333676[gene=chr1_f_c2341][PH=13][PH0=0.12][P=1.00e-100]	+	1	12	301	2791	1	13	1	0.332226	0.429953	-0.102129
chr1	117851905	117851908	329503[gene=chr1_f_c2341][PH=16][PH0=0.12][P=1.00e-100]	+	0	16	301	2791	0.392563	16	0.924335	0	0.573271	-0.653767
chr1	117754752	117754767	328029[gene=chr1_f_c2341][PH=10][PH0=0.12][P=1.39e-09]	+	2	8	301	2791	0.253565	10	0.839648	0.664452	0.286636	0.371444
chr1	117754921	117754926	328070[gene=chr1_f_c2341][PH=70][PH0=0.12][P=1.00e-100]	+	7	63	301	2791	0.839745	70	1	2.32558	2.25726	0.0299497
chr1	117774541	117774552	328389[gene=chr1_f_c2341][PH=10][PH0=0.12][P=1.39e-09]	+	1	9	301	2791	1	10	1	0.332226	0.322465	0.0106091
chr1	117744507	117744519	327825[gene=chr1_f_c2341][PH=31][PH0=0.12][P=1.00e-100]	+	4	27	301	2791	0.536753	31	1	1.3289	0.967395	0.243364
chr1	117965433	117965437	330998[gene=chr1_f_c2341][PH=22][PH0=0.12][P=1.00e-100]	+	6	16	301	2791	0.0157458	22	0.301721	1.99336	0.573271	0.927996
chr1	117680114	117680131	326111[gene=chr1_f_c2341][PH=18][PH0=0.12][P=1.00e-100]	+	2	16	301	2791	0.692552	18	1	0.664452	0.573271	0.0812797
chr1	118203227	118203240	333177[gene=chr1_f_c2341][PH=10][PH0=0.12][P=1.39e-09]	+	1	9	301	2791	1	10	1	0.332226	0.322465	0.0106091
chr1	118210493	118210498	333475[gene=chr1_f_c2341][PH=19][PH0=0.12][P=1.00e-100]	+	1	18	301	2791	1	19	1	0.332226	0.64493	-0.304188
chr1	117622623	117622624	324709[gene=chr1_f_c2341][PH=24][PH0=0.12][P=1.00e-100]	+	0	24	301	2791	0.161651	24	0.754946	0	0.859907	-0.89523
chr1	118392318	118392338	336052[gene=chr1_f_c2341][PH=15][PH0=0.12][P=1.00e-100]	+	2	13	301	2791	0.651429	15	1	0.664452	0.465783	0.183376
chr1	117608339	117608351	324213[gene=chr1_f_c2341][PH=24][PH0=0.12][P=1.00e-100]	+	1	23	301	2791	0.724328	24	1	0.332226	0.824077	-0.453328
chr1	117968294	117968304	331093[gene=chr1_f_c2341][PH=11][PH0=0.12][P=1.00e-100]	+	3	8	301	2791	0.0836506	11	0.611738	0.996678	0.286636	0.633998
chr1	117608707	117608713	324282[gene=chr1_f_c2341][PH=33][PH0=0.12][P=1.00e-100]	+	1	32	301	2791	0.366951	33	0.924335	0.332226	1.14654	-0.688176
chr1	117598964	117598969	323853[gene=chr1_f_c2341][PH=10][PH0=0.12][P=1.39e-09]	+	1	9	301	2791	1	10	1	0.332226	0.322465	0.0106091
chr1	117849243	117849249	329445[gene=chr1_f_c2341][PH=15][PH0=0.12][P=1.00e-100]	+	2	13	301	2791	0.651429	15	1	0.664452	0.465783	0.183376
chr1	117890118	117890132	330182[gene=chr1_f_c2341][PH=13][PH0=0.12][P=1.00e-100]	+	0	13	301	2791	0.629148	13	1	0	0.465783	-0.551671
chr1	117966457	117966463	331047[gene=chr1_f_c2341][PH=10][PH0=0.12][P=1.39e-09]	+	3	7	301	2791	0.0653953	10	0.551757	0.996678	0.250806	0.674743
chr1	117965257	117965259	330955[gene=chr1_f_c2341][PH=39][PH0=0.12][P=1.00e-100]	+	7	32	301	2791	0.0965997	39	0.647009	2.32558	1.14654	0.631592
chr1	117668038	117668056	325841[gene=chr1_f_c2341][PH=26][PH0=0.12][P=1.00e-100]	+	0	27	301	2791	0.103548	27	0.659866	0	0.967395	-0.976287
chr1	117641737	117641740	325167[gene=chr1_f_c2341][PH=13][PH0=0.12][P=1.00e-100]	+	0	13	301	2791	0.629148	13	1	0	0.465783	-0.551671
chr1	118249569	118249576	334273[gene=chr1_f_c2341][PH=58][PH0=0.12][P=1.00e-100]	+	6	52	301	2791	0.822734	58	1	1.99336	1.86313	0.0641697
chr1	117597446	117597453	323782[gene=chr1_f_c2341][PH=25][PH0=0.12][P=1.00e-100]	+	2	23	301	2791	1	25	1	0.664452	0.824077	-0.13212
chr1	117585317	117585323	323231[gene=chr1_f_c2341][PH=34][PH0=0.12][P=1.00e-100]	+	3	32	301	2791	1	35	1	0.996678	1.14654	-0.104413
chr1	117585852	117585858	323331[gene=chr1_f_c2341][PH=103][PH0=0.12][P=1.00e-100]	+	7	96	301	2791	0.397189	103	0.924335	2.32558	3.43963	-0.416832
chr1	117664501	117664532	325728[gene=chr1_f_c2341][PH=13][PH0=0.12][P=1.00e-100]	+	0	13	301	2791	0.629148	13	1	0	0.465783	-0.551671
chr1	117643076	117643097	325209[gene=chr1_f_c2341][PH=16][PH0=0.12][P=1.00e-100]	+	0	16	301	2791	0.392563	16	0.924335	0	0.573271	-0.653767
chr1	117714721	117714722	327046[gene=chr1_f_c2341][PH=29][PH0=0.12][P=1.00e-100]	+	4	25	301	2791	0.520957	29	1	1.3289	0.895736	0.296893
chr1	117743948	117743961	327780[gene=chr1_f_c2341][PH=12][PH0=0.12][P=1.00e-100]	+	1	11	301	2791	1	12	1	0.332226	0.394124	-0.0655201
chr1	117743834	117743837	327749[gene=chr1_f_c2341][PH=35][PH0=0.12][P=1.00e-100]	+	5	30	301	2791	0.381415	35	0.924335	1.66113	1.07488	0.359008
chr1	117591660	117591676	323537[gene=chr1_f_c2341][PH=12][PH0=0.12][P=1.00e-100]	+	0	12	301	2791	0.620733	12	1	0	0.429953	-0.515968
chr1	117683635	117683640	326306[gene=chr1_f_c2341][PH=21][PH0=0.12][P=1.00e-100]	+	3	18	301	2791	0.4512	21	0.971319	0.996678	0.64493	0.279575
chr1	118327980	118327982	335318[gene=chr1_f_c2341][PH=21][PH0=0.12][P=1.00e-100]	+	1	20	301	2791	0.714761	21	1	0.332226	0.716589	-0.365706
chr1	118216930	118216932	333731[gene=chr1_f_c2341][PH=10][PH0=0.12][P=1.39e-09]	+	3	7	301	2791	0.0653953	10	0.551757	0.996678	0.250806	0.674743
chr1	117599173	117599182	323891[gene=chr1_f_c2341][PH=21][PH0=0.12][P=1.00e-100]	+	0	21	301	2791	0.256412	21	0.842368	0	0.752418	-0.809347
chr1	117752923	117752925	327971[gene=chr1_f_c2341][PH=15][PH0=0.12][P=1.00e-100]	+	2	13	301	2791	0.651429	15	1	0.664452	0.465783	0.183376
chr1	117590233	117590237	323464[gene=chr1_f_c2341][PH=14][PH0=0.12][P=1.00e-100]	+	0	14	301	2791	0.386598	14	0.924335	0	0.501612	-0.586512
chr1	117657763	117657782	325588[gene=chr1_f_c2341][PH=12][PH0=0.12][P=1.00e-100]	+	1	11	301	2791	1	12	1	0.332226	0.394124	-0.0655201
chr1	117663629	117663646	325683[gene=chr1_f_c2341][PH=10][PH0=0.12][P=1.39e-09]	+	2	8	301	2791	0.253565	10	0.839648	0.664452	0.286636	0.371444
chr1	117643687	117643701	325242[gene=chr1_f_c2341][PH=14][PH0=0.12][P=1.00e-100]	+	1	13	301	2791	1	14	1	0.332226	0.465783	-0.137833
chr1	117743555	117743565	327691[gene=chr1_f_c2341][PH=71][PH0=0.12][P=1.00e-100]	+	9	62	301	2791	0.414317	71	0.934825	2.99003	2.22143	0.308701
chr1	118432721	118432724	336637[gene=chr1_f_c2341][PH=11][PH0=0.12][P=1.00e-100]	+	0	11	301	2791	0.614835	11	1	0	0.394124	-0.479359
chr1	118422582	118422596	336419[gene=chr1_f_c2341][PH=10][PH0=0.12][P=1.39e-09]	+	0	10	301	2791	0.612091	10	1	0	0.358295	-0.441796
chr1	118348271	118348273	335589[gene=chr1_f_c2341][PH=11][PH0=0.12][P=1.00e-100]	+	0	11	301	2791	0.614835	11	1	0	0.394124	-0.479359
chr1	117655284	117655300	325503[gene=chr1_f_c2341][PH=14][PH0=0.12][P=1.00e-100]	+	1	13	301	2791	1	14	1	0.332226	0.465783	-0.137833
chr1	117676353	117676360	325960[gene=chr1_f_c2341][PH=13][PH0=0.12][P=1.00e-100]	+	2	11	301	2791	0.36577	13	0.924335	0.664452	0.394124	0.255688
chr1	118285549	118285561	334777[gene=chr1_f_c2341][PH=15][PH0=0.12][P=1.00e-100]	+	4	11	301	2791	0.0506855	15	0.502855	1.3289	0.394124	0.740292
chr1	117615114	117615119	324497[gene=chr1_f_c2341][PH=10][PH0=0.12][P=1.39e-09]	+	2	8	301	2791	0.253565	10	0.839648	0.664452	0.286636	0.371444
chr1	118372762	118372772	335912[gene=chr1_f_c2341][PH=41][PH0=0.12][P=1.00e-100]	+	7	34	301	2791	0.112097	41	0.67963	2.32558	1.2182	0.584216
chr1	118208245	118208255	333387[gene=chr1_f_c2341][PH=34][PH0=0.12][P=1.00e-100]	+	4	30	301	2791	0.567494	34	1	1.3289	1.07488	0.166621
chr1	117594090	117594093	323671[gene=chr1_f_c2341][PH=15][PH0=0.12][P=1.00e-100]	+	2	13	301	2791	0.651429	15	1	0.664452	0.465783	0.183376
chr1	117695065	117695067	326512[gene=chr1_f_c2341][PH=124][PH0=0.12][P=1.00e-100]	+	6	118	301	2791	0.0629305	124	0.544936	1.99336	4.22788	-0.804461
chr1	118204760	118204765	333268[gene=chr1_f_c2341][PH=42][PH0=0.12][P=1.00e-100]	+	3	39	301	2791	0.793494	42	1	0.996678	1.39735	-0.263838
chr1	118422647	118422659	336432[gene=chr1_f_c2341][PH=16][PH0=0.12][P=1.00e-100]	+	2	15	301	2791	0.678241	17	1	0.664452	0.537442	0.114515
chr1	117708873	117708876	326845[gene=chr1_f_c2341][PH=44][PH0=0.12][P=1.00e-100]	+	5	39	301	2791	0.612184	44	1	1.66113	1.39735	0.150599
chr1	117616453	117616455	324572[gene=chr1_f_c2341][PH=17][PH0=0.12][P=1.00e-100]	+	0	18	301	2791	0.247739	18	0.837761	0	0.64493	-0.718026
chr1	117963128	117963134	330894[gene=chr1_f_c2341][PH=11][PH0=0.12][P=1.00e-100]	+	1	10	301	2791	1	11	1	0.332226	0.358295	-0.0279576
chr1	117898596	117898599	330297[gene=chr1_f_c2341][PH=12][PH0=0.12][P=1.00e-100]	+	3	9	301	2791	0.103805	12	0.660159	0.996678	0.322465	0.594372
chr1	117680858	117680859	326159[gene=chr1_f_c2341][PH=10][PH0=0.12][P=1.39e-09]	+	0	10	301	2791	0.612091	10	1	0	0.358295	-0.441796
chr1	117645207	117645214	325335[gene=chr1_f_c2341][PH=21][PH0=0.12][P=1.00e-100]	+	1	20	301	2791	0.714761	21	1	0.332226	0.716589	-0.365706
chr1	117839281	117839282	329116[gene=chr1_f_c2341][PH=24][PH0=0.12][P=1.00e-100]	+	1	23	301	2791	0.724328	24	1	0.332226	0.824077	-0.453328
chr1	118275354	118275357	334557[gene=chr1_f_c2341][PH=19][PH0=0.12][P=1.00e-100]	+	0	19	301	2791	0.248058	19	0.837761	0	0.68076	-0.749113
chr1	117734789	117734791	327530[gene=chr1_f_c2341][PH=18][PH0=0.12][P=1.00e-100]	+	2	16	301	2791	0.692552	18	1	0.664452	0.573271	0.0812797
chr1	118068704	118068727	331832[gene=chr1_f_c2341][PH=18][PH0=0.12][P=1.00e-100]	+	2	16	301	2791	0.692552	18	1	0.664452	0.573271	0.0812797
chr1	118078285	118078292	331934[gene=chr1_f_c2341][PH=15][PH0=0.12][P=1.00e-100]	+	0	15	301	2791	0.38793	15	0.924335	0	0.537442	-0.620532
chr1	118015694	118015706	331394[gene=chr1_f_c2341][PH=15][PH0=0.12][P=1.00e-100]	+	1	14	301	2791	1	15	1	0.332226	0.501612	-0.172674
chr1	117641503	117641510	325132[gene=chr1_f_c2341][PH=13][PH0=0.12][P=1.00e-100]	+	3	10	301	2791	0.125649	13	0.711382	0.996678	0.358295	0.555805
chr1	117734895	117734903	327553[gene=chr1_f_c2341][PH=39][PH0=0.12][P=1.00e-100]	+	5	35	301	2791	0.586251	40	1	1.66113	1.25403	0.239532
chr1	118184861	118184875	332938[gene=chr1_f_c2341][PH=13][PH0=0.12][P=1.00e-100]	+	1	12	301	2791	1	13	1	0.332226	0.429953	-0.102129
chr1	117626741	117626750	324829[gene=chr1_f_c2341][PH=13][PH0=0.12][P=1.00e-100]	+	5	8	301	2791	0.00563908	13	0.178251	1.66113	0.286636	1.04844
chr1	118281545	118281567	334663[gene=chr1_f_c2341][PH=10][PH0=0.12][P=1.39e-09]	+	1	9	301	2791	1	10	1	0.332226	0.322465	0.0106091
chr1	118215841	118215853	333625[gene=chr1_f_c2341][PH=16][PH0=0.12][P=1.00e-100]	+	4	12	301	2791	0.0625835	16	0.543184	1.3289	0.429953	0.703683
chr1	117819839	117819859	328823[gene=chr1_f_c2341][PH=10][PH0=0.12][P=1.39e-09]	+	2	8	301	2791	0.253565	10	0.839648	0.664452	0.286636	0.371444
chr1	118134124	118134132	332420[gene=chr1_f_c2341][PH=12][PH0=0.12][P=1.00e-100]	+	3	9	301	2791	0.103805	12	0.660159	0.996678	0.322465	0.594372
chr1	117743430	117743437	327649[gene=chr1_f_c2341][PH=11][PH0=0.12][P=1.00e-100]	+	1	10	301	2791	1	11	1	0.332226	0.358295	-0.0279576
chr1	117615206	117615220	324521[gene=chr1_f_c2341][PH=41][PH0=0.12][P=1.00e-100]	+	1	40	301	2791	0.177509	41	0.777936	0.332226	1.43318	-0.869003
chr1	117855406	117855408	329699[gene=chr1_f_c2341][PH=26][PH0=0.12][P=1.00e-100]	+	1	25	301	2791	0.507086	26	1	0.332226	0.895736	-0.50892
chr1	117640959	117640979	325085[gene=chr1_f_c2341][PH=18][PH0=0.12][P=1.00e-100]	+	2	16	301	2791	0.692552	18	1	0.664452	0.573271	0.0812797
chr1	118315880	118315900	335123[gene=chr1_f_c2341][PH=36][PH0=0.12][P=1.00e-100]	+	3	33	301	2791	1	36	1	0.996678	1.18237	-0.128295
chr1	117874577	117874582	329949[gene=chr1_f_c2341][PH=14][PH0=0.12][P=1.00e-100]	+	1	13	301	2791	1	14	1	0.332226	0.465783	-0.137833
chr1	118200161	118200173	333077[gene=chr1_f_c2341][PH=12][PH0=0.12][P=1.00e-100]	+	1	11	301	2791	1	12	1	0.332226	0.394124	-0.0655201
chr1	118200298	118200299	333094[gene=chr1_f_c2341][PH=10][PH0=0.12][P=1.39e-09]	+	0	10	301	2791	0.612091	10	1	0	0.358295	-0.441796
chr1	118276013	118276018	334584[gene=chr1_f_c2341][PH=12][PH0=0.12][P=1.00e-100]	+	0	12	301	2791	0.620733	12	1	0	0.429953	-0.515968
chr1	118203586	118203615	333214[gene=chr1_f_c2341][PH=10][PH0=0.12][P=1.39e-09]	+	0	10	301	2791	0.612091	10	1	0	0.358295	-0.441796
chr1	118372608	118372627	335883[gene=chr1_f_c2341][PH=10][PH0=0.12][P=1.39e-09]	+	0	10	301	2791	0.612091	10	1	0	0.358295	-0.441796
chr1	118422752	118422764	336454[gene=chr1_f_c2341][PH=11][PH0=0.12][P=1.00e-100]	+	1	11	301	2791	1	12	1	0.332226	0.394124	-0.0655201
chr1	118396367	118396382	336082[gene=chr1_f_c2341][PH=12][PH0=0.12][P=1.00e-100]	+	0	12	301	2791	0.620733	12	1	0	0.429953	-0.515968
chr1	117626790	117626797	324850[gene=chr1_f_c2341][PH=32][PH0=0.12][P=1.00e-100]	+	8	25	301	2791	0.0116581	33	0.259223	2.65781	0.895736	0.948221
chr1	118208478	118208482	333417[gene=chr1_f_c2341][PH=10][PH0=0.12][P=1.39e-09]	+	3	7	301	2791	0.0653953	10	0.551757	0.996678	0.250806	0.674743
chr1	118054625	118054637	331692[gene=chr1_f_c2341][PH=19][PH0=0.12][P=1.00e-100]	+	2	17	301	2791	0.707143	19	1	0.664452	0.609101	0.0487925
chr1	118473413	118473418	336975[gene=chr1_f_c2341][PH=11][PH0=0.12][P=1.00e-100]	+	0	11	301	2791	0.614835	11	1	0	0.394124	-0.479359
chr1	117707915	117707917	326766[gene=chr1_f_c2341][PH=14][PH0=0.12][P=1.00e-100]	+	5	9	301	2791	0.00808429	14	0.213839	1.66113	0.322465	1.00881
chr1	118286394	118286395	334852[gene=chr1_f_c2341][PH=83][PH0=0.12][P=1.00e-100]	+	6	77	301	2791	0.57292	83	1	1.99336	2.75887	-0.328535
chr1	120357308	120357319	341092[gene=chr1_f_c2341][PH=17][PH0=0.12][P=1.00e-100]	+	5	12	153	938	0.0767194	17	0.590328	3.26797	1.27932	0.904949
chr1	120396050	120396063	341635[gene=chr1_f_c2341][PH=17][PH0=0.12][P=1.00e-100]	+	0	18	153	938	0.0944245	18	0.642332	0	1.91898	-1.54546
chr1	120434510	120434517	343160[gene=chr1_f_c2341][PH=21][PH0=0.12][P=1.00e-100]	+	1	20	153	938	0.342224	21	0.924335	0.653595	2.1322	-0.921569
chr1	120433365	120433374	343040[gene=chr1_f_c2341][PH=13][PH0=0.12][P=1.00e-100]	+	3	11	153	938	0.430702	14	0.948496	1.96078	1.17271	0.446485
chr1	120415555	120415556	342348[gene=chr1_f_c2341][PH=55][PH0=0.12][P=1.00e-100]	+	2	53	153	938	0.0166824	55	0.310782	1.30719	5.65032	-1.52729
chr1	120350131	120350137	340926[gene=chr1_f_c2341][PH=10][PH0=0.12][P=1.39e-09]	+	0	10	153	938	0.373477	10	0.924335	0	1.0661	-1.04691
chr1	120432605	120432609	342899[gene=chr1_f_c2341][PH=13][PH0=0.12][P=1.00e-100]	+	5	8	153	938	0.0254235	13	0.38005	3.26797	0.852878	1.20378
chr1	120334879	120334883	340761[gene=chr1_f_c2341][PH=11][PH0=0.12][P=1.00e-100]	+	3	8	153	938	0.191366	11	0.806093	1.96078	0.852878	0.676211
chr1	120374011	120374014	341289[gene=chr1_f_c2341][PH=15][PH0=0.12][P=1.00e-100]	+	0	15	153	938	0.248997	15	0.838363	0	1.59915	-1.37804
chr1	120434031	120434035	343101[gene=chr1_f_c2341][PH=21][PH0=0.12][P=1.00e-100]	+	3	18	153	938	1	21	1	1.96078	1.91898	0.0205168
chr1	120432330	120432331	342826[gene=chr1_f_c2341][PH=69][PH0=0.12][P=1.00e-100]	+	18	51	153	938	0.00620481	69	0.188357	11.7647	5.4371	0.987677
chr1	120402430	120402438	341941[gene=chr1_f_c2341][PH=24][PH0=0.12][P=1.00e-100]	+	1	23	153	938	0.234828	24	0.837761	0.653595	2.45203	-1.06184
chr1	120427426	120427441	342648[gene=chr1_f_c2341][PH=15][PH0=0.12][P=1.00e-100]	+	0	15	153	938	0.248997	15	0.838363	0	1.59915	-1.37804
chr1	120381018	120381023	341399[gene=chr1_f_c2341][PH=39][PH0=0.12][P=1.00e-100]	+	0	40	153	938	0.0040351	40	0.146934	0	4.26439	-2.39627
chr1	120443984	120443996	343667[gene=chr1_f_c2341][PH=14][PH0=0.12][P=1.00e-100]	+	1	13	153	938	0.70613	14	1	0.653595	1.38593	-0.528944
chr1	120432980	120432997	342992[gene=chr1_f_c2341][PH=29][PH0=0.12][P=1.00e-100]	+	3	26	153	938	0.787012	29	1	1.96078	2.77186	-0.349295
chr1	120465441	120465448	344133[gene=chr1_f_c2341][PH=10][PH0=0.12][P=1.39e-09]	+	1	9	153	938	1	10	1	0.653595	0.959488	-0.244871
chr1	120460744	120460755	343972[gene=chr1_f_c2341][PH=13][PH0=0.12][P=1.00e-100]	+	1	12	153	938	1	13	1	0.653595	1.27932	-0.462996
chr1	120432800	120432806	342946[gene=chr1_f_c2341][PH=28][PH0=0.12][P=1.00e-100]	+	20	8	153	938	3.19047e-12	28	6.80578e-09	13.0719	0.852878	2.92498
chr1	120490963	120490978	344469[gene=chr1_f_c2341][PH=10][PH0=0.12][P=1.39e-09]	+	0	10	153	938	0.373477	10	0.924335	0	1.0661	-1.04691
chr1	120443219	120443228	343591[gene=chr1_f_c2341][PH=16][PH0=0.12][P=1.00e-100]	+	2	14	153	938	1	16	1	1.30719	1.49254	-0.111479
chr1	120350923	120350942	340957[gene=chr1_f_c2341][PH=13][PH0=0.12][P=1.00e-100]	+	3	10	153	938	0.409345	13	0.930147	1.96078	1.0661	0.519071
chr1	120443605	120443615	343633[gene=chr1_f_c2341][PH=10][PH0=0.12][P=1.39e-09]	+	3	7	153	938	0.154277	10	0.753648	1.96078	0.746269	0.761704
chr1	120442790	120442798	343397[gene=chr1_f_c2341][PH=17][PH0=0.12][P=1.00e-100]	+	6	11	153	938	0.022584	17	0.35943	3.92157	1.17271	1.17962
chr1	120414774	120414782	342270[gene=chr1_f_c2341][PH=11][PH0=0.12][P=1.00e-100]	+	0	11	153	938	0.379541	11	0.924335	0	1.17271	-1.11949
chr1	120443010	120443011	343497[gene=chr1_f_c2341][PH=329][PH0=0.12][P=1.00e-100]	+	31	298	153	938	0.00423179	153	0.15175	20.2614	31.7697	-0.624124
chr1	120467146	120467147	344197[gene=chr1_f_c2341][PH=23][PH0=0.12][P=1.00e-100]	+	4	19	153	938	0.551115	23	1	2.61438	2.02559	0.256533
chr1	120413948	120413974	342238[gene=chr1_f_c2341][PH=16][PH0=0.12][P=1.00e-100]	+	0	16	153	938	0.148331	16	0.752513	0	1.70576	-1.43603
chr1	129220451	129220463	349791[gene=chr1_f_c2341][PH=11][PH0=0.12][P=1.00e-100]	+	0	11	20	169	0.609942	11	1	0	6.50888	-2.9086
chr1	129243813	129243814	350192[gene=chr1_f_c2341][PH=28][PH0=0.12][P=1.00e-100]	+	3	25	20	169	1	20	1	15	14.7929	0.0187958
chr1	129220300	129220307	349768[gene=chr1_f_c2341][PH=17][PH0=0.12][P=1.00e-100]	+	2	15	20	169	0.696906	17	1	10	8.87574	0.155543
chr1	129300787	129300788	350816[gene=chr1_f_c2341][PH=11][PH0=0.12][P=1.00e-100]	+	1	10	20	169	1	11	1	5	5.91716	-0.205217
chr1	129346365	129346374	351161[gene=chr1_f_c2341][PH=31][PH0=0.12][P=1.00e-100]	+	6	25	20	169	0.106366	20	0.666075	30	14.7929	0.972992
chr1	129243587	129243592	350144[gene=chr1_f_c2341][PH=17][PH0=0.12][P=1.00e-100]	+	2	15	20	169	0.696906	17	1	10	8.87574	0.155543
chr1	129239249	129239265	350076[gene=chr1_f_c2341][PH=14][PH0=0.12][P=1.00e-100]	+	2	12	20	169	0.646888	14	1	10	7.10059	0.441404
chr1	129678215	129678227	352224[gene=chr1_f_c2341][PH=10][PH0=0.12][P=1.39e-09]	+	3	7	18	115	0.135772	10	0.735026	16.6667	6.08696	1.31779
chr1	129678571	129678583	352281[gene=chr1_f_c2341][PH=17][PH0=0.12][P=1.00e-100]	+	0	17	18	115	0.126584	17	0.713586	0	14.7826	-3.98026
chr1	129696514	129696533	352802[gene=chr1_f_c2341][PH=14][PH0=0.12][P=1.00e-100]	+	1	13	18	115	0.691708	14	1	5.55556	11.3043	-0.908378
chr1	129679631	129679636	352360[gene=chr1_f_c2341][PH=12][PH0=0.12][P=1.00e-100]	+	3	9	18	115	0.208057	12	0.836235	16.6667	7.82609	1.00118
chr1	129679018	129679024	352324[gene=chr1_f_c2341][PH=18][PH0=0.12][P=1.00e-100]	+	2	16	18	115	1	18	1	11.1111	13.913	-0.300243
chr1	129693082	129693090	352698[gene=chr1_f_c2341][PH=13][PH0=0.12][P=1.00e-100]	+	1	12	18	115	1	13	1	5.55556	10.4348	-0.802639
chr1	129807033	129807052	354057[gene=chr1_f_c2341][PH=11][PH0=0.12][P=1.00e-100]	+	0	11	59	288	0.222561	11	0.837761	0	3.81944	-2.26887
chr1	129808128	129808144	354156[gene=chr1_f_c2341][PH=30][PH0=0.12][P=1.00e-100]	+	5	25	59	288	1	30	1	8.47458	8.68056	-0.0310284
chr1	129808406	129808408	354211[gene=chr1_f_c2341][PH=182][PH0=0.12][P=1.00e-100]	+	38	144	59	288	0.0462458	59	0.481515	64.4068	50	0.358943
chr1	129830695	129830701	354767[gene=chr1_f_c2341][PH=11][PH0=0.12][P=1.00e-100]	+	4	7	59	288	0.098032	11	0.64903	6.77966	2.43056	1.18127
chr1	129807723	129807729	354105[gene=chr1_f_c2341][PH=19][PH0=0.12][P=1.00e-100]	+	4	15	59	288	0.543494	19	1	6.77966	5.20833	0.325501
chr1	129816589	129816608	354469[gene=chr1_f_c2341][PH=19][PH0=0.12][P=1.00e-100]	+	2	17	59	288	0.752182	19	1	3.38983	5.90278	-0.653012
chr1	129829461	129829471	354726[gene=chr1_f_c2341][PH=12][PH0=0.12][P=1.00e-100]	+	2	10	59	288	1	12	1	3.38983	3.47222	-0.0268266
chr1	129829109	129829110	354685[gene=chr1_f_c2341][PH=20][PH0=0.12][P=1.00e-100]	+	0	20	59	288	0.0317331	20	0.412876	0	6.94444	-2.98995
chr1	130027812	130027817	355947[gene=chr1_f_c2341][PH=13][PH0=0.12][P=1.00e-100]	+	0	13	147	841	0.235399	13	0.837761	0	1.54578	-1.34811
chr1	130025969	130025991	355893[gene=chr1_f_c2341][PH=17][PH0=0.12][P=1.00e-100]	+	0	17	147	841	0.0926249	17	0.637154	0	2.0214	-1.59522
chr1	130033391	130033404	356134[gene=chr1_f_c2341][PH=39][PH0=0.12][P=1.00e-100]	+	4	35	147	841	0.498498	39	1	2.72109	4.16171	-0.472125
chr1	130033683	130033700	356175[gene=chr1_f_c2341][PH=10][PH0=0.12][P=1.39e-09]	+	2	8	147	841	0.649972	10	1	1.36054	0.951249	0.274722
chr1	130027897	130027907	355968[gene=chr1_f_c2341][PH=19][PH0=0.12][P=1.00e-100]	+	1	18	147	841	0.338407	19	0.924335	0.680272	2.14031	-0.902212
chr1	130023660	130023662	355808[gene=chr1_f_c2341][PH=16][PH0=0.12][P=1.00e-100]	+	4	12	147	841	0.278865	16	0.87571	2.72109	1.42687	0.616626
chr1	130085550	130085552	357912[gene=chr1_f_c2341][PH=193][PH0=0.12][P=1.00e-100]	+	47	147	147	841	0.000111025	147	0.0141462	31.9728	17.4792	0.835374
chr1	130099126	130099138	358778[gene=chr1_f_c2341][PH=29][PH0=0.12][P=1.00e-100]	+	3	26	147	841	0.6057	29	1	2.04082	3.09156	-0.428192
chr1	130089774	130089783	358406[gene=chr1_f_c2341][PH=10][PH0=0.12][P=1.39e-09]	+	0	10	147	841	0.3739	10	0.924335	0	1.18906	-1.13031
chr1	130089546	130089556	358371[gene=chr1_f_c2341][PH=16][PH0=0.12][P=1.00e-100]	+	2	14	147	841	1	16	1	1.36054	1.66468	-0.174845
chr1	130089469	130089493	358353[gene=chr1_f_c2341][PH=14][PH0=0.12][P=1.00e-100]	+	2	12	147	841	1	14	1	1.36054	1.42687	-0.039979
chr1	130085972	130085975	358072[gene=chr1_f_c2341][PH=69][PH0=0.12][P=1.00e-100]	+	8	61	147	841	0.48798	69	1	5.44218	7.25327	-0.357418
chr1	130082170	130082192	357597[gene=chr1_f_c2341][PH=14][PH0=0.12][P=1.00e-100]	+	3	11	147	841	0.450108	14	0.97039	2.04082	1.30797	0.397836
chr1	130085871	130085874	358035[gene=chr1_f_c2341][PH=15][PH0=0.12][P=1.00e-100]	+	4	11	147	841	0.259764	15	0.846651	2.72109	1.30797	0.689102
chr1	130055496	130055508	356785[gene=chr1_f_c2341][PH=14][PH0=0.12][P=1.00e-100]	+	5	9	147	841	0.0441204	14	0.472238	3.40136	1.07015	1.08821
chr1	130070451	130070453	357194[gene=chr1_f_c2341][PH=17][PH0=0.12][P=1.00e-100]	+	3	14	147	841	0.72969	17	1	2.04082	1.66468	0.190494
chr1	130052295	130052297	356635[gene=chr1_f_c2341][PH=15][PH0=0.12][P=1.00e-100]	+	0	15	147	841	0.146055	15	0.750169	0	1.78359	-1.47695
chr1	130016159	130016173	355655[gene=chr1_f_c2341][PH=13][PH0=0.12][P=1.00e-100]	+	2	11	147	841	1	13	1	1.36054	1.30797	0.0324971
chr1	130082851	130082858	357646[gene=chr1_f_c2341][PH=16][PH0=0.12][P=1.00e-100]	+	4	12	147	841	0.278865	16	0.87571	2.72109	1.42687	0.616626
chr1	130079318	130079323	357437[gene=chr1_f_c2341][PH=12][PH0=0.12][P=1.00e-100]	+	1	11	147	841	1	12	1	0.680272	1.30797	-0.457928
chr1	130040317	130040319	356297[gene=chr1_f_c2341][PH=23][PH0=0.12][P=1.00e-100]	+	3	20	147	841	1	23	1	2.04082	2.37812	-0.151762
chr1	130023537	130023542	355788[gene=chr1_f_c2341][PH=12][PH0=0.12][P=1.00e-100]	+	1	11	147	841	1	12	1	0.680272	1.30797	-0.457928
chr1	130002734	130002758	355423[gene=chr1_f_c2341][PH=14][PH0=0.12][P=1.00e-100]	+	1	13	147	841	0.706498	14	1	0.680272	1.54578	-0.599412
chr1	130090679	130090680	358541[gene=chr1_f_c2341][PH=12][PH0=0.12][P=1.00e-100]	+	1	11	147	841	1	12	1	0.680272	1.30797	-0.457928
chr1	130124459	130124464	359389[gene=chr1_f_c2341][PH=10][PH0=0.12][P=1.39e-09]	+	0	10	147	841	0.3739	10	0.924335	0	1.18906	-1.13031
chr1	130059227	130059252	356960[gene=chr1_f_c2341][PH=16][PH0=0.12][P=1.00e-100]	+	2	14	147	841	1	16	1	1.36054	1.66468	-0.174845
chr1	130047942	130047961	356405[gene=chr1_f_c2341][PH=17][PH0=0.12][P=1.00e-100]	+	4	13	147	841	0.301559	17	0.911547	2.72109	1.54578	0.547618
chr1	130105255	130105256	358908[gene=chr1_f_c2341][PH=45][PH0=0.12][P=1.00e-100]	+	2	43	147	841	0.0508209	45	0.503548	1.36054	5.11296	-1.37275
chr1	130058257	130058269	356882[gene=chr1_f_c2341][PH=10][PH0=0.12][P=1.39e-09]	+	0	10	147	841	0.3739	10	0.924335	0	1.18906	-1.13031
chr1	130016078	130016083	355634[gene=chr1_f_c2341][PH=19][PH0=0.12][P=1.00e-100]	+	3	16	147	841	0.754098	19	1	2.04082	1.9025	0.0671641
chr1	130052502	130052505	356666[gene=chr1_f_c2341][PH=14][PH0=0.12][P=1.00e-100]	+	3	11	147	841	0.450108	14	0.97039	2.04082	1.30797	0.397836
chr1	130057811	130057833	356861[gene=chr1_f_c2341][PH=12][PH0=0.12][P=1.00e-100]	+	0	12	147	841	0.231766	12	0.837761	0	1.42687	-1.2791
chr1	130146911	130146921	359916[gene=chr1_f_c2341][PH=12][PH0=0.12][P=1.00e-100]	+	3	9	15	64	0.68942	12	1	20	14.0625	0.479428
chr1	130147387	130147402	359960[gene=chr1_f_c2341][PH=40][PH0=0.12][P=1.00e-100]	+	5	35	15	64	0.161022	15	0.754946	33.3333	54.6875	-0.697744
chr1	130146700	130146701	359890[gene=chr1_f_c2341][PH=13][PH0=0.12][P=1.00e-100]	+	4	9	15	64	0.25638	13	0.842346	26.6667	14.0625	0.877188
chr1	131532922	131532941	362863[gene=chr1_f_c2341][PH=13][PH0=0.12][P=1.00e-100]	+	0	13	33	596	1	13	1	0	2.18121	-1.66957
chr1	131252505	131252507	361429[gene=chr1_f_c2341][PH=15][PH0=0.12][P=1.00e-100]	+	1	14	33	596	0.558576	15	1	3.0303	2.34899	0.267161
chr1	132013617	132013643	365368[gene=chr1_f_c2341][PH=13][PH0=0.12][P=1.00e-100]	+	0	13	33	596	1	13	1	0	2.18121	-1.66957
chr1	131690924	131690928	363590[gene=chr1_f_c2341][PH=20][PH0=0.12][P=1.00e-100]	+	0	20	33	596	0.6173	20	1	0	3.3557	-2.12291
chr1	132037949	132037965	365586[gene=chr1_f_c2341][PH=10][PH0=0.12][P=1.39e-09]	+	0	10	33	596	1	10	1	0	1.67785	-1.42108
chr1	131961996	131962009	365222[gene=chr1_f_c2341][PH=10][PH0=0.12][P=1.39e-09]	+	0	10	33	596	1	10	1	0	1.67785	-1.42108
chr1	132042402	132042405	365636[gene=chr1_f_c2341][PH=17][PH0=0.12][P=1.00e-100]	+	0	17	33	596	1	17	1	0	2.85235	-1.94574
chr1	132049311	132049318	365690[gene=chr1_f_c2341][PH=11][PH0=0.12][P=1.00e-100]	+	1	10	33	596	0.449921	11	0.970113	3.0303	1.67785	0.589812
chr1	131190959	131190972	360880[gene=chr1_f_c2341][PH=10][PH0=0.12][P=1.39e-09]	+	2	8	33	596	0.092286	10	0.636328	6.06061	1.34228	1.59188
chr1	131375407	131375408	362149[gene=chr1_f_c2341][PH=13][PH0=0.12][P=1.00e-100]	+	0	13	33	596	1	13	1	0	2.18121	-1.66957
chr1	131277969	131277985	361648[gene=chr1_f_c2341][PH=22][PH0=0.12][P=1.00e-100]	+	0	22	33	596	0.622142	22	1	0	3.69128	-2.22998
chr1	131437245	131437248	362518[gene=chr1_f_c2341][PH=35][PH0=0.12][P=1.00e-100]	+	3	32	33	596	0.419647	33	0.939033	9.09091	5.36913	0.663888
chr1	131906843	131906865	364893[gene=chr1_f_c2341][PH=13][PH0=0.12][P=1.00e-100]	+	1	12	33	596	0.507144	13	1	3.0303	2.01342	0.419485
chr1	131858426	131858430	364578[gene=chr1_f_c2341][PH=16][PH0=0.12][P=1.00e-100]	+	3	13	33	596	0.0461713	16	0.481125	9.09091	2.18121	1.66541
chr1	131855419	131855431	364487[gene=chr1_f_c2341][PH=26][PH0=0.12][P=1.00e-100]	+	2	24	33	596	0.640618	26	1	6.06061	4.02685	0.490139
chr1	131639115	131639127	363368[gene=chr1_f_c2341][PH=10][PH0=0.12][P=1.39e-09]	+	1	9	33	596	0.418944	10	0.938674	3.0303	1.51007	0.683162
chr1	131751026	131751028	363916[gene=chr1_f_c2341][PH=15][PH0=0.12][P=1.00e-100]	+	0	15	33	596	1	15	1	0	2.51678	-1.81425
chr1	131857152	131857157	364529[gene=chr1_f_c2341][PH=10][PH0=0.12][P=1.39e-09]	+	0	10	33	596	1	10	1	0	1.67785	-1.42108
chr1	131417557	131417575	362403[gene=chr1_f_c2341][PH=10][PH0=0.12][P=1.39e-09]	+	1	9	33	596	0.418944	10	0.938674	3.0303	1.51007	0.683162
chr1	131617336	131617346	363254[gene=chr1_f_c2341][PH=10][PH0=0.12][P=1.39e-09]	+	2	8	33	596	0.092286	10	0.636328	6.06061	1.34228	1.59188
chr1	131906704	131906710	364868[gene=chr1_f_c2341][PH=10][PH0=0.12][P=1.39e-09]	+	1	9	33	596	0.418944	10	0.938674	3.0303	1.51007	0.683162
chr1	132425306	132425316	367139[gene=chr1_f_c2341][PH=18][PH0=0.12][P=1.00e-100]	+	0	18	21	365	0.612395	18	1	0	4.93151	-2.5684
chr1	132397188	132397213	366867[gene=chr1_f_c2341][PH=12][PH0=0.12][P=1.00e-100]	+	1	11	21	365	0.494053	12	1	4.7619	3.0137	0.521614
chr1	132429920	132429921	367541[gene=chr1_f_c2341][PH=56][PH0=0.12][P=1.00e-100]	+	0	56	21	365	0.0547236	21	0.518447	0	15.3425	-4.03055
chr1	132381896	132381897	366518[gene=chr1_f_c2341][PH=10][PH0=0.12][P=1.39e-09]	+	0	10	21	365	1	10	1	0	2.73973	-1.90293
chr1	132367312	132367314	366108[gene=chr1_f_c2341][PH=14][PH0=0.12][P=1.00e-100]	+	2	12	21	365	0.17295	14	0.76819	9.52381	3.28767	1.29539
chr1	132428688	132428690	367422[gene=chr1_f_c2341][PH=91][PH0=0.12][P=1.00e-100]	+	2	89	21	365	0.183513	21	0.790193	9.52381	24.3836	-1.27024
chr1	132386079	132386082	366712[gene=chr1_f_c2341][PH=15][PH0=0.12][P=1.00e-100]	+	4	11	21	365	0.00601381	15	0.184796	19.0476	3.0137	2.32043
chr1	132427640	132427648	367302[gene=chr1_f_c2341][PH=10][PH0=0.12][P=1.39e-09]	+	1	9	21	365	0.432334	10	0.950387	4.7619	2.46575	0.733377
chr1	132378492	132378503	366403[gene=chr1_f_c2341][PH=17][PH0=0.12][P=1.00e-100]	+	1	16	21	365	1	17	1	4.7619	4.38356	0.0979849
chr1	132427190	132427209	367267[gene=chr1_f_c2341][PH=11][PH0=0.12][P=1.00e-100]	+	0	11	21	365	1	11	1	0	3.0137	-2.00493
chr1	132428546	132428554	367367[gene=chr1_f_c2341][PH=18][PH0=0.12][P=1.00e-100]	+	2	16	21	365	0.255552	18	0.841212	9.52381	4.38356	0.967024
chr1	132384183	132384185	366618[gene=chr1_f_c2341][PH=18][PH0=0.12][P=1.00e-100]	+	2	16	21	365	0.255552	18	0.841212	9.52381	4.38356	0.967024
chr1	132382618	132382620	366549[gene=chr1_f_c2341][PH=11][PH0=0.12][P=1.00e-100]	+	1	10	21	365	0.464039	11	0.985673	4.7619	2.73973	0.623613
chr1	132374687	132374688	366265[gene=chr1_f_c2341][PH=11][PH0=0.12][P=1.00e-100]	+	1	10	21	365	0.464039	11	0.985673	4.7619	2.73973	0.623613
chr1	132428467	132428470	367342[gene=chr1_f_c2341][PH=11][PH0=0.12][P=1.00e-100]	+	0	11	21	365	1	11	1	0	3.0137	-2.00493
chr1	134779596	134779617	376316[gene=chr1_f_c2341][PH=20][PH0=0.12][P=1.00e-100]	+	4	16	89	408	0.767791	20	1	4.49438	3.92157	0.158839
chr1	134811964	134811975	376999[gene=chr1_f_c2341][PH=19][PH0=0.12][P=1.00e-100]	+	1	18	89	408	0.22093	19	0.837761	1.1236	4.41176	-1.34959
chr1	134789558	134789559	376404[gene=chr1_f_c2341][PH=20][PH0=0.12][P=1.00e-100]	+	1	19	89	408	0.227497	20	0.837761	1.1236	4.65686	-1.41349
chr1	134811870	134811871	376952[gene=chr1_f_c2341][PH=346][PH0=0.12][P=1.00e-100]	+	70	276	89	408	0.0423683	89	0.464769	78.6517	67.6471	0.214507
chr1	134793317	134793325	376497[gene=chr1_f_c2341][PH=11][PH0=0.12][P=1.00e-100]	+	0	11	89	408	0.226973	11	0.837761	0	2.69608	-1.886
chr1	134811463	134811465	376845[gene=chr1_f_c2341][PH=34][PH0=0.12][P=1.00e-100]	+	7	27	89	408	0.645639	34	1	7.86517	6.61765	0.218803
chr1	135188296	135188297	380829[gene=chr1_f_c2341][PH=40][PH0=0.12][P=1.00e-100]	+	2	38	48	577	0.759702	40	1	4.16667	6.58579	-0.554065
chr1	135178191	135178196	380551[gene=chr1_f_c2341][PH=13][PH0=0.12][P=1.00e-100]	+	3	10	48	577	0.0704216	13	0.568672	6.25	1.7331	1.40744
chr1	135177117	135177118	380396[gene=chr1_f_c2341][PH=32][PH0=0.12][P=1.00e-100]	+	1	31	48	577	0.501035	32	1	2.08333	5.37262	-1.0474
chr1	135177775	135177790	380516[gene=chr1_f_c2341][PH=16][PH0=0.12][P=1.00e-100]	+	1	15	48	577	1	16	1	2.08333	2.59965	-0.223367
chr1	135193729	135193730	381066[gene=chr1_f_c2341][PH=62][PH0=0.12][P=1.00e-100]	+	4	58	48	577	1	48	1	8.33333	10.052	-0.243842
chr1	135175434	135175443	380232[gene=chr1_f_c2341][PH=21][PH0=0.12][P=1.00e-100]	+	3	18	48	577	0.21354	21	0.837761	6.25	3.11958	0.815482
chr1	135153224	135153228	379626[gene=chr1_f_c2341][PH=19][PH0=0.12][P=1.00e-100]	+	0	19	48	577	0.386978	19	0.924335	0	3.29289	-2.10195
chr1	135173661	135173676	380170[gene=chr1_f_c2341][PH=12][PH0=0.12][P=1.00e-100]	+	0	12	48	577	0.613374	12	1	0	2.07972	-1.6228
chr1	135177436	135177447	380479[gene=chr1_f_c2341][PH=11][PH0=0.12][P=1.00e-100]	+	1	10	48	577	0.587867	11	1	2.08333	1.7331	0.173951
chr1	135177213	135177216	380436[gene=chr1_f_c2341][PH=27][PH0=0.12][P=1.00e-100]	+	1	26	48	577	0.713164	27	1	2.08333	4.50607	-0.836531
chr1	135176083	135176086	380283[gene=chr1_f_c2341][PH=22][PH0=0.12][P=1.00e-100]	+	2	20	48	577	0.68274	22	1	4.16667	3.4662	0.210184
chr1	135172593	135172598	380121[gene=chr1_f_c2341][PH=10][PH0=0.12][P=1.39e-09]	+	2	8	48	577	0.175213	10	0.77304	4.16667	1.38648	1.11435
chr1	135193982	135194006	381145[gene=chr1_f_c2341][PH=16][PH0=0.12][P=1.00e-100]	+	3	15	48	577	0.153569	18	0.753648	6.25	2.59965	1.01012
chr1	135193817	135193822	381112[gene=chr1_f_c2341][PH=30][PH0=0.12][P=1.00e-100]	+	4	26	48	577	0.277218	30	0.873863	8.33333	4.50607	0.761371
chr1	135185014	135185018	380678[gene=chr1_f_c2341][PH=38][PH0=0.12][P=1.00e-100]	+	1	37	48	577	0.34843	38	0.924335	2.08333	6.41248	-1.26547
chr1	135165782	135165783	379819[gene=chr1_f_c2341][PH=84][PH0=0.12][P=1.00e-100]	+	2	82	48	577	0.0482284	48	0.49331	4.16667	14.2114	-1.55785
chr1	135186923	135186928	380744[gene=chr1_f_c2341][PH=11][PH0=0.12][P=1.00e-100]	+	1	10	48	577	0.587867	11	1	2.08333	1.7331	0.173951
chr1	135152715	135152717	379576[gene=chr1_f_c2341][PH=75][PH0=0.12][P=1.00e-100]	+	4	71	48	577	0.642088	48	1	8.33333	12.305	-0.511507
chr1	135195718	135195721	381258[gene=chr1_f_c2341][PH=15][PH0=0.12][P=1.00e-100]	+	3	12	48	577	0.100556	15	0.653863	6.25	2.07972	1.23518
chr1	135176235	135176237	380325[gene=chr1_f_c2341][PH=19][PH0=0.12][P=1.00e-100]	+	1	18	48	577	1	19	1	2.08333	3.11958	-0.418008
chr1	136622968	136622975	386796[gene=chr1_f_c2341][PH=10][PH0=0.12][P=1.39e-09]	+	6	4	22	63	0.0165774	10	0.309669	27.2727	6.34921	1.94375
chr1	136613789	136613816	386612[gene=chr1_f_c2341][PH=11][PH0=0.12][P=1.00e-100]	+	0	11	22	63	0.0588479	11	0.53109	0	17.4603	-4.20636
chr1	136626340	136626342	386835[gene=chr1_f_c2341][PH=11][PH0=0.12][P=1.00e-100]	+	1	10	22	63	0.274501	11	0.869262	4.54545	15.873	-1.60534
chr1	136626435	136626448	386853[gene=chr1_f_c2341][PH=10][PH0=0.12][P=1.39e-09]	+	0	10	22	63	0.0574207	10	0.527629	0	15.873	-4.07665
chr1	140965969	140965979	401327[gene=chr1_f_c2341][PH=13][PH0=0.12][P=1.00e-100]	+	3	10	61	436	0.206071	13	0.832033	4.91803	2.29358	0.845462
chr1	140990927	140990938	401883[gene=chr1_f_c2341][PH=11][PH0=0.12][P=1.00e-100]	+	1	10	61	436	1	11	1	1.63934	2.29358	-0.319476
chr1	140966075	140966078	401355[gene=chr1_f_c2341][PH=27][PH0=0.12][P=1.00e-100]	+	5	22	61	436	0.358701	27	0.924335	8.19672	5.04587	0.605169
chr1	140948663	140948668	400661[gene=chr1_f_c2341][PH=21][PH0=0.12][P=1.00e-100]	+	4	17	61	436	0.309967	21	0.924335	6.55738	3.89908	0.625374
chr1	141042837	141042838	402479[gene=chr1_f_c2341][PH=11][PH0=0.12][P=1.00e-100]	+	2	9	61	436	0.632788	11	1	3.27869	2.06422	0.481649
chr1	140980266	140980272	401691[gene=chr1_f_c2341][PH=11][PH0=0.12][P=1.00e-100]	+	1	10	61	436	1	11	1	1.63934	2.29358	-0.319476
chr1	140930748	140930771	400425[gene=chr1_f_c2341][PH=10][PH0=0.12][P=1.39e-09]	+	1	9	61	436	1	10	1	1.63934	2.06422	-0.21534
chr1	140932168	140932177	400464[gene=chr1_f_c2341][PH=27][PH0=0.12][P=1.00e-100]	+	2	25	61	436	0.559175	27	1	3.27869	5.73394	-0.654283
chr1	140972318	140972328	401492[gene=chr1_f_c2341][PH=20][PH0=0.12][P=1.00e-100]	+	2	18	61	436	1	20	1	3.27869	4.12844	-0.261351
chr1	140884040	140884047	399517[gene=chr1_f_c2341][PH=10][PH0=0.12][P=1.39e-09]	+	2	8	61	436	0.352747	10	0.924335	3.27869	1.83486	0.59389
chr1	140927151	140927163	400291[gene=chr1_f_c2341][PH=20][PH0=0.12][P=1.00e-100]	+	5	15	61	436	0.085089	20	0.616092	8.19672	3.44037	1.05044
chr1	140965635	140965639	401259[gene=chr1_f_c2341][PH=10][PH0=0.12][P=1.39e-09]	+	2	8	61	436	0.352747	10	0.924335	3.27869	1.83486	0.59389
chr1	140907114	140907115	399995[gene=chr1_f_c2341][PH=20][PH0=0.12][P=1.00e-100]	+	4	16	61	436	0.290518	20	0.896555	6.55738	3.66972	0.694548
chr1	140965887	140965897	401305[gene=chr1_f_c2341][PH=17][PH0=0.12][P=1.00e-100]	+	3	14	61	436	0.451531	17	0.971555	4.91803	3.21101	0.490952
chr1	140927260	140927265	400314[gene=chr1_f_c2341][PH=12][PH0=0.12][P=1.00e-100]	+	0	12	61	436	0.376852	12	0.924335	0	2.75229	-1.90777
chr1	140960826	140960839	401100[gene=chr1_f_c2341][PH=12][PH0=0.12][P=1.00e-100]	+	3	9	61	436	0.172981	12	0.76819	4.91803	2.06422	0.949598
chr1	140965800	140965810	401285[gene=chr1_f_c2341][PH=10][PH0=0.12][P=1.39e-09]	+	3	7	61	436	0.112562	10	0.680192	4.91803	1.6055	1.18355
chr1	140960386	140960390	401037[gene=chr1_f_c2341][PH=46][PH0=0.12][P=1.00e-100]	+	2	44	61	436	0.0995276	46	0.651662	3.27869	10.0917	-1.37425
chr1	142421327	142421334	407823[gene=chr1_f_c2341][PH=16][PH0=0.12][P=1.00e-100]	+	6	10	81	292	0.126407	16	0.713166	7.40741	3.42466	0.926095
chr1	142477881	142477891	408283[gene=chr1_f_c2341][PH=12][PH0=0.12][P=1.00e-100]	+	1	11	81	292	0.475079	12	0.995439	1.23457	3.76712	-1.09312
chr1	142162340	142162358	405243[gene=chr1_f_c2341][PH=11][PH0=0.12][P=1.00e-100]	+	0	11	81	292	0.130821	11	0.723358	0	3.76712	-2.25312
chr1	142218546	142218565	405977[gene=chr1_f_c2341][PH=13][PH0=0.12][P=1.00e-100]	+	3	10	81	292	1	13	1	3.7037	3.42466	0.0882314
chr1	142179377	142179384	405449[gene=chr1_f_c2341][PH=20][PH0=0.12][P=1.00e-100]	+	5	15	81	292	0.780214	20	1	6.17284	5.13699	0.225014
chr1	142372650	142372656	407335[gene=chr1_f_c2341][PH=18][PH0=0.12][P=1.00e-100]	+	2	16	81	292	0.383105	18	0.924335	2.46914	5.47945	-0.901295
chr1	142421663	142421665	407881[gene=chr1_f_c2341][PH=24][PH0=0.12][P=1.00e-100]	+	8	16	81	292	0.197113	24	0.816266	9.87654	5.47945	0.747276
chr1	142187103	142187110	405573[gene=chr1_f_c2341][PH=15][PH0=0.12][P=1.00e-100]	+	4	11	81	292	0.748482	15	1	4.93827	3.76712	0.316924
chr1	142171236	142171256	405370[gene=chr1_f_c2341][PH=12][PH0=0.12][P=1.00e-100]	+	2	10	81	292	1	12	1	2.46914	3.42466	-0.350989
chr1	142153283	142153299	405049[gene=chr1_f_c2341][PH=13][PH0=0.12][P=1.00e-100]	+	1	12	81	292	0.313458	13	0.924335	1.23457	4.10959	-1.19321
chr1	142256814	142256823	406367[gene=chr1_f_c2341][PH=10][PH0=0.12][P=1.39e-09]	+	1	9	81	292	0.696889	10	1	1.23457	3.08219	-0.869348
chr1	142153465	142153474	405075[gene=chr1_f_c2341][PH=16][PH0=0.12][P=1.00e-100]	+	3	13	81	292	1	16	1	3.7037	4.45205	-0.213003
chr1	142479591	142479605	408319[gene=chr1_f_c2341][PH=11][PH0=0.12][P=1.00e-100]	+	1	10	81	292	0.46828	11	0.989912	1.23457	3.42466	-0.98557
chr1	142504222	142504244	408458[gene=chr1_f_c2341][PH=10][PH0=0.12][P=1.39e-09]	+	0	10	81	292	0.12678	10	0.71378	0	3.42466	-2.14557
chr1	142421431	142421446	407848[gene=chr1_f_c2341][PH=14][PH0=0.12][P=1.00e-100]	+	5	9	81	292	0.195714	14	0.813351	6.17284	3.08219	0.8132
chr1	142153129	142153133	405018[gene=chr1_f_c2341][PH=11][PH0=0.12][P=1.00e-100]	+	1	10	81	292	0.46828	11	0.989912	1.23457	3.42466	-0.98557
chr1	142161499	142161512	405190[gene=chr1_f_c2341][PH=10][PH0=0.12][P=1.39e-09]	+	1	9	81	292	0.696889	10	1	1.23457	3.08219	-0.869348
chr1	148699596	148699619	420622[gene=chr1_f_c2341][PH=17][PH0=0.12][P=1.00e-100]	+	5	12	462	2664	0.0932921	17	0.639356	1.08225	0.45045	0.521643
chr1	148407257	148407265	413620[gene=chr1_f_c2341][PH=19][PH0=0.12][P=1.00e-100]	+	2	17	462	2664	1	19	1	0.4329	0.638138	-0.193119
chr1	148385834	148385841	412319[gene=chr1_f_c2341][PH=18][PH0=0.12][P=1.00e-100]	+	3	15	462	2664	0.740895	18	1	0.649351	0.563063	0.0775222
chr1	148476758	148476760	415769[gene=chr1_f_c2341][PH=16][PH0=0.12][P=1.00e-100]	+	3	13	462	2664	0.72009	16	1	0.649351	0.487988	0.148535
chr1	148743676	148743687	421974[gene=chr1_f_c2341][PH=18][PH0=0.12][P=1.00e-100]	+	14	4	462	2664	3.44069e-09	18	3.44736e-06	3.0303	0.15015	1.80907
chr1	148744412	148744416	422045[gene=chr1_f_c2341][PH=24][PH0=0.12][P=1.00e-100]	+	3	21	462	2664	1	24	1	0.649351	0.788288	-0.116681
chr1	148534863	148534865	417501[gene=chr1_f_c2341][PH=25][PH0=0.12][P=1.00e-100]	+	6	19	462	2664	0.249647	25	0.838363	1.2987	0.713213	0.424114
chr1	148381279	148381285	412037[gene=chr1_f_c2341][PH=12][PH0=0.12][P=1.00e-100]	+	1	11	462	2664	1	12	1	0.21645	0.412913	-0.215995
chr1	148700628	148700633	420725[gene=chr1_f_c2341][PH=34][PH0=0.12][P=1.00e-100]	+	10	25	462	2664	0.029459	35	0.401663	2.1645	0.938438	0.707084
chr1	148700800	148700801	420773[gene=chr1_f_c2341][PH=12][PH0=0.12][P=1.00e-100]	+	0	12	462	2664	0.234043	12	0.837761	0	0.45045	-0.536501
chr1	148658187	148658202	419584[gene=chr1_f_c2341][PH=12][PH0=0.12][P=1.00e-100]	+	0	12	462	2664	0.234043	12	0.837761	0	0.45045	-0.536501
chr1	148644070	148644082	419306[gene=chr1_f_c2341][PH=12][PH0=0.12][P=1.00e-100]	+	1	11	462	2664	1	12	1	0.21645	0.412913	-0.215995
chr1	148701755	148701773	420842[gene=chr1_f_c2341][PH=12][PH0=0.12][P=1.00e-100]	+	1	11	462	2664	1	12	1	0.21645	0.412913	-0.215995
chr1	148477261	148477262	415941[gene=chr1_f_c2341][PH=12][PH0=0.12][P=1.00e-100]	+	2	10	462	2664	0.694484	12	1	0.4329	0.375375	0.0591129
chr1	148676391	148676416	419782[gene=chr1_f_c2341][PH=10][PH0=0.12][P=1.39e-09]	+	3	8	462	2664	0.214267	11	0.837761	0.649351	0.3003	0.343053
chr1	148741106	148741114	421848[gene=chr1_f_c2341][PH=25][PH0=0.12][P=1.00e-100]	+	9	16	462	2664	0.00700003	25	0.199611	1.94805	0.600601	0.881149
chr1	148692762	148692765	420263[gene=chr1_f_c2341][PH=29][PH0=0.12][P=1.00e-100]	+	7	22	462	2664	0.182231	29	0.787674	1.51515	0.825826	0.462096
chr1	148704531	148704532	420954[gene=chr1_f_c2341][PH=21][PH0=0.12][P=1.00e-100]	+	10	11	462	2664	0.000343487	21	0.0302451	2.1645	0.412913	1.16331
chr1	148662414	148662419	419669[gene=chr1_f_c2341][PH=12][PH0=0.12][P=1.00e-100]	+	1	11	462	2664	1	12	1	0.21645	0.412913	-0.215995
chr1	148385733	148385734	412282[gene=chr1_f_c2341][PH=34][PH0=0.12][P=1.00e-100]	+	13	21	462	2664	0.000641214	34	0.0467804	2.81385	0.788288	1.09267
chr1	148402155	148402181	413113[gene=chr1_f_c2341][PH=10][PH0=0.12][P=1.39e-09]	+	1	9	462	2664	1	10	1	0.21645	0.337838	-0.137226
chr1	148613791	148613796	418737[gene=chr1_f_c2341][PH=14][PH0=0.12][P=1.00e-100]	+	0	14	462	2664	0.246268	14	0.837761	0	0.525526	-0.609306
chr1	148398485	148398492	412712[gene=chr1_f_c2341][PH=12][PH0=0.12][P=1.00e-100]	+	0	12	462	2664	0.234043	12	0.837761	0	0.45045	-0.536501
chr1	148473724	148473736	415567[gene=chr1_f_c2341][PH=10][PH0=0.12][P=1.39e-09]	+	1	9	462	2664	1	10	1	0.21645	0.337838	-0.137226
chr1	148705125	148705128	421015[gene=chr1_f_c2341][PH=16][PH0=0.12][P=1.00e-100]	+	3	13	462	2664	0.72009	16	1	0.649351	0.487988	0.148535
chr1	148645904	148645907	419363[gene=chr1_f_c2341][PH=10][PH0=0.12][P=1.39e-09]	+	2	8	462	2664	0.649294	10	1	0.4329	0.3003	0.140094
chr1	148694513	148694528	420454[gene=chr1_f_c2341][PH=19][PH0=0.12][P=1.00e-100]	+	6	13	462	2664	0.0499243	19	0.499711	1.2987	0.487988	0.627456
chr1	148694330	148694337	420423[gene=chr1_f_c2341][PH=18][PH0=0.12][P=1.00e-100]	+	5	13	462	2664	0.169969	18	0.762325	1.08225	0.487988	0.484781
chr1	148705227	148705230	421037[gene=chr1_f_c2341][PH=15][PH0=0.12][P=1.00e-100]	+	6	9	462	2664	0.0154382	15	0.299295	1.2987	0.337838	0.780916
chr1	148692972	148692987	420323[gene=chr1_f_c2341][PH=35][PH0=0.12][P=1.00e-100]	+	3	32	462	2664	0.469459	35	0.990472	0.649351	1.2012	-0.416393
chr1	148380348	148380349	411983[gene=chr1_f_c2341][PH=10][PH0=0.12][P=1.39e-09]	+	0	10	462	2664	0.375371	10	0.924335	0	0.375375	-0.459825
chr1	148694185	148694194	420400[gene=chr1_f_c2341][PH=11][PH0=0.12][P=1.00e-100]	+	2	9	462	2664	0.671297	11	1	0.4329	0.337838	0.0990351
chr1	148405805	148405809	413469[gene=chr1_f_c2341][PH=15][PH0=0.12][P=1.00e-100]	+	0	16	462	2664	0.151398	16	0.753623	0	0.600601	-0.678613
chr1	148380881	148380882	412007[gene=chr1_f_c2341][PH=11][PH0=0.12][P=1.00e-100]	+	0	11	462	2664	0.385927	11	0.924335	0	0.412913	-0.498673
chr1	148618067	148618074	418848[gene=chr1_f_c2341][PH=11][PH0=0.12][P=1.00e-100]	+	0	11	462	2664	0.385927	11	0.924335	0	0.412913	-0.498673
chr1	148680175	148680180	419918[gene=chr1_f_c2341][PH=40][PH0=0.12][P=1.00e-100]	+	6	34	462	2664	1	40	1	1.2987	1.27628	0.0141433
chr1	148465090	148465098	415464[gene=chr1_f_c2341][PH=10][PH0=0.12][P=1.39e-09]	+	0	10	462	2664	0.375371	10	0.924335	0	0.375375	-0.459825
chr1	148389379	148389382	412434[gene=chr1_f_c2341][PH=13][PH0=0.12][P=1.00e-100]	+	0	13	462	2664	0.237198	13	0.837761	0	0.487988	-0.573363
chr1	148407125	148407132	413576[gene=chr1_f_c2341][PH=26][PH0=0.12][P=1.00e-100]	+	4	22	462	2664	0.787401	26	1	0.865801	0.825826	0.0312459
chr1	148403465	148403478	413257[gene=chr1_f_c2341][PH=18][PH0=0.12][P=1.00e-100]	+	2	16	462	2664	1	18	1	0.4329	0.600601	-0.159675
chr1	148661183	148661189	419638[gene=chr1_f_c2341][PH=14][PH0=0.12][P=1.00e-100]	+	4	10	462	2664	0.140237	14	0.7426	0.865801	0.375375	0.43997
chr1	148616342	148616361	418799[gene=chr1_f_c2341][PH=11][PH0=0.12][P=1.00e-100]	+	1	10	462	2664	1	11	1	0.21645	0.375375	-0.177148
chr1	148607834	148607848	418635[gene=chr1_f_c2341][PH=17][PH0=0.12][P=1.00e-100]	+	0	17	462	2664	0.158753	17	0.754546	0	0.638138	-0.712057
chr1	148717758	148717773	421409[gene=chr1_f_c2341][PH=24][PH0=0.12][P=1.00e-100]	+	4	20	462	2664	0.772012	24	1	0.865801	0.750751	0.0918213
chr1	148476948	148476950	415825[gene=chr1_f_c2341][PH=17][PH0=0.12][P=1.00e-100]	+	5	12	462	2664	0.0932921	17	0.639356	1.08225	0.45045	0.521643
chr1	148400417	148400424	412998[gene=chr1_f_c2341][PH=14][PH0=0.12][P=1.00e-100]	+	3	11	462	2664	0.448997	14	0.969189	0.649351	0.412913	0.223226
chr1	148707297	148707301	421187[gene=chr1_f_c2341][PH=30][PH0=0.12][P=1.00e-100]	+	2	28	462	2664	0.30091	30	0.91062	0.4329	1.05105	-0.517425
chr1	148405196	148405203	413408[gene=chr1_f_c2341][PH=13][PH0=0.12][P=1.00e-100]	+	4	9	462	2664	0.112689	13	0.680464	0.865801	0.337838	0.479892
chr1	148402881	148402883	413209[gene=chr1_f_c2341][PH=11][PH0=0.12][P=1.00e-100]	+	1	10	462	2664	1	11	1	0.21645	0.375375	-0.177148
chr1	148427719	148427723	414156[gene=chr1_f_c2341][PH=14][PH0=0.12][P=1.00e-100]	+	1	13	462	2664	0.707696	14	1	0.21645	0.487988	-0.290686
chr1	148399738	148399741	412886[gene=chr1_f_c2341][PH=230][PH0=0.12][P=1.00e-100]	+	18	213	462	2664	0.00137334	231	0.0765738	3.8961	7.9955	-0.877569
chr1	148476125	148476126	415689[gene=chr1_f_c2341][PH=17][PH0=0.12][P=1.00e-100]	+	4	13	462	2664	0.300925	17	0.91062	0.865801	0.487988	0.326432
chr1	148475942	148475951	415642[gene=chr1_f_c2341][PH=29][PH0=0.12][P=1.00e-100]	+	12	17	462	2664	0.000443743	29	0.0367717	2.5974	0.638138	1.1349
chr1	148476654	148476657	415741[gene=chr1_f_c2341][PH=24][PH0=0.12][P=1.00e-100]	+	5	19	462	2664	0.385594	24	0.924335	1.08225	0.713213	0.281439
chr1	148495093	148495097	416497[gene=chr1_f_c2341][PH=11][PH0=0.12][P=1.00e-100]	+	1	10	462	2664	1	11	1	0.21645	0.375375	-0.177148
chr1	148402641	148402649	413162[gene=chr1_f_c2341][PH=24][PH0=0.12][P=1.00e-100]	+	5	20	462	2664	0.403044	25	0.924812	1.08225	0.750751	0.25017
chr1	148488697	148488714	416298[gene=chr1_f_c2341][PH=24][PH0=0.12][P=1.00e-100]	+	1	23	462	2664	0.241674	24	0.837761	0.21645	0.863363	-0.615232
chr1	148431128	148431133	414282[gene=chr1_f_c2341][PH=22][PH0=0.12][P=1.00e-100]	+	0	22	462	2664	0.0630271	22	0.544936	0	0.825826	-0.868549
chr1	148515468	148515476	417152[gene=chr1_f_c2341][PH=10][PH0=0.12][P=1.39e-09]	+	3	7	462	2664	0.173829	10	0.769651	0.649351	0.262763	0.385315
chr1	148405100	148405103	413374[gene=chr1_f_c2341][PH=59][PH0=0.12][P=1.00e-100]	+	10	49	462	2664	0.581222	59	1	2.1645	1.83934	0.156423
chr1	148447959	148447970	415057[gene=chr1_f_c2341][PH=65][PH0=0.12][P=1.00e-100]	+	5	60	462	2664	0.113382	65	0.682279	1.08225	2.25225	-0.643295
chr1	148477096	148477097	415887[gene=chr1_f_c2341][PH=67][PH0=0.12][P=1.00e-100]	+	7	60	462	2664	0.385653	67	0.924335	1.51515	2.25225	-0.370794
chr1	148447011	148447014	415008[gene=chr1_f_c2341][PH=10][PH0=0.12][P=1.39e-09]	+	0	10	462	2664	0.375371	10	0.924335	0	0.375375	-0.459825
chr1	148486139	148486151	416211[gene=chr1_f_c2341][PH=10][PH0=0.12][P=1.39e-09]	+	0	10	462	2664	0.375371	10	0.924335	0	0.375375	-0.459825
chr1	148707100	148707101	421150[gene=chr1_f_c2341][PH=13][PH0=0.12][P=1.00e-100]	+	6	7	462	2664	0.00687358	13	0.197624	1.2987	0.262763	0.864235
chr1	148500475	148500494	416828[gene=chr1_f_c2341][PH=10][PH0=0.12][P=1.39e-09]	+	1	9	462	2664	1	10	1	0.21645	0.337838	-0.137226
chr1	148521955	148521972	417262[gene=chr1_f_c2341][PH=10][PH0=0.12][P=1.39e-09]	+	2	8	462	2664	0.649294	10	1	0.4329	0.3003	0.140094
chr1	148414643	148414658	413818[gene=chr1_f_c2341][PH=17][PH0=0.12][P=1.00e-100]	+	1	16	462	2664	0.495082	17	1	0.21645	0.600601	-0.395936
chr1	148559557	148559563	417992[gene=chr1_f_c2341][PH=11][PH0=0.12][P=1.00e-100]	+	1	10	462	2664	1	11	1	0.21645	0.375375	-0.177148
chr1	148708594	148708603	421244[gene=chr1_f_c2341][PH=11][PH0=0.12][P=1.00e-100]	+	1	10	462	2664	1	11	1	0.21645	0.375375	-0.177148
chr1	148478573	148478575	416038[gene=chr1_f_c2341][PH=13][PH0=0.12][P=1.00e-100]	+	0	13	462	2664	0.237198	13	0.837761	0	0.487988	-0.573363
chr1	148733209	148733215	421606[gene=chr1_f_c2341][PH=28][PH0=0.12][P=1.00e-100]	+	7	21	462	2664	0.173185	28	0.768514	1.51515	0.788288	0.492066
chr1	148476844	148476858	415794[gene=chr1_f_c2341][PH=23][PH0=0.12][P=1.00e-100]	+	6	19	462	2664	0.249647	25	0.838363	1.2987	0.713213	0.424114
chr1	148510612	148510631	416993[gene=chr1_f_c2341][PH=12][PH0=0.12][P=1.00e-100]	+	1	11	462	2664	1	12	1	0.21645	0.412913	-0.215995
chr1	148497149	148497153	416650[gene=chr1_f_c2341][PH=14][PH0=0.12][P=1.00e-100]	+	1	13	462	2664	0.707696	14	1	0.21645	0.487988	-0.290686
chr1	148524623	148524639	417317[gene=chr1_f_c2341][PH=10][PH0=0.12][P=1.39e-09]	+	1	9	462	2664	1	10	1	0.21645	0.337838	-0.137226
chr1	148486654	148486665	416234[gene=chr1_f_c2341][PH=15][PH0=0.12][P=1.00e-100]	+	0	15	462	2664	0.148299	15	0.752513	0	0.563063	-0.644376
chr1	148370815	148370816	411616[gene=chr1_f_c2341][PH=30][PH0=0.12][P=1.00e-100]	+	5	25	462	2664	0.794677	30	1	1.08225	0.938438	0.103249
chr1	148444260	148444264	414909[gene=chr1_f_c2341][PH=33][PH0=0.12][P=1.00e-100]	+	4	29	462	2664	0.80891	33	1	0.865801	1.08859	-0.162733
chr1	148462672	148462688	415360[gene=chr1_f_c2341][PH=17][PH0=0.12][P=1.00e-100]	+	4	14	462	2664	0.325834	18	0.924335	0.865801	0.525526	0.290489
chr1	148397819	148397823	412658[gene=chr1_f_c2341][PH=10][PH0=0.12][P=1.39e-09]	+	0	10	462	2664	0.375371	10	0.924335	0	0.375375	-0.459825
chr1	148514853	148514857	417092[gene=chr1_f_c2341][PH=23][PH0=0.12][P=1.00e-100]	+	0	23	462	2664	0.0385367	23	0.448576	0	0.863363	-0.897909
chr1	148738162	148738169	421723[gene=chr1_f_c2341][PH=18][PH0=0.12][P=1.00e-100]	+	5	14	462	2664	0.184653	19	0.791312	1.08225	0.525526	0.448838
chr1	148482515	148482541	416141[gene=chr1_f_c2341][PH=10][PH0=0.12][P=1.39e-09]	+	0	10	462	2664	0.375371	10	0.924335	0	0.375375	-0.459825
chr1	148444357	148444362	414940[gene=chr1_f_c2341][PH=22][PH0=0.12][P=1.00e-100]	+	1	21	462	2664	0.235544	22	0.837761	0.21645	0.788288	-0.555902
chr1	148491784	148491785	416379[gene=chr1_f_c2341][PH=35][PH0=0.12][P=1.00e-100]	+	7	28	462	2664	0.343195	35	0.924335	1.51515	1.05105	0.294282
chr1	148407376	148407382	413650[gene=chr1_f_c2341][PH=20][PH0=0.12][P=1.00e-100]	+	3	17	462	2664	1	20	1	0.649351	0.638138	0.00984113
chr1	148414133	148414155	413786[gene=chr1_f_c2341][PH=11][PH0=0.12][P=1.00e-100]	+	0	11	462	2664	0.385927	11	0.924335	0	0.412913	-0.498673
chr1	148378883	148378884	411900[gene=chr1_f_c2341][PH=56][PH0=0.12][P=1.00e-100]	+	0	56	462	2664	0.000191015	56	0.0204723	0	2.1021	-1.63325
chr1	148464128	148464132	415419[gene=chr1_f_c2341][PH=23][PH0=0.12][P=1.00e-100]	+	3	20	462	2664	1	23	1	0.649351	0.750751	-0.0860756
chr1	148461644	148461653	415308[gene=chr1_f_c2341][PH=12][PH0=0.12][P=1.00e-100]	+	1	11	462	2664	1	12	1	0.21645	0.412913	-0.215995
chr1	148533701	148533716	417440[gene=chr1_f_c2341][PH=14][PH0=0.12][P=1.00e-100]	+	0	14	462	2664	0.246268	14	0.837761	0	0.525526	-0.609306
chr1	148498240	148498258	416727[gene=chr1_f_c2341][PH=12][PH0=0.12][P=1.00e-100]	+	2	10	462	2664	0.694484	12	1	0.4329	0.375375	0.0591129
chr1	148438892	148438893	414545[gene=chr1_f_c2341][PH=83][PH0=0.12][P=1.00e-100]	+	13	70	462	2664	0.755537	83	1	2.81385	2.62763	0.0722228
chr1	148495342	148495358	416559[gene=chr1_f_c2341][PH=16][PH0=0.12][P=1.00e-100]	+	7	10	462	2664	0.00746074	17	0.206601	1.51515	0.375375	0.87082
chr1	148451087	148451099	415213[gene=chr1_f_c2341][PH=27][PH0=0.12][P=1.00e-100]	+	3	24	462	2664	0.787521	27	1	0.649351	0.900901	-0.204785
chr1	148438176	148438182	414470[gene=chr1_f_c2341][PH=37][PH0=0.12][P=1.00e-100]	+	6	31	462	2664	0.814913	37	1	1.2987	1.16366	0.0873428
chr1	148439958	148439965	414701[gene=chr1_f_c2341][PH=111][PH0=0.12][P=1.00e-100]	+	14	98	462	2664	0.587625	112	1	3.0303	3.67868	-0.215213
chr1	148515543	148515553	417172[gene=chr1_f_c2341][PH=19][PH0=0.12][P=1.00e-100]	+	3	16	462	2664	0.753273	19	1	0.649351	0.600601	0.0432848
chr1	148426828	148426831	414053[gene=chr1_f_c2341][PH=20][PH0=0.12][P=1.00e-100]	+	3	17	462	2664	1	20	1	0.649351	0.638138	0.00984113
chr1	148495250	148495261	416528[gene=chr1_f_c2341][PH=39][PH0=0.12][P=1.00e-100]	+	3	36	462	2664	0.260941	39	0.84777	0.649351	1.35135	-0.511592
chr1	148708803	148708805	421271[gene=chr1_f_c2341][PH=11][PH0=0.12][P=1.00e-100]	+	2	9	462	2664	0.671297	11	1	0.4329	0.337838	0.0990351
chr1	148370561	148370571	411576[gene=chr1_f_c2341][PH=11][PH0=0.12][P=1.00e-100]	+	2	9	462	2664	0.671297	11	1	0.4329	0.337838	0.0990351
chr1	148427289	148427292	414099[gene=chr1_f_c2341][PH=63][PH0=0.12][P=1.00e-100]	+	9	54	462	2664	1	63	1	1.94805	2.02703	-0.0381396
chr1	148415622	148415642	413864[gene=chr1_f_c2341][PH=13][PH0=0.12][P=1.00e-100]	+	1	12	462	2664	0.706012	13	1	0.21645	0.45045	-0.253824
chr1	148435433	148435436	414375[gene=chr1_f_c2341][PH=15][PH0=0.12][P=1.00e-100]	+	1	14	462	2664	0.71258	15	1	0.21645	0.525526	-0.326629
chr1	148705533	148705556	421082[gene=chr1_f_c2341][PH=13][PH0=0.12][P=1.00e-100]	+	2	11	462	2664	1	13	1	0.4329	0.412913	0.0202658
chr1	148501455	148501469	416853[gene=chr1_f_c2341][PH=10][PH0=0.12][P=1.39e-09]	+	1	9	462	2664	1	10	1	0.21645	0.337838	-0.137226
chr1	148559250	148559255	417957[gene=chr1_f_c2341][PH=49][PH0=0.12][P=1.00e-100]	+	4	45	462	2664	0.226796	49	0.837761	0.865801	1.68919	-0.527376
chr1	153194013	153194018	424095[gene=chr1_f_c2341][PH=43][PH0=0.12][P=1.00e-100]	+	5	38	14	72	0.381609	14	0.924335	35.7143	52.7778	-0.550669
chr1	153200710	153200726	424388[gene=chr1_f_c2341][PH=14][PH0=0.12][P=1.00e-100]	+	2	12	14	72	1	14	1	14.2857	16.6667	-0.208846
chr1	153293419	153293426	425756[gene=chr1_f_c2341][PH=10][PH0=0.12][P=1.39e-09]	+	3	7	41	180	0.39911	10	0.924335	7.31707	3.88889	0.766569
chr1	153293048	153293055	425686[gene=chr1_f_c2341][PH=24][PH0=0.12][P=1.00e-100]	+	7	17	41	180	0.167781	24	0.758755	17.0732	9.44444	0.791114
chr1	153292657	153292689	425648[gene=chr1_f_c2341][PH=13][PH0=0.12][P=1.00e-100]	+	3	10	41	180	0.712438	13	1	7.31707	5.55556	0.343358
chr1	153291822	153291829	425607[gene=chr1_f_c2341][PH=9][PH0=0.12][P=1.12e-07]	+	3	7	41	180	0.39911	10	0.924335	7.31707	3.88889	0.766569
chr1	153294272	153294276	425852[gene=chr1_f_c2341][PH=18][PH0=0.12][P=1.00e-100]	+	2	16	41	180	0.537326	18	1	4.87805	8.88889	-0.750471
chr1	153293842	153293854	425811[gene=chr1_f_c2341][PH=15][PH0=0.12][P=1.00e-100]	+	3	12	41	180	1	15	1	7.31707	6.66667	0.117476
chr1	153293190	153293209	425731[gene=chr1_f_c2341][PH=10][PH0=0.12][P=1.39e-09]	+	4	6	41	180	0.0919318	10	0.635592	9.7561	3.33333	1.31161
chr1	153297757	153297764	425908[gene=chr1_f_c2341][PH=15][PH0=0.12][P=1.00e-100]	+	0	15	41	180	0.0795528	15	0.599643	0	8.33333	-3.22239
chr1	153279620	153279625	425230[gene=chr1_f_c2341][PH=46][PH0=0.12][P=1.00e-100]	+	9	37	41	180	0.833082	41	1	21.9512	20.5556	0.0905111
chr1	153281291	153281306	425328[gene=chr1_f_c2341][PH=11][PH0=0.12][P=1.00e-100]	+	0	11	41	180	0.223863	11	0.837761	0	6.11111	-2.83007
chr1	153293117	153293125	425711[gene=chr1_f_c2341][PH=17][PH0=0.12][P=1.00e-100]	+	2	15	41	180	0.745042	17	1	4.87805	8.33333	-0.667055
chr1	153616287	153616295	426438[gene=chr1_f_c2341][PH=47][PH0=0.12][P=1.00e-100]	+	4	43	22	130	0.214867	22	0.837761	18.1818	33.0769	-0.829056
chr1	153635993	153636002	426728[gene=chr1_f_c2341][PH=23][PH0=0.12][P=1.00e-100]	+	5	18	22	130	0.332327	22	0.924335	22.7273	13.8462	0.676457
chr1	153611612	153611613	426348[gene=chr1_f_c2341][PH=10][PH0=0.12][P=1.39e-09]	+	6	4	22	130	0.000679702	10	0.0485917	27.2727	3.07692	2.79386
chr1	153635399	153635420	426684[gene=chr1_f_c2341][PH=12][PH0=0.12][P=1.00e-100]	+	1	11	22	130	1	12	1	4.54545	8.46154	-0.770769
chr1	153634871	153634890	426655[gene=chr1_f_c2341][PH=14][PH0=0.12][P=1.00e-100]	+	0	14	22	130	0.223324	14	0.837761	0	10.7692	-3.55695
chr1	153660199	153660201	427021[gene=chr1_f_c2341][PH=12][PH0=0.12][P=1.00e-100]	+	0	12	22	130	0.216266	12	0.837761	0	9.23077	-3.35484
chr1	154826433	154826437	429195[gene=chr1_f_c2341][PH=12][PH0=0.12][P=1.00e-100]	+	0	12	59	420	0.376745	12	0.924335	0	2.85714	-1.94753
chr1	154828889	154828894	429387[gene=chr1_f_c2341][PH=18][PH0=0.12][P=1.00e-100]	+	3	15	59	420	0.475593	18	0.995793	5.08475	3.57143	0.412552
chr1	154822055	154822062	429080[gene=chr1_f_c2341][PH=20][PH0=0.12][P=1.00e-100]	+	2	18	59	420	1	20	1	3.38983	4.28571	-0.267933
chr1	154808467	154808473	428836[gene=chr1_f_c2341][PH=16][PH0=0.12][P=1.00e-100]	+	3	14	59	420	0.452658	17	0.972936	5.08475	3.33333	0.48972
chr1	154908769	154908773	430718[gene=chr1_f_c2341][PH=10][PH0=0.12][P=1.39e-09]	+	1	9	59	420	1	10	1	1.69492	2.14286	-0.221837
chr1	154829301	154829303	429454[gene=chr1_f_c2341][PH=28][PH0=0.12][P=1.00e-100]	+	7	21	59	420	0.0663511	28	0.554175	11.8644	5	1.10035
chr1	154828231	154828240	429289[gene=chr1_f_c2341][PH=17][PH0=0.12][P=1.00e-100]	+	4	13	59	420	0.144757	17	0.748111	6.77966	3.09524	0.92576
chr1	154828707	154828709	429350[gene=chr1_f_c2341][PH=25][PH0=0.12][P=1.00e-100]	+	3	22	59	420	1	25	1	5.08475	5.2381	-0.0359086
chr1	154873667	154873670	430351[gene=chr1_f_c2341][PH=50][PH0=0.12][P=1.00e-100]	+	5	45	59	420	0.819848	50	1	8.47458	10.7143	-0.306136
chr1	154870663	154870674	430176[gene=chr1_f_c2341][PH=10][PH0=0.12][P=1.39e-09]	+	0	10	59	420	0.619518	10	1	0	2.38095	-1.75743
chr1	154875230	154875242	430427[gene=chr1_f_c2341][PH=25][PH0=0.12][P=1.00e-100]	+	0	25	59	420	0.0582448	25	0.530019	0	5.95238	-2.79751
chr1	154871982	154871985	430231[gene=chr1_f_c2341][PH=22][PH0=0.12][P=1.00e-100]	+	7	17	59	420	0.0192043	24	0.332921	11.8644	4.04762	1.34971
chr1	154872161	154872163	430269[gene=chr1_f_c2341][PH=28][PH0=0.12][P=1.00e-100]	+	3	25	59	420	1	28	1	5.08475	5.95238	-0.19231
chr1	154870275	154870292	430145[gene=chr1_f_c2341][PH=19][PH0=0.12][P=1.00e-100]	+	3	16	59	420	0.717702	19	1	5.08475	3.80952	0.339303
chr1	154844692	154844693	429793[gene=chr1_f_c2341][PH=28][PH0=0.12][P=1.00e-100]	+	2	26	59	420	0.557992	28	1	3.38983	6.19048	-0.711922
chr1	154835967	154835973	429631[gene=chr1_f_c2341][PH=29][PH0=0.12][P=1.00e-100]	+	3	26	59	420	1	29	1	5.08475	6.19048	-0.24089
chr1	157426439	157426451	436444[gene=chr1_f_c2341][PH=18][PH0=0.12][P=1.00e-100]	+	1	17	30	311	1	18	1	3.33333	5.46624	-0.577449
chr1	157516879	157516889	438007[gene=chr1_f_c2341][PH=13][PH0=0.12][P=1.00e-100]	+	1	12	30	311	1	13	1	3.33333	3.85852	-0.16504
chr1	157428865	157428866	436547[gene=chr1_f_c2341][PH=25][PH0=0.12][P=1.00e-100]	+	1	24	30	311	0.711133	25	1	3.33333	7.71704	-1.00836
chr1	157490086	157490116	437700[gene=chr1_f_c2341][PH=11][PH0=0.12][P=1.00e-100]	+	0	11	30	311	0.608161	11	1	0	3.53698	-2.18173
chr1	157433531	157433533	436744[gene=chr1_f_c2341][PH=98][PH0=0.12][P=1.00e-100]	+	10	88	30	311	0.534094	30	1	33.3333	28.2958	0.228915
chr1	157419529	157419532	436244[gene=chr1_f_c2341][PH=18][PH0=0.12][P=1.00e-100]	+	1	17	30	311	1	18	1	3.33333	5.46624	-0.577449
chr1	157464377	157464391	437216[gene=chr1_f_c2341][PH=15][PH0=0.12][P=1.00e-100]	+	0	15	30	311	0.379315	15	0.924335	0	4.82315	-2.5418
chr1	157434521	157434540	436835[gene=chr1_f_c2341][PH=10][PH0=0.12][P=1.39e-09]	+	2	8	30	311	0.21655	10	0.837761	6.66667	2.57235	1.10173
chr1	157434032	157434043	436806[gene=chr1_f_c2341][PH=26][PH0=0.12][P=1.00e-100]	+	2	24	30	311	1	26	1	6.66667	7.71704	-0.185239
chr1	157479695	157479710	437577[gene=chr1_f_c2341][PH=19][PH0=0.12][P=1.00e-100]	+	4	15	30	311	0.0741003	19	0.581691	13.3333	4.82315	1.2995
chr1	160564419	160564445	447253[gene=11899][PH=11][PH0=0.70][P=1.89e-05]	+	0	11	175	1434	0.620663	11	1	0	0.767085	-0.821372
chr1	160568149	160568165	447332[gene=11899][PH=20][PH0=0.70][P=8.11e-13]	+	1	19	175	1434	0.715508	20	1	0.571429	1.32497	-0.565132
chr1	160306020	160306024	442352[gene=11899][PH=12][PH0=0.70][P=1.21e-06]	+	0	12	175	1434	0.631238	12	1	0	0.83682	-0.87721
chr1	160310271	160310273	442554[gene=11899][PH=26][PH0=0.70][P=8.11e-13]	+	3	23	175	1434	0.756592	26	1	1.71429	1.60391	0.0598957
chr1	160554505	160554526	447134[gene=11899][PH=11][PH0=0.70][P=1.89e-05]	+	2	9	175	1434	0.340053	11	0.924335	1.14286	0.627615	0.396776
chr1	160554942	160554965	447157[gene=11899][PH=10][PH0=0.70][P=2.68e-04]	+	1	9	175	1434	1	10	1	0.571429	0.627615	-0.0506828
chr1	160339783	160339784	443467[gene=11899][PH=42][PH0=0.70][P=8.11e-13]	+	10	32	175	1434	0.0192395	42	0.332921	5.71429	2.23152	1.05502
chr1	160316004	160316009	442679[gene=11899][PH=13][PH0=0.70][P=7.12e-08]	+	3	10	175	1434	0.160377	13	0.754946	1.71429	0.69735	0.677288
chr1	160339614	160339621	443413[gene=11899][PH=16][PH0=0.70][P=1.05e-11]	+	1	15	175	1434	1	16	1	0.571429	1.04603	-0.380747
chr1	160569760	160569763	447401[gene=11899][PH=31][PH0=0.70][P=8.11e-13]	+	4	27	175	1434	0.767943	31	1	2.28571	1.88285	0.188714
chr1	160300351	160300372	442182[gene=11899][PH=10][PH0=0.70][P=2.68e-04]	+	0	10	175	1434	0.61304	10	1	0	0.69735	-0.763284
chr1	160305869	160305873	442313[gene=11899][PH=34][PH0=0.70][P=8.11e-13]	+	3	31	175	1434	1	34	1	1.71429	2.16179	-0.220167
chr1	160546458	160546477	446992[gene=11899][PH=15][PH0=0.70][P=1.95e-10]	+	1	14	175	1434	1	15	1	0.571429	0.97629	-0.330718
chr1	160306419	160306444	442388[gene=11899][PH=11][PH0=0.70][P=1.89e-05]	+	0	11	175	1434	0.620663	11	1	0	0.767085	-0.821372
chr1	160408096	160408103	444246[gene=11899][PH=15][PH0=0.70][P=1.95e-10]	+	2	13	175	1434	0.673971	15	1	1.14286	0.906555	0.168567
chr1	160545128	160545129	446757[gene=11899][PH=52][PH0=0.70][P=8.11e-13]	+	6	46	175	1434	0.82108	52	1	3.42857	3.20781	0.0737717
chr1	160307650	160307651	442437[gene=11899][PH=18][PH0=0.70][P=8.11e-13]	+	6	12	175	1434	0.00922956	18	0.230539	3.42857	0.83682	1.26963
chr1	160390035	160390040	443975[gene=11899][PH=17][PH0=0.70][P=1.62e-12]	+	0	17	175	1434	0.243943	17	0.837761	0	1.1855	-1.12796
chr1	160546404	160546409	446973[gene=11899][PH=19][PH0=0.70][P=8.11e-13]	+	2	17	175	1434	1	19	1	1.14286	1.1855	-0.0284245
chr1	160468973	160468977	445233[gene=11899][PH=11][PH0=0.70][P=1.89e-05]	+	1	10	175	1434	1	11	1	0.571429	0.69735	-0.111207
chr1	160318527	160318536	442821[gene=11899][PH=129][PH0=0.70][P=8.11e-13]	+	8	121	175	1434	0.0775892	129	0.593763	4.57143	8.43794	-0.760424
chr1	160339349	160339360	443370[gene=11899][PH=43][PH0=0.70][P=8.11e-13]	+	11	32	175	1434	0.00467786	43	0.161197	6.28571	2.23152	1.17286
chr1	160391428	160391430	444009[gene=11899][PH=13][PH0=0.70][P=7.12e-08]	+	1	12	175	1434	1	13	1	0.571429	0.83682	-0.225134
chr1	160317391	160317402	442737[gene=11899][PH=11][PH0=0.70][P=1.89e-05]	+	1	10	175	1434	1	11	1	0.571429	0.69735	-0.111207
chr1	160416107	160416117	444465[gene=11899][PH=11][PH0=0.70][P=1.89e-05]	+	0	11	175	1434	0.620663	11	1	0	0.767085	-0.821372
chr1	160572624	160572627	447475[gene=11899][PH=11][PH0=0.70][P=1.89e-05]	+	0	11	175	1434	0.620663	11	1	0	0.767085	-0.821372
chr1	160545297	160545302	446796[gene=11899][PH=11][PH0=0.70][P=1.89e-05]	+	2	9	175	1434	0.340053	11	0.924335	1.14286	0.627615	0.396776
chr1	160299872	160299873	442139[gene=11899][PH=33][PH0=0.70][P=8.11e-13]	+	1	32	175	1434	0.250687	33	0.838363	0.571429	2.23152	-1.04014
chr1	160468467	160468470	445187[gene=11899][PH=26][PH0=0.70][P=8.11e-13]	+	3	23	175	1434	0.756592	26	1	1.71429	1.60391	0.0598957
chr1	160341301	160341315	443504[gene=11899][PH=12][PH0=0.70][P=1.21e-06]	+	0	12	175	1434	0.631238	12	1	0	0.83682	-0.87721
chr1	160477469	160477475	445403[gene=11899][PH=11][PH0=0.70][P=1.89e-05]	+	2	9	175	1434	0.340053	11	0.924335	1.14286	0.627615	0.396776
chr1	160546812	160546830	447021[gene=11899][PH=10][PH0=0.70][P=2.68e-04]	+	0	10	175	1434	0.61304	10	1	0	0.69735	-0.763284
chr1	160466524	160466537	445153[gene=11899][PH=10][PH0=0.70][P=2.68e-04]	+	1	9	175	1434	1	10	1	0.571429	0.627615	-0.0506828
chr1	160326616	160326619	443119[gene=11899][PH=15][PH0=0.70][P=1.95e-10]	+	1	14	175	1434	1	15	1	0.571429	0.97629	-0.330718
chr1	160487900	160487901	445710[gene=11899][PH=21][PH0=0.70][P=8.11e-13]	+	3	18	175	1434	0.491927	21	1	1.71429	1.25523	0.267298
chr1	160488083	160488097	445751[gene=11899][PH=12][PH0=0.70][P=1.21e-06]	+	2	10	175	1434	0.381357	12	0.924335	1.14286	0.69735	0.336252
chr1	160523324	160523334	446355[gene=11899][PH=14][PH0=0.70][P=3.86e-09]	+	3	11	175	1434	0.188685	14	0.800083	1.71429	0.767085	0.619201
chr1	160477581	160477591	445421[gene=11899][PH=20][PH0=0.70][P=8.11e-13]	+	4	16	175	1434	0.263404	20	0.851048	2.28571	1.11576	0.635031
chr1	160618474	160618489	447919[gene=11899][PH=21][PH0=0.70][P=8.11e-13]	+	2	19	175	1434	1	21	1	1.14286	1.32497	-0.117673
chr1	160409779	160409782	444348[gene=11899][PH=202][PH0=0.70][P=8.11e-13]	+	20	182	175	1434	0.717439	175	1	11.4286	12.6918	-0.139649
chr1	160450938	160450964	444839[gene=11899][PH=11][PH0=0.70][P=1.89e-05]	+	0	11	175	1434	0.620663	11	1	0	0.767085	-0.821372
chr1	160505326	160505341	446072[gene=11899][PH=19][PH0=0.70][P=8.11e-13]	+	2	17	175	1434	1	19	1	1.14286	1.1855	-0.0284245
chr1	160375921	160375939	443827[gene=11899][PH=10][PH0=0.70][P=2.68e-04]	+	2	9	175	1434	0.340053	11	0.924335	1.14286	0.627615	0.396776
chr1	160544999	160545004	446708[gene=11899][PH=17][PH0=0.70][P=1.62e-12]	+	2	15	175	1434	0.706788	17	1	1.14286	1.04603	0.0667118
chr1	160544896	160544903	446678[gene=11899][PH=22][PH0=0.70][P=8.11e-13]	+	4	19	175	1434	0.304593	23	0.916642	2.28571	1.32497	0.498998
chr1	160510961	160510967	446241[gene=11899][PH=13][PH0=0.70][P=7.12e-08]	+	1	12	175	1434	1	13	1	0.571429	0.83682	-0.225134
chr1	160472265	160472275	445314[gene=11899][PH=20][PH0=0.70][P=8.11e-13]	+	3	17	175	1434	0.471804	20	0.992887	1.71429	1.1855	0.312612
chr1	160459861	160459883	445035[gene=11899][PH=11][PH0=0.70][P=1.89e-05]	+	1	10	175	1434	1	11	1	0.571429	0.69735	-0.111207
chr1	160505394	160505409	446089[gene=11899][PH=10][PH0=0.70][P=2.68e-04]	+	1	9	175	1434	1	10	1	0.571429	0.627615	-0.0506828
chr1	160544250	160544262	446622[gene=11899][PH=10][PH0=0.70][P=2.68e-04]	+	3	7	175	1434	0.0854694	10	0.61731	1.71429	0.488145	0.867057
chr1	160407402	160407423	444207[gene=11899][PH=19][PH0=0.70][P=8.11e-13]	+	2	17	175	1434	1	19	1	1.14286	1.1855	-0.0284245
chr1	160589915	160589920	447623[gene=11899][PH=23][PH0=0.70][P=8.11e-13]	+	3	22	175	1434	0.747768	25	1	1.71429	1.53417	0.0990592
chr1	160452789	160452792	444897[gene=11899][PH=22][PH0=0.70][P=8.11e-13]	+	1	21	175	1434	0.501495	22	1	0.571429	1.46444	-0.64918
chr1	160441347	160441349	444703[gene=11899][PH=38][PH0=0.70][P=8.11e-13]	+	4	34	175	1434	1	38	1	2.28571	2.37099	-0.0369654
chr1	160505038	160505039	446006[gene=11899][PH=56][PH0=0.70][P=8.11e-13]	+	10	46	175	1434	0.120637	56	0.698246	5.71429	3.20781	0.674164
chr1	160485725	160485727	445611[gene=11899][PH=11][PH0=0.70][P=1.89e-05]	+	3	8	175	1434	0.108458	11	0.670916	1.71429	0.55788	0.800988
chr1	160327250	160327256	443163[gene=11899][PH=12][PH0=0.70][P=1.21e-06]	+	2	10	175	1434	0.381357	12	0.924335	1.14286	0.69735	0.336252
chr1	160480169	160480182	445518[gene=11899][PH=28][PH0=0.70][P=8.11e-13]	+	4	24	175	1434	0.536426	28	1	2.28571	1.67364	0.297402
chr1	160546303	160546309	446928[gene=11899][PH=158][PH0=0.70][P=8.11e-13]	+	12	146	175	1434	0.179974	158	0.783032	6.85714	10.1813	-0.509013
chr1	160480046	160480065	445488[gene=11899][PH=16][PH0=0.70][P=1.05e-11]	+	3	13	175	1434	0.405484	16	0.926554	1.71429	0.906555	0.509604
chr1	161267721	161267735	451894[gene=26374][PH=16][PH0=0.79][P=1.91e-11]	+	2	14	82	517	1	16	1	2.43902	2.70793	-0.108615
chr1	161250742	161250746	451363[gene=26374][PH=32][PH0=0.79][P=2.99e-13]	+	1	31	82	517	0.107326	32	0.668511	1.21951	5.99613	-1.65631
chr1	161204358	161204361	450341[gene=26374][PH=13][PH0=0.79][P=1.05e-07]	+	2	11	82	517	0.695079	13	1	2.43902	2.12766	0.136916
chr1	161188173	161188183	449747[gene=26374][PH=54][PH0=0.79][P=2.99e-13]	+	3	51	82	517	0.0936448	54	0.640297	3.65854	9.8646	-1.22169
chr1	161188335	161188353	449795[gene=26374][PH=34][PH0=0.79][P=2.99e-13]	+	6	28	82	517	0.445981	34	0.965931	7.31707	5.41586	0.374433
chr1	161195099	161195100	450055[gene=26374][PH=21][PH0=0.79][P=2.99e-13]	+	2	19	82	517	0.754455	21	1	2.43902	3.67505	-0.442982
chr1	161272265	161272276	452054[gene=26374][PH=10][PH0=0.79][P=2.80e-04]	+	4	6	82	517	0.0358122	10	0.438067	4.87805	1.16054	1.44394
chr1	161214010	161214019	450720[gene=26374][PH=14][PH0=0.79][P=6.39e-09]	+	1	13	82	517	0.704965	14	1	1.21951	2.51451	-0.66308
chr1	161274393	161274402	452116[gene=26374][PH=17][PH0=0.79][P=1.20e-12]	+	2	15	82	517	1	17	1	2.43902	2.90135	-0.181976
chr1	161188605	161188608	449837[gene=26374][PH=12][PH0=0.79][P=1.60e-06]	+	0	12	82	517	0.386563	12	0.924335	0	2.32108	-1.73165
chr1	161265814	161265829	451824[gene=26374][PH=16][PH0=0.79][P=1.91e-11]	+	0	16	82	517	0.146311	16	0.750205	0	3.09478	-2.03379
chr1	161257033	161257040	451641[gene=26374][PH=17][PH0=0.79][P=1.20e-12]	+	0	18	82	517	0.153453	18	0.753648	0	3.48162	-2.16402
chr1	161178342	161178358	449517[gene=26374][PH=60][PH0=0.79][P=2.99e-13]	+	6	54	82	517	0.551299	60	1	7.31707	10.4449	-0.460554
chr1	161251691	161251693	451458[gene=26374][PH=49][PH0=0.79][P=2.99e-13]	+	15	34	82	517	0.00156839	49	0.0833064	18.2927	6.5764	1.34847
chr1	161269996	161270008	451978[gene=26374][PH=10][PH0=0.79][P=2.80e-04]	+	3	8	82	517	0.181003	11	0.784877	3.65854	1.54739	0.870858
chr1	161207018	161207020	450489[gene=26374][PH=21][PH0=0.79][P=2.99e-13]	+	2	19	82	517	0.754455	21	1	2.43902	3.67505	-0.442982
chr1	161250111	161250121	451284[gene=26374][PH=48][PH0=0.79][P=2.99e-13]	+	12	36	82	517	0.0265247	48	0.385013	14.6341	6.96325	0.973271
chr1	161201850	161201861	450269[gene=26374][PH=12][PH0=0.79][P=1.60e-06]	+	3	9	82	517	0.218656	12	0.837761	3.65854	1.74081	0.765273
chr1	161204270	161204275	450321[gene=26374][PH=24][PH0=0.79][P=2.99e-13]	+	0	24	82	517	0.0612422	24	0.538537	0	4.64217	-2.49625
chr1	161230439	161230443	450916[gene=26374][PH=13][PH0=0.79][P=1.05e-07]	+	2	11	82	517	0.695079	13	1	2.43902	2.12766	0.136916
chr1	161240808	161240811	451098[gene=26374][PH=15][PH0=0.79][P=3.61e-10]	+	3	12	82	517	0.444911	15	0.964941	3.65854	2.32108	0.488223
chr1	161209878	161209886	450620[gene=26374][PH=12][PH0=0.79][P=1.60e-06]	+	2	10	82	517	0.673478	12	1	2.43902	1.93424	0.229014
chr1	161208679	161208684	450558[gene=26374][PH=32][PH0=0.79][P=2.99e-13]	+	3	29	82	517	0.603285	32	1	3.65854	5.60928	-0.504617
chr1	161551024	161551025	457067[gene=21960][PH=19][PH0=1.49][P=5.60e-10]	+	0	19	33	119	0.0139108	19	0.282177	0	15.9664	-4.08461
chr1	161567369	161567386	457634[gene=21960][PH=25][PH0=1.49][P=3.93e-12]	+	7	18	33	119	0.429767	25	0.947842	21.2121	15.1261	0.461954
chr1	161560067	161560073	457365[gene=21960][PH=15][PH0=1.49][P=8.14e-06]	+	6	9	33	119	0.0956411	15	0.644918	18.1818	7.56303	1.16355
chr1	161560761	161560776	457429[gene=21960][PH=18][PH0=1.49][P=6.72e-09]	+	2	16	33	119	0.364465	18	0.924335	6.06061	13.4454	-1.03274
chr1	161567069	161567086	457597[gene=21960][PH=23][PH0=1.49][P=3.93e-12]	+	2	21	33	119	0.166801	23	0.757396	6.06061	17.6471	-1.40108
chr1	161559720	161559726	457302[gene=21960][PH=27][PH0=1.49][P=3.93e-12]	+	11	17	33	119	0.0206537	28	0.344686	33.3333	14.2857	1.16743
chr1	161550830	161550838	457033[gene=21960][PH=12][PH0=1.49][P=5.21e-03]	+	3	9	33	119	0.723757	12	1	9.09091	7.56303	0.236864
chr1	161557545	161557548	457224[gene=21960][PH=12][PH0=1.49][P=5.21e-03]	+	2	10	33	119	1	12	1	6.06061	8.40336	-0.413385
chr1	161725523	161725524	460288[gene=21960][PH=15][PH0=1.49][P=8.14e-06]	+	1	14	121	491	0.324813	15	0.924335	0.826446	2.85132	-1.07632
chr1	161667985	161667997	459000[gene=21960][PH=22][PH0=1.49][P=3.93e-12]	+	1	21	121	491	0.0972572	22	0.647736	0.826446	4.27699	-1.53067
chr1	161739281	161739289	460682[gene=21960][PH=90][PH0=1.49][P=3.93e-12]	+	27	63	121	491	0.0140981	90	0.284839	22.314	12.831	0.753299
chr1	161707730	161707734	459817[gene=21960][PH=25][PH0=1.49][P=3.93e-12]	+	9	16	121	491	0.0672146	25	0.556709	7.43802	3.25866	0.986506
chr1	161725197	161725206	460224[gene=21960][PH=34][PH0=1.49][P=3.93e-12]	+	9	25	121	491	0.373287	34	0.924335	7.43802	5.09165	0.470071
chr1	161707658	161707661	459794[gene=21960][PH=14][PH0=1.49][P=7.59e-05]	+	4	11	121	491	0.511564	15	1	3.30579	2.24033	0.410137
chr1	161753465	161753468	460969[gene=21960][PH=13][PH0=1.49][P=6.56e-04]	+	1	12	121	491	0.480836	13	1	0.826446	2.44399	-0.915042
chr1	161707163	161707166	459754[gene=21960][PH=18][PH0=1.49][P=6.72e-09]	+	6	12	121	491	0.141922	18	0.745179	4.95868	2.44399	0.79091
chr1	161808890	161808898	461861[gene=21960][PH=34][PH0=1.49][P=3.93e-12]	+	4	31	121	491	0.274512	35	0.869262	3.30579	6.31365	-0.764314
chr1	161767934	161767940	461167[gene=21960][PH=39][PH0=1.49][P=3.93e-12]	+	8	31	121	491	0.837881	39	1	6.61157	6.31365	0.0576034
chr1	161796899	161796913	461743[gene=21960][PH=16][PH0=1.49][P=8.14e-07]	+	5	11	121	491	0.334508	16	0.924335	4.13223	2.24033	0.663447
chr1	161721956	161721967	460099[gene=21960][PH=31][PH0=1.49][P=3.93e-12]	+	5	26	121	491	0.816959	31	1	4.13223	5.29532	-0.294693
chr1	161748038	161748040	460854[gene=21960][PH=30][PH0=1.49][P=3.93e-12]	+	4	26	121	491	0.483302	30	1	3.30579	5.29532	-0.548002
chr1	161738994	161739003	460583[gene=21960][PH=32][PH0=1.49][P=3.93e-12]	+	9	23	121	491	0.252394	32	0.838794	7.43802	4.68432	0.569917
chr1	161735899	161735902	460489[gene=21960][PH=25][PH0=1.49][P=3.93e-12]	+	3	22	121	491	0.444209	25	0.963925	2.47934	4.48065	-0.655534
chr1	161711374	161711389	459928[gene=21960][PH=31][PH0=1.49][P=3.93e-12]	+	5	27	121	491	0.653687	32	1	4.13223	5.49898	-0.340627
chr1	161768024	161768028	461205[gene=21960][PH=49][PH0=1.49][P=3.93e-12]	+	11	39	121	491	0.710959	50	1	9.09091	7.94297	0.17423
chr1	161674402	161674414	459131[gene=21960][PH=14][PH0=1.49][P=7.59e-05]	+	0	14	121	491	0.0839168	14	0.61237	0	2.85132	-1.94535
chr1	161739855	161739856	460756[gene=21960][PH=14][PH0=1.49][P=7.59e-05]	+	4	10	121	491	0.493126	14	1	3.30579	2.03666	0.503791
chr1	161832914	161832920	462395[gene=21960][PH=15][PH0=1.49][P=8.14e-06]	+	1	14	121	491	0.324813	15	0.924335	0.826446	2.85132	-1.07632
chr1	161770985	161770994	461274[gene=21960][PH=14][PH0=1.49][P=7.59e-05]	+	3	11	121	491	0.745502	14	1	2.47934	2.24033	0.102674
chr1	161684979	161684983	459341[gene=21960][PH=12][PH0=1.49][P=5.21e-03]	+	0	12	121	491	0.136832	12	0.737263	0	2.44399	-1.78408
chr1	164525724	164525725	472050[gene=53330][PH=60][PH0=2.53][P=1.00e-100]	+	0	60	14	351	0.138791	14	0.741082	0	17.094	-4.17744
chr1	164512625	164512629	471392[gene=53330][PH=17][PH0=2.53][P=1.87e-05]	+	1	16	14	351	0.493497	14	1	7.14286	4.5584	0.550864
chr1	164525615	164525618	472010[gene=53330][PH=33][PH0=2.53][P=1.00e-100]	+	2	31	14	351	0.36665	14	0.924335	14.2857	8.83191	0.636641
chr1	165761373	165761377	474379[gene=16579][PH=22][PH0=2.67][P=9.33e-09]	+	0	22	53	518	0.250143	22	0.838363	0	4.2471	-2.39152
chr1	165798137	165798146	475408[gene=16579][PH=32][PH0=2.67][P=3.52e-13]	+	9	23	53	518	0.00136731	32	0.0764306	16.9811	4.44015	1.72476
chr1	165758231	165758237	474181[gene=16579][PH=17][PH0=2.67][P=1.60e-04]	+	3	14	53	518	0.203195	17	0.827036	5.66038	2.7027	0.847025
chr1	165831493	165831516	476134[gene=16579][PH=17][PH0=2.67][P=1.60e-04]	+	0	17	53	518	0.389399	17	0.924335	0	3.28185	-2.09824
chr1	165757724	165757739	474131[gene=16579][PH=16][PH0=2.67][P=9.47e-04]	+	4	12	53	518	0.0519476	16	0.507321	7.54717	2.3166	1.36574
chr1	165774782	165774791	474920[gene=16579][PH=16][PH0=2.67][P=9.47e-04]	+	7	9	53	518	0.000239121	16	0.0233605	13.2075	1.73745	2.37575
chr1	165770523	165770530	474784[gene=16579][PH=18][PH0=2.67][P=2.54e-05]	+	2	16	53	518	0.679353	18	1	3.77358	3.0888	0.223395
chr1	165762320	165762327	474450[gene=16579][PH=20][PH0=2.67][P=5.41e-07]	+	2	18	53	518	0.707633	20	1	3.77358	3.4749	0.0932166
chr1	165753861	165753862	473930[gene=16579][PH=46][PH0=2.67][P=3.52e-13]	+	5	41	53	518	0.603204	46	1	9.43396	7.91506	0.226971
chr1	165829484	165829498	476009[gene=16579][PH=15][PH0=2.67][P=5.23e-03]	+	1	14	53	518	1	15	1	1.88679	2.7027	-0.359111
chr1	165760789	165760799	474337[gene=16579][PH=25][PH0=2.67][P=1.55e-11]	+	3	22	53	518	0.497678	25	1	5.66038	4.2471	0.344082
chr1	165830461	165830466	476080[gene=16579][PH=31][PH0=2.67][P=3.52e-13]	+	3	28	53	518	1	31	1	5.66038	5.40541	0.056314
chr1	165727766	165727769	473462[gene=16579][PH=31][PH0=2.67][P=3.52e-13]	+	2	29	53	518	0.758144	31	1	3.77358	5.59846	-0.467055
chr1	165760534	165760548	474298[gene=16579][PH=15][PH0=2.67][P=5.23e-03]	+	2	13	53	518	0.64106	15	1	3.77358	2.50965	0.443745
chr1	165756414	165756418	474029[gene=16579][PH=32][PH0=2.67][P=3.52e-13]	+	3	29	53	518	1	32	1	5.66038	5.59846	0.0134755
chr1	165817772	165817776	475792[gene=16579][PH=56][PH0=2.67][P=3.52e-13]	+	5	52	53	518	1	53	1	9.43396	10.0386	-0.0812714
chr1	166182395	166182404	477963[gene=116914][PH=128][PH0=2.16][P=1.00e-100]	+	26	102	32	139	0.498063	32	1	81.25	73.3813	0.145076
chr1	166182287	166182291	477909[gene=116914][PH=43][PH0=2.16][P=1.00e-100]	+	6	37	32	139	0.498063	32	1	18.75	26.6187	-0.483793
chr1	168937640	168937641	483507[gene=chr1_f_c3594][PH=19][PH0=0.84][P=1.00e-100]	+	4	15	14	87	0.294086	14	0.902135	28.5714	17.2414	0.696989
chr1	168935717	168935720	483437[gene=chr1_f_c3594][PH=12][PH0=0.84][P=2.93e-07]	+	0	13	14	87	0.20501	13	0.830166	0	14.9425	-3.99481
chr1	168981244	168981271	484286[gene=226610][PH=14][PH0=1.30][P=3.27e-06]	+	4	10	14	87	0.10193	14	0.656575	28.5714	11.4943	1.24294
chr1	168933081	168933099	483384[gene=chr1_f_c3594][PH=13][PH0=0.84][P=2.07e-08]	+	0	13	14	87	0.20501	13	0.830166	0	14.9425	-3.99481
chr1	168938523	168938524	483596[gene=chr1_f_c3594][PH=10][PH0=0.84][P=4.45e-05]	+	2	8	14	87	0.626242	10	1	14.2857	9.1954	0.584265
chr1	168941324	168941341	483633[gene=chr1_f_c3594][PH=11][PH0=0.84][P=3.79e-06]	+	0	11	14	87	0.353933	11	0.924335	0	12.6437	-3.77016
chr1	168937525	168937527	483473[gene=chr1_f_c3594][PH=13][PH0=0.84][P=2.07e-08]	+	0	13	14	87	0.20501	13	0.830166	0	14.9425	-3.99481
chr1	176568862	176568875	500204[gene=54418][PH=10][PH0=0.98][P=5.39e-03]	+	2	8	246	2043	0.292907	10	0.90069	0.813008	0.391581	0.38166
chr1	176630025	176630027	501442[gene=54418][PH=30][PH0=0.98][P=1.00e-100]	+	2	28	246	2043	0.764582	30	1	0.813008	1.37053	-0.386826
chr1	176557233	176557237	500041[gene=54418][PH=25][PH0=0.98][P=1.00e-100]	+	3	23	246	2043	0.754173	26	1	1.21951	1.1258	0.0622399
chr1	176721264	176721268	504409[gene=54418][PH=10][PH0=0.98][P=5.39e-03]	+	0	10	246	2043	0.61294	10	1	0	0.489476	-0.574805
chr1	176556872	176556896	499943[gene=54418][PH=17][PH0=0.98][P=8.54e-11]	+	0	17	246	2043	0.244698	17	0.837761	0	0.83211	-0.873506
chr1	176652206	176652225	501756[gene=54418][PH=13][PH0=0.98][P=3.94e-06]	+	3	10	246	2043	0.15645	13	0.753695	1.21951	0.489476	0.575438
chr1	176659727	176659734	502041[gene=54418][PH=12][PH0=0.98][P=4.79e-05]	+	0	12	246	2043	0.630044	12	1	0	0.587372	-0.66664
chr1	176664956	176664963	502435[gene=54418][PH=22][PH0=0.98][P=1.00e-100]	+	3	19	246	2043	0.724374	22	1	1.21951	0.930005	0.201638
chr1	176606753	176606754	501057[gene=54418][PH=16][PH0=0.98][P=1.38e-09]	+	2	14	246	2043	0.687253	16	1	0.813008	0.685267	0.105408
chr1	176610688	176610699	501136[gene=54418][PH=10][PH0=0.98][P=5.39e-03]	+	3	7	246	2043	0.0832092	10	0.610842	1.21951	0.342633	0.725177
chr1	176598529	176598540	500722[gene=54418][PH=10][PH0=0.98][P=5.39e-03]	+	0	10	246	2043	0.61294	10	1	0	0.489476	-0.574805
chr1	176557304	176557308	500061[gene=54418][PH=10][PH0=0.98][P=5.39e-03]	+	2	8	246	2043	0.292907	10	0.90069	0.813008	0.391581	0.38166
chr1	176594493	176594509	500600[gene=54418][PH=14][PH0=0.98][P=2.99e-07]	+	3	11	246	2043	0.184189	14	0.791312	1.21951	0.538424	0.52879
chr1	176679440	176679441	502964[gene=54418][PH=75][PH0=0.98][P=1.00e-100]	+	2	73	246	2043	0.0206252	75	0.344419	0.813008	3.57318	-1.33481
chr1	176661786	176661801	502182[gene=54418][PH=11][PH0=0.98][P=5.34e-04]	+	1	10	246	2043	1	11	1	0.406504	0.489476	-0.0826914
chr1	176556658	176556669	499874[gene=54418][PH=53][PH0=0.98][P=1.00e-100]	+	10	45	246	2043	0.0779429	55	0.594145	4.06504	2.20264	0.661311
chr1	176659448	176659449	502008[gene=54418][PH=17][PH0=0.98][P=8.54e-11]	+	4	13	246	2043	0.100997	17	0.654309	1.62602	0.636319	0.682422
chr1	176663819	176663820	502358[gene=54418][PH=24][PH0=0.98][P=1.00e-100]	+	2	22	246	2043	1	24	1	0.813008	1.07685	-0.19601
chr1	176600243	176600249	500832[gene=54418][PH=13][PH0=0.98][P=3.94e-06]	+	3	10	246	2043	0.15645	13	0.753695	1.21951	0.489476	0.575438
chr1	176658058	176658070	501910[gene=54418][PH=16][PH0=0.98][P=1.38e-09]	+	1	15	246	2043	1	16	1	0.406504	0.734214	-0.302169
chr1	176557117	176557118	499994[gene=54418][PH=46][PH0=0.98][P=1.00e-100]	+	11	35	246	2043	0.0127232	46	0.27025	4.47154	1.71317	1.01197
chr1	176600358	176600369	500857[gene=54418][PH=11][PH0=0.98][P=5.34e-04]	+	0	11	246	2043	0.620005	11	1	0	0.538424	-0.621453
chr1	176678802	176678820	502877[gene=54418][PH=16][PH0=0.98][P=1.38e-09]	+	3	13	246	2043	0.242882	16	0.837761	1.21951	0.636319	0.439788
chr1	176675347	176675368	502750[gene=54418][PH=10][PH0=0.98][P=5.39e-03]	+	0	10	246	2043	0.61294	10	1	0	0.489476	-0.574805
chr1	176677135	176677145	502818[gene=54418][PH=24][PH0=0.98][P=1.00e-100]	+	1	23	246	2043	0.505714	24	1	0.406504	1.1258	-0.595889
chr1	176712598	176712603	504216[gene=54418][PH=12][PH0=0.98][P=4.79e-05]	+	2	10	246	2043	0.375386	12	0.924335	0.813008	0.489476	0.28358
chr1	176646113	176646119	501673[gene=54418][PH=11][PH0=0.98][P=5.34e-04]	+	1	10	246	2043	1	11	1	0.406504	0.489476	-0.0826914
chr1	176694523	176694550	503505[gene=54418][PH=10][PH0=0.98][P=5.39e-03]	+	4	6	246	2043	0.016194	10	0.305702	1.62602	0.293686	1.02139
chr1	176691632	176691636	503401[gene=54418][PH=10][PH0=0.98][P=5.39e-03]	+	3	7	246	2043	0.0832092	10	0.610842	1.21951	0.342633	0.725177
chr1	176475181	176475184	497107[gene=54418][PH=10][PH0=0.98][P=5.39e-03]	+	0	10	246	2043	0.61294	10	1	0	0.489476	-0.574805
chr1	176665346	176665355	502487[gene=54418][PH=58][PH0=0.98][P=1.00e-100]	+	5	53	246	2043	0.829145	58	1	2.03252	2.59422	-0.245163
chr1	176667737	176667743	502584[gene=54418][PH=10][PH0=0.98][P=5.39e-03]	+	3	7	246	2043	0.0832092	10	0.610842	1.21951	0.342633	0.725177
chr1	176597655	176597667	500674[gene=54418][PH=10][PH0=0.98][P=5.39e-03]	+	0	10	246	2043	0.61294	10	1	0	0.489476	-0.574805
chr1	176683361	176683377	503151[gene=54418][PH=11][PH0=0.98][P=5.34e-04]	+	0	11	246	2043	0.620005	11	1	0	0.538424	-0.621453
chr1	176681181	176681197	503026[gene=54418][PH=10][PH0=0.98][P=5.39e-03]	+	1	9	246	2043	1	10	1	0.406504	0.440529	-0.0344846
chr1	176629338	176629355	501411[gene=54418][PH=10][PH0=0.98][P=5.39e-03]	+	2	8	246	2043	0.292907	10	0.90069	0.813008	0.391581	0.38166
chr1	176682548	176682566	503066[gene=54418][PH=21][PH0=0.98][P=1.00e-100]	+	2	19	246	2043	1	21	1	0.813008	0.930005	-0.0902191
chr1	176470239	176470244	496769[gene=54418][PH=15][PH0=0.98][P=2.10e-08]	+	1	14	246	2043	1	15	1	0.406504	0.685267	-0.260863
chr1	176469842	176469847	496737[gene=54418][PH=12][PH0=0.98][P=4.79e-05]	+	0	12	246	2043	0.630044	12	1	0	0.587372	-0.66664
chr1	176691135	176691140	503368[gene=54418][PH=38][PH0=0.98][P=1.00e-100]	+	5	34	246	2043	0.603254	39	1	2.03252	1.66422	0.186804
chr1	176708214	176708223	503821[gene=54418][PH=35][PH0=0.98][P=1.00e-100]	+	2	33	246	2043	0.577826	35	1	0.813008	1.61527	-0.528575
chr1	176600544	176600561	500903[gene=54418][PH=29][PH0=0.98][P=1.00e-100]	+	0	29	246	2043	0.0660644	29	0.553231	0	1.41948	-1.2747
chr1	176476254	176476255	497182[gene=54418][PH=60][PH0=0.98][P=1.00e-100]	+	1	59	246	2043	0.0176783	60	0.319224	0.406504	2.88791	-1.46688
chr1	176496059	176496060	497694[gene=54418][PH=21][PH0=0.98][P=1.00e-100]	+	2	19	246	2043	1	21	1	0.813008	0.930005	-0.0902191
chr1	176679321	176679329	502918[gene=54418][PH=38][PH0=0.98][P=1.00e-100]	+	5	33	246	2043	0.595502	38	1	2.03252	1.61527	0.213557
chr1	176694859	176694876	503526[gene=54418][PH=14][PH0=0.98][P=2.99e-07]	+	0	14	246	2043	0.386784	14	0.924335	0	0.685267	-0.752977
chr1	176658119	176658129	501924[gene=54418][PH=10][PH0=0.98][P=5.39e-03]	+	0	10	246	2043	0.61294	10	1	0	0.489476	-0.574805
chr1	176663689	176663692	502317[gene=54418][PH=16][PH0=0.98][P=1.38e-09]	+	1	15	246	2043	1	16	1	0.406504	0.734214	-0.302169
chr1	176662119	176662122	502218[gene=54418][PH=23][PH0=0.98][P=1.00e-100]	+	3	26	246	2043	1	29	1	1.21951	1.27264	-0.0341254
chr1	176504866	176504880	498147[gene=54418][PH=15][PH0=0.98][P=2.10e-08]	+	2	13	246	2043	0.671396	15	1	0.813008	0.636319	0.147931
chr1	176511112	176511123	498299[gene=54418][PH=22][PH0=0.98][P=1.00e-100]	+	3	20	246	2043	0.730615	23	1	1.21951	0.978953	0.165506
chr1	176744915	176744931	504865[gene=54418][PH=10][PH0=0.98][P=5.39e-03]	+	1	9	246	2043	1	10	1	0.406504	0.440529	-0.0344846
chr1	176444558	176444561	496407[gene=54418][PH=10][PH0=0.98][P=5.39e-03]	+	1	9	246	2043	1	10	1	0.406504	0.440529	-0.0344846
chr1	176600179	176600180	500811[gene=54418][PH=17][PH0=0.98][P=8.54e-11]	+	4	13	246	2043	0.100997	17	0.654309	1.62602	0.636319	0.682422
chr1	176727525	176727533	504566[gene=54418][PH=14][PH0=0.98][P=2.99e-07]	+	1	13	246	2043	1	14	1	0.406504	0.636319	-0.21834
chr1	176501236	176501241	497854[gene=54418][PH=48][PH0=0.98][P=1.00e-100]	+	5	43	246	2043	1	48	1	2.03252	2.10475	-0.0339588
chr1	176709155	176709164	503961[gene=54418][PH=109][PH0=0.98][P=1.00e-100]	+	9	100	246	2043	0.524783	109	1	3.65854	4.89476	-0.339557
chr1	176473887	176473904	497038[gene=54418][PH=25][PH0=0.98][P=1.00e-100]	+	1	24	246	2043	0.510264	25	1	0.406504	1.17474	-0.628731
chr1	176708653	176708661	503867[gene=54418][PH=12][PH0=0.98][P=4.79e-05]	+	2	12	246	2043	0.656287	14	1	0.813008	0.587372	0.191746
chr1	176556754	176556756	499912[gene=54418][PH=30][PH0=0.98][P=1.00e-100]	+	6	24	246	2043	0.127144	30	0.71449	2.43902	1.17474	0.661154
chr1	176476424	176476425	497252[gene=54418][PH=78][PH0=0.98][P=1.00e-100]	+	11	67	246	2043	0.349487	78	0.924335	4.47154	3.27949	0.354509
chr1	176505573	176505574	498175[gene=54418][PH=15][PH0=0.98][P=2.10e-08]	+	2	13	246	2043	0.671396	15	1	0.813008	0.636319	0.147931
chr1	176549943	176549956	499527[gene=54418][PH=32][PH0=0.98][P=1.00e-100]	+	7	25	246	2043	0.0744256	32	0.582311	2.84553	1.22369	0.790226
chr1	176502988	176503001	497997[gene=54418][PH=12][PH0=0.98][P=4.79e-05]	+	2	10	246	2043	0.375386	12	0.924335	0.813008	0.489476	0.28358
chr1	176473216	176473225	496976[gene=54418][PH=10][PH0=0.98][P=5.39e-03]	+	0	10	246	2043	0.61294	10	1	0	0.489476	-0.574805
chr1	176599200	176599212	500761[gene=54418][PH=10][PH0=0.98][P=5.39e-03]	+	0	10	246	2043	0.61294	10	1	0	0.489476	-0.574805
chr1	176549673	176549683	499492[gene=54418][PH=10][PH0=0.98][P=5.39e-03]	+	0	10	246	2043	0.61294	10	1	0	0.489476	-0.574805
chr1	176708740	176708749	503891[gene=54418][PH=34][PH0=0.98][P=1.00e-100]	+	3	31	246	2043	1	34	1	1.21951	1.51738	-0.181678
chr1	176501657	176501664	497905[gene=54418][PH=19][PH0=0.98][P=7.91e-13]	+	4	16	246	2043	0.262018	20	0.849306	1.62602	0.783162	0.558438
chr1	176655371	176655378	501838[gene=54418][PH=27][PH0=0.98][P=1.00e-100]	+	6	21	246	2043	0.0619099	27	0.540813	2.43902	1.0279	0.762013
chr1	176683206	176683210	503106[gene=54418][PH=30][PH0=0.98][P=1.00e-100]	+	1	29	246	2043	0.245351	30	0.837761	0.406504	1.41948	-0.782584
chr1	176723841	176723853	504476[gene=54418][PH=28][PH0=0.98][P=1.00e-100]	+	1	27	246	2043	0.354568	28	0.924335	0.406504	1.32159	-0.722997
chr1	176503561	176503562	498023[gene=54418][PH=10][PH0=0.98][P=5.39e-03]	+	0	10	246	2043	0.61294	10	1	0	0.489476	-0.574805
chr1	176513893	176513915	498425[gene=54418][PH=29][PH0=0.98][P=1.00e-100]	+	3	26	246	2043	1	29	1	1.21951	1.27264	-0.0341254
chr1	176503686	176503690	498048[gene=54418][PH=10][PH0=0.98][P=5.39e-03]	+	0	10	246	2043	0.61294	10	1	0	0.489476	-0.574805
chr1	176552943	176552963	499653[gene=54418][PH=19][PH0=0.98][P=7.91e-13]	+	3	16	246	2043	0.449234	19	0.9692	1.21951	0.783162	0.315805
chr1	176469480	176469482	496687[gene=54418][PH=10][PH0=0.98][P=5.39e-03]	+	1	9	246	2043	1	10	1	0.406504	0.440529	-0.0344846
chr1	176500538	176500555	497795[gene=54418][PH=11][PH0=0.98][P=5.34e-04]	+	3	8	246	2043	0.10566	11	0.6643	1.21951	0.391581	0.673518
chr1	176711262	176711266	504102[gene=54418][PH=15][PH0=0.98][P=2.10e-08]	+	2	13	246	2043	0.671396	15	1	0.813008	0.636319	0.147931
chr1	176521410	176521412	498587[gene=54418][PH=60][PH0=0.98][P=1.00e-100]	+	7	53	246	2043	0.831701	60	1	2.84553	2.59422	0.0975015
chr1	176503583	176503602	498029[gene=54418][PH=10][PH0=0.98][P=5.39e-03]	+	0	10	246	2043	0.61294	10	1	0	0.489476	-0.574805
chr1	176469780	176469787	496718[gene=54418][PH=24][PH0=0.98][P=1.00e-100]	+	2	22	246	2043	1	24	1	0.813008	1.07685	-0.19601
chr1	176485837	176485853	497465[gene=54418][PH=24][PH0=0.98][P=1.00e-100]	+	4	20	246	2043	0.317615	24	0.924335	1.62602	0.978953	0.408139
chr1	176744807	176744818	504837[gene=54418][PH=23][PH0=0.98][P=1.00e-100]	+	3	20	246	2043	0.730615	23	1	1.21951	0.978953	0.165506
chr1	176546970	176546972	499395[gene=54418][PH=62][PH0=0.98][P=1.00e-100]	+	5	57	246	2043	0.676542	62	1	2.03252	2.79001	-0.321686
chr1	176504206	176504212	498072[gene=54418][PH=11][PH0=0.98][P=5.34e-04]	+	1	10	246	2043	1	11	1	0.406504	0.489476	-0.0826914
chr1	176501907	176501921	497946[gene=54418][PH=16][PH0=0.98][P=1.38e-09]	+	6	10	246	2043	0.00457942	16	0.158798	2.43902	0.489476	1.20719
chr1	176473137	176473138	496930[gene=54418][PH=290][PH0=0.98][P=1.00e-100]	+	24	266	246	2043	0.15628	246	0.753683	9.7561	13.0201	-0.382339
chr1	176739172	176739187	504740[gene=54418][PH=11][PH0=0.98][P=5.34e-04]	+	1	10	246	2043	1	11	1	0.406504	0.489476	-0.0826914
chr1	176504687	176504691	498116[gene=54418][PH=19][PH0=0.98][P=7.91e-13]	+	5	15	246	2043	0.0553427	20	0.520288	2.03252	0.734214	0.806235
chr1	178923144	178923150	507557[gene=76816][PH=16][PH0=0.24][P=1.00e-100]	+	2	14	39	271	1	16	1	5.12821	5.16605	-0.00888239
chr1	178753412	178753429	505864[gene=76816][PH=10][PH0=0.24][P=5.51e-09]	+	2	8	39	271	0.365041	10	0.924335	5.12821	2.95203	0.632871
chr1	178800978	178800989	506364[gene=76816][PH=47][PH0=0.24][P=1.00e-100]	+	6	42	39	271	1	39	1	15.3846	15.4982	-0.00996289
chr1	178841053	178841059	506735[gene=76816][PH=30][PH0=0.24][P=1.00e-100]	+	4	26	39	271	0.778778	30	1	10.2564	9.5941	0.0874863
chr1	178780025	178780026	506085[gene=76816][PH=11][PH0=0.24][P=1.31e-10]	+	0	11	39	271	0.370533	11	0.924335	0	4.05904	-2.33886
chr1	178847394	178847407	506845[gene=76816][PH=19][PH0=0.24][P=1.00e-100]	+	3	16	39	271	0.717893	19	1	7.69231	5.90406	0.332294
chr1	178773052	178773069	506008[gene=76816][PH=21][PH0=0.24][P=1.00e-100]	+	3	18	39	271	0.736184	21	1	7.69231	6.64207	0.185776
chr1	178782837	178782855	506136[gene=76816][PH=13][PH0=0.24][P=1.00e-100]	+	2	11	39	271	0.671593	13	1	5.12821	4.05904	0.276601
chr1	178840924	178840934	506688[gene=76816][PH=13][PH0=0.24][P=1.00e-100]	+	3	10	39	271	0.215839	13	0.837761	7.69231	3.69004	0.89014
chr1	178877319	178877336	507153[gene=76816][PH=10][PH0=0.24][P=5.51e-09]	+	0	10	39	271	0.620193	10	1	0	3.69004	-2.2296
chr1	178847539	178847545	506883[gene=76816][PH=19][PH0=0.24][P=1.00e-100]	+	3	16	39	271	0.717893	19	1	7.69231	5.90406	0.332294
chr1	178923304	178923318	507579[gene=76816][PH=12][PH0=0.24][P=2.58e-12]	+	0	12	39	271	0.374322	12	0.924335	0	4.42804	-2.44043
chr1	178849503	178849505	506954[gene=76816][PH=11][PH0=0.24][P=1.31e-10]	+	2	9	39	271	0.635132	11	1	5.12821	3.32103	0.504088
chr1	180098829	180098847	510436[gene=545391][PH=12][PH0=0.22][P=1.83e-12]	+	3	9	26	161	0.222657	12	0.837761	11.5385	5.59006	0.927996
chr1	179999621	179999651	509703[gene=chr1_f_c3925][PH=11][PH0=0.21][P=4.11e-11]	+	0	11	26	161	0.367078	11	0.924335	0	6.8323	-2.96944
chr1	180073795	180073802	510276[gene=chr1_f_c3925][PH=10][PH0=0.21][P=1.92e-09]	+	0	10	26	161	0.361995	10	0.924335	0	6.21118	-2.85024
chr1	180035188	180035190	509976[gene=chr1_f_c3925][PH=43][PH0=0.21][P=1.00e-100]	+	5	38	26	161	0.802854	26	1	19.2308	23.6025	-0.282253
chr1	179985969	179985985	509628[gene=chr1_f_c3925][PH=11][PH0=0.21][P=4.11e-11]	+	0	11	26	161	0.367078	11	0.924335	0	6.8323	-2.96944
chr1	179932262	179932270	509262[gene=chr1_f_c3925][PH=15][PH0=0.21][P=1.00e-100]	+	4	11	26	161	0.232595	15	0.837761	15.3846	6.8323	1.06483
chr1	179947946	179947954	509350[gene=chr1_f_c3925][PH=10][PH0=0.21][P=1.92e-09]	+	1	9	26	161	1	10	1	3.84615	5.59006	-0.443452
chr1	180604259	180604285	516447[gene=240945][PH=11][PH0=0.44][P=9.56e-08]	+	1	10	107	591	1	11	1	0.934579	1.69205	-0.476684
chr1	180652878	180652879	516930[gene=240945][PH=67][PH0=0.44][P=1.00e-100]	+	13	54	107	591	0.371056	67	0.924335	12.1495	9.13706	0.375373
chr1	180466663	180466668	514012[gene=chr1_f_c3952][PH=55][PH0=0.59][P=2.49e-14]	+	5	50	107	591	0.2412	55	0.837761	4.6729	8.46024	-0.737791
chr1	180484882	180484900	514414[gene=240945][PH=21][PH0=0.44][P=1.00e-100]	+	1	20	107	591	0.228582	21	0.837761	0.934579	3.38409	-1.18026
chr1	180466566	180466570	513973[gene=chr1_f_c3952][PH=14][PH0=0.59][P=1.17e-11]	+	6	8	107	591	0.0119442	14	0.261971	5.60748	1.35364	1.48921
chr1	180590980	180590993	516319[gene=240945][PH=18][PH0=0.44][P=1.00e-100]	+	2	16	107	591	1	18	1	1.86916	2.70728	-0.369732
chr1	180816958	180816963	518597[gene=269152][PH=10][PH0=0.63][P=4.05e-05]	+	1	9	107	591	1	10	1	0.934579	1.52284	-0.38303
chr1	180545053	180545057	515896[gene=240945][PH=11][PH0=0.44][P=9.56e-08]	+	0	11	107	591	0.388255	11	0.924335	0	1.86125	-1.51665
chr1	180535607	180535618	515693[gene=240945][PH=10][PH0=0.44][P=2.14e-06]	+	0	10	107	591	0.374397	10	0.924335	0	1.69205	-1.4287
chr1	180510810	180510827	515171[gene=240945][PH=13][PH0=0.44][P=1.42e-10]	+	5	8	107	591	0.0357151	13	0.437225	4.6729	1.35364	1.26919
chr1	180538094	180538108	515780[gene=240945][PH=12][PH0=0.44][P=3.87e-09]	+	1	11	107	591	0.703593	12	1	0.934579	1.86125	-0.564627
chr1	180534230	180534233	515648[gene=240945][PH=18][PH0=0.44][P=1.00e-100]	+	3	15	107	591	0.747406	18	1	2.80374	2.53807	0.104455
chr1	180650668	180650671	516843[gene=240945][PH=10][PH0=0.44][P=2.14e-06]	+	0	10	107	591	0.374397	10	0.924335	0	1.69205	-1.4287
chr1	180649846	180649848	516786[gene=240945][PH=10][PH0=0.44][P=2.14e-06]	+	1	10	107	591	1	11	1	0.934579	1.69205	-0.476684
chr1	180647790	180647807	516685[gene=240945][PH=18][PH0=0.44][P=1.00e-100]	+	7	11	107	591	0.0121649	18	0.264444	6.54206	1.86125	1.39831
chr1	180497017	180497019	514797[gene=240945][PH=37][PH0=0.44][P=1.00e-100]	+	7	30	107	591	0.486984	37	1	6.54206	5.07614	0.311802
chr1	180488293	180488296	514525[gene=240945][PH=10][PH0=0.44][P=2.14e-06]	+	3	7	107	591	0.187242	10	0.797293	2.80374	1.18443	0.800159
chr1	180738076	180738084	517943[gene=269152][PH=17][PH0=0.63][P=1.00e-100]	+	3	14	107	591	0.734543	17	1	2.80374	2.36887	0.175155
chr1	180530588	180530598	515503[gene=240945][PH=17][PH0=0.44][P=1.00e-100]	+	3	14	107	591	0.734543	17	1	2.80374	2.36887	0.175155
chr1	180487816	180487837	514509[gene=240945][PH=9][PH0=0.44][P=4.32e-05]	+	5	5	107	591	0.0102739	10	0.243248	4.6729	0.846024	1.61966
chr1	180574668	180574674	516200[gene=240945][PH=11][PH0=0.44][P=9.56e-08]	+	1	10	107	591	1	11	1	0.934579	1.69205	-0.476684
chr1	180816854	180816857	518580[gene=269152][PH=12][PH0=0.63][P=1.46e-07]	+	3	9	107	591	0.408202	12	0.929007	2.80374	1.52284	0.592368
chr1	180736818	180736829	517857[gene=269152][PH=53][PH0=0.63][P=1.00e-100]	+	5	48	107	591	0.319115	53	0.924335	4.6729	8.12183	-0.685237
chr1	180497347	180497361	514882[gene=240945][PH=14][PH0=0.44][P=3.30e-12]	+	1	13	107	591	0.706927	14	1	0.934579	2.19966	-0.725899
chr1	180738140	180738152	517958[gene=269152][PH=11][PH0=0.63][P=2.55e-06]	+	4	7	107	591	0.0726698	11	0.576631	3.73832	1.18443	1.11712
chr1	180538214	180538219	515802[gene=240945][PH=12][PH0=0.44][P=3.87e-09]	+	1	11	107	591	0.703593	12	1	0.934579	1.86125	-0.564627
chr1	180762422	180762427	518226[gene=269152][PH=29][PH0=0.63][P=1.00e-100]	+	6	23	107	591	0.427648	29	0.945873	5.60748	3.89171	0.433761
chr1	180478112	180478124	514279[gene=240945][PH=12][PH0=0.44][P=3.87e-09]	+	1	11	107	591	0.703593	12	1	0.934579	1.86125	-0.564627
chr1	180715004	180715010	517702[gene=chr1_f_c3955][PH=12][PH0=0.19][P=2.51e-14]	+	0	12	107	591	0.22995	12	0.837761	0	2.03046	-1.59954
chr1	181491984	181491994	520642[gene=226744][PH=21][PH0=0.80][P=1.00e-100]	+	5	16	11	44	0.730915	11	1	45.4545	36.3636	0.314185
chr1	181490524	181490526	520600[gene=226744][PH=12][PH0=0.80][P=1.36e-06]	+	3	9	11	44	0.688945	11	1	27.2727	20.4545	0.398128
chr1	181548547	181548568	520873[gene=226744][PH=22][PH0=0.80][P=1.00e-100]	+	3	19	11	44	0.49507	11	1	27.2727	43.1818	-0.644042
chr1	182047187	182047190	527377[gene=chr1_f_c4003][PH=33][PH0=1.98][P=5.13e-13]	+	1	32	174	1138	0.113214	33	0.681965	0.574713	2.81195	-1.27544
chr1	182052572	182052577	527762[gene=chr1_f_c4003][PH=15][PH0=1.98][P=1.74e-04]	+	3	12	174	1138	0.436409	15	0.954895	1.72414	1.05448	0.407025
chr1	181896438	181896455	522706[gene=chr1_f_c4002][PH=16][PH0=1.44][P=1.27e-08]	+	0	16	174	1138	0.150838	16	0.75349	0	1.40598	-1.26662
chr1	181899888	181899899	522779[gene=chr1_f_c4002][PH=12][PH0=1.44][P=9.39e-05]	+	1	11	174	1138	1	12	1	0.574713	0.966608	-0.320621
chr1	181900140	181900153	522813[gene=chr1_f_c4002][PH=11][PH0=1.44][P=7.09e-04]	+	0	11	174	1138	0.377475	11	0.924335	0	0.966608	-0.975709
chr1	181923086	181923093	523282[gene=chr1_f_c4003][PH=14][PH0=1.98][P=1.22e-03]	+	2	12	174	1138	0.707718	14	1	1.14943	1.05448	0.0651766
chr1	182052526	182052527	527739[gene=chr1_f_c4003][PH=25][PH0=1.98][P=5.13e-13]	+	1	24	174	1138	0.237016	25	0.837761	0.574713	2.10896	-0.981345
chr1	181894433	181894436	522572[gene=chr1_f_c4002][PH=19][PH0=1.44][P=7.84e-12]	+	5	14	174	1138	0.0952256	19	0.644311	2.87356	1.23023	0.79647
chr1	182050879	182050884	527590[gene=chr1_f_c4003][PH=17][PH0=1.98][P=2.88e-06]	+	1	17	174	1138	0.495405	18	1	0.574713	1.49385	-0.663285
chr1	182051953	182051959	527656[gene=chr1_f_c4003][PH=16][PH0=1.98][P=2.31e-05]	+	2	14	174	1138	1	16	1	1.14943	1.23023	-0.0532405
chr1	181923040	181923050	523270[gene=chr1_f_c4003][PH=13][PH0=1.98][P=7.89e-03]	+	6	7	174	1138	0.00384137	13	0.14317	3.44828	0.615114	1.46161
chr1	181933209	181933212	523765[gene=chr1_f_c4003][PH=54][PH0=1.98][P=5.13e-13]	+	5	49	174	1138	0.537209	54	1	2.87356	4.3058	-0.453909
chr1	182054199	182054201	527878[gene=chr1_f_c4003][PH=18][PH0=1.98][P=3.37e-07]	+	4	14	174	1138	0.283496	18	0.884287	2.29885	1.23023	0.564772
chr1	181902597	181902610	522955[gene=chr1_f_c4003][PH=17][PH0=1.98][P=2.88e-06]	+	4	13	174	1138	0.266507	17	0.855763	2.29885	1.14236	0.622766
chr1	181929811	181929812	523480[gene=chr1_f_c4003][PH=64][PH0=1.98][P=5.13e-13]	+	3	61	174	1138	0.0367009	64	0.441024	1.72414	5.36028	-1.22329
chr1	181910224	181910241	523089[gene=chr1_f_c4003][PH=16][PH0=1.98][P=2.31e-05]	+	2	14	174	1138	1	16	1	1.14943	1.23023	-0.0532405
chr1	182060703	182060705	528358[gene=chr1_f_c4003][PH=36][PH0=1.98][P=5.13e-13]	+	7	29	174	1138	0.313306	36	0.924335	4.02299	2.54833	0.501406
chr1	182008293	182008297	525586[gene=chr1_f_c4003][PH=65][PH0=1.98][P=5.13e-13]	+	6	59	174	1138	0.451647	65	0.971743	3.44828	5.18453	-0.475419
chr1	182080635	182080651	529859[gene=chr1_f_c4003][PH=13][PH0=1.98][P=7.89e-03]	+	2	11	174	1138	0.686896	13	1	1.14943	0.966608	0.128241
chr1	182020642	182020643	526124[gene=chr1_f_c4003][PH=18][PH0=1.98][P=3.37e-07]	+	1	17	174	1138	0.495405	18	1	0.574713	1.49385	-0.663285
chr1	182052075	182052077	527686[gene=chr1_f_c4003][PH=22][PH0=1.98][P=3.70e-11]	+	4	18	174	1138	0.520451	22	1	2.29885	1.58172	0.35363
chr1	181923063	181923065	523276[gene=chr1_f_c4003][PH=13][PH0=1.98][P=7.89e-03]	+	3	10	174	1138	0.398518	13	0.924335	1.72414	0.878735	0.536038
chr1	181894653	181894660	522618[gene=chr1_f_c4002][PH=13][PH0=1.44][P=1.14e-05]	+	5	8	174	1138	0.0203739	13	0.341788	2.87356	0.702988	1.18559
chr1	182055365	182055366	527937[gene=chr1_f_c4003][PH=19][PH0=1.98][P=3.72e-08]	+	2	17	174	1138	1	19	1	1.14943	1.49385	-0.214423
chr1	181931306	181931311	523588[gene=chr1_f_c4003][PH=16][PH0=1.98][P=2.31e-05]	+	3	13	174	1138	0.459474	16	0.97991	1.72414	1.14236	0.346602
chr1	182016887	182016897	526003[gene=chr1_f_c4003][PH=15][PH0=1.98][P=1.74e-04]	+	2	13	174	1138	1	15	1	1.14943	1.14236	0.0047534
chr1	182076599	182076602	529543[gene=chr1_f_c4003][PH=17][PH0=1.98][P=2.88e-06]	+	1	16	174	1138	0.715319	17	1	0.574713	1.40598	-0.611533
chr1	181908868	181908897	523046[gene=chr1_f_c4003][PH=17][PH0=1.98][P=2.88e-06]	+	1	17	174	1138	0.495405	18	1	0.574713	1.49385	-0.663285
chr1	182016687	182016696	525964[gene=chr1_f_c4003][PH=22][PH0=1.98][P=3.70e-11]	+	5	18	174	1138	0.216124	23	0.837761	2.87356	1.58172	0.585327
chr1	182062262	182062275	528566[gene=chr1_f_c4003][PH=20][PH0=1.98][P=3.89e-09]	+	8	12	174	1138	0.00249779	20	0.110781	4.5977	1.05448	1.44606
chr1	181971928	181971932	524551[gene=chr1_f_c4003][PH=26][PH0=1.98][P=5.13e-13]	+	8	18	174	1138	0.0152724	26	0.298089	4.5977	1.58172	1.1165
chr1	181969759	181969770	524448[gene=chr1_f_c4003][PH=19][PH0=1.98][P=3.72e-08]	+	1	18	174	1138	0.497054	19	1	0.574713	1.58172	-0.713245
chr1	182056498	182056510	527997[gene=chr1_f_c4003][PH=14][PH0=1.98][P=1.22e-03]	+	1	14	174	1138	0.70783	15	1	0.574713	1.23023	-0.502103
chr1	182076757	182076763	529580[gene=chr1_f_c4003][PH=31][PH0=1.98][P=5.13e-13]	+	4	27	174	1138	1	31	1	2.29885	2.37258	-0.0318907
chr1	182026520	182026523	526549[gene=chr1_f_c4003][PH=25][PH0=1.98][P=5.13e-13]	+	2	23	174	1138	0.763491	25	1	1.14943	2.02109	-0.491118
chr1	182057950	182057969	528058[gene=chr1_f_c4003][PH=16][PH0=1.98][P=2.31e-05]	+	3	13	174	1138	0.459474	16	0.97991	1.72414	1.14236	0.346602
chr1	182062684	182062685	528646[gene=chr1_f_c4003][PH=46][PH0=1.98][P=5.13e-13]	+	9	37	174	1138	0.188203	46	0.799676	5.17241	3.25132	0.537925
chr1	182015046	182015060	525862[gene=chr1_f_c4003][PH=29][PH0=1.98][P=5.13e-13]	+	0	29	174	1138	0.0249879	29	0.377951	0	2.54833	-1.82714
chr1	182075417	182075421	529499[gene=chr1_f_c4003][PH=26][PH0=1.98][P=5.13e-13]	+	5	21	174	1138	0.376047	26	0.924335	2.87356	1.84534	0.445059
chr1	182059723	182059724	528182[gene=chr1_f_c4003][PH=34][PH0=1.98][P=5.13e-13]	+	3	31	174	1138	0.610045	34	1	1.72414	2.72408	-0.451083
chr1	182026711	182026712	526595[gene=chr1_f_c4003][PH=25][PH0=1.98][P=5.13e-13]	+	4	21	174	1138	0.563331	25	1	2.29885	1.84534	0.213361
chr1	182060064	182060072	528247[gene=chr1_f_c4003][PH=32][PH0=1.98][P=5.13e-13]	+	1	31	174	1138	0.110988	32	0.676554	0.574713	2.72408	-1.24179
chr1	181992330	181992332	524850[gene=chr1_f_c4003][PH=27][PH0=1.98][P=5.13e-13]	+	2	25	174	1138	0.565783	27	1	1.14943	2.19684	-0.572694
chr1	182023167	182023177	526339[gene=chr1_f_c4003][PH=91][PH0=1.98][P=5.13e-13]	+	23	68	174	1138	0.00117103	91	0.0693267	13.2184	5.9754	1.02741
chr1	182008139	182008146	525538[gene=chr1_f_c4003][PH=28][PH0=1.98][P=5.13e-13]	+	3	25	174	1138	1	28	1	1.72414	2.19684	-0.230845
chr1	181952636	181952640	524178[gene=chr1_f_c4003][PH=36][PH0=1.98][P=5.13e-13]	+	4	32	174	1138	1	36	1	2.29885	2.81195	-0.208566
chr1	181945456	181945469	523973[gene=chr1_f_c4003][PH=23][PH0=1.98][P=3.59e-12]	+	1	22	174	1138	0.348084	23	0.924335	0.574713	1.93322	-0.897395
chr1	181951422	181951442	524104[gene=chr1_f_c4003][PH=15][PH0=1.98][P=1.74e-04]	+	4	12	174	1138	0.25283	16	0.839194	2.29885	1.05448	0.683189
chr1	181933078	181933080	523716[gene=chr1_f_c4003][PH=32][PH0=1.98][P=5.13e-13]	+	8	24	174	1138	0.0610219	32	0.53789	4.5977	2.10896	0.848401
chr1	182027049	182027051	526646[gene=chr1_f_c4003][PH=28][PH0=1.98][P=5.13e-13]	+	0	28	174	1138	0.0418422	28	0.462734	0	2.46046	-1.79096
chr1	184761150	184761160	538059[gene=96935][PH=50][PH0=1.28][P=1.00e-100]	+	8	42	25	290	0.0396591	25	0.452733	32	14.4828	1.0918
chr1	184814134	184814148	539124[gene=96935][PH=15][PH0=1.28][P=3.44e-07]	+	0	15	25	290	0.61846	15	1	0	5.17241	-2.62583
chr1	184801699	184801706	538799[gene=96935][PH=17][PH0=1.28][P=2.36e-09]	+	1	16	25	290	1	17	1	4	5.51724	-0.382333
chr1	184721409	184721410	537466[gene=96935][PH=13][PH0=1.28][P=3.79e-05]	+	0	13	25	290	0.609662	13	1	0	4.48276	-2.4549
chr1	184752525	184752534	537836[gene=96935][PH=21][PH0=1.28][P=1.00e-100]	+	1	20	25	290	1	21	1	4	6.89655	-0.659295
chr1	184801053	184801055	538772[gene=96935][PH=11][PH0=1.28][P=3.00e-03]	+	2	9	25	290	0.214033	11	0.837761	8	3.10345	1.13309
chr1	184709182	184709183	537143[gene=96935][PH=134][PH0=1.28][P=1.00e-100]	+	6	128	25	290	0.0586527	25	0.530732	24	44.1379	-0.852412
chr1	184761264	184761265	538089[gene=96935][PH=17][PH0=1.28][P=2.36e-09]	+	4	13	25	290	0.0363287	17	0.439372	16	4.48276	1.63256
chr1	184810633	184810651	539044[gene=96935][PH=26][PH0=1.28][P=1.00e-100]	+	2	24	25	290	1	25	1	8	8.27586	-0.0435564
chr1	187094140	187094146	541776[gene=chr1_f_c4161][PH=16][PH0=1.13][P=3.76e-09]	+	1	15	32	201	0.704628	16	1	3.125	7.46269	-1.03672
chr1	187102925	187102932	542011[gene=chr1_f_c4161][PH=10][PH0=1.13][P=6.04e-03]	+	2	8	32	201	0.631454	10	1	6.25	3.9801	0.541806
chr1	187102969	187102983	542028[gene=chr1_f_c4161][PH=31][PH0=1.13][P=2.42e-13]	+	6	25	32	201	0.397454	31	0.924335	18.75	12.4378	0.555555
chr1	187088192	187088203	541689[gene=chr1_f_c4161][PH=13][PH0=1.13][P=6.91e-06]	+	2	12	32	201	1	14	1	6.25	5.97015	0.0567914
chr1	187046403	187046420	540938[gene=chr1_f_c4161][PH=22][PH0=1.13][P=2.42e-13]	+	5	17	32	201	0.198263	22	0.818633	15.625	8.45771	0.813791
chr1	187048549	187048551	541102[gene=chr1_f_c4161][PH=19][PH0=1.13][P=1.45e-12]	+	4	15	32	201	0.307035	19	0.919866	12.5	7.46269	0.673772
chr1	187102874	187102875	541994[gene=chr1_f_c4161][PH=18][PH0=1.13][P=1.79e-11]	+	4	14	32	201	0.283938	18	0.885089	12.5	6.96517	0.761182
chr1	187063338	187063342	541307[gene=chr1_f_c4161][PH=18][PH0=1.13][P=1.79e-11]	+	2	16	32	201	1	18	1	6.25	7.9602	-0.30555
chr1	187101778	187101783	541912[gene=chr1_f_c4161][PH=17][PH0=1.13][P=2.68e-10]	+	0	17	32	201	0.138842	17	0.741082	0	8.45771	-3.24149
chr1	187046978	187046987	540998[gene=chr1_f_c4161][PH=28][PH0=1.13][P=2.42e-13]	+	4	24	32	201	1	28	1	12.5	11.9403	0.0610885
chr1	187046737	187046756	540975[gene=chr1_f_c4161][PH=10][PH0=1.13][P=6.04e-03]	+	0	10	32	201	0.36507	10	0.924335	0	4.97512	-2.57897
chr1	187034964	187034965	540818[gene=chr1_f_c4161][PH=13][PH0=1.13][P=6.91e-06]	+	2	11	32	201	0.694879	13	1	6.25	5.47264	0.163627
chr1	187229533	187229539	544558[gene=107508][PH=10][PH0=0.62][P=1.81e-05]	+	4	6	16	106	0.0260443	10	0.382154	25	5.66038	1.96484
chr1	187231711	187231719	544651[gene=107508][PH=10][PH0=0.62][P=1.81e-05]	+	0	10	16	106	0.356187	10	0.924335	0	9.43396	-3.38322
[truncated: 64,130 more rows]

## Sheet: Additional file 6B
Additional file 4B	Differntial analysis results for all exonic joint peaks
chr	start	end	name	strand	MN.PH	WSC.PH	MN_reads_in_exons	WSC_reads_in_exons	p_Fisher.exact	coverage	FDR	MN.normalized PH	WSC.normalized PH	normalized PH_logFC
chr1	4836252	4836256	2381[gene=18777][PH=25][PH0=1.07][P=1.00e-100]	+	0	26	26	740	1	26	1	0	3.51351	-2.17425
chr1	4886598	4886599	3109[gene=21399][PH=209][PH0=0.59][P=1.00e-100]	+	4	205	26	740	0.187062	26	0.77775	15.3846	27.7027	-0.808845
chr1	4836729	4836730	2533[gene=18777][PH=60][PH0=1.07][P=1.00e-100]	+	10	50	26	740	8.1778e-06	26	0.000933735	38.4615	6.75676	2.34692
chr1	4835431	4835432	2097[gene=18777][PH=189][PH0=1.07][P=1.00e-100]	+	5	184	26	740	0.646391	26	1	19.2308	24.8649	-0.354442
chr1	4835130	4835132	1931[gene=18777][PH=70][PH0=1.07][P=1.00e-100]	+	1	69	26	740	0.501195	26	1	3.84615	9.32432	-1.09114
chr1	4836155	4836158	2352[gene=18777][PH=20][PH0=1.07][P=1.00e-100]	+	1	20	26	740	0.520486	21	1	3.84615	2.7027	0.388261
chr1	4835970	4835973	2303[gene=18777][PH=11][PH0=1.07][P=1.84e-04]	+	0	11	26	740	1	11	1	0	1.48649	-1.31411
chr1	4836026	4836028	2319[gene=18777][PH=13][PH0=1.07][P=1.61e-06]	+	0	13	26	740	1	13	1	0	1.75676	-1.46297
chr1	4835719	4835733	2255[gene=18777][PH=33][PH0=1.07][P=1.00e-100]	+	1	32	26	740	1	26	1	3.84615	4.32432	-0.135758
chr1	4836603	4836604	2471[gene=18777][PH=58][PH0=1.07][P=1.00e-100]	+	1	57	26	740	0.713468	26	1	3.84615	7.7027	-0.844623
chr1	4836396	4836401	2416[gene=18777][PH=20][PH0=1.07][P=1.00e-100]	+	1	19	26	740	0.50317	20	1	3.84615	2.56757	0.441899
chr1	4886825	4886838	3162[gene=21399][PH=26][PH0=0.59][P=1.00e-100]	+	0	26	26	740	1	26	1	0	3.51351	-2.17425
chr1	4827286	4827290	1784[gene=18777][PH=21][PH0=1.07][P=1.00e-100]	+	2	19	26	740	0.156855	21	0.732664	7.69231	2.56757	1.2848
chr1	6238901	6238905	8135[gene=12421][PH=277][PH0=2.81][P=1.69e-13]	+	13	264	105	2178	0.878941	105	1	12.381	12.1212	0.0282798
chr1	6238609	6238612	8036[gene=12421][PH=165][PH0=2.81][P=1.69e-13]	+	2	163	105	2178	0.0311154	105	0.335531	1.90476	7.48393	-1.54631
chr1	6261504	6261508	8866[gene=12421][PH=37][PH0=2.81][P=1.69e-13]	+	2	35	105	2178	0.686802	37	1	1.90476	1.60698	0.156041
chr1	6239902	6239907	8290[gene=12421][PH=16][PH0=2.81][P=8.87e-04]	+	1	15	105	2178	0.530402	16	1	0.952381	0.688705	0.209317
chr1	6250872	6250883	8642[gene=12421][PH=18][PH0=2.81][P=2.64e-05]	+	1	17	105	2178	0.572905	18	1	0.952381	0.780533	0.132926
chr1	6230238	6230239	7479[gene=12421][PH=386][PH0=2.81][P=1.69e-13]	+	7	379	105	2178	0.00301587	105	0.0816061	6.66667	17.4013	-1.26314
chr1	6228443	6228455	7384[gene=12421][PH=23][PH0=2.81][P=1.53e-09]	+	2	21	105	2178	0.285961	23	0.907224	1.90476	0.964187	0.564487
chr1	6239839	6239845	8272[gene=12421][PH=18][PH0=2.81][P=2.64e-05]	+	1	17	105	2178	0.572905	18	1	0.952381	0.780533	0.132926
chr1	6234230	6234239	7678[gene=12421][PH=18][PH0=2.81][P=2.64e-05]	+	0	18	105	2178	1	18	1	0	0.826446	-0.869039
chr1	6264508	6264509	9135[gene=12421][PH=464][PH0=2.81][P=1.69e-13]	+	30	434	105	2178	0.0350883	105	0.358373	28.5714	19.9265	0.49887
chr1	6265678	6265688	9657[gene=12421][PH=17][PH0=2.81][P=1.58e-04]	+	0	18	105	2178	1	18	1	0	0.826446	-0.869039
chr1	6265778	6265779	9693[gene=12421][PH=42][PH0=2.81][P=1.69e-13]	+	0	42	105	2178	0.26039	42	0.878177	0	1.92837	-1.5501
chr1	6261532	6261538	8881[gene=12421][PH=22][PH0=2.81][P=1.19e-08]	+	2	20	105	2178	0.268563	22	0.884806	1.90476	0.918274	0.598611
chr1	6265283	6265288	9568[gene=12421][PH=15][PH0=2.81][P=4.66e-03]	+	5	10	105	2178	0.000388693	15	0.0190616	4.7619	0.459137	1.98143
chr1	6264402	6264405	9066[gene=12421][PH=290][PH0=2.81][P=1.69e-13]	+	19	272	105	2178	0.0990314	105	0.596725	18.0952	12.4885	0.501481
chr1	6265026	6265039	9422[gene=12421][PH=247][PH0=2.81][P=1.69e-13]	+	7	240	105	2178	0.197553	105	0.798808	6.66667	11.0193	-0.64868
chr1	6264869	6264870	9334[gene=12421][PH=105][PH0=2.81][P=1.69e-13]	+	2	103	105	2178	0.233746	105	0.859271	1.90476	4.72911	-0.979891
chr1	6265934	6265947	9758[gene=12421][PH=93][PH0=2.81][P=1.69e-13]	+	4	89	105	2178	1	93	1	3.80952	4.08632	-0.0807275
chr1	6265590	6265599	9624[gene=12421][PH=18][PH0=2.81][P=2.64e-05]	+	5	13	105	2178	0.000992638	18	0.0378114	4.7619	0.596878	1.85129
chr1	6230388	6230393	7563[gene=12421][PH=18][PH0=2.81][P=2.64e-05]	+	2	17	105	2178	0.21652	19	0.833727	1.90476	0.780533	0.706111
chr1	7160526	7160529	15741[gene=319263][PH=11][PH0=1.00][P=1.91e-04]	+	2	9	43	714	0.125196	11	0.661132	4.65116	1.2605	1.3219
chr1	7162578	7162579	16205[gene=319263][PH=121][PH0=1.00][P=1.00e-100]	+	5	116	43	714	0.52437	43	1	11.6279	16.2465	-0.449688
chr1	7137774	7137783	14934[gene=319263][PH=12][PH0=1.00][P=1.75e-05]	+	1	11	43	714	0.506913	12	1	2.32558	1.54062	0.388428
chr1	7161299	7161301	16063[gene=319263][PH=238][PH0=1.00][P=1.00e-100]	+	10	228	43	714	0.309929	43	0.938736	23.2558	31.9328	-0.441193
chr1	7160038	7160039	15536[gene=319263][PH=27][PH0=1.00][P=1.00e-100]	+	2	25	43	714	0.661873	27	1	4.65116	3.5014	0.328174
chr1	7110343	7110346	14584[gene=319263][PH=59][PH0=1.00][P=1.00e-100]	+	2	57	43	714	0.568469	43	1	4.65116	7.98319	-0.668681
chr1	7162823	7162833	16266[gene=319263][PH=59][PH0=1.00][P=1.00e-100]	+	3	56	43	714	1	43	1	6.97674	7.84314	-0.148758
chr1	7110453	7110458	14626[gene=319263][PH=13][PH0=1.00][P=1.47e-06]	+	0	13	43	714	1	13	1	0	1.82073	-1.49607
chr1	7160239	7160241	15602[gene=319263][PH=47][PH0=1.00][P=1.00e-100]	+	5	42	43	714	0.178757	43	0.764934	11.6279	5.88235	0.875642
chr1	7160413	7160417	15675[gene=319263][PH=61][PH0=1.00][P=1.00e-100]	+	6	57	43	714	0.159516	43	0.737323	13.9535	7.98319	0.735182
chr1	7163661	7163677	16373[gene=319263][PH=23][PH0=1.00][P=1.00e-100]	+	0	23	43	714	0.635229	23	1	0	3.22129	-2.07768
chr1	7161074	7161075	15946[gene=319263][PH=84][PH0=1.00][P=1.00e-100]	+	7	77	43	714	0.31174	43	0.93975	16.2791	10.7843	0.552158
chr1	9615666	9615670	17198[gene=76982][PH=169][PH0=1.46][P=1.71e-13]	+	4	167	36	571	0.0205744	36	0.268509	11.1111	29.2469	-1.32046
chr1	9615120	9615125	16991[gene=76982][PH=30][PH0=1.46][P=1.71e-13]	+	0	30	36	571	0.246708	30	0.872559	0	5.25394	-2.64477
chr1	9617176	9617177	17753[gene=76982][PH=26][PH0=1.46][P=1.71e-13]	+	5	21	36	571	0.0146136	26	0.219447	13.8889	3.67776	1.67035
chr1	9617071	9617074	17720[gene=76982][PH=12][PH0=1.46][P=3.65e-04]	+	4	8	36	571	0.00368195	12	0.0932866	11.1111	1.40105	2.33459
chr1	9615492	9615493	17096[gene=76982][PH=126][PH0=1.46][P=1.71e-13]	+	8	118	36	571	0.83263	36	1	22.2222	20.6655	0.100107
chr1	9616124	9616125	17370[gene=76982][PH=89][PH0=1.46][P=1.71e-13]	+	6	83	36	571	0.634581	36	1	16.6667	14.5359	0.185424
chr1	9616560	9616564	17536[gene=76982][PH=44][PH0=1.46][P=1.71e-13]	+	3	41	36	571	0.738809	36	1	8.33333	7.18039	0.190224
chr1	9616288	9616297	17459[gene=76982][PH=26][PH0=1.46][P=1.71e-13]	+	1	25	36	571	1	26	1	2.77778	4.37828	-0.509608
chr1	9616388	9616395	17489[gene=76982][PH=24][PH0=1.46][P=1.71e-13]	+	2	22	36	571	0.647077	24	1	5.55556	3.85289	0.433874
chr1	9616970	9616971	17675[gene=76982][PH=59][PH0=1.46][P=1.71e-13]	+	3	56	36	571	1	36	1	8.33333	9.80736	-0.211549
chr1	10049761	10049771	18966[gene=211660][PH=22][PH0=0.34][P=5.19e-13]	+	2	20	16	123	1	16	1	12.5	16.2602	-0.354487
chr1	10057691	10057710	19238[gene=211660][PH=12][PH0=0.34][P=1.01e-10]	+	2	10	16	123	0.629955	12	1	12.5	8.13008	0.56426
chr1	10049812	10049832	18984[gene=211660][PH=12][PH0=0.34][P=1.01e-10]	+	4	8	16	123	0.0333349	12	0.34807	25	6.50407	1.79277
chr1	10126655	10126656	20045[gene=211660][PH=25][PH0=0.34][P=5.19e-13]	+	1	24	16	123	0.304055	16	0.93149	6.25	19.5122	-1.50043
chr1	10073766	10073768	19554[gene=211660][PH=12][PH0=0.34][P=1.01e-10]	+	0	12	16	123	0.359789	12	0.982523	0	9.7561	-3.42708
chr1	10050141	10050142	19007[gene=211660][PH=11][PH0=0.34][P=3.23e-09]	+	1	10	16	123	1	11	1	6.25	8.13008	-0.332647
chr1	11293357	11293368	22258[gene=109294][PH=13][PH0=0.20][P=1.00e-100]	+	0	13	17	403	1	13	1	0	3.22581	-2.07923
chr1	11289208	11289213	21644[gene=109294][PH=78][PH0=0.20][P=1.00e-100]	+	4	74	17	403	0.533681	17	1	23.5294	18.3623	0.341264
chr1	11290584	11290589	21981[gene=109294][PH=13][PH0=0.20][P=1.00e-100]	+	0	13	17	403	1	13	1	0	3.22581	-2.07923
chr1	11290465	11290468	21955[gene=109294][PH=17][PH0=0.20][P=1.00e-100]	+	1	16	17	403	0.511514	17	1	5.88235	3.97022	0.469591
chr1	11289587	11289594	21808[gene=109294][PH=14][PH0=0.20][P=1.00e-100]	+	0	14	17	403	1	14	1	0	3.47395	-2.16155
chr1	11288567	11288588	21511[gene=109294][PH=9][PH0=0.20][P=7.68e-08]	+	1	9	17	403	0.341488	10	0.974172	5.88235	2.23325	1.08992
chr1	11288754	11288757	21551[gene=109294][PH=24][PH0=0.20][P=1.00e-100]	+	1	23	17	403	1	17	1	5.88235	5.7072	0.0371921
chr1	11293119	11293123	22229[gene=109294][PH=18][PH0=0.20][P=1.00e-100]	+	1	17	17	403	0.53212	17	1	5.88235	4.21836	0.399305
chr1	11290051	11290062	21863[gene=109294][PH=39][PH0=0.20][P=1.00e-100]	+	1	38	17	403	1	17	1	5.88235	9.42928	-0.599666
chr1	11289429	11289433	21753[gene=109294][PH=50][PH0=0.20][P=1.00e-100]	+	2	49	17	403	1	17	1	11.7647	12.1588	-0.0438686
chr1	11292392	11292408	22130[gene=109294][PH=23][PH0=0.20][P=1.00e-100]	+	1	22	17	403	1	17	1	5.88235	5.45906	0.0915783
chr1	11288891	11288901	21578[gene=109294][PH=21][PH0=0.20][P=1.00e-100]	+	2	19	17	403	0.20617	17	0.815662	11.7647	4.71464	1.15943
chr1	11291609	11291612	22043[gene=109294][PH=11][PH0=0.20][P=3.44e-11]	+	0	11	17	403	1	11	1	0	2.72953	-1.89899
chr1	11586954	11586961	24526[gene=320492][PH=32][PH0=0.48][P=1.00e-100]	+	11	21	319	1612	0.0131659	32	0.20771	3.44828	1.30273	0.949901
chr1	11590575	11590580	25963[gene=320492][PH=31][PH0=0.48][P=1.00e-100]	+	5	26	319	1612	1	31	1	1.5674	1.6129	-0.0253467
chr1	11589486	11589487	25530[gene=320492][PH=70][PH0=0.48][P=1.00e-100]	+	9	61	319	1612	0.511743	70	1	2.82132	3.78412	-0.324184
chr1	11586740	11586741	24434[gene=320492][PH=34][PH0=0.48][P=1.00e-100]	+	7	27	319	1612	0.487052	34	1	2.19436	1.67494	0.25602
chr1	11586547	11586548	24372[gene=320492][PH=24][PH0=0.48][P=1.00e-100]	+	12	12	319	1612	0.000138836	24	0.00887904	3.76176	0.744417	1.44875
chr1	11587374	11587377	24639[gene=320492][PH=35][PH0=0.48][P=1.00e-100]	+	7	28	319	1612	0.644215	35	1	2.19436	1.73697	0.222945
chr1	11589335	11589345	25478[gene=320492][PH=10][PH0=0.48][P=1.29e-05]	+	0	10	319	1612	0.383931	10	0.982523	0	0.620347	-0.696303
chr1	11587029	11587031	24557[gene=320492][PH=21][PH0=0.48][P=1.00e-100]	+	9	12	319	1612	0.00378859	21	0.0951673	2.82132	0.744417	1.13132
chr1	11589682	11589683	25635[gene=320492][PH=323][PH0=0.48][P=1.00e-100]	+	47	276	319	1612	0.324861	319	0.953806	14.7335	17.1216	-0.203866
chr1	11590448	11590449	25923[gene=320492][PH=12][PH0=0.48][P=2.72e-08]	+	4	8	319	1612	0.121422	12	0.651024	1.25392	0.496278	0.591057
chr1	11588422	11588428	25065[gene=320492][PH=59][PH0=0.48][P=1.00e-100]	+	14	46	319	1612	0.157243	60	0.733719	4.38871	2.8536	0.483735
chr1	11588762	11588763	25214[gene=320492][PH=40][PH0=0.48][P=1.00e-100]	+	20	20	319	1612	7.51648e-07	40	0.000120382	6.26959	1.24069	1.69793
chr1	11591056	11591057	26179[gene=320492][PH=217][PH0=0.48][P=1.00e-100]	+	21	196	319	1612	0.00344514	217	0.0890125	6.58307	12.1588	-0.795175
chr1	11589186	11589187	25419[gene=320492][PH=79][PH0=0.48][P=1.00e-100]	+	6	73	319	1612	0.029309	79	0.324885	1.88088	4.52854	-0.940389
chr1	11589993	11589994	25799[gene=320492][PH=160][PH0=0.48][P=1.00e-100]	+	18	142	319	1612	0.0744157	160	0.523282	5.64263	8.80893	-0.562341
chr1	11590329	11590341	25903[gene=320492][PH=11][PH0=0.48][P=6.20e-07]	+	1	10	319	1612	1	11	1	0.31348	0.620347	-0.302909
chr1	11591587	11591589	26319[gene=320492][PH=53][PH0=0.48][P=1.00e-100]	+	3	50	319	1612	0.0365111	53	0.367361	0.940439	3.10174	-1.07985
chr1	11587709	11587710	24753[gene=320492][PH=179][PH0=0.48][P=1.00e-100]	+	58	121	319	1612	3.45314e-08	179	8.13197e-06	18.1818	7.5062	1.17315
chr1	11502063	11502065	23510[gene=320492][PH=94][PH0=0.48][P=1.00e-100]	+	2	92	319	1612	1.10353e-05	94	0.00119943	0.626959	5.7072	-2.04353
chr1	11591362	11591375	26252[gene=320492][PH=26][PH0=0.48][P=1.00e-100]	+	7	20	319	1612	0.191249	27	0.786142	2.19436	1.24069	0.51158
chr1	11590668	11590674	26009[gene=320492][PH=113][PH0=0.48][P=1.00e-100]	+	17	96	319	1612	0.793893	113	1	5.32915	5.95533	-0.136107
chr1	11586356	11586358	24317[gene=320492][PH=16][PH0=0.48][P=1.00e-100]	+	2	14	319	1612	1	16	1	0.626959	0.868486	-0.199692
chr1	11590896	11590899	26080[gene=320492][PH=56][PH0=0.48][P=1.00e-100]	+	4	52	319	1612	0.0657058	56	0.492195	1.25392	3.22581	-0.906791
chr1	11588099	11588100	24933[gene=320492][PH=37][PH0=0.48][P=1.00e-100]	+	4	33	319	1612	0.501214	37	1	1.25392	2.04715	-0.435023
chr1	11404655	11404665	22346[gene=320492][PH=14][PH0=0.48][P=4.10e-11]	+	1	13	319	1612	0.488651	14	1	0.31348	0.806452	-0.459765
chr1	11923776	11923787	28868[gene=320492][PH=16][PH0=0.48][P=1.00e-100]	+	3	13	319	1612	0.737899	16	1	0.940439	0.806452	0.103224
chr1	11587472	11587473	24672[gene=320492][PH=12][PH0=0.48][P=2.72e-08]	+	5	7	319	1612	0.0346416	12	0.355416	1.5674	0.434243	0.840017
chr1	11508747	11508749	23607[gene=320492][PH=56][PH0=0.48][P=1.00e-100]	+	2	54	319	1612	0.00526434	56	0.118363	0.626959	3.34988	-1.4188
chr1	11591683	11591685	26352[gene=320492][PH=12][PH0=0.48][P=2.72e-08]	+	5	7	319	1612	0.0346416	12	0.355416	1.5674	0.434243	0.840017
chr1	11591836	11591838	26412[gene=320492][PH=78][PH0=0.48][P=1.00e-100]	+	11	67	319	1612	0.642454	78	1	3.44828	4.15633	-0.213098
chr1	15703744	15703746	41946[gene=98741][PH=15][PH0=1.27][P=9.64e-07]	+	3	12	93	1058	0.114307	15	0.634377	3.22581	1.13422	0.985521
chr1	15702527	15702544	41810[gene=98741][PH=12][PH0=1.27][P=9.99e-04]	+	0	12	93	1058	0.614133	12	1	0	1.13422	-1.09371
chr1	15705509	15705510	42657[gene=98741][PH=64][PH0=1.27][P=1.00e-100]	+	7	57	93	1058	0.348241	64	0.979698	7.52688	5.38752	0.416762
chr1	15703607	15703610	41910[gene=98741][PH=22][PH0=1.27][P=1.00e-100]	+	2	20	93	1058	0.696337	22	1	2.15054	1.89036	0.124349
chr1	15705687	15705696	42746[gene=98741][PH=63][PH0=1.27][P=1.00e-100]	+	3	60	93	1058	0.473779	63	1	3.22581	5.67108	-0.658693
chr1	15704840	15704841	42431[gene=98741][PH=346][PH0=1.27][P=1.00e-100]	+	23	323	93	1058	0.288437	93	0.910031	24.7312	30.5293	-0.293175
chr1	15705992	15705993	42840[gene=98741][PH=48][PH0=1.27][P=1.00e-100]	+	5	43	93	1058	0.583515	48	1	5.37634	4.06427	0.332375
chr1	15704016	15704017	42078[gene=98741][PH=31][PH0=1.27][P=1.00e-100]	+	4	27	93	1058	0.307778	31	0.935868	4.30108	2.55198	0.57766
chr1	15705146	15705148	42562[gene=98741][PH=42][PH0=1.27][P=1.00e-100]	+	1	41	93	1058	0.247498	42	0.872559	1.07527	3.87524	-1.23217
chr1	15704690	15704698	42351[gene=98741][PH=16][PH0=1.27][P=8.23e-08]	+	0	16	93	1058	0.632831	16	1	0	1.51229	-1.329
chr1	15705872	15705874	42793[gene=98741][PH=28][PH0=1.27][P=1.00e-100]	+	2	26	93	1058	1	28	1	2.15054	2.45747	-0.134117
chr1	15704957	15704959	42506[gene=98741][PH=30][PH0=1.27][P=1.00e-100]	+	5	25	93	1058	0.0875857	30	0.563086	5.37634	2.36295	0.923003
chr1	15706236	15706238	42940[gene=98741][PH=47][PH0=1.27][P=1.00e-100]	+	4	43	93	1058	0.787288	47	1	4.30108	4.06427	0.0659301
chr1	15703842	15703845	41985[gene=98741][PH=119][PH0=1.27][P=1.00e-100]	+	16	104	93	1058	0.0329645	93	0.346164	17.2043	9.82987	0.749264
chr1	15704473	15704475	42278[gene=98741][PH=219][PH0=1.27][P=1.00e-100]	+	15	204	93	1058	0.581172	93	1	16.129	19.2817	-0.243732
chr1	15706067	15706069	42876[gene=98741][PH=37][PH0=1.27][P=1.00e-100]	+	2	35	93	1058	0.76248	37	1	2.15054	3.30813	-0.451463
chr1	15704122	15704132	42119[gene=98741][PH=11][PH0=1.27][P=8.51e-03]	+	1	10	93	1058	0.605835	11	1	1.07527	0.94518	0.0933949
chr1	17153645	17153646	48329[gene=14545][PH=96][PH0=10.44][P=1.24e-12]	+	7	89	154	3964	0.0910392	96	0.573786	4.54545	2.24521	0.772995
chr1	17153224	17153225	48017[gene=14545][PH=1558][PH0=10.44][P=1.24e-12]	+	67	1491	154	3964	0.150023	154	0.716898	43.5065	37.6135	0.20491
chr1	17154086	17154087	48607[gene=14545][PH=1016][PH0=10.44][P=1.24e-12]	+	30	986	154	3964	0.152492	154	0.723052	19.4805	24.8739	-0.337243
chr1	17152515	17152516	47696[gene=14545][PH=49][PH0=10.44][P=1.38e-12]	+	0	49	154	3964	0.261877	49	0.878727	0	1.23613	-1.161
chr1	17152693	17152694	47796[gene=14545][PH=62][PH0=10.44][P=1.24e-12]	+	3	59	154	3964	0.503504	62	1	1.94805	1.4884	0.244546
chr1	17151964	17151978	47456[gene=14545][PH=49][PH0=10.44][P=1.38e-12]	+	3	46	154	3964	0.429618	49	0.999833	1.94805	1.16044	0.448434
chr1	17152088	17152090	47514[gene=14545][PH=236][PH0=10.44][P=1.24e-12]	+	11	226	154	3964	0.477469	154	1	7.14286	5.70131	0.281092
chr1	17152891	17152892	47876[gene=14545][PH=48][PH0=10.44][P=1.66e-12]	+	1	47	154	3964	1	48	1	0.649351	1.18567	-0.406178
chr1	17152616	17152620	47750[gene=14545][PH=43][PH0=10.44][P=6.15e-10]	+	0	43	154	3964	0.408675	43	0.98458	0	1.08476	-1.05988
chr1	17152355	17152358	47629[gene=14545][PH=40][PH0=10.44][P=3.63e-08]	+	2	38	154	3964	0.660831	40	1	1.2987	0.958628	0.230976
chr1	17154224	17154225	48724[gene=14545][PH=334][PH0=10.44][P=1.24e-12]	+	15	319	154	3964	0.450462	154	1	9.74026	8.04743	0.247449
chr1	17153820	17153823	48430[gene=14545][PH=408][PH0=10.44][P=1.24e-12]	+	11	397	154	3964	0.273389	154	0.891095	7.14286	10.0151	-0.43588
chr1	17151635	17151636	47286[gene=14545][PH=136][PH0=10.44][P=1.24e-12]	+	3	133	154	3964	0.488503	136	1	1.94805	3.3552	-0.562976
chr1	17152844	17152848	47853[gene=14545][PH=47][PH0=10.44][P=3.17e-12]	+	1	46	154	3964	1	47	1	0.649351	1.16044	-0.38943
chr1	20925067	20925068	51310[gene=chr1_f_c295][PH=27][PH0=0.19][P=1.00e-100]	+	0	27	46	588	0.249249	27	0.873501	0	4.59184	-2.48332
chr1	20927524	20927525	51747[gene=chr1_f_c295][PH=21][PH0=0.19][P=1.00e-100]	+	6	15	46	588	0.0024844	21	0.0719616	13.0435	2.55102	1.98359
chr1	20926081	20926083	51455[gene=chr1_f_c295][PH=68][PH0=0.19][P=1.00e-100]	+	3	65	46	588	0.460798	46	1	6.52174	11.0544	-0.680424
chr1	20925565	20925568	51360[gene=chr1_f_c295][PH=14][PH0=0.19][P=1.00e-100]	+	0	14	46	588	0.614254	14	1	0	2.38095	-1.75743
chr1	20922242	20922243	51188[gene=chr1_f_c295][PH=83][PH0=0.19][P=1.00e-100]	+	2	81	46	588	0.0708922	46	0.511132	4.34783	13.7755	-1.46618
chr1	20928674	20928686	51887[gene=chr1_f_c295][PH=13][PH0=0.19][P=1.00e-100]	+	1	12	46	588	1	13	1	2.17391	2.04082	0.0618039
chr1	20929473	20929475	52143[gene=chr1_f_c295][PH=52][PH0=0.19][P=1.00e-100]	+	6	46	46	588	0.256368	46	0.878076	13.0435	7.82313	0.670538
chr1	20925846	20925851	51404[gene=chr1_f_c295][PH=11][PH0=0.19][P=4.68e-09]	+	1	10	46	588	0.566302	11	1	2.17391	1.70068	0.23294
chr1	20926586	20926594	51571[gene=chr1_f_c295][PH=82][PH0=0.19][P=1.00e-100]	+	3	79	46	588	0.252484	46	0.876314	6.52174	13.4354	-0.94047
chr1	20928811	20928812	51942[gene=chr1_f_c295][PH=193][PH0=0.19][P=1.00e-100]	+	10	183	46	588	0.243583	46	0.869774	21.7391	31.1224	-0.498405
chr1	20927321	20927324	51694[gene=chr1_f_c295][PH=19][PH0=0.19][P=1.00e-100]	+	5	14	46	588	0.00869783	19	0.161332	10.8696	2.38095	1.81177
chr1	20928550	20928552	51862[gene=chr1_f_c295][PH=11][PH0=0.19][P=4.68e-09]	+	2	9	46	588	0.186629	11	0.777181	4.34783	1.53061	1.07947
chr1	24820561	24820563	57721[gene=chr1_f_c295][PH=304][PH0=0.19][P=1.00e-100]	+	13	291	65	1413	1	65	1	20	20.5945	-0.0402732
chr1	24801769	24801781	56525[gene=chr1_f_c295][PH=15][PH0=0.19][P=1.00e-100]	+	0	15	65	1413	1	15	1	0	1.06157	-1.04374
chr1	24822637	24822639	58825[gene=chr1_f_c295][PH=13][PH0=0.19][P=1.00e-100]	+	0	13	65	1413	1	13	1	0	0.920028	-0.941128
chr1	24819731	24819734	57405[gene=chr1_f_c295][PH=35][PH0=0.19][P=1.00e-100]	+	4	31	65	1413	0.0640593	35	0.486376	6.15385	2.19391	1.16339
chr1	24801125	24801130	56457[gene=chr1_f_c295][PH=86][PH0=0.19][P=1.00e-100]	+	5	81	65	1413	0.422783	65	0.993873	7.69231	5.73248	0.3686
chr1	24819915	24819920	57484[gene=chr1_f_c295][PH=55][PH0=0.19][P=1.00e-100]	+	5	51	65	1413	0.0953863	56	0.585629	7.69231	3.60934	0.915178
chr1	24819074	24819076	57302[gene=chr1_f_c295][PH=64][PH0=0.19][P=1.00e-100]	+	3	61	65	1413	0.757644	64	1	4.61538	4.31706	0.0787572
chr1	24823070	24823071	58949[gene=chr1_f_c295][PH=58][PH0=0.19][P=1.00e-100]	+	2	56	65	1413	1	58	1	3.07692	3.9632	-0.28379
chr1	24821917	24821919	58480[gene=chr1_f_c295][PH=23][PH0=0.19][P=1.00e-100]	+	3	20	65	1413	0.0767363	23	0.530281	4.61538	1.41543	1.21711
chr1	24820076	24820078	57547[gene=chr1_f_c295][PH=22][PH0=0.19][P=1.00e-100]	+	4	18	65	1413	0.0137107	22	0.212014	6.15385	1.27389	1.65356
chr1	24822187	24822188	58584[gene=chr1_f_c295][PH=138][PH0=0.19][P=1.00e-100]	+	7	131	65	1413	0.661785	65	1	10.7692	9.27105	0.196436
chr1	24803734	24803736	56577[gene=chr1_f_c295][PH=65][PH0=0.19][P=1.00e-100]	+	0	65	65	1413	0.111884	65	0.628616	0	4.60014	-2.48546
chr1	24821348	24821351	58161[gene=chr1_f_c295][PH=523][PH0=0.19][P=1.00e-100]	+	16	507	65	1413	0.0645125	65	0.487781	24.6154	35.8811	-0.525871
chr1	24805683	24805689	56855[gene=chr1_f_c295][PH=48][PH0=0.19][P=1.00e-100]	+	2	46	65	1413	1	48	1	3.07692	3.25548	-0.0618428
chr1	24800742	24800765	56422[gene=chr1_f_c295][PH=11][PH0=0.19][P=4.68e-09]	+	1	10	65	1413	0.391308	11	0.982523	1.53846	0.707714	0.571888
chr1	34192055	34192057	71689[gene=chr1_f_c295][PH=42][PH0=0.19][P=1.00e-100]	+	0	42	101	2819	0.401468	42	0.982523	0	1.48989	-1.31608
chr1	34209120	34209122	72165[gene=chr1_f_c295][PH=17][PH0=0.19][P=1.00e-100]	+	0	17	101	2819	1	17	1	0	0.603051	-0.68082
chr1	34332104	34332107	76248[gene=chr1_f_c295][PH=37][PH0=0.19][P=1.00e-100]	+	0	37	101	2819	0.637938	37	1	0	1.31252	-1.20947
chr1	34339278	34339295	76381[gene=chr1_f_c295][PH=27][PH0=0.19][P=1.00e-100]	+	0	28	101	2819	0.623748	28	1	0	0.99326	-0.99513
chr1	34359786	34359788	77199[gene=chr1_f_c295][PH=22][PH0=0.19][P=1.00e-100]	+	2	20	101	2819	0.175316	22	0.759348	1.9802	0.709471	0.801858
chr1	34332558	34332561	76289[gene=chr1_f_c295][PH=10][PH0=0.19][P=2.44e-07]	+	0	10	101	2819	1	10	1	0	0.354736	-0.438011
chr1	33965855	33965873	68015[gene=chr1_f_c295][PH=11][PH0=0.19][P=4.68e-09]	+	0	11	101	2819	1	11	1	0	0.390209	-0.475302
chr1	34025676	34025685	68885[gene=chr1_f_c295][PH=45][PH0=0.19][P=1.00e-100]	+	2	44	101	2819	0.672538	46	1	1.9802	1.56084	0.218793
chr1	34358727	34358731	77027[gene=chr1_f_c295][PH=15][PH0=0.19][P=1.00e-100]	+	1	14	101	2819	0.410991	15	0.985703	0.990099	0.49663	0.411123
chr1	34348724	34348730	76751[gene=chr1_f_c295][PH=22][PH0=0.19][P=1.00e-100]	+	1	21	101	2819	0.540345	22	1	0.990099	0.744945	0.189659
chr1	34254092	34254109	73799[gene=chr1_f_c295][PH=12][PH0=0.19][P=1.67e-10]	+	1	11	101	2819	0.345071	12	0.978153	0.990099	0.390209	0.517538
chr1	34365250	34365253	77999[gene=chr1_f_c295][PH=509][PH0=0.19][P=1.00e-100]	+	29	480	101	2819	0.00459522	101	0.108328	28.7129	17.0273	0.720904
chr1	34211444	34211446	72398[gene=chr1_f_c295][PH=100][PH0=0.19][P=1.00e-100]	+	1	100	101	2819	0.261818	101	0.878727	0.990099	3.54736	-1.19219
chr1	34242832	34242836	73471[gene=chr1_f_c295][PH=10][PH0=0.19][P=2.44e-07]	+	1	9	101	2819	0.297119	10	0.923315	0.990099	0.319262	0.593109
chr1	34364277	34364279	77414[gene=chr1_f_c295][PH=86][PH0=0.19][P=1.00e-100]	+	1	87	101	2819	0.369666	88	0.982523	0.990099	3.0862	-1.03792
chr1	34317047	34317072	75837[gene=chr1_f_c295][PH=11][PH0=0.19][P=4.68e-09]	+	1	10	101	2819	0.321514	11	0.950397	0.990099	0.354736	0.554829
chr1	34224764	34224768	73134[gene=chr1_f_c295][PH=13][PH0=0.19][P=1.00e-100]	+	0	13	101	2819	1	13	1	0	0.461156	-0.547111
chr1	34347337	34347352	76700[gene=chr1_f_c295][PH=10][PH0=0.19][P=2.44e-07]	+	0	10	101	2819	1	10	1	0	0.354736	-0.438011
chr1	34229139	34229140	73254[gene=chr1_f_c295][PH=11][PH0=0.19][P=4.68e-09]	+	2	9	101	2819	0.0531635	11	0.445476	1.9802	0.319262	1.17568
chr1	34327737	34327748	76083[gene=chr1_f_c295][PH=24][PH0=0.19][P=1.00e-100]	+	2	22	101	2819	0.20063	24	0.805132	1.9802	0.780419	0.743192
chr1	34331124	34331125	76180[gene=chr1_f_c295][PH=116][PH0=0.19][P=1.00e-100]	+	3	113	101	2819	0.797133	101	1	2.9703	4.00851	-0.335136
chr1	34306667	34306678	75522[gene=chr1_f_c295][PH=16][PH0=0.19][P=1.00e-100]	+	4	12	101	2819	0.00178131	16	0.0578239	3.9604	0.425683	1.7988
chr1	34284965	34284969	74850[gene=chr1_f_c295][PH=11][PH0=0.19][P=4.68e-09]	+	1	10	101	2819	0.321514	11	0.950397	0.990099	0.354736	0.554829
chr1	34258097	34258098	73981[gene=chr1_f_c295][PH=209][PH0=0.19][P=1.00e-100]	+	3	206	101	2819	0.114521	101	0.634639	2.9703	7.30756	-1.06518
chr1	34344189	34344192	76565[gene=chr1_f_c295][PH=25][PH0=0.19][P=1.00e-100]	+	0	25	101	2819	1	25	1	0	0.886839	-0.915972
chr1	34327791	34327793	76100[gene=chr1_f_c295][PH=11][PH0=0.19][P=4.68e-09]	+	0	11	101	2819	1	11	1	0	0.390209	-0.475302
chr1	34320248	34320251	75947[gene=chr1_f_c295][PH=14][PH0=0.19][P=1.00e-100]	+	0	14	101	2819	1	14	1	0	0.49663	-0.581718
chr1	34285202	34285206	74884[gene=chr1_f_c295][PH=15][PH0=0.19][P=1.00e-100]	+	0	15	101	2819	1	15	1	0	0.532104	-0.615514
chr1	34313451	34313455	75725[gene=chr1_f_c295][PH=36][PH0=0.19][P=1.00e-100]	+	1	36	101	2819	1	37	1	0.990099	1.27705	-0.194325
chr1	34309822	34309823	75615[gene=chr1_f_c295][PH=15][PH0=0.19][P=1.00e-100]	+	0	15	101	2819	1	15	1	0	0.532104	-0.615514
chr1	34321428	34321430	75992[gene=chr1_f_c295][PH=40][PH0=0.19][P=1.00e-100]	+	1	39	101	2819	1	40	1	0.990099	1.38347	-0.260223
chr1	34346479	34346482	76663[gene=chr1_f_c295][PH=41][PH0=0.19][P=1.00e-100]	+	0	41	101	2819	0.401051	41	0.982523	0	1.45442	-1.29538
chr1	34341162	34341172	76459[gene=chr1_f_c295][PH=13][PH0=0.19][P=1.00e-100]	+	1	12	101	2819	0.367818	13	0.982523	0.990099	0.425683	0.481187
chr1	34320139	34320140	75927[gene=chr1_f_c295][PH=10][PH0=0.19][P=2.44e-07]	+	1	9	101	2819	0.297119	10	0.923315	0.990099	0.319262	0.593109
chr1	34314720	34314725	75791[gene=chr1_f_c295][PH=27][PH0=0.19][P=1.00e-100]	+	0	27	101	2819	1	27	1	0	0.957786	-0.969223
chr1	34269314	34269317	74339[gene=chr1_f_c295][PH=11][PH0=0.19][P=4.68e-09]	+	0	11	101	2819	1	11	1	0	0.390209	-0.475302
chr1	34313138	34313148	75688[gene=chr1_f_c295][PH=15][PH0=0.19][P=1.00e-100]	+	1	14	101	2819	0.410991	15	0.985703	0.990099	0.49663	0.411123
chr1	34285345	34285350	74906[gene=chr1_f_c295][PH=11][PH0=0.19][P=4.68e-09]	+	1	10	101	2819	0.321514	11	0.950397	0.990099	0.354736	0.554829
chr1	34228041	34228048	73220[gene=chr1_f_c295][PH=10][PH0=0.19][P=2.44e-07]	+	1	9	101	2819	0.297119	10	0.923315	0.990099	0.319262	0.593109
chr1	34213490	34213493	72476[gene=chr1_f_c295][PH=70][PH0=0.19][P=1.00e-100]	+	1	69	101	2819	0.516759	70	1	0.990099	2.44768	-0.792784
chr1	34220097	34220105	72849[gene=chr1_f_c295][PH=11][PH0=0.19][P=4.68e-09]	+	0	11	101	2819	1	11	1	0	0.390209	-0.475302
chr1	34284836	34284844	74798[gene=chr1_f_c295][PH=105][PH0=0.19][P=1.00e-100]	+	2	103	101	2819	0.583889	101	1	1.9802	3.65378	-0.642994
chr1	34257813	34257830	73894[gene=chr1_f_c295][PH=11][PH0=0.19][P=4.68e-09]	+	1	10	101	2819	0.321514	11	0.950397	0.990099	0.354736	0.554829
chr1	34221244	34221255	72920[gene=chr1_f_c295][PH=11][PH0=0.19][P=4.68e-09]	+	1	10	101	2819	0.321514	11	0.950397	0.990099	0.354736	0.554829
chr1	34276281	34276287	74546[gene=chr1_f_c295][PH=13][PH0=0.19][P=1.00e-100]	+	2	11	101	2819	0.0721092	13	0.515677	1.9802	0.390209	1.10011
chr1	34219962	34219963	72790[gene=chr1_f_c295][PH=357][PH0=0.19][P=1.00e-100]	+	5	352	101	2819	0.0197158	101	0.26193	4.9505	12.4867	-1.18046
chr1	34220943	34220945	72876[gene=chr1_f_c295][PH=34][PH0=0.19][P=1.00e-100]	+	2	32	101	2819	0.330097	34	0.959828	1.9802	1.13515	0.481068
chr1	34223890	34223893	73019[gene=chr1_f_c295][PH=82][PH0=0.19][P=1.00e-100]	+	0	82	101	2819	0.115668	82	0.637918	0	2.90883	-1.96674
chr1	34224181	34224186	73054[gene=chr1_f_c295][PH=20][PH0=0.19][P=1.00e-100]	+	0	20	101	2819	1	20	1	0	0.709471	-0.77355
chr1	34272373	34272374	74461[gene=chr1_f_c295][PH=13][PH0=0.19][P=1.00e-100]	+	1	12	101	2819	0.367818	13	0.982523	0.990099	0.425683	0.481187
chr1	34213703	34213708	72549[gene=chr1_f_c295][PH=83][PH0=0.19][P=1.00e-100]	+	1	82	101	2819	0.367208	83	0.982523	0.990099	2.90883	-0.973898
chr1	34217927	34217931	72682[gene=chr1_f_c295][PH=14][PH0=0.19][P=1.00e-100]	+	3	11	101	2819	0.0110754	14	0.187626	2.9703	0.390209	1.51394
chr1	34224489	34224500	73094[gene=chr1_f_c295][PH=31][PH0=0.19][P=1.00e-100]	+	2	30	101	2819	0.304283	32	0.9318	1.9802	1.06421	0.52982
chr1	34217525	34217535	72644[gene=chr1_f_c295][PH=52][PH0=0.19][P=1.00e-100]	+	0	55	101	2819	0.26214	55	0.878727	0	1.95105	-1.56123
chr1	34223111	34223120	72972[gene=chr1_f_c295][PH=17][PH0=0.19][P=1.00e-100]	+	1	16	101	2819	0.451243	17	1	0.990099	0.567577	0.344304
chr1	34864040	34864045	79885[gene=chr1_f_c295][PH=13][PH0=0.19][P=1.00e-100]	+	0	13	12	920	1	12	1	0	1.41304	-1.27085
chr1	34863285	34863290	79837[gene=chr1_f_c295][PH=12][PH0=0.19][P=1.67e-10]	+	0	12	12	920	1	12	1	0	1.30435	-1.20436
chr1	34863239	34863245	79824[gene=chr1_f_c295][PH=11][PH0=0.19][P=4.68e-09]	+	0	11	12	920	1	11	1	0	1.19565	-1.13465
chr1	34862946	34862952	79801[gene=chr1_f_c295][PH=14][PH0=0.19][P=1.00e-100]	+	0	15	12	920	1	12	1	0	1.63043	-1.3953
chr1	34864541	34864544	79936[gene=chr1_f_c295][PH=69][PH0=0.19][P=1.00e-100]	+	2	67	12	920	0.221017	12	0.840755	16.6667	7.28261	1.09287
chr1	34866646	34866650	80046[gene=chr1_f_c295][PH=33][PH0=0.19][P=1.00e-100]	+	2	31	12	920	0.064295	12	0.487117	16.6667	3.36957	2.01547
chr1	34863943	34863947	79862[gene=chr1_f_c295][PH=15][PH0=0.19][P=1.00e-100]	+	0	15	12	920	1	12	1	0	1.63043	-1.3953
chr1	34868993	34868995	80437[gene=chr1_f_c295][PH=750][PH0=0.19][P=1.00e-100]	+	8	745	12	920	0.259601	12	0.878177	66.6667	80.9783	-0.276796
chr1	34934652	34934663	81758[gene=chr1_f_c295][PH=17][PH0=0.19][P=1.00e-100]	+	0	17	30	1015	1	17	1	0	1.67488	-1.41947
chr1	34934531	34934532	81728[gene=chr1_f_c295][PH=25][PH0=0.19][P=1.00e-100]	+	1	24	30	1015	0.521371	25	1	3.33333	2.36453	0.365071
chr1	34933790	34933791	81378[gene=chr1_f_c295][PH=219][PH0=0.19][P=1.00e-100]	+	3	216	30	1015	0.172807	30	0.755291	10	21.2808	-1.0183
chr1	34935539	34935541	82300[gene=chr1_f_c295][PH=758][PH0=0.19][P=1.00e-100]	+	22	738	30	1015	1	30	1	73.3333	72.7094	0.0121615
chr1	34926199	34926213	81275[gene=chr1_f_c295][PH=10][PH0=0.19][P=2.44e-07]	+	1	9	30	1015	0.253652	10	0.876691	3.33333	0.8867	1.19961
chr1	36161313	36161325	83414[gene=chr1_f_c295][PH=10][PH0=0.19][P=2.44e-07]	+	1	9	10	405	0.218573	10	0.837525	10	2.22222	1.77138
chr1	36162327	36162330	83684[gene=chr1_f_c295][PH=14][PH0=0.19][P=1.00e-100]	+	1	13	10	405	0.293206	10	0.917791	10	3.20988	1.38565
chr1	36163002	36163015	83962[gene=chr1_f_c295][PH=20][PH0=0.19][P=1.00e-100]	+	0	20	10	405	1	10	1	0	4.93827	-2.57004
chr1	36162738	36162739	83806[gene=chr1_f_c295][PH=208][PH0=0.19][P=1.00e-100]	+	3	205	10	405	0.220305	10	0.839748	30	50.6173	-0.735586
chr1	36160618	36160619	83334[gene=chr1_f_c295][PH=12][PH0=0.19][P=1.67e-10]	+	0	12	10	405	1	10	1	0	2.96296	-1.98658
chr1	36161724	36161726	83512[gene=chr1_f_c295][PH=97][PH0=0.19][P=1.00e-100]	+	3	96	10	405	0.707749	10	1	30	23.7037	0.327541
chr1	36161500	36161501	83452[gene=chr1_f_c295][PH=11][PH0=0.19][P=4.68e-09]	+	0	11	10	405	1	10	1	0	2.71605	-1.89377
chr1	36160760	36160765	83368[gene=chr1_f_c295][PH=17][PH0=0.19][P=1.00e-100]	+	0	17	10	405	1	10	1	0	4.19753	-2.37783
chr1	37465854	37465855	89496[gene=chr1_f_c295][PH=48][PH0=0.19][P=1.00e-100]	+	1	47	70	1810	1	48	1	1.42857	2.59669	-0.56656
chr1	37466311	37466314	89646[gene=chr1_f_c295][PH=72][PH0=0.19][P=1.00e-100]	+	4	68	70	1810	0.340383	70	0.972969	5.71429	3.75691	0.49721
chr1	37444683	37444685	86570[gene=chr1_f_c295][PH=42][PH0=0.19][P=1.00e-100]	+	3	40	70	1810	0.213562	43	0.828873	4.28571	2.20994	0.71955
chr1	37446592	37446595	86649[gene=chr1_f_c295][PH=12][PH0=0.19][P=1.67e-10]	+	0	12	70	1810	1	12	1	0	0.662983	-0.733774
chr1	37466857	37466864	89741[gene=chr1_f_c295][PH=57][PH0=0.19][P=1.00e-100]	+	0	57	70	1810	0.27084	57	0.887454	0	3.14917	-2.05282
chr1	37460693	37460694	87087[gene=chr1_f_c295][PH=288][PH0=0.19][P=1.00e-100]	+	22	266	70	1810	0.000520333	70	0.0238851	31.4286	14.6961	1.04686
chr1	37423068	37423069	85734[gene=chr1_f_c295][PH=18][PH0=0.19][P=1.00e-100]	+	1	17	70	1810	0.496502	18	1	1.42857	0.939227	0.324627
chr1	37466050	37466051	89540[gene=chr1_f_c295][PH=11][PH0=0.19][P=4.68e-09]	+	2	9	70	1810	0.0605031	11	0.475212	2.85714	0.497238	1.36523
chr1	37444585	37444589	86534[gene=chr1_f_c295][PH=30][PH0=0.19][P=1.00e-100]	+	0	30	70	1810	0.625675	30	1	0	1.65746	-1.41005
chr1	37445661	37445667	86610[gene=chr1_f_c295][PH=33][PH0=0.19][P=1.00e-100]	+	1	33	70	1810	1	34	1	1.42857	1.8232	-0.217226
chr1	37421015	37421021	85647[gene=chr1_f_c295][PH=25][PH0=0.19][P=1.00e-100]	+	1	24	70	1810	0.61513	25	1	1.42857	1.32597	0.0622774
chr1	37436809	37436812	86095[gene=chr1_f_c295][PH=10][PH0=0.19][P=2.44e-07]	+	0	10	70	1810	1	10	1	0	0.552486	-0.63458
chr1	37467072	37467073	89862[gene=chr1_f_c295][PH=141][PH0=0.19][P=1.00e-100]	+	8	133	70	1810	0.240749	70	0.867613	11.4286	7.34807	0.574147
chr1	37466758	37466764	89697[gene=chr1_f_c295][PH=11][PH0=0.19][P=4.68e-09]	+	0	11	70	1810	1	11	1	0	0.607735	-0.685029
chr1	37429179	37429187	85876[gene=chr1_f_c295][PH=11][PH0=0.19][P=4.68e-09]	+	2	9	70	1810	0.0605031	11	0.475212	2.85714	0.497238	1.36523
chr1	37414743	37414760	85535[gene=chr1_f_c295][PH=31][PH0=0.19][P=1.00e-100]	+	0	31	70	1810	0.627624	31	1	0	1.71271	-1.43973
chr1	37434464	37434465	85966[gene=chr1_f_c295][PH=423][PH0=0.19][P=1.00e-100]	+	6	417	70	1810	0.00317311	70	0.0843954	8.57143	23.0387	-1.32855
chr1	37467522	37467524	90030[gene=chr1_f_c295][PH=78][PH0=0.19][P=1.00e-100]	+	6	72	70	1810	0.0666534	70	0.49585	8.57143	3.9779	0.943197
chr1	37465444	37465446	89295[gene=chr1_f_c295][PH=312][PH0=0.19][P=1.00e-100]	+	11	302	70	1810	1	70	1	15.7143	16.6851	-0.0814513
chr1	37426293	37426295	85817[gene=chr1_f_c295][PH=172][PH0=0.19][P=1.00e-100]	+	1	171	70	1810	0.0178578	70	0.247848	1.42857	9.44751	-2.10498
chr1	37435744	37435750	86058[gene=chr1_f_c295][PH=22][PH0=0.19][P=1.00e-100]	+	0	22	70	1810	1	22	1	0	1.21547	-1.14761
chr1	38110275	38110299	92178[gene=chr1_f_c295][PH=60][PH0=0.19][P=1.00e-100]	+	2	59	36	414	0.20329	36	0.809847	5.55556	14.2512	-1.21813
chr1	38110405	38110406	92214[gene=chr1_f_c295][PH=12][PH0=0.19][P=1.67e-10]	+	1	11	36	414	1	12	1	2.77778	2.657	0.0468753
chr1	38109758	38109766	91976[gene=chr1_f_c295][PH=30][PH0=0.19][P=1.00e-100]	+	8	22	36	414	0.00124215	30	0.0449312	22.2222	5.31401	1.87888
chr1	38109495	38109505	91849[gene=chr1_f_c295][PH=74][PH0=0.19][P=1.00e-100]	+	5	69	36	414	0.816701	36	1	13.8889	16.6667	-0.246794
chr1	38109237	38109238	91740[gene=chr1_f_c295][PH=127][PH0=0.19][P=1.00e-100]	+	8	119	36	414	0.447697	36	1	22.2222	28.744	-0.357091
chr1	38109883	38109885	92037[gene=chr1_f_c295][PH=126][PH0=0.19][P=1.00e-100]	+	9	117	36	414	0.846768	36	1	25	28.2609	-0.170461
chr1	38109391	38109396	91809[gene=chr1_f_c295][PH=10][PH0=0.19][P=2.44e-07]	+	2	8	36	414	0.186698	10	0.777181	5.55556	1.93237	1.16065
chr1	40082777	40082780	95961[gene=chr1_f_c295][PH=54][PH0=0.19][P=1.00e-100]	+	3	51	10	151	1	10	1	30	33.7748	-0.165775
chr1	40030810	40030811	94901[gene=chr1_f_c295][PH=14][PH0=0.19][P=1.00e-100]	+	0	14	10	151	0.602714	10	1	0	9.27152	-3.36058
chr1	40060670	40060672	95319[gene=chr1_f_c295][PH=45][PH0=0.19][P=1.00e-100]	+	2	43	10	151	0.727117	10	1	20	28.4768	-0.489192
chr1	40070954	40070966	95667[gene=chr1_f_c295][PH=15][PH0=0.19][P=1.00e-100]	+	3	12	10	151	0.0529998	10	0.444681	30	7.94702	1.79279
chr1	43172202	43172205	101486[gene=chr1_f_c295][PH=18][PH0=0.19][P=1.00e-100]	+	0	18	15	318	1	15	1	0	5.66038	-2.7356
chr1	43172507	43172523	101526[gene=chr1_f_c295][PH=18][PH0=0.19][P=1.00e-100]	+	1	17	15	318	0.573491	15	1	6.66667	5.34591	0.272772
chr1	43170662	43170668	101214[gene=chr1_f_c295][PH=10][PH0=0.19][P=2.44e-07]	+	0	10	15	318	1	10	1	0	3.14465	-2.05125
chr1	43171192	43171202	101363[gene=chr1_f_c295][PH=85][PH0=0.19][P=1.00e-100]	+	3	82	15	318	0.768103	15	1	20	25.7862	-0.351099
chr1	43171457	43171460	101418[gene=chr1_f_c295][PH=12][PH0=0.19][P=1.67e-10]	+	0	12	15	318	1	12	1	0	3.77358	-2.25507
chr1	43171086	43171090	101298[gene=chr1_f_c295][PH=154][PH0=0.19][P=1.00e-100]	+	10	144	15	318	0.118591	15	0.644407	66.6667	45.283	0.547962
chr1	43170369	43170370	101183[gene=chr1_f_c295][PH=19][PH0=0.19][P=1.00e-100]	+	0	19	15	318	1	15	1	0	5.97484	-2.80216
chr1	44059553	44059556	105002[gene=chr1_f_c295][PH=10][PH0=0.19][P=2.44e-07]	+	1	9	50	582	0.564113	10	1	2	1.54639	0.236508
chr1	44047394	44047396	104344[gene=chr1_f_c295][PH=36][PH0=0.19][P=1.00e-100]	+	2	34	50	582	1	36	1	4	5.84192	-0.452474
chr1	44059652	44059654	105028[gene=chr1_f_c295][PH=33][PH0=0.19][P=1.00e-100]	+	5	28	50	582	0.171348	33	0.753283	10	4.811	0.920646
chr1	44059144	44059145	104828[gene=chr1_f_c295][PH=185][PH0=0.19][P=1.00e-100]	+	17	168	50	582	0.423829	50	0.995141	34	28.866	0.228852
chr1	44049165	44049168	104468[gene=chr1_f_c295][PH=45][PH0=0.19][P=1.00e-100]	+	2	43	50	582	0.566539	45	1	4	7.38832	-0.746453
chr1	44029431	44029433	103523[gene=chr1_f_c295][PH=64][PH0=0.19][P=1.00e-100]	+	5	59	50	582	1	50	1	10	10.1375	-0.0179163
chr1	44058209	44058219	104670[gene=chr1_f_c295][PH=16][PH0=0.19][P=1.00e-100]	+	4	12	50	582	0.0310261	16	0.335048	8	2.06186	1.55552
chr1	44035334	44035339	103764[gene=chr1_f_c295][PH=94][PH0=0.19][P=1.00e-100]	+	6	88	50	582	0.680842	50	1	12	15.1203	-0.310365
chr1	44048172	44048176	104425[gene=chr1_f_c295][PH=36][PH0=0.19][P=1.00e-100]	+	3	33	50	582	0.757652	36	1	6	5.6701	0.0696459
chr1	44028533	44028538	103466[gene=chr1_f_c295][PH=17][PH0=0.19][P=1.00e-100]	+	0	17	50	582	0.386011	17	0.982523	0	2.92096	-1.97121
chr1	44040138	44040155	103955[gene=chr1_f_c295][PH=54][PH0=0.19][P=1.00e-100]	+	0	54	50	582	0.0158164	50	0.229836	0	9.27835	-3.36154
chr1	44034102	44034104	103694[gene=chr1_f_c295][PH=34][PH0=0.19][P=1.00e-100]	+	4	30	50	582	0.334178	34	0.965178	8	5.15464	0.548251
chr1	44183524	44183526	105414[gene=chr1_f_c295][PH=12][PH0=0.19][P=1.67e-10]	+	1	11	36	594	0.509591	12	1	2.77778	1.85185	0.405639
chr1	44183232	44183234	105366[gene=chr1_f_c295][PH=32][PH0=0.19][P=1.00e-100]	+	1	31	36	594	1	32	1	2.77778	5.21886	-0.719111
chr1	44199794	44199796	105850[gene=chr1_f_c295][PH=106][PH0=0.19][P=1.00e-100]	+	3	103	36	594	0.248111	36	0.872559	8.33333	17.3401	-0.974535
chr1	44200229	44200231	105939[gene=chr1_f_c295][PH=46][PH0=0.19][P=1.00e-100]	+	1	45	36	594	0.505378	36	1	2.77778	7.57576	-1.18273
chr1	44186178	44186194	105483[gene=chr1_f_c295][PH=18][PH0=0.19][P=1.00e-100]	+	1	17	36	594	1	18	1	2.77778	2.86195	-0.0317927
chr1	44201112	44201113	106125[gene=chr1_f_c295][PH=10][PH0=0.19][P=2.44e-07]	+	2	8	36	594	0.107034	10	0.618073	5.55556	1.3468	1.48202
chr1	44200476	44200478	106033[gene=chr1_f_c295][PH=30][PH0=0.19][P=1.00e-100]	+	3	27	36	594	0.24186	30	0.868864	8.33333	4.54545	0.751087
chr1	44201310	44201311	106216[gene=chr1_f_c295][PH=175][PH0=0.19][P=1.00e-100]	+	16	159	36	594	0.0331316	36	0.346818	44.4444	26.7677	0.710697
chr1	44201482	44201487	106280[gene=chr1_f_c295][PH=82][PH0=0.19][P=1.00e-100]	+	2	80	36	594	0.209507	36	0.820729	5.55556	13.468	-1.14208
chr1	44200381	44200384	105996[gene=chr1_f_c295][PH=14][PH0=0.19][P=1.00e-100]	+	0	14	36	594	1	14	1	0	2.3569	-1.74713
chr1	44200315	44200323	105974[gene=chr1_f_c295][PH=14][PH0=0.19][P=1.00e-100]	+	2	12	36	594	0.187848	14	0.779443	5.55556	2.0202	1.11807
chr1	44201218	44201220	106160[gene=chr1_f_c295][PH=53][PH0=0.19][P=1.00e-100]	+	4	49	36	594	0.532532	36	1	11.1111	8.24916	0.388937
chr1	44201058	44201075	106116[gene=chr1_f_c295][PH=10][PH0=0.19][P=2.44e-07]	+	1	9	36	594	0.447211	10	1	2.77778	1.51515	0.586893
chr1	44193899	44193903	105758[gene=chr1_f_c295][PH=19][PH0=0.19][P=1.00e-100]	+	0	19	36	594	0.618219	19	1	0	3.19865	-2.06993
chr1	51243506	51243526	120020[gene=chr1_f_c295][PH=10][PH0=0.19][P=2.44e-07]	+	1	9	29	242	1	10	1	3.44828	3.71901	-0.0852374
chr1	51244031	51244033	120111[gene=chr1_f_c295][PH=15][PH0=0.19][P=1.00e-100]	+	3	12	29	242	0.20774	15	0.818131	10.3448	4.95868	0.928971
chr1	51243593	51243597	120040[gene=chr1_f_c295][PH=19][PH0=0.19][P=1.00e-100]	+	0	19	29	242	0.23864	19	0.86494	0	7.85124	-3.14588
chr1	51242867	51242868	119955[gene=chr1_f_c295][PH=52][PH0=0.19][P=1.00e-100]	+	9	43	29	242	0.130133	29	0.672992	31.0345	17.7686	0.771305
chr1	51243825	51243829	120078[gene=chr1_f_c295][PH=22][PH0=0.19][P=1.00e-100]	+	4	18	29	242	0.271138	22	0.887454	13.7931	7.43802	0.809949
chr1	51242645	51242647	119828[gene=chr1_f_c295][PH=108][PH0=0.19][P=1.00e-100]	+	5	103	29	242	0.00869041	29	0.161332	17.2414	42.562	-1.25585
chr1	51242254	51242260	119716[gene=chr1_f_c295][PH=22][PH0=0.19][P=1.00e-100]	+	4	18	29	242	0.271138	22	0.887454	13.7931	7.43802	0.809949
chr1	52216476	52216495	122326[gene=chr1_f_c295][PH=23][PH0=0.19][P=1.00e-100]	+	0	23	13	240	0.615197	13	1	0	9.58333	-3.40372
chr1	52216807	52216808	122432[gene=chr1_f_c295][PH=30][PH0=0.19][P=1.00e-100]	+	1	29	13	240	1	13	1	7.69231	12.0833	-0.589919
chr1	52217020	52217027	122478[gene=chr1_f_c295][PH=14][PH0=0.19][P=1.00e-100]	+	1	13	13	240	0.531741	13	1	7.69231	5.41667	0.437915
chr1	52216671	52216675	122376[gene=chr1_f_c295][PH=111][PH0=0.19][P=1.00e-100]	+	6	105	13	240	1	13	1	46.1538	43.75	0.0754878
chr1	52216318	52216322	122285[gene=chr1_f_c295][PH=32][PH0=0.19][P=1.00e-100]	+	1	31	13	240	1	13	1	7.69231	12.9167	-0.679003
chr1	52217686	52217694	122529[gene=chr1_f_c295][PH=18][PH0=0.19][P=1.00e-100]	+	2	16	13	240	0.233863	13	0.859316	15.3846	6.66667	1.09567
chr1	53382940	53382953	124910[gene=chr1_f_c295][PH=124][PH0=0.19][P=1.00e-100]	+	3	121	15	604	1	15	1	20	20.0331	-0.00227304
chr1	53374969	53374970	124670[gene=chr1_f_c295][PH=411][PH0=0.19][P=1.00e-100]	+	9	402	15	604	0.589331	15	1	60	66.5563	-0.147281
chr1	53376938	53376943	124775[gene=chr1_f_c295][PH=26][PH0=0.19][P=1.00e-100]	+	0	26	15	604	1	15	1	0	4.30464	-2.40725
chr1	53376819	53376832	124740[gene=chr1_f_c295][PH=10][PH0=0.19][P=2.44e-07]	+	0	10	15	604	1	10	1	0	1.65563	-1.40905
chr1	53374307	53374308	124552[gene=chr1_f_c295][PH=40][PH0=0.19][P=1.00e-100]	+	3	37	15	604	0.0661421	15	0.493582	20	6.12583	1.55926
chr1	55128907	55128909	125444[gene=chr1_f_c295][PH=98][PH0=0.19][P=1.00e-100]	+	8	91	19	227	1	19	1	42.1053	40.0881	0.0691432
chr1	55128694	55128700	125361[gene=chr1_f_c295][PH=51][PH0=0.19][P=1.00e-100]	+	6	46	19	227	0.248732	19	0.872895	31.5789	20.2643	0.615505
chr1	55129083	55129084	125502[gene=chr1_f_c295][PH=24][PH0=0.19][P=1.00e-100]	+	1	23	19	227	0.703503	19	1	5.26316	10.1322	-0.829771
chr1	55129492	55129497	125567[gene=chr1_f_c295][PH=63][PH0=0.19][P=1.00e-100]	+	3	60	19	227	0.416733	19	0.988948	15.7895	26.4317	-0.708288
chr1	55185019	55185025	125906[gene=chr1_f_c295][PH=40][PH0=0.19][P=1.00e-100]	+	2	38	13	232	1	13	1	15.3846	16.3793	-0.085029
chr1	55184664	55184677	125825[gene=chr1_f_c295][PH=132][PH0=0.19][P=1.00e-100]	+	9	123	13	232	0.392155	13	0.982523	69.2308	53.0172	0.378683
chr1	55184912	55184925	125876[gene=chr1_f_c295][PH=32][PH0=0.19][P=1.00e-100]	+	0	32	13	232	0.227537	13	0.850184	0	13.7931	-3.88685
chr1	55185118	55185132	125943[gene=chr1_f_c295][PH=41][PH0=0.19][P=1.00e-100]	+	2	39	13	232	1	13	1	15.3846	16.8103	-0.120374
chr1	55210610	55210611	126768[gene=chr1_f_c295][PH=194][PH0=0.19][P=1.00e-100]	+	5	189	89	1243	0.0118941	89	0.196203	5.61798	15.2051	-1.29199
chr1	55210086	55210090	126539[gene=chr1_f_c295][PH=25][PH0=0.19][P=1.00e-100]	+	0	25	89	1243	0.40541	25	0.983487	0	2.01126	-1.59037
chr1	55211427	55211439	127083[gene=chr1_f_c295][PH=31][PH0=0.19][P=1.00e-100]	+	4	27	89	1243	0.14758	31	0.711618	4.49438	2.17216	0.79249
chr1	55211021	55211022	126915[gene=chr1_f_c295][PH=171][PH0=0.19][P=1.00e-100]	+	11	160	89	1243	1	89	1	12.3596	12.8721	-0.054313
chr1	55210455	55210457	126669[gene=chr1_f_c295][PH=232][PH0=0.19][P=1.00e-100]	+	7	225	89	1243	0.0131447	89	0.20758	7.86517	18.1014	-1.10746
chr1	55210726	55210727	126826[gene=chr1_f_c295][PH=52][PH0=0.19][P=1.00e-100]	+	1	51	89	1243	0.252337	52	0.876314	1.1236	4.10298	-1.26483
chr1	55209661	55209662	126295[gene=chr1_f_c295][PH=534][PH0=0.19][P=1.00e-100]	+	46	488	89	1243	0.0248442	89	0.298045	51.6854	39.2599	0.388061
chr1	55207845	55207846	126160[gene=chr1_f_c295][PH=52][PH0=0.19][P=1.00e-100]	+	4	48	89	1243	0.773882	52	1	4.49438	3.86163	0.176519
chr1	55210345	55210359	126617[gene=chr1_f_c295][PH=15][PH0=0.19][P=1.00e-100]	+	4	11	89	1243	0.0143909	15	0.217713	4.49438	0.884956	1.54343
chr1	57441816	57441825	140533[gene=chr1_f_c295][PH=13][PH0=0.19][P=1.00e-100]	+	0	13	21	291	1	13	1	0	4.46735	-2.45084
chr1	57440384	57440399	140169[gene=chr1_f_c295][PH=48][PH0=0.19][P=1.00e-100]	+	1	47	21	291	0.219128	21	0.838134	4.7619	16.1512	-1.57369
chr1	57441367	57441370	140383[gene=chr1_f_c295][PH=18][PH0=0.19][P=1.00e-100]	+	0	18	21	291	0.62065	18	1	0	6.18557	-2.8451
chr1	57441719	57441723	140501[gene=chr1_f_c295][PH=27][PH0=0.19][P=1.00e-100]	+	3	24	21	291	0.408569	21	0.98458	14.2857	8.24742	0.725061
chr1	57441288	57441289	140356[gene=chr1_f_c295][PH=26][PH0=0.19][P=1.00e-100]	+	4	22	21	291	0.0850718	21	0.555537	19.0476	7.56014	1.22773
chr1	57441077	57441078	140314[gene=chr1_f_c295][PH=22][PH0=0.19][P=1.00e-100]	+	2	20	21	291	0.650738	21	1	9.52381	6.87285	0.418699
chr1	57441547	57441548	140442[gene=chr1_f_c295][PH=80][PH0=0.19][P=1.00e-100]	+	7	73	21	291	0.43912	21	1	33.3333	25.0859	0.396339
chr1	57440920	57440923	140268[gene=chr1_f_c295][PH=18][PH0=0.19][P=1.00e-100]	+	0	18	21	291	0.62065	18	1	0	6.18557	-2.8451
chr1	57441988	57441996	140588[gene=chr1_f_c295][PH=34][PH0=0.19][P=1.00e-100]	+	2	32	21	291	1	21	1	9.52381	10.9966	-0.188964
chr1	57440837	57440839	140237[gene=chr1_f_c295][PH=26][PH0=0.19][P=1.00e-100]	+	2	24	21	291	0.690334	21	1	9.52381	8.24742	0.186534
chr1	58462007	58462008	143238[gene=chr1_f_c295][PH=23][PH0=0.19][P=1.00e-100]	+	1	22	20	430	1	20	1	5	5.11628	-0.0276917
chr1	58459793	58459810	143172[gene=chr1_f_c295][PH=16][PH0=0.19][P=1.00e-100]	+	1	15	20	430	0.522934	16	1	5	3.48837	0.41877
chr1	58462207	58462209	143302[gene=chr1_f_c295][PH=61][PH0=0.19][P=1.00e-100]	+	3	58	20	430	0.743127	20	1	15	13.4884	0.143176
chr1	58458014	58458043	143088[gene=chr1_f_c295][PH=10][PH0=0.19][P=2.44e-07]	+	1	9	20	430	0.368301	10	0.982523	5	2.09302	0.955945
chr1	58458227	58458228	143121[gene=chr1_f_c295][PH=88][PH0=0.19][P=1.00e-100]	+	2	86	20	430	0.39066	20	0.982523	10	20	-0.932886
chr1	58460548	58460551	143213[gene=chr1_f_c295][PH=26][PH0=0.19][P=1.00e-100]	+	0	26	20	430	0.619789	20	1	0	6.04651	-2.81691
chr1	58462812	58462813	143555[gene=chr1_f_c295][PH=73][PH0=0.19][P=1.00e-100]	+	2	71	20	430	0.754844	20	1	10	16.5116	-0.67081
chr1	58462425	58462426	143387[gene=chr1_f_c295][PH=133][PH0=0.19][P=1.00e-100]	+	8	125	20	430	0.319278	20	0.948124	40	29.0698	0.44731
chr1	58463077	58463081	143678[gene=chr1_f_c295][PH=11][PH0=0.19][P=4.68e-09]	+	2	9	20	430	0.0811658	11	0.54417	10	2.09302	1.83041
chr1	59037639	59037640	144966[gene=chr1_f_c295][PH=27][PH0=0.19][P=1.00e-100]	+	1	26	11	489	0.460445	11	1	9.09091	5.31697	0.675751
chr1	59048155	59048157	145128[gene=chr1_f_c295][PH=21][PH0=0.19][P=1.00e-100]	+	2	19	11	489	0.0735522	11	0.520266	18.1818	3.88548	1.97317
chr1	59051932	59051936	145469[gene=chr1_f_c295][PH=319][PH0=0.19][P=1.00e-100]	+	1	318	11	489	0.000246695	11	0.0139159	9.09091	65.0307	-2.71008
chr1	59051162	59051176	145226[gene=chr1_f_c295][PH=29][PH0=0.19][P=1.00e-100]	+	0	29	11	489	1	11	1	0	5.93047	-2.79295
chr1	59051312	59051315	145264[gene=chr1_f_c295][PH=86][PH0=0.19][P=1.00e-100]	+	6	81	11	489	0.00521089	11	0.117913	54.5455	16.5644	1.66101
chr1	59749401	59749416	146035[gene=chr1_f_c295][PH=54][PH0=0.19][P=1.00e-100]	+	0	54	11	134	0.00705532	11	0.141529	0	40.2985	-5.36802
chr1	59768206	59768208	146261[gene=chr1_f_c295][PH=44][PH0=0.19][P=1.00e-100]	+	1	43	11	134	0.173306	11	0.756219	9.09091	32.0896	-1.71332
chr1	59761649	59761679	146094[gene=chr1_f_c295][PH=20][PH0=0.19][P=1.00e-100]	+	3	17	11	134	0.178893	11	0.76532	27.2727	12.6866	1.04665
chr1	59748824	59748850	146002[gene=chr1_f_c295][PH=26][PH0=0.19][P=1.00e-100]	+	7	20	11	134	0.000735479	11	0.0307345	63.6364	14.9254	2.02102
chr1	59916106	59916107	148516[gene=chr1_f_c295][PH=11][PH0=0.19][P=4.68e-09]	+	1	10	34	862	0.348174	11	0.979698	2.94118	1.16009	0.867533
chr1	59899622	59899644	148106[gene=chr1_f_c295][PH=15][PH0=0.19][P=1.00e-100]	+	1	14	34	862	0.442867	15	1	2.94118	1.62413	0.586787
chr1	59924815	59924816	148937[gene=chr1_f_c295][PH=40][PH0=0.19][P=1.00e-100]	+	1	39	34	862	1	34	1	2.94118	4.52436	-0.487181
chr1	59902470	59902475	148183[gene=chr1_f_c295][PH=114][PH0=0.19][P=1.00e-100]	+	3	114	34	862	0.60772	34	1	8.82353	13.2251	-0.534121
chr1	59903945	59903946	148274[gene=chr1_f_c295][PH=21][PH0=0.19][P=1.00e-100]	+	0	21	34	862	1	21	1	0	2.43619	-1.78081
chr1	59872171	59872172	147659[gene=chr1_f_c295][PH=113][PH0=0.19][P=1.00e-100]	+	7	106	34	862	0.181492	34	0.769463	20.5882	12.297	0.699146
chr1	59924268	59924269	148698[gene=chr1_f_c295][PH=221][PH0=0.19][P=1.00e-100]	+	6	215	34	862	0.419584	34	0.99187	17.6471	24.942	-0.476341
chr1	59925358	59925359	149107[gene=chr1_f_c295][PH=23][PH0=0.19][P=1.00e-100]	+	1	22	34	862	0.593873	23	1	2.94118	2.5522	0.149912
chr1	59920717	59920720	148619[gene=chr1_f_c295][PH=14][PH0=0.19][P=1.00e-100]	+	1	13	34	862	0.420529	14	0.992159	2.94118	1.50812	0.65202
chr1	59898329	59898332	147992[gene=chr1_f_c295][PH=200][PH0=0.19][P=1.00e-100]	+	8	192	34	862	0.835049	34	1	23.5294	22.2738	0.075807
chr1	59821501	59821503	147067[gene=chr1_f_c295][PH=17][PH0=0.19][P=1.00e-100]	+	1	16	34	862	0.485063	17	1	2.94118	1.85615	0.464555
chr1	59925143	59925166	149060[gene=chr1_f_c295][PH=10][PH0=0.19][P=2.44e-07]	+	0	10	34	862	1	10	1	0	1.16009	-1.11109
chr1	59927107	59927119	149193[gene=chr1_f_c295][PH=16][PH0=0.19][P=1.00e-100]	+	1	15	34	862	0.464368	16	1	2.94118	1.74014	0.524377
chr1	59870477	59870479	147572[gene=chr1_f_c295][PH=44][PH0=0.19][P=1.00e-100]	+	1	43	34	862	1	34	1	2.94118	4.9884	-0.603544
chr1	60040143	60040148	155782[gene=chr1_f_c295][PH=25][PH0=0.19][P=1.00e-100]	+	1	25	23	498	1	23	1	4.34783	5.02008	-0.17083
chr1	60041795	60041811	156064[gene=chr1_f_c295][PH=10][PH0=0.19][P=2.44e-07]	+	0	10	23	498	1	10	1	0	2.00803	-1.58882
chr1	60009834	60009844	154875[gene=chr1_f_c295][PH=36][PH0=0.19][P=1.00e-100]	+	0	36	23	498	0.392574	23	0.982523	0	7.22892	-3.0407
chr1	60005959	60005961	154768[gene=chr1_f_c295][PH=17][PH0=0.19][P=1.00e-100]	+	3	14	23	498	0.0341081	17	0.3521	13.0435	2.81124	1.88157
chr1	60040017	60040019	155735[gene=chr1_f_c295][PH=29][PH0=0.19][P=1.00e-100]	+	0	29	23	498	0.630899	23	1	0	5.82329	-2.77047
chr1	60015225	60015227	154916[gene=chr1_f_c295][PH=11][PH0=0.19][P=4.68e-09]	+	0	11	23	498	1	11	1	0	2.20884	-1.68205
chr1	60038414	60038415	155366[gene=chr1_f_c295][PH=27][PH0=0.19][P=1.00e-100]	+	0	27	23	498	0.623537	23	1	0	5.42169	-2.68295
chr1	60038613	60038622	155408[gene=chr1_f_c295][PH=14][PH0=0.19][P=1.00e-100]	+	0	14	23	498	1	14	1	0	2.81124	-1.93026
chr1	60038981	60038984	155491[gene=chr1_f_c295][PH=50][PH0=0.19][P=1.00e-100]	+	2	48	23	498	1	23	1	8.69565	9.63855	-0.133892
chr1	60041574	60041585	156037[gene=chr1_f_c295][PH=11][PH0=0.19][P=4.68e-09]	+	2	9	23	498	0.0804842	11	0.54292	8.69565	1.80723	1.78819
chr1	60040387	60040388	155825[gene=chr1_f_c295][PH=25][PH0=0.19][P=1.00e-100]	+	0	25	23	498	0.618279	23	1	0	5.02008	-2.58978
chr1	60039121	60039122	155525[gene=chr1_f_c295][PH=13][PH0=0.19][P=1.00e-100]	+	2	11	23	498	0.108192	13	0.620479	8.69565	2.20884	1.59529
chr1	60039476	60039487	155587[gene=chr1_f_c295][PH=33][PH0=0.19][P=1.00e-100]	+	1	35	23	498	1	23	1	4.34783	7.02811	-0.586108
chr1	60040641	60040656	155860[gene=chr1_f_c295][PH=13][PH0=0.19][P=1.00e-100]	+	4	10	23	498	0.00216629	14	0.0657599	17.3913	2.00803	2.61213
chr1	60039795	60039796	155664[gene=chr1_f_c295][PH=51][PH0=0.19][P=1.00e-100]	+	2	49	23	498	1	23	1	8.69565	9.83936	-0.160869
chr1	60040869	60040885	155913[gene=chr1_f_c295][PH=10][PH0=0.19][P=2.44e-07]	+	0	10	23	498	1	10	1	0	2.00803	-1.58882
chr1	60042089	60042090	156108[gene=chr1_f_c295][PH=26][PH0=0.19][P=1.00e-100]	+	5	21	23	498	0.0037785	23	0.0950195	21.7391	4.21687	2.12392
chr1	60041192	60041193	155982[gene=chr1_f_c295][PH=27][PH0=0.19][P=1.00e-100]	+	1	26	23	498	1	23	1	4.34783	5.22088	-0.218167
chr1	60040754	60040755	155889[gene=chr1_f_c295][PH=25][PH0=0.19][P=1.00e-100]	+	0	25	23	498	0.618279	23	1	0	5.02008	-2.58978
chr1	60025830	60025842	155090[gene=chr1_f_c295][PH=14][PH0=0.19][P=1.00e-100]	+	0	15	23	498	1	15	1	0	3.01205	-2.00434
chr1	60394380	60394381	161405[gene=chr1_f_c295][PH=18][PH0=0.19][P=1.00e-100]	+	0	18	63	1377	1	18	1	0	1.30719	-1.20614
chr1	60281541	60281545	157609[gene=chr1_f_c295][PH=56][PH0=0.19][P=1.00e-100]	+	3	54	63	1377	0.73541	57	1	4.7619	3.92157	0.227428
chr1	60348694	60348715	159558[gene=chr1_f_c295][PH=11][PH0=0.19][P=4.68e-09]	+	0	11	63	1377	1	11	1	0	0.798838	-0.847065
chr1	60391647	60391659	160729[gene=chr1_f_c295][PH=15][PH0=0.19][P=1.00e-100]	+	1	14	63	1377	0.490537	15	1	1.5873	1.0167	0.35945
chr1	60292065	60292067	157996[gene=chr1_f_c295][PH=25][PH0=0.19][P=1.00e-100]	+	1	24	63	1377	1	25	1	1.5873	1.74292	-0.084264
chr1	60389437	60389452	160330[gene=chr1_f_c295][PH=22][PH0=0.19][P=1.00e-100]	+	0	22	63	1377	0.620812	22	1	0	1.59768	-1.37722
chr1	60394145	60394163	161371[gene=chr1_f_c295][PH=12][PH0=0.19][P=1.67e-10]	+	0	12	63	1377	1	12	1	0	0.87146	-0.904164
chr1	60340876	60340887	159483[gene=chr1_f_c295][PH=9][PH0=0.19][P=1.13e-05]	+	1	9	63	1377	0.361603	10	0.982523	1.5873	0.653595	0.645842
chr1	60334848	60334852	159097[gene=chr1_f_c295][PH=12][PH0=0.19][P=1.67e-10]	+	0	12	63	1377	1	12	1	0	0.87146	-0.904164
chr1	60352800	60352818	159589[gene=chr1_f_c295][PH=15][PH0=0.19][P=1.00e-100]	+	1	14	63	1377	0.490537	15	1	1.5873	1.0167	0.35945
chr1	60390631	60390632	160552[gene=chr1_f_c295][PH=26][PH0=0.19][P=1.00e-100]	+	2	24	63	1377	0.316068	26	0.944311	3.1746	1.74292	0.605927
chr1	60394625	60394627	161449[gene=chr1_f_c295][PH=12][PH0=0.19][P=1.67e-10]	+	1	11	63	1377	0.416633	12	0.988771	1.5873	0.798838	0.524383
chr1	60394820	60394826	161479[gene=chr1_f_c295][PH=10][PH0=0.19][P=2.44e-07]	+	1	9	63	1377	0.361603	10	0.982523	1.5873	0.653595	0.645842
chr1	60393844	60393869	161221[gene=chr1_f_c295][PH=19][PH0=0.19][P=1.00e-100]	+	0	20	63	1377	1	20	1	0	1.45243	-1.29421
chr1	60390541	60390548	160530[gene=chr1_f_c295][PH=13][PH0=0.19][P=1.00e-100]	+	3	10	63	1377	0.016677	13	0.237123	4.7619	0.726216	1.73893
chr1	60390375	60390378	160484[gene=chr1_f_c295][PH=28][PH0=0.19][P=1.00e-100]	+	0	28	63	1377	0.631124	28	1	0	2.03341	-1.60094
chr1	60293949	60293969	158084[gene=chr1_f_c295][PH=28][PH0=0.19][P=1.00e-100]	+	0	28	63	1377	0.631124	28	1	0	2.03341	-1.60094
chr1	60393416	60393427	161109[gene=chr1_f_c295][PH=11][PH0=0.19][P=4.68e-09]	+	1	10	63	1377	0.389728	11	0.982523	1.5873	0.726216	0.583835
chr1	60393128	60393130	161042[gene=chr1_f_c295][PH=40][PH0=0.19][P=1.00e-100]	+	1	39	63	1377	1	40	1	1.5873	2.83224	-0.566741
chr1	60393788	60393789	161187[gene=chr1_f_c295][PH=40][PH0=0.19][P=1.00e-100]	+	0	40	63	1377	0.416215	40	0.988246	0	2.90487	-1.96527
chr1	60394057	60394058	161307[gene=chr1_f_c295][PH=417][PH0=0.19][P=1.00e-100]	+	16	401	63	1377	0.572744	63	1	25.3968	29.1213	-0.190419
chr1	60279141	60279147	157426[gene=chr1_f_c295][PH=10][PH0=0.19][P=2.44e-07]	+	0	10	63	1377	1	10	1	0	0.726216	-0.787613
chr1	60393650	60393665	161138[gene=chr1_f_c295][PH=12][PH0=0.19][P=1.67e-10]	+	0	12	63	1377	1	12	1	0	0.87146	-0.904164
chr1	60390195	60390196	160430[gene=chr1_f_c295][PH=50][PH0=0.19][P=1.00e-100]	+	1	49	63	1377	0.721768	50	1	1.5873	3.55846	-0.817098
chr1	60391726	60391731	160750[gene=chr1_f_c295][PH=13][PH0=0.19][P=1.00e-100]	+	1	12	63	1377	0.44237	13	1	1.5873	0.87146	0.467284
chr1	60367124	60367142	159790[gene=chr1_f_c295][PH=33][PH0=0.19][P=1.00e-100]	+	0	33	63	1377	0.396899	33	0.982523	0	2.39651	-1.76405
chr1	60392115	60392122	160863[gene=chr1_f_c295][PH=19][PH0=0.19][P=1.00e-100]	+	1	18	63	1377	0.574914	19	1	1.5873	1.30719	0.165312
chr1	60391303	60391312	160611[gene=chr1_f_c295][PH=22][PH0=0.19][P=1.00e-100]	+	1	21	63	1377	1	22	1	1.5873	1.52505	0.0351337
chr1	60388396	60388402	160192[gene=chr1_f_c295][PH=82][PH0=0.19][P=1.00e-100]	+	3	79	63	1377	1	63	1	4.7619	5.73711	-0.225584
chr1	60388828	60388832	160272[gene=chr1_f_c295][PH=19][PH0=0.19][P=1.00e-100]	+	1	18	63	1377	0.574914	19	1	1.5873	1.30719	0.165312
chr1	60389859	60389866	160377[gene=chr1_f_c295][PH=12][PH0=0.19][P=1.67e-10]	+	1	11	63	1377	0.416633	12	0.988771	1.5873	0.798838	0.524383
chr1	60392909	60392916	160971[gene=chr1_f_c295][PH=32][PH0=0.19][P=1.00e-100]	+	1	31	63	1377	1	32	1	1.5873	2.25127	-0.329556
chr1	60391556	60391562	160688[gene=chr1_f_c295][PH=98][PH0=0.19][P=1.00e-100]	+	11	87	63	1377	0.00258564	63	0.0739466	17.4603	6.31808	1.33489
chr1	60392697	60392707	160929[gene=chr1_f_c295][PH=11][PH0=0.19][P=4.68e-09]	+	0	11	63	1377	1	11	1	0	0.798838	-0.847065
chr1	60391880	60391886	160797[gene=chr1_f_c295][PH=33][PH0=0.19][P=1.00e-100]	+	3	30	63	1377	0.172274	33	0.754819	4.7619	2.17865	0.858132
chr1	60295521	60295522	158272[gene=chr1_f_c295][PH=51][PH0=0.19][P=1.00e-100]	+	3	48	63	1377	0.485896	51	1	4.7619	3.48584	0.361168
chr1	60292166	60292168	158029[gene=chr1_f_c295][PH=17][PH0=0.19][P=1.00e-100]	+	0	17	63	1377	1	17	1	0	1.23457	-1.16
chr1	60336580	60336594	159145[gene=chr1_f_c295][PH=17][PH0=0.19][P=1.00e-100]	+	0	17	63	1377	1	17	1	0	1.23457	-1.16
chr1	60527522	60527544	162849[gene=chr1_f_c295][PH=31][PH0=0.19][P=1.00e-100]	+	0	31	56	1086	0.397139	31	0.982523	0	2.85451	-1.94655
chr1	60535292	60535309	163479[gene=chr1_f_c295][PH=49][PH0=0.19][P=1.00e-100]	+	3	46	56	1086	0.729346	49	1	5.35714	4.23573	0.279989
chr1	60527607	60527621	162872[gene=chr1_f_c295][PH=11][PH0=0.19][P=4.68e-09]	+	5	6	56	1086	8.75327e-05	11	0.00616478	8.92857	0.552486	2.67701
chr1	60535094	60535095	163437[gene=chr1_f_c295][PH=13][PH0=0.19][P=1.00e-100]	+	2	11	56	1086	0.130363	13	0.673687	3.57143	1.01289	1.18338
chr1	60533990	60533992	163088[gene=chr1_f_c295][PH=89][PH0=0.19][P=1.00e-100]	+	0	89	56	1086	0.0182586	56	0.25116	0	8.19521	-3.20088
chr1	60536052	60536059	163738[gene=chr1_f_c295][PH=11][PH0=0.19][P=4.68e-09]	+	0	11	56	1086	1	11	1	0	1.01289	-1.00927
chr1	60535004	60535006	163413[gene=chr1_f_c295][PH=19][PH0=0.19][P=1.00e-100]	+	1	18	56	1086	0.618302	19	1	1.78571	1.65746	0.0680001
chr1	60537690	60537691	164176[gene=chr1_f_c295][PH=16][PH0=0.19][P=1.00e-100]	+	0	16	56	1086	1	16	1	0	1.4733	-1.30644
chr1	60536598	60536606	163842[gene=chr1_f_c295][PH=18][PH0=0.19][P=1.00e-100]	+	2	16	56	1086	0.219499	18	0.838427	3.57143	1.4733	0.88621
chr1	60534553	60534557	163266[gene=chr1_f_c295][PH=12][PH0=0.19][P=1.67e-10]	+	0	12	56	1086	1	12	1	0	1.10497	-1.0738
chr1	60533619	60533643	162998[gene=chr1_f_c295][PH=9][PH0=0.19][P=1.13e-05]	+	0	10	56	1086	1	10	1	0	0.92081	-0.941715
chr1	60534401	60534404	163242[gene=chr1_f_c295][PH=11][PH0=0.19][P=4.68e-09]	+	1	10	56	1086	0.426259	11	0.997167	1.78571	0.92081	0.536332
chr1	60536506	60536517	163813[gene=chr1_f_c295][PH=18][PH0=0.19][P=1.00e-100]	+	3	15	56	1086	0.0539996	18	0.448933	5.35714	1.38122	1.41668
chr1	60533773	60533778	163015[gene=chr1_f_c295][PH=12][PH0=0.19][P=1.67e-10]	+	0	12	56	1086	1	12	1	0	1.10497	-1.0738
chr1	60537581	60537595	164144[gene=chr1_f_c295][PH=49][PH0=0.19][P=1.00e-100]	+	0	50	56	1086	0.169241	50	0.750767	0	4.60405	-2.48647
chr1	60537984	60537986	164236[gene=chr1_f_c295][PH=23][PH0=0.19][P=1.00e-100]	+	1	22	56	1086	1	23	1	1.78571	2.02578	-0.119261
chr1	60536805	60536818	163904[gene=chr1_f_c295][PH=13][PH0=0.19][P=1.00e-100]	+	3	10	56	1086	0.0225136	13	0.28245	5.35714	0.92081	1.72666
chr1	60537126	60537127	163993[gene=chr1_f_c295][PH=36][PH0=0.19][P=1.00e-100]	+	2	34	56	1086	0.695099	36	1	3.57143	3.13076	0.14624
chr1	60535590	60535591	163598[gene=chr1_f_c295][PH=299][PH0=0.19][P=1.00e-100]	+	16	283	56	1086	0.64339	56	1	28.5714	26.0589	0.128099
chr1	60534715	60534716	163321[gene=chr1_f_c295][PH=86][PH0=0.19][P=1.00e-100]	+	4	82	56	1086	1	56	1	7.14286	7.55064	-0.0704981
chr1	60537341	60537342	164072[gene=chr1_f_c295][PH=52][PH0=0.19][P=1.00e-100]	+	4	48	56	1086	0.316807	52	0.945654	7.14286	4.41989	0.587272
chr1	60493908	60493928	161965[gene=chr1_f_c295][PH=27][PH0=0.19][P=1.00e-100]	+	1	26	56	1086	1	27	1	1.78571	2.39411	-0.284985
chr1	60537494	60537523	164120[gene=chr1_f_c295][PH=10][PH0=0.19][P=2.44e-07]	+	0	12	56	1086	1	12	1	0	1.10497	-1.0738
chr1	60536874	60536876	163925[gene=chr1_f_c295][PH=21][PH0=0.19][P=1.00e-100]	+	0	21	56	1086	0.619882	21	1	0	1.9337	-1.55272
chr1	60507056	60507059	162283[gene=chr1_f_c295][PH=50][PH0=0.19][P=1.00e-100]	+	1	49	56	1086	0.509136	50	1	1.78571	4.51197	-0.984521
chr1	60491154	60491156	161913[gene=chr1_f_c295][PH=13][PH0=0.19][P=1.00e-100]	+	0	13	56	1086	1	13	1	0	1.19705	-1.13557
chr1	60510553	60510554	162367[gene=chr1_f_c295][PH=56][PH0=0.19][P=1.00e-100]	+	1	55	56	1086	0.517971	56	1	1.78571	5.06446	-1.12233
chr1	60491227	60491237	161931[gene=chr1_f_c295][PH=16][PH0=0.19][P=1.00e-100]	+	0	16	56	1086	1	16	1	0	1.4733	-1.30644
chr1	62784978	62784981	166338[gene=chr1_f_c295][PH=56][PH0=0.19][P=1.00e-100]	+	4	52	21	280	1	21	1	19.0476	18.5714	0.0346818
chr1	62842474	62842478	166829[gene=chr1_f_c295][PH=20][PH0=0.19][P=1.00e-100]	+	1	19	21	280	1	20	1	4.7619	6.78571	-0.434284
chr1	62843199	62843213	166989[gene=chr1_f_c295][PH=14][PH0=0.19][P=1.00e-100]	+	1	13	21	280	1	14	1	4.7619	4.64286	0.03012
chr1	62843355	62843359	167038[gene=chr1_f_c295][PH=29][PH0=0.19][P=1.00e-100]	+	3	27	21	280	0.451113	21	1	14.2857	9.64286	0.522298
chr1	62863652	62863658	167740[gene=chr1_f_c295][PH=25][PH0=0.19][P=1.00e-100]	+	0	25	21	280	0.235421	21	0.860983	0	8.92857	-3.31159
chr1	62864750	62864762	167870[gene=chr1_f_c295][PH=10][PH0=0.19][P=2.44e-07]	+	0	10	21	280	1	10	1	0	3.57143	-2.19265
chr1	62842926	62842927	166949[gene=chr1_f_c295][PH=52][PH0=0.19][P=1.00e-100]	+	9	43	21	280	0.00390978	21	0.0973999	42.8571	15.3571	1.42289
chr1	62864662	62864663	167839[gene=chr1_f_c295][PH=50][PH0=0.19][P=1.00e-100]	+	1	49	21	280	0.219642	21	0.838705	4.7619	17.5	-1.68291
chr1	62842696	62842697	166881[gene=chr1_f_c295][PH=21][PH0=0.19][P=1.00e-100]	+	1	20	21	280	1	21	1	4.7619	7.14286	-0.498989
chr1	63356820	63356821	169178[gene=chr1_f_c295][PH=227][PH0=0.19][P=1.00e-100]	+	10	217	82	1198	0.230589	82	0.854807	12.1951	18.1135	-0.534589
chr1	63354115	63354136	168898[gene=chr1_f_c295][PH=21][PH0=0.19][P=1.00e-100]	+	1	20	82	1198	1	21	1	1.21951	1.66945	-0.266299
chr1	63357414	63357417	169380[gene=chr1_f_c295][PH=75][PH0=0.19][P=1.00e-100]	+	0	75	82	1198	0.0122989	75	0.199548	0	6.26043	-2.86006
chr1	63357856	63357857	169460[gene=chr1_f_c295][PH=15][PH0=0.19][P=1.00e-100]	+	3	12	82	1198	0.0659268	15	0.49295	3.65854	1.00167	1.21867
chr1	63358395	63358404	169603[gene=chr1_f_c295][PH=28][PH0=0.19][P=1.00e-100]	+	0	28	82	1198	0.252422	28	0.876314	0	2.33723	-1.73865
chr1	63354326	63354335	168925[gene=chr1_f_c295][PH=20][PH0=0.19][P=1.00e-100]	+	1	19	82	1198	1	20	1	1.21951	1.58598	-0.220467
chr1	63358932	63358933	169750[gene=chr1_f_c295][PH=22][PH0=0.19][P=1.00e-100]	+	1	21	82	1198	1	22	1	1.21951	1.75292	-0.310721
chr1	63357092	63357109	169281[gene=chr1_f_c295][PH=31][PH0=0.19][P=1.00e-100]	+	1	30	82	1198	0.716752	31	1	1.21951	2.50417	-0.658832
chr1	63358217	63358225	169549[gene=chr1_f_c295][PH=23][PH0=0.19][P=1.00e-100]	+	1	24	82	1198	1	25	1	1.21951	2.00334	-0.436325
chr1	63356984	63356992	169251[gene=chr1_f_c295][PH=17][PH0=0.19][P=1.00e-100]	+	2	15	82	1198	0.297999	17	0.92465	2.43902	1.25209	0.610737
chr1	63358107	63358108	169520[gene=chr1_f_c295][PH=23][PH0=0.19][P=1.00e-100]	+	2	21	82	1198	0.654964	23	1	2.43902	1.75292	0.321036
chr1	63352324	63352343	168781[gene=chr1_f_c295][PH=18][PH0=0.19][P=1.00e-100]	+	0	18	82	1198	0.623563	18	1	0	1.5025	-1.32337
chr1	63358705	63358706	169693[gene=chr1_f_c295][PH=87][PH0=0.19][P=1.00e-100]	+	5	82	82	1198	1	82	1	6.09756	6.84474	-0.144403
chr1	63356537	63356550	169088[gene=chr1_f_c295][PH=14][PH0=0.19][P=1.00e-100]	+	0	14	82	1198	1	14	1	0	1.16861	-1.11677
chr1	63351976	63351979	168744[gene=chr1_f_c295][PH=25][PH0=0.19][P=1.00e-100]	+	2	23	82	1198	0.671756	25	1	2.43902	1.91987	0.236097
chr1	63358322	63358339	169576[gene=chr1_f_c295][PH=24][PH0=0.19][P=1.00e-100]	+	0	24	82	1198	0.396358	24	0.982523	0	2.00334	-1.58657
chr1	63359959	63359961	170016[gene=chr1_f_c295][PH=19][PH0=0.19][P=1.00e-100]	+	0	19	82	1198	0.628153	19	1	0	1.58598	-1.37071
chr1	63354869	63354882	168976[gene=chr1_f_c295][PH=11][PH0=0.19][P=4.68e-09]	+	1	10	82	1198	0.518683	11	1	1.21951	0.834725	0.274679
chr1	63360666	63360667	170228[gene=chr1_f_c295][PH=175][PH0=0.19][P=1.00e-100]	+	11	164	82	1198	1	82	1	13.4146	13.6895	-0.0272493
chr1	63358606	63358617	169651[gene=chr1_f_c295][PH=17][PH0=0.19][P=1.00e-100]	+	0	17	82	1198	0.620113	17	1	0	1.41903	-1.27443
chr1	63349741	63349748	168562[gene=chr1_f_c295][PH=26][PH0=0.19][P=1.00e-100]	+	0	26	82	1198	0.405248	26	0.983487	0	2.17028	-1.66461
chr1	63359167	63359171	169796[gene=chr1_f_c295][PH=17][PH0=0.19][P=1.00e-100]	+	3	15	82	1198	0.103092	18	0.607969	3.65854	1.25209	1.04861
chr1	63359033	63359035	169773[gene=chr1_f_c295][PH=10][PH0=0.19][P=2.44e-07]	+	1	9	82	1198	0.485461	10	1	1.21951	0.751252	0.341856
chr1	63355317	63355319	169006[gene=chr1_f_c295][PH=11][PH0=0.19][P=4.68e-09]	+	0	11	82	1198	1	11	1	0	0.918197	-0.939751
chr1	63351551	63351552	168648[gene=chr1_f_c295][PH=20][PH0=0.19][P=1.00e-100]	+	0	20	82	1198	0.633725	20	1	0	1.66945	-1.41654
chr1	63360084	63360087	170045[gene=chr1_f_c295][PH=10][PH0=0.19][P=2.44e-07]	+	1	9	82	1198	0.485461	10	1	1.21951	0.751252	0.341856
chr1	63360179	63360187	170070[gene=chr1_f_c295][PH=13][PH0=0.19][P=1.00e-100]	+	2	11	82	1198	0.200407	13	0.804671	2.43902	0.918197	0.842248
chr1	63360344	63360350	170105[gene=chr1_f_c295][PH=18][PH0=0.19][P=1.00e-100]	+	4	14	82	1198	0.0240089	18	0.293158	4.87805	1.16861	1.43856
chr1	63359320	63359322	169868[gene=chr1_f_c295][PH=116][PH0=0.19][P=1.00e-100]	+	18	98	82	1198	0.000194089	82	0.0114566	21.9512	8.1803	1.32196
chr1	63360830	63360831	170305[gene=chr1_f_c295][PH=63][PH0=0.19][P=1.00e-100]	+	3	60	82	1198	0.793071	63	1	3.65854	5.00835	-0.367091
chr1	63359617	63359624	169956[gene=chr1_f_c295][PH=14][PH0=0.19][P=1.00e-100]	+	1	13	82	1198	0.606153	14	1	1.21951	1.08514	0.0900971
chr1	63594344	63594350	173813[gene=chr1_f_c295][PH=80][PH0=0.19][P=1.00e-100]	+	2	78	317	5991	0.438726	80	1	0.630915	1.30195	-0.497177
chr1	63583539	63583541	173166[gene=chr1_f_c295][PH=28][PH0=0.19][P=1.00e-100]	+	2	26	317	5991	0.649803	28	1	0.630915	0.433984	0.185652
chr1	63589714	63589716	173443[gene=chr1_f_c295][PH=176][PH0=0.19][P=1.00e-100]	+	4	172	317	5991	0.112206	176	0.629141	1.26183	2.87097	-0.775206
chr1	63592100	63592101	173620[gene=chr1_f_c295][PH=1360][PH0=0.19][P=1.00e-100]	+	24	1336	317	5991	8.36767e-12	317	3.78344e-09	7.57098	22.3001	-1.44281
chr1	63604028	63604029	174184[gene=chr1_f_c295][PH=57][PH0=0.19][P=1.00e-100]	+	3	54	317	5991	0.763054	57	1	0.946372	0.901352	0.033762
chr1	63593017	63593018	173729[gene=chr1_f_c295][PH=26][PH0=0.19][P=1.00e-100]	+	1	25	317	5991	1	26	1	0.315457	0.417293	-0.107573
chr1	63617557	63617558	174803[gene=chr1_f_c295][PH=34][PH0=0.19][P=1.00e-100]	+	3	31	317	5991	0.242724	34	0.869306	0.946372	0.517443	0.359145
chr1	63619607	63619631	174941[gene=chr1_f_c295][PH=14][PH0=0.19][P=1.00e-100]	+	2	12	317	5991	0.154098	14	0.72715	0.630915	0.2003	0.442286
chr1	63524303	63524306	171585[gene=chr1_f_c295][PH=18][PH0=0.19][P=1.00e-100]	+	1	17	317	5991	0.605198	18	1	0.315457	0.283759	0.0351902
chr1	63598378	63598379	173957[gene=chr1_f_c295][PH=14][PH0=0.19][P=1.00e-100]	+	1	13	317	5991	0.514516	14	1	0.315457	0.216992	0.112245
chr1	63602441	63602457	174071[gene=chr1_f_c295][PH=16][PH0=0.19][P=1.00e-100]	+	1	16	317	5991	0.584249	17	1	0.315457	0.267067	0.0540714
chr1	63596333	63596360	173923[gene=chr1_f_c295][PH=19][PH0=0.19][P=1.00e-100]	+	0	19	317	5991	0.621957	19	1	0	0.317142	-0.397411
chr1	63615049	63615050	174590[gene=chr1_f_c295][PH=21][PH0=0.19][P=1.00e-100]	+	1	20	317	5991	1	21	1	0.315457	0.333834	-0.0200147
chr1	63642617	63642618	178714[gene=chr1_f_c295][PH=602][PH0=0.19][P=1.00e-100]	+	47	555	317	5991	0.00219143	317	0.0661012	14.8265	9.2639	0.624764
chr1	63614509	63614510	174534[gene=chr1_f_c295][PH=45][PH0=0.19][P=1.00e-100]	+	1	44	317	5991	0.726831	45	1	0.315457	0.734435	-0.398901
chr1	63619498	63619500	174909[gene=chr1_f_c295][PH=41][PH0=0.19][P=1.00e-100]	+	1	40	317	5991	0.721888	41	1	0.315457	0.667668	-0.342268
chr1	63580897	63580902	173063[gene=chr1_f_c295][PH=24][PH0=0.19][P=1.00e-100]	+	4	20	317	5991	0.0299865	24	0.328688	1.26183	0.333834	0.761911
chr1	63615177	63615178	174622[gene=chr1_f_c295][PH=10][PH0=0.19][P=2.44e-07]	+	2	8	317	5991	0.0867665	10	0.56085	0.630915	0.133534	0.524854
chr1	63641256	63641257	177605[gene=chr1_f_c295][PH=3551][PH0=0.19][P=1.00e-100]	+	204	3347	317	5991	0.0030159	317	0.0816061	64.3533	55.8671	0.200665
chr1	63631975	63631976	175682[gene=chr1_f_c295][PH=69][PH0=0.19][P=1.00e-100]	+	4	65	317	5991	0.777766	69	1	1.26183	1.08496	0.11747
chr1	63492926	63492929	170435[gene=chr1_f_c295][PH=10][PH0=0.19][P=2.44e-07]	+	0	10	317	5991	1	10	1	0	0.166917	-0.222702
chr1	63494475	63494476	170519[gene=chr1_f_c295][PH=54][PH0=0.19][P=1.00e-100]	+	2	52	317	5991	1	54	1	0.630915	0.867969	-0.195789
chr1	64646497	64646507	182430[gene=chr1_f_c295][PH=11][PH0=0.19][P=4.68e-09]	+	1	10	16	671	0.229831	11	0.853187	6.25	1.49031	1.54165
chr1	64646715	64646733	182466[gene=chr1_f_c295][PH=20][PH0=0.19][P=1.00e-100]	+	0	20	16	671	1	16	1	0	2.98063	-1.993
chr1	64647940	64647941	182699[gene=chr1_f_c295][PH=25][PH0=0.19][P=1.00e-100]	+	5	20	16	671	0.000140556	16	0.0089763	31.25	2.98063	3.01823
chr1	64616799	64616800	181581[gene=chr1_f_c295][PH=61][PH0=0.19][P=1.00e-100]	+	0	61	16	671	0.384607	16	0.982523	0	9.09091	-3.33498
chr1	64644098	64644099	182121[gene=chr1_f_c295][PH=137][PH0=0.19][P=1.00e-100]	+	0	137	16	671	0.0520149	16	0.439847	0	20.4173	-4.4207
chr1	64648017	64648021	182727[gene=chr1_f_c295][PH=16][PH0=0.19][P=1.00e-100]	+	1	15	16	671	0.317008	16	0.945902	6.25	2.23547	1.16401
chr1	64647667	64647673	182627[gene=chr1_f_c295][PH=87][PH0=0.19][P=1.00e-100]	+	2	87	16	671	1	16	1	12.5	12.9657	-0.0489308
chr1	64647049	64647053	182516[gene=chr1_f_c295][PH=14][PH0=0.19][P=1.00e-100]	+	0	14	16	671	1	14	1	0	2.08644	-1.62594
chr1	64605107	64605112	181438[gene=chr1_f_c295][PH=70][PH0=0.19][P=1.00e-100]	+	0	70	16	671	0.392949	16	0.982523	0	10.4322	-3.51503
chr1	64647729	64647750	182661[gene=chr1_f_c295][PH=10][PH0=0.19][P=2.44e-07]	+	1	9	16	671	0.211189	10	0.824393	6.25	1.34128	1.63068
chr1	64620734	64620736	181645[gene=chr1_f_c295][PH=18][PH0=0.19][P=1.00e-100]	+	0	18	16	671	1	16	1	0	2.68256	-1.88071
chr1	64597490	64597501	181228[gene=chr1_f_c295][PH=17][PH0=0.19][P=1.00e-100]	+	0	17	16	671	1	16	1	0	2.53353	-1.82111
chr1	64647295	64647299	182565[gene=chr1_f_c295][PH=10][PH0=0.19][P=2.44e-07]	+	0	10	16	671	1	10	1	0	1.49031	-1.31633
chr1	64644877	64644887	182259[gene=chr1_f_c295][PH=39][PH0=0.19][P=1.00e-100]	+	0	39	16	671	1	16	1	0	5.81222	-2.76813
chr1	64650985	64650991	182976[gene=chr1_f_c295][PH=46][PH0=0.19][P=1.00e-100]	+	0	46	16	671	0.617004	16	1	0	6.85544	-2.97369
chr1	64650741	64650743	182925[gene=chr1_f_c295][PH=12][PH0=0.19][P=1.67e-10]	+	0	12	16	671	1	12	1	0	1.78838	-1.47942
chr1	64649655	64649670	182869[gene=chr1_f_c295][PH=13][PH0=0.19][P=1.00e-100]	+	1	12	16	671	0.265884	13	0.881422	6.25	1.78838	1.37856
chr1	64647246	64647251	182549[gene=chr1_f_c295][PH=13][PH0=0.19][P=1.00e-100]	+	0	13	16	671	1	13	1	0	1.93741	-1.55454
chr1	64648736	64648738	182777[gene=chr1_f_c295][PH=27][PH0=0.19][P=1.00e-100]	+	1	26	16	671	0.477311	16	1	6.25	3.87481	0.572634
chr1	66462028	66462031	196761[gene=chr1_f_c295][PH=44][PH0=0.19][P=1.00e-100]	+	3	43	552	8125	0.767461	46	1	0.543478	0.529231	0.013379
chr1	66454017	66454018	194350[gene=chr1_f_c295][PH=53][PH0=0.19][P=1.00e-100]	+	19	34	552	8125	2.12318e-10	53	7.94361e-08	3.44203	0.418462	1.64689
chr1	66484901	66484904	198839[gene=chr1_f_c295][PH=160][PH0=0.19][P=1.00e-100]	+	9	151	552	8125	0.869827	160	1	1.63043	1.85846	-0.119938
chr1	66462987	66462992	196986[gene=chr1_f_c295][PH=32][PH0=0.19][P=1.00e-100]	+	3	29	552	8125	0.454776	32	1	0.543478	0.356923	0.185846
chr1	66463079	66463086	197021[gene=chr1_f_c295][PH=20][PH0=0.19][P=1.00e-100]	+	2	19	552	8125	0.389816	21	0.982523	0.362319	0.233846	0.142902
chr1	66463403	66463404	197116[gene=chr1_f_c295][PH=536][PH0=0.19][P=1.00e-100]	+	12	524	552	8125	9.16857e-06	536	0.00101857	2.17391	6.44923	-1.23083
chr1	66462573	66462576	196909[gene=chr1_f_c295][PH=25][PH0=0.19][P=1.00e-100]	+	0	25	552	8125	0.403238	25	0.982694	0	0.307692	-0.387023
chr1	66449848	66449857	193793[gene=chr1_f_c295][PH=10][PH0=0.19][P=2.44e-07]	+	1	9	552	8125	0.481935	10	1	0.181159	0.110769	0.0886446
chr1	66488670	66488671	201343[gene=chr1_f_c295][PH=2036][PH0=0.19][P=1.00e-100]	+	81	1955	552	8125	1.83357e-07	552	3.55747e-05	14.6739	24.0615	-0.67711
chr1	66459099	66459103	195693[gene=chr1_f_c295][PH=10][PH0=0.19][P=2.44e-07]	+	0	10	552	8125	1	10	1	0	0.123077	-0.167457
chr1	66454471	66454474	194462[gene=chr1_f_c295][PH=11][PH0=0.19][P=4.68e-09]	+	0	11	552	8125	1	11	1	0	0.135385	-0.183181
chr1	66480123	66480128	198703[gene=chr1_f_c295][PH=39][PH0=0.19][P=1.00e-100]	+	4	35	552	8125	0.3109	39	0.939433	0.724638	0.430769	0.269502
chr1	66427144	66427146	192277[gene=chr1_f_c295][PH=38][PH0=0.19][P=1.00e-100]	+	0	38	552	8125	0.172747	38	0.755291	0	0.467692	-0.55355
chr1	66450019	66450037	193817[gene=chr1_f_c295][PH=10][PH0=0.19][P=2.44e-07]	+	1	9	552	8125	0.481935	10	1	0.181159	0.110769	0.0886446
chr1	66452992	66453005	194154[gene=chr1_f_c295][PH=15][PH0=0.19][P=1.00e-100]	+	3	12	552	8125	0.0657421	15	0.492222	0.543478	0.147692	0.427449
chr1	66452837	66452839	194127[gene=chr1_f_c295][PH=10][PH0=0.19][P=2.44e-07]	+	3	7	552	8125	0.0219445	10	0.277544	0.543478	0.0861538	0.506957
chr1	66448612	66448614	193511[gene=chr1_f_c295][PH=10][PH0=0.19][P=2.44e-07]	+	5	5	552	8125	0.00019723	10	0.0116116	0.905797	0.0615385	0.844238
chr1	66448063	66448067	193396[gene=chr1_f_c295][PH=69][PH0=0.19][P=1.00e-100]	+	1	68	552	8125	0.130634	69	0.674195	0.181159	0.836923	-0.637088
chr1	66449242	66449243	193732[gene=chr1_f_c295][PH=13][PH0=0.19][P=1.00e-100]	+	0	13	552	8125	1	13	1	0	0.16	-0.214125
chr1	66485697	66485698	199194[gene=chr1_f_c295][PH=2730][PH0=0.19][P=1.00e-100]	+	265	2465	552	8125	5.59307e-17	552	5.6198e-14	48.0072	30.3385	0.645061
chr1	66461685	66461689	196646[gene=chr1_f_c295][PH=10][PH0=0.19][P=2.44e-07]	+	1	9	552	8125	0.481935	10	1	0.181159	0.110769	0.0886446
chr1	66427295	66427297	192315[gene=chr1_f_c295][PH=12][PH0=0.19][P=1.67e-10]	+	2	10	552	8125	0.175057	12	0.758959	0.362319	0.123077	0.278608
chr1	66448937	66448940	193642[gene=chr1_f_c295][PH=191][PH0=0.19][P=1.00e-100]	+	28	163	552	8125	2.96432e-05	191	0.00263842	5.07246	2.00615	1.01436
chr1	66453822	66453826	194274[gene=chr1_f_c295][PH=20][PH0=0.19][P=1.00e-100]	+	1	19	552	8125	1	20	1	0.181159	0.233846	-0.0629588
chr1	66448150	66448153	193432[gene=chr1_f_c295][PH=17][PH0=0.19][P=1.00e-100]	+	5	12	552	8125	0.00333481	17	0.0872085	0.905797	0.147692	0.731659
chr1	66448492	66448495	193492[gene=chr1_f_c295][PH=12][PH0=0.19][P=1.67e-10]	+	3	9	552	8125	0.0365942	12	0.367609	0.543478	0.110769	0.474626
chr1	66448711	66448716	193539[gene=chr1_f_c295][PH=16][PH0=0.19][P=1.00e-100]	+	4	12	552	8125	0.0159577	16	0.231258	0.724638	0.147692	0.587557
chr1	66445992	66445999	193301[gene=chr1_f_c295][PH=23][PH0=0.19][P=1.00e-100]	+	0	23	552	8125	0.397283	23	0.982523	0	0.283077	-0.359608
chr1	66459029	66459036	195673[gene=chr1_f_c295][PH=30][PH0=0.19][P=1.00e-100]	+	0	30	552	8125	0.258812	30	0.878076	0	0.369231	-0.453366
chr1	66453591	66453597	194230[gene=chr1_f_c295][PH=10][PH0=0.19][P=2.44e-07]	+	3	7	552	8125	0.0219445	10	0.277544	0.543478	0.0861538	0.506957
chr1	66368776	66368795	190057[gene=chr1_f_c295][PH=14][PH0=0.19][P=1.00e-100]	+	0	14	552	8125	1	14	1	0	0.172308	-0.229351
chr1	66408808	66408809	191730[gene=chr1_f_c295][PH=106][PH0=0.19][P=1.00e-100]	+	6	100	552	8125	1	106	1	1.08696	1.23077	-0.0961407
chr1	66448357	66448358	193462[gene=chr1_f_c295][PH=17][PH0=0.19][P=1.00e-100]	+	1	16	552	8125	1	17	1	0.181159	0.196923	-0.0191267
chr1	66460023	66460024	195968[gene=chr1_f_c295][PH=24][PH0=0.19][P=1.00e-100]	+	1	23	552	8125	1	24	1	0.181159	0.283077	-0.119404
chr1	66459202	66459205	195725[gene=chr1_f_c295][PH=35][PH0=0.19][P=1.00e-100]	+	0	35	552	8125	0.168254	35	0.74961	0	0.430769	-0.516791
chr1	66459319	66459321	195767[gene=chr1_f_c295][PH=27][PH0=0.19][P=1.00e-100]	+	0	27	552	8125	0.413751	27	0.987197	0	0.332308	-0.413927
chr1	66459481	66459482	195804[gene=chr1_f_c295][PH=13][PH0=0.19][P=1.00e-100]	+	0	13	552	8125	1	13	1	0	0.16	-0.214125
chr1	66457319	66457327	194990[gene=chr1_f_c295][PH=40][PH0=0.19][P=1.00e-100]	+	10	30	552	8125	0.000148936	40	0.00940521	1.81159	0.369231	1.03802
chr1	66459551	66459570	195824[gene=chr1_f_c295][PH=12][PH0=0.19][P=1.67e-10]	+	1	11	552	8125	0.545828	12	1	0.181159	0.135385	0.0570226
chr1	66461322	66461324	196483[gene=chr1_f_c295][PH=118][PH0=0.19][P=1.00e-100]	+	0	118	552	8125	0.000846048	118	0.0337337	0	1.45231	-1.29414
chr1	66461564	66461568	196602[gene=chr1_f_c295][PH=79][PH0=0.19][P=1.00e-100]	+	1	79	552	8125	0.0625961	80	0.481163	0.181159	0.972308	-0.739681
chr1	66471836	66471837	197742[gene=chr1_f_c295][PH=1303][PH0=0.19][P=1.00e-100]	+	41	1262	552	8125	3.38198e-08	552	8.00609e-06	7.42754	15.5323	-0.972105
chr1	66466720	66466728	197511[gene=chr1_f_c295][PH=10][PH0=0.19][P=2.44e-07]	+	1	9	552	8125	0.481935	10	1	0.181159	0.110769	0.0886446
chr1	66460472	66460473	196144[gene=chr1_f_c295][PH=421][PH0=0.19][P=1.00e-100]	+	3	418	552	8125	4.14251e-09	421	1.17801e-06	0.543478	5.14462	-1.99314
chr1	66459812	66459815	195919[gene=chr1_f_c295][PH=38][PH0=0.19][P=1.00e-100]	+	5	33	552	8125	0.0909292	38	0.573377	0.905797	0.406154	0.43864
chr1	66468342	66468343	197638[gene=chr1_f_c295][PH=95][PH0=0.19][P=1.00e-100]	+	0	95	552	8125	0.00445788	95	0.105807	0	1.16923	-1.11718
chr1	66532377	66532378	202909[gene=chr1_f_c295][PH=166][PH0=0.19][P=1.00e-100]	+	2	164	339	9041	0.135486	166	0.686079	0.589971	1.81396	-0.823601
chr1	66518662	66518672	201934[gene=chr1_f_c295][PH=34][PH0=0.19][P=1.00e-100]	+	0	34	339	9041	0.634794	34	1	0	0.376065	-0.460548
chr1	66721569	66721570	210613[gene=chr1_f_c295][PH=341][PH0=0.19][P=1.00e-100]	+	3	338	339	9041	0.00271189	339	0.0759485	0.884956	3.73852	-1.32991
chr1	66658705	66658712	207389[gene=chr1_f_c295][PH=64][PH0=0.19][P=1.00e-100]	+	0	64	339	9041	0.174957	64	0.75877	0	0.707886	-0.772212
chr1	66655006	66655013	207301[gene=chr1_f_c295][PH=12][PH0=0.19][P=1.67e-10]	+	1	11	339	9041	0.35724	12	0.982523	0.294985	0.121668	0.20729
chr1	66699936	66699940	209633[gene=chr1_f_c295][PH=39][PH0=0.19][P=1.00e-100]	+	2	37	339	9041	0.651568	39	1	0.589971	0.409247	0.174076
chr1	66742821	66742822	213345[gene=chr1_f_c295][PH=1447][PH0=0.19][P=1.00e-100]	+	151	1296	339	9041	7.07707e-39	339	3.1999e-35	44.5428	14.3347	1.57042
chr1	66701028	66701029	209708[gene=chr1_f_c295][PH=31][PH0=0.19][P=1.00e-100]	+	0	31	339	9041	0.628121	31	1	0	0.342882	-0.425333
chr1	66724020	66724022	210903[gene=chr1_f_c295][PH=145][PH0=0.19][P=1.00e-100]	+	4	141	339	9041	0.821155	145	1	1.17994	1.55956	-0.231608
chr1	66688219	66688221	208909[gene=chr1_f_c295][PH=144][PH0=0.19][P=1.00e-100]	+	0	144	339	9041	0.0106692	144	0.183634	0	1.59274	-1.37448
chr1	66685864	66685865	208745[gene=chr1_f_c295][PH=29][PH0=0.19][P=1.00e-100]	+	3	26	339	9041	0.0856354	29	0.557551	0.884956	0.287579	0.54987
chr1	66574551	66574553	204596[gene=chr1_f_c295][PH=113][PH0=0.19][P=1.00e-100]	+	3	110	339	9041	0.800084	113	1	0.884956	1.21668	-0.23387
chr1	66576599	66576604	204694[gene=chr1_f_c295][PH=32][PH0=0.19][P=1.00e-100]	+	1	31	339	9041	1	32	1	0.294985	0.342882	-0.0523973
chr1	66693161	66693162	209231[gene=chr1_f_c295][PH=328][PH0=0.19][P=1.00e-100]	+	6	322	339	9041	0.0950494	328	0.58438	1.76991	3.56155	-0.719685
chr1	66719309	66719311	210340[gene=chr1_f_c295][PH=294][PH0=0.19][P=1.00e-100]	+	8	287	339	9041	0.524452	295	1	2.35988	3.17443	-0.313168
chr1	66720657	66720658	210479[gene=chr1_f_c295][PH=578][PH0=0.19][P=1.00e-100]	+	10	568	339	9041	0.010756	339	0.184171	2.94985	6.28249	-0.882633
chr1	66601605	66601607	205274[gene=chr1_f_c295][PH=26][PH0=0.19][P=1.00e-100]	+	0	26	339	9041	1	26	1	0	0.287579	-0.364661
chr1	66596366	66596375	204931[gene=chr1_f_c295][PH=11][PH0=0.19][P=4.68e-09]	+	3	8	339	9041	0.00621885	11	0.131801	0.884956	0.0884858	0.792208
chr1	66696313	66696314	209471[gene=chr1_f_c295][PH=141][PH0=0.19][P=1.00e-100]	+	0	141	339	9041	0.0103325	141	0.180235	0	1.55956	-1.3559
chr1	66695003	66695007	209315[gene=chr1_f_c295][PH=36][PH0=0.19][P=1.00e-100]	+	3	33	339	9041	0.13978	36	0.694752	0.884956	0.365004	0.465626
chr1	66673790	66673791	208072[gene=chr1_f_c295][PH=59][PH0=0.19][P=1.00e-100]	+	0	59	339	9041	0.277036	59	0.895086	0	0.652583	-0.724722
chr1	66519958	66519959	202045[gene=chr1_f_c295][PH=32][PH0=0.19][P=1.00e-100]	+	0	32	339	9041	0.630003	32	1	0	0.353943	-0.437167
chr1	66690939	66690940	209033[gene=chr1_f_c295][PH=82][PH0=0.19][P=1.00e-100]	+	3	79	339	9041	1	82	1	0.884956	0.873797	0.00856588
chr1	66695517	66695519	209377[gene=chr1_f_c295][PH=32][PH0=0.19][P=1.00e-100]	+	1	31	339	9041	1	32	1	0.294985	0.342882	-0.0523973
chr1	66678022	66678027	208433[gene=chr1_f_c295][PH=55][PH0=0.19][P=1.00e-100]	+	4	51	339	9041	0.136726	55	0.688272	1.17994	0.564097	0.478959
chr1	66740347	66740348	212377[gene=chr1_f_c295][PH=326][PH0=0.19][P=1.00e-100]	+	7	319	339	9041	0.173649	326	0.756982	2.0649	3.52837	-0.563154
chr1	66718242	66718246	210129[gene=chr1_f_c295][PH=57][PH0=0.19][P=1.00e-100]	+	3	54	339	9041	0.461753	57	1	0.884956	0.597279	0.238914
chr1	66729781	66729787	211309[gene=chr1_f_c295][PH=27][PH0=0.19][P=1.00e-100]	+	4	23	339	9041	0.0152413	27	0.225281	1.17994	0.254397	0.797295
chr1	66684521	66684527	208670[gene=chr1_f_c295][PH=11][PH0=0.19][P=4.68e-09]	+	0	11	339	9041	1	11	1	0	0.121668	-0.165646
chr1	66687182	66687183	208841[gene=chr1_f_c295][PH=913][PH0=0.19][P=1.00e-100]	+	27	886	339	9041	0.304241	339	0.9318	7.9646	9.7998	-0.268693
chr1	66568086	66568088	204237[gene=chr1_f_c295][PH=76][PH0=0.19][P=1.00e-100]	+	1	75	339	9041	0.528327	76	1	0.294985	0.829554	-0.498557
chr1	66529833	66529837	202798[gene=chr1_f_c295][PH=121][PH0=0.19][P=1.00e-100]	+	2	119	339	9041	0.329301	121	0.959023	0.589971	1.31623	-0.542776
chr1	66551516	66551517	203646[gene=chr1_f_c295][PH=64][PH0=0.19][P=1.00e-100]	+	0	64	339	9041	0.174957	64	0.75877	0	0.707886	-0.772212
chr1	66557162	66557163	204085[gene=chr1_f_c295][PH=61][PH0=0.19][P=1.00e-100]	+	1	60	339	9041	0.726781	61	1	0.294985	0.663643	-0.361411
chr1	66572311	66572318	204505[gene=chr1_f_c295][PH=18][PH0=0.19][P=1.00e-100]	+	3	15	339	9041	0.025514	18	0.301362	0.884956	0.165911	0.693073
chr1	66550132	66550139	203529[gene=chr1_f_c295][PH=27][PH0=0.19][P=1.00e-100]	+	0	28	339	9041	0.624885	28	1	0	0.3097	-0.389237
chr1	66596468	66596473	204966[gene=chr1_f_c295][PH=24][PH0=0.19][P=1.00e-100]	+	1	23	339	9041	0.587098	24	1	0.294985	0.254397	0.0459421
chr1	66682503	66682504	208563[gene=chr1_f_c295][PH=198][PH0=0.19][P=1.00e-100]	+	1	197	339	9041	0.0108231	198	0.185016	0.294985	2.17896	-1.29562
chr1	66555875	66555877	203966[gene=chr1_f_c295][PH=86][PH0=0.19][P=1.00e-100]	+	3	83	339	9041	1	86	1	0.884956	0.91804	-0.0251022
chr1	66647756	66647759	207078[gene=chr1_f_c295][PH=49][PH0=0.19][P=1.00e-100]	+	0	50	339	9041	0.263687	50	0.879693	0	0.553036	-0.635091
chr1	66673116	66673117	207948[gene=chr1_f_c295][PH=1117][PH0=0.19][P=1.00e-100]	+	30	1087	339	9041	0.0869709	339	0.561449	8.84956	12.023	-0.402932
chr1	66666036	66666045	207546[gene=chr1_f_c295][PH=13][PH0=0.19][P=1.00e-100]	+	0	13	339	9041	1	13	1	0	0.143789	-0.193821
chr1	66537608	66537611	203013[gene=chr1_f_c295][PH=152][PH0=0.19][P=1.00e-100]	+	4	151	339	9041	0.663647	155	1	1.17994	1.67017	-0.292642
chr1	66553316	66553317	203836[gene=chr1_f_c295][PH=56][PH0=0.19][P=1.00e-100]	+	2	54	339	9041	1	56	1	0.589971	0.597279	-0.00661639
chr1	66683569	66683571	208636[gene=chr1_f_c295][PH=153][PH0=0.19][P=1.00e-100]	+	2	152	339	9041	0.184464	154	0.774483	0.589971	1.68123	-0.753895
chr1	66740960	66740964	212438[gene=chr1_f_c295][PH=223][PH0=0.19][P=1.00e-100]	+	2	221	339	9041	0.026586	223	0.308557	0.589971	2.44442	-1.11526
chr1	66698074	66698075	209542[gene=chr1_f_c295][PH=60][PH0=0.19][P=1.00e-100]	+	0	60	339	9041	0.279983	60	0.898917	0	0.663643	-0.734346
chr1	66669825	66669826	207759[gene=chr1_f_c295][PH=370][PH0=0.19][P=1.00e-100]	+	11	359	339	9041	0.668432	339	1	3.24484	3.9708	-0.227769
chr1	66724701	66724702	211048[gene=chr1_f_c295][PH=393][PH0=0.19][P=1.00e-100]	+	16	377	339	9041	0.58053	339	1	4.71976	4.16989	0.145821
chr1	66715827	66715828	209965[gene=chr1_f_c295][PH=146][PH0=0.19][P=1.00e-100]	+	0	146	339	9041	0.0109967	146	0.186643	0	1.61487	-1.38674
chr1	66726163	66726164	211159[gene=chr1_f_c295][PH=171][PH0=0.19][P=1.00e-100]	+	2	169	339	9041	0.0956598	171	0.586317	0.589971	1.86926	-0.85168
chr1	66669147	66669148	207682[gene=chr1_f_c295][PH=123][PH0=0.19][P=1.00e-100]	+	4	119	339	9041	1	123	1	1.17994	1.31623	-0.087487
chr1	70777722	70777740	220271[gene=chr1_f_c295][PH=10][PH0=0.19][P=2.44e-07]	+	0	10	25	368	1	10	1	0	2.71739	-1.89429
chr1	70929159	70929162	223836[gene=chr1_f_c295][PH=19][PH0=0.19][P=1.00e-100]	+	2	17	25	368	0.344208	19	0.977353	8	4.61957	0.679466
chr1	70776973	70776988	220218[gene=chr1_f_c295][PH=13][PH0=0.19][P=1.00e-100]	+	2	11	25	368	0.197161	13	0.798715	8	2.98913	1.17385
chr1	70776218	70776225	220175[gene=chr1_f_c295][PH=14][PH0=0.19][P=1.00e-100]	+	3	12	25	368	0.0622488	15	0.48114	12	3.26087	1.60929
chr1	70930218	70930228	223955[gene=chr1_f_c295][PH=28][PH0=0.19][P=1.00e-100]	+	4	24	25	368	0.0917181	25	0.575964	16	6.52174	1.1764
chr1	70931702	70931704	224272[gene=chr1_f_c295][PH=36][PH0=0.19][P=1.00e-100]	+	2	34	25	368	1	25	1	8	9.23913	-0.186096
chr1	70930889	70930891	224130[gene=chr1_f_c295][PH=16][PH0=0.19][P=1.00e-100]	+	2	14	25	368	0.27047	16	0.887242	8	3.80435	0.905584
chr1	70930090	70930105	223925[gene=chr1_f_c295][PH=12][PH0=0.19][P=1.67e-10]	+	1	11	25	368	0.550835	12	1	4	2.98913	0.325854
chr1	70930971	70930978	224163[gene=chr1_f_c295][PH=37][PH0=0.19][P=1.00e-100]	+	1	36	25	368	0.493559	25	1	4	9.78261	-1.10871
chr1	70930352	70930354	223994[gene=chr1_f_c295][PH=45][PH0=0.19][P=1.00e-100]	+	0	45	25	368	0.0958154	25	0.586955	0	12.2283	-3.72555
chr1	70929717	70929719	223884[gene=chr1_f_c295][PH=9][PH0=0.19][P=1.13e-05]	+	0	10	25	368	1	10	1	0	2.71739	-1.89429
chr1	70930690	70930692	224073[gene=chr1_f_c295][PH=43][PH0=0.19][P=1.00e-100]	+	0	43	25	368	0.0931643	25	0.580185	0	11.6848	-3.66503
chr1	70931488	70931490	224213[gene=chr1_f_c295][PH=19][PH0=0.19][P=1.00e-100]	+	3	16	25	368	0.111853	19	0.628563	12	4.34783	1.28149
chr1	74314742	74314762	229522[gene=chr1_f_c295][PH=16][PH0=0.19][P=1.00e-100]	+	4	12	13	355	0.00135942	13	0.0477222	30.7692	3.38028	2.85853
chr1	74310375	74310377	229348[gene=chr1_f_c295][PH=257][PH0=0.19][P=1.00e-100]	+	5	252	13	355	0.0256349	13	0.302396	38.4615	70.9859	-0.867267
chr1	74294728	74294735	229142[gene=chr1_f_c295][PH=24][PH0=0.19][P=1.00e-100]	+	0	24	13	355	1	13	1	0	6.76056	-2.95616
chr1	74314499	74314501	229476[gene=chr1_f_c295][PH=14][PH0=0.19][P=1.00e-100]	+	0	14	13	355	1	13	1	0	3.94366	-2.30558
chr1	74314367	74314369	229454[gene=chr1_f_c295][PH=14][PH0=0.19][P=1.00e-100]	+	1	13	13	355	0.401183	13	0.982523	7.69231	3.66197	0.898799
chr1	74310954	74310956	229404[gene=chr1_f_c295][PH=42][PH0=0.19][P=1.00e-100]	+	3	40	13	355	0.184891	13	0.775425	23.0769	11.2676	0.972797
chr1	74394001	74394002	229943[gene=chr1_f_c295][PH=12][PH0=0.19][P=1.67e-10]	+	1	11	277	2614	1	12	1	0.361011	0.420811	-0.0620361
chr1	74397230	74397237	230059[gene=chr1_f_c295][PH=15][PH0=0.19][P=1.00e-100]	+	2	13	277	2614	0.648615	15	1	0.722022	0.497322	0.201719
chr1	74394052	74394055	229957[gene=chr1_f_c295][PH=11][PH0=0.19][P=4.68e-09]	+	0	11	277	2614	0.614356	11	1	0	0.420811	-0.506715
chr1	74396369	74396373	230034[gene=chr1_f_c295][PH=14][PH0=0.19][P=1.00e-100]	+	5	9	277	2614	0.00754475	14	0.147359	1.80505	0.3443	1.06117
chr1	74398130	74398132	230080[gene=chr1_f_c295][PH=15][PH0=0.19][P=1.00e-100]	+	1	14	277	2614	1	15	1	0.361011	0.535578	-0.174103
chr1	74398824	74398825	230449[gene=chr1_f_c295][PH=691][PH0=0.19][P=1.00e-100]	+	34	657	277	2614	5.58266e-07	277	9.38365e-05	12.2744	25.1339	-0.977279
chr1	74399514	74399515	230951[gene=chr1_f_c295][PH=2081][PH0=0.19][P=1.00e-100]	+	233	1848	277	2614	1.00931e-06	277	0.000154175	84.1155	70.6963	0.247525
chr1	74394282	74394284	229986[gene=chr1_f_c295][PH=44][PH0=0.19][P=1.00e-100]	+	1	43	277	2614	0.119918	44	0.647571	0.361011	1.64499	-0.958583
chr1	74902629	74902631	233835[gene=chr1_f_c295][PH=15][PH0=0.19][P=1.00e-100]	+	0	15	24	301	0.613525	15	1	0	4.98339	-2.58096
chr1	74902395	74902411	233777[gene=chr1_f_c295][PH=12][PH0=0.19][P=1.67e-10]	+	2	10	24	301	0.219239	12	0.838197	8.33333	3.32226	1.11061
chr1	74903564	74903565	234357[gene=chr1_f_c295][PH=10][PH0=0.19][P=2.44e-07]	+	0	10	24	301	1	10	1	0	3.32226	-2.11179
chr1	74902692	74902694	233848[gene=chr1_f_c295][PH=11][PH0=0.19][P=4.68e-09]	+	1	10	24	301	0.57585	11	1	4.16667	3.32226	0.257448
chr1	74902509	74902513	233801[gene=chr1_f_c295][PH=19][PH0=0.19][P=1.00e-100]	+	0	19	24	301	0.379204	19	0.982523	0	6.31229	-2.87032
chr1	74903952	74903953	234430[gene=chr1_f_c295][PH=19][PH0=0.19][P=1.00e-100]	+	2	17	24	301	0.640925	19	1	8.33333	5.64784	0.489507
chr1	74903061	74903064	234047[gene=chr1_f_c295][PH=201][PH0=0.19][P=1.00e-100]	+	14	187	24	301	0.827647	24	1	58.3333	62.1262	-0.0893971
chr1	74903768	74903769	234399[gene=chr1_f_c295][PH=25][PH0=0.19][P=1.00e-100]	+	5	20	24	301	0.027658	24	0.315161	20.8333	6.64452	1.51403
chr1	75544040	75544041	237054[gene=chr1_f_c295][PH=42][PH0=0.19][P=1.00e-100]	+	9	33	38	1182	2.19749e-06	38	0.000306665	23.6842	2.79188	2.7026
chr1	75553936	75553938	237971[gene=chr1_f_c295][PH=160][PH0=0.19][P=1.00e-100]	+	5	157	38	1182	1	38	1	13.1579	13.2826	-0.012649
chr1	75554238	75554241	238052[gene=chr1_f_c295][PH=53][PH0=0.19][P=1.00e-100]	+	0	53	38	1182	0.406122	38	0.983554	0	4.48393	-2.45521
chr1	75552048	75552049	237674[gene=chr1_f_c295][PH=32][PH0=0.19][P=1.00e-100]	+	0	32	38	1182	0.621274	32	1	0	2.70728	-1.89036
chr1	75558498	75558500	238273[gene=chr1_f_c295][PH=20][PH0=0.19][P=1.00e-100]	+	1	19	38	1182	0.47161	20	1	2.63158	1.60745	0.47796
chr1	75549358	75549360	237339[gene=chr1_f_c295][PH=12][PH0=0.19][P=1.67e-10]	+	0	12	38	1182	1	12	1	0	1.01523	-1.01094
chr1	75553466	75553469	237896[gene=chr1_f_c295][PH=43][PH0=0.19][P=1.00e-100]	+	3	40	38	1182	0.14656	38	0.709696	7.89474	3.38409	1.02067
chr1	75556615	75556629	238203[gene=chr1_f_c295][PH=26][PH0=0.19][P=1.00e-100]	+	1	26	38	1182	0.578421	27	1	2.63158	2.19966	0.182678
chr1	75551647	75551649	237611[gene=chr1_f_c295][PH=138][PH0=0.19][P=1.00e-100]	+	3	135	38	1182	0.79299	38	1	7.89474	11.4213	-0.481795
chr1	75550392	75550394	237387[gene=chr1_f_c295][PH=10][PH0=0.19][P=2.44e-07]	+	0	10	38	1182	1	10	1	0	0.846024	-0.884421
chr1	75555505	75555508	238134[gene=chr1_f_c295][PH=15][PH0=0.19][P=1.00e-100]	+	0	15	38	1182	1	15	1	0	1.26904	-1.18208
chr1	75552556	75552559	237727[gene=chr1_f_c295][PH=202][PH0=0.19][P=1.00e-100]	+	3	205	38	1182	0.185359	38	0.776018	7.89474	17.3435	-1.04424
chr1	75553332	75553336	237841[gene=chr1_f_c295][PH=49][PH0=0.19][P=1.00e-100]	+	1	48	38	1182	1	38	1	2.63158	4.06091	-0.478801
chr1	75544141	75544143	237099[gene=chr1_f_c295][PH=25][PH0=0.19][P=1.00e-100]	+	3	22	38	1182	0.0399612	25	0.387258	7.89474	1.86125	1.63631
chr1	75551206	75551207	237466[gene=chr1_f_c295][PH=242][PH0=0.19][P=1.00e-100]	+	3	239	38	1182	0.0635394	38	0.485053	7.89474	20.22	-1.2544
chr1	75544554	75544555	237173[gene=chr1_f_c295][PH=88][PH0=0.19][P=1.00e-100]	+	3	85	38	1182	0.750917	38	1	7.89474	7.1912	0.118877
chr1	78416520	78416522	241045[gene=chr1_f_c295][PH=188][PH0=0.19][P=1.00e-100]	+	2	188	38	1153	0.0721139	38	0.515677	5.26316	16.3053	-1.46625
chr1	78415843	78415847	240798[gene=chr1_f_c295][PH=25][PH0=0.19][P=1.00e-100]	+	0	25	38	1153	1	25	1	0	2.16826	-1.66369
chr1	78413733	78413737	240113[gene=chr1_f_c295][PH=58][PH0=0.19][P=1.00e-100]	+	1	61	38	1153	0.717403	38	1	2.63158	5.29055	-0.792588
chr1	78413508	78413514	240028[gene=chr1_f_c295][PH=36][PH0=0.19][P=1.00e-100]	+	3	33	38	1153	0.103778	36	0.609392	7.89474	2.8621	1.20357
chr1	78389974	78389976	239566[gene=chr1_f_c295][PH=23][PH0=0.19][P=1.00e-100]	+	1	24	38	1153	0.559159	25	1	2.63158	2.08153	0.236952
chr1	78415287	78415294	240721[gene=chr1_f_c295][PH=21][PH0=0.19][P=1.00e-100]	+	0	21	38	1153	1	21	1	0	1.82134	-1.49638
chr1	78416094	78416105	240864[gene=chr1_f_c295][PH=29][PH0=0.19][P=1.00e-100]	+	3	27	38	1153	0.0672047	30	0.497733	7.89474	2.34172	1.41236
chr1	78414119	78414123	240247[gene=chr1_f_c295][PH=43][PH0=0.19][P=1.00e-100]	+	3	41	38	1153	0.162114	38	0.74296	7.89474	3.55594	0.965203
chr1	78387200	78387202	239534[gene=chr1_f_c295][PH=48][PH0=0.19][P=1.00e-100]	+	2	46	38	1153	0.663196	38	1	5.26316	3.98959	0.327968
chr1	78413584	78413587	240058[gene=chr1_f_c295][PH=10][PH0=0.19][P=2.44e-07]	+	2	8	38	1153	0.0379655	10	0.376533	5.26316	0.693842	1.88659
chr1	78416327	78416329	240961[gene=chr1_f_c295][PH=13][PH0=0.19][P=1.00e-100]	+	1	12	38	1153	0.345388	13	0.978201	2.63158	1.04076	0.831488
chr1	78416215	78416218	240910[gene=chr1_f_c295][PH=40][PH0=0.19][P=1.00e-100]	+	0	40	38	1153	0.635187	38	1	0	3.46921	-2.16002
chr1	78414844	78414845	240605[gene=chr1_f_c295][PH=621][PH0=0.19][P=1.00e-100]	+	17	604	38	1153	0.410376	38	0.985505	44.7368	52.3851	-0.22308
chr1	78678236	78678237	242180[gene=chr1_f_c295][PH=424][PH0=0.19][P=1.00e-100]	+	20	404	44	875	1	44	1	45.4545	46.1714	-0.0220935
chr1	78692727	78692738	242829[gene=chr1_f_c295][PH=22][PH0=0.19][P=1.00e-100]	+	1	22	44	875	1	23	1	2.27273	2.51429	-0.102738
chr1	78703095	78703096	243093[gene=chr1_f_c295][PH=228][PH0=0.19][P=1.00e-100]	+	5	223	44	875	0.0323572	44	0.34247	11.3636	25.4857	-1.09911
chr1	78659799	78659801	241411[gene=chr1_f_c295][PH=24][PH0=0.19][P=1.00e-100]	+	1	23	44	875	1	24	1	2.27273	2.62857	-0.148908
chr1	78690848	78690852	242521[gene=chr1_f_c295][PH=66][PH0=0.19][P=1.00e-100]	+	2	64	44	875	0.76357	44	1	4.54545	7.31429	-0.584287
chr1	78703336	78703343	243188[gene=chr1_f_c295][PH=16][PH0=0.19][P=1.00e-100]	+	7	9	44	875	2.94806e-06	16	0.000389756	15.9091	1.02857	3.05926
chr1	78688715	78688718	242462[gene=chr1_f_c295][PH=12][PH0=0.19][P=1.67e-10]	+	0	12	44	875	1	12	1	0	1.37143	-1.24576
chr1	78686888	78686890	242402[gene=chr1_f_c295][PH=81][PH0=0.19][P=1.00e-100]	+	1	80	44	875	0.168934	44	0.750767	2.27273	9.14286	-1.6319
chr1	78703466	78703472	243224[gene=chr1_f_c295][PH=27][PH0=0.19][P=1.00e-100]	+	3	24	44	875	0.134501	27	0.683848	6.81818	2.74286	1.06269
chr1	81073980	81073983	243821[gene=chr1_f_c295][PH=10][PH0=0.19][P=2.44e-07]	+	0	10	44	339	0.612559	10	1	0	2.94985	-1.9818
chr1	81237967	81237968	246092[gene=chr1_f_c295][PH=28][PH0=0.19][P=1.00e-100]	+	3	25	44	339	1	28	1	6.81818	7.37463	-0.0991925
chr1	81296066	81296092	246721[gene=chr1_f_c295][PH=13][PH0=0.19][P=1.00e-100]	+	1	12	44	339	1	13	1	2.27273	3.53982	-0.472143
chr1	81294625	81294627	246443[gene=chr1_f_c295][PH=12][PH0=0.19][P=1.67e-10]	+	1	11	44	339	1	12	1	2.27273	3.24484	-0.375216
chr1	81074070	81074074	243846[gene=chr1_f_c295][PH=21][PH0=0.19][P=1.00e-100]	+	1	20	44	339	0.490413	21	1	2.27273	5.89971	-1.07604
chr1	81296512	81296517	246786[gene=chr1_f_c295][PH=42][PH0=0.19][P=1.00e-100]	+	0	42	44	339	0.00823422	42	0.155323	0	12.3894	-3.74302
chr1	81295447	81295454	246630[gene=chr1_f_c295][PH=31][PH0=0.19][P=1.00e-100]	+	5	26	44	339	0.380039	31	0.982523	11.3636	7.66962	0.512063
chr1	81237809	81237813	246054[gene=chr1_f_c295][PH=16][PH0=0.19][P=1.00e-100]	+	3	13	44	339	0.410867	16	0.985703	6.81818	3.83481	0.693374
chr1	81294888	81294890	246497[gene=chr1_f_c295][PH=43][PH0=0.19][P=1.00e-100]	+	13	30	44	339	0.000310523	43	0.0164022	29.5455	8.84956	1.63283
chr1	81295225	81295231	246580[gene=chr1_f_c295][PH=21][PH0=0.19][P=1.00e-100]	+	0	21	44	339	0.150721	21	0.718648	0	6.19469	-2.84693
chr1	81238219	81238220	246188[gene=chr1_f_c295][PH=31][PH0=0.19][P=1.00e-100]	+	5	26	44	339	0.380039	31	0.982523	11.3636	7.66962	0.512063
chr1	81295175	81295179	246561[gene=chr1_f_c295][PH=19][PH0=0.19][P=1.00e-100]	+	5	14	44	339	0.0539718	19	0.448933	11.3636	4.12979	1.26913
chr1	81295529	81295544	246659[gene=chr1_f_c295][PH=13][PH0=0.19][P=1.00e-100]	+	0	13	44	339	0.377512	13	0.982523	0	3.83481	-2.27346
chr1	81338032	81338040	249434[gene=chr1_f_c295][PH=17][PH0=0.19][P=1.00e-100]	+	0	17	44	339	0.237842	17	0.864471	0	5.01475	-2.5885
chr1	81074428	81074431	243905[gene=chr1_f_c295][PH=12][PH0=0.19][P=1.67e-10]	+	2	10	44	339	0.636215	12	1	4.54545	2.94985	0.489507
chr1	82743693	82743697	251867[gene=chr1_f_c295][PH=13][PH0=0.19][P=1.00e-100]	+	0	13	18	848	1	13	1	0	1.53302	-1.34086
chr1	82748316	82748317	252103[gene=chr1_f_c295][PH=740][PH0=0.19][P=1.00e-100]	+	16	724	18	848	1	18	1	88.8889	85.3774	0.0574896
chr1	82738403	82738415	251657[gene=chr1_f_c295][PH=19][PH0=0.19][P=1.00e-100]	+	0	19	18	848	1	18	1	0	2.24057	-1.69625
chr1	82747113	82747118	251959[gene=chr1_f_c295][PH=25][PH0=0.19][P=1.00e-100]	+	0	25	18	848	1	18	1	0	2.94811	-1.98116
chr1	82738459	82738485	251674[gene=chr1_f_c295][PH=16][PH0=0.19][P=1.00e-100]	+	0	16	18	848	1	16	1	0	1.88679	-1.52947
chr1	82727701	82727717	251099[gene=chr1_f_c295][PH=29][PH0=0.19][P=1.00e-100]	+	0	29	18	848	1	18	1	0	3.41981	-2.14398
chr1	82883021	82883022	253757[gene=chr1_f_c295][PH=47][PH0=0.19][P=1.00e-100]	+	2	45	24	580	0.709468	24	1	8.33333	7.75862	0.0916887
chr1	82891701	82891702	254182[gene=chr1_f_c295][PH=283][PH0=0.19][P=1.00e-100]	+	11	272	24	580	1	24	1	45.8333	46.8966	-0.0323861
chr1	82878926	82878927	253565[gene=chr1_f_c295][PH=131][PH0=0.19][P=1.00e-100]	+	2	129	24	580	0.131127	24	0.675198	8.33333	22.2414	-1.31623
chr1	82892195	82892201	254406[gene=chr1_f_c295][PH=49][PH0=0.19][P=1.00e-100]	+	2	48	24	580	1	24	1	8.33333	8.27586	0.00891105
chr1	82892573	82892576	254549[gene=chr1_f_c295][PH=38][PH0=0.19][P=1.00e-100]	+	5	34	24	580	0.014808	24	0.221556	20.8333	5.86207	1.66982
chr1	82872823	82872824	253073[gene=chr1_f_c295][PH=10][PH0=0.19][P=2.44e-07]	+	0	10	24	580	1	10	1	0	1.72414	-1.4458
chr1	82882725	82882727	253728[gene=chr1_f_c295][PH=10][PH0=0.19][P=2.44e-07]	+	0	10	24	580	1	10	1	0	1.72414	-1.4458
chr1	87747653	87747654	258281[gene=chr1_f_c295][PH=42][PH0=0.19][P=1.00e-100]	+	1	41	37	1125	1	37	1	2.7027	3.64444	-0.326927
chr1	87747262	87747268	258148[gene=chr1_f_c295][PH=241][PH0=0.19][P=1.00e-100]	+	12	229	37	1125	0.0963621	37	0.588865	32.4324	20.3556	0.646637
chr1	87733893	87733903	257153[gene=chr1_f_c295][PH=11][PH0=0.19][P=4.68e-09]	+	1	10	37	1125	0.300593	11	0.927687	2.7027	0.888889	0.971041
chr1	87748060	87748062	258339[gene=chr1_f_c295][PH=24][PH0=0.19][P=1.00e-100]	+	3	21	37	1125	0.0379499	24	0.376533	8.10811	1.86667	1.66778
chr1	87746360	87746363	257746[gene=chr1_f_c295][PH=115][PH0=0.19][P=1.00e-100]	+	3	112	37	1125	1	37	1	8.10811	9.95556	-0.266439
chr1	87747134	87747135	258074[gene=chr1_f_c295][PH=32][PH0=0.19][P=1.00e-100]	+	6	26	37	1125	0.000340364	32	0.017568	16.2162	2.31111	2.37838
chr1	87744008	87744030	257319[gene=chr1_f_c295][PH=27][PH0=0.19][P=1.00e-100]	+	1	26	37	1125	0.586791	27	1	2.7027	2.31111	0.161263
chr1	87738892	87738896	257225[gene=chr1_f_c295][PH=32][PH0=0.19][P=1.00e-100]	+	0	32	37	1125	0.621202	32	1	0	2.84444	-1.94278
chr1	87744893	87744898	257357[gene=chr1_f_c295][PH=21][PH0=0.19][P=1.00e-100]	+	1	20	37	1125	0.496196	21	1	2.7027	1.77778	0.414648
chr1	87746654	87746655	257888[gene=chr1_f_c295][PH=110][PH0=0.19][P=1.00e-100]	+	1	109	37	1125	0.247999	37	0.872559	2.7027	9.68889	-1.52946
chr1	87741188	87741197	257276[gene=chr1_f_c295][PH=35][PH0=0.19][P=1.00e-100]	+	1	34	37	1125	1	35	1	2.7027	3.02222	-0.119414
chr1	87745868	87745869	257532[gene=chr1_f_c295][PH=444][PH0=0.19][P=1.00e-100]	+	5	439	37	1125	0.00157688	37	0.0531422	13.5135	39.0222	-1.4634
chr1	87801934	87801954	258470[gene=chr1_f_c295][PH=20][PH0=0.19][P=1.00e-100]	+	5	16	18	268	0.00598409	18	0.128476	27.7778	5.97015	2.04569
chr1	87803644	87803646	258565[gene=chr1_f_c295][PH=18][PH0=0.19][P=1.00e-100]	+	0	18	18	268	0.614154	18	1	0	6.71642	-2.94793
chr1	87805206	87805226	258848[gene=chr1_f_c295][PH=23][PH0=0.19][P=1.00e-100]	+	4	19	18	268	0.0456196	18	0.410504	22.2222	7.08955	1.52137
chr1	87804472	87804484	258716[gene=chr1_f_c295][PH=17][PH0=0.19][P=1.00e-100]	+	1	16	18	268	1	17	1	5.55556	5.97015	-0.0884715
chr1	87805090	87805093	258818[gene=chr1_f_c295][PH=15][PH0=0.19][P=1.00e-100]	+	1	14	18	268	1	15	1	5.55556	5.22388	0.0749037
chr1	87804900	87804908	258774[gene=chr1_f_c295][PH=14][PH0=0.19][P=1.00e-100]	+	1	13	18	268	0.606297	14	1	5.55556	4.85075	0.164097
chr1	87803047	87803049	258519[gene=chr1_f_c295][PH=46][PH0=0.19][P=1.00e-100]	+	2	44	18	268	0.747091	18	1	11.1111	16.4179	-0.52424
chr1	87804627	87804651	258741[gene=chr1_f_c295][PH=13][PH0=0.19][P=1.00e-100]	+	2	11	18	268	0.193235	13	0.790119	11.1111	4.10448	1.2465
chr1	87804190	87804195	258610[gene=chr1_f_c295][PH=24][PH0=0.19][P=1.00e-100]	+	0	24	18	268	0.379257	18	0.982523	0	8.95522	-3.31545
chr1	87804329	87804330	258667[gene=chr1_f_c295][PH=95][PH0=0.19][P=1.00e-100]	+	2	93	18	268	0.0409022	18	0.391655	11.1111	34.7015	-1.55965
chr1	88015168	88015169	259879[gene=chr1_f_c295][PH=53][PH0=0.19][P=1.00e-100]	+	2	51	15	940	0.200381	15	0.804642	13.3333	5.42553	1.15749
chr1	88023050	88023057	259998[gene=chr1_f_c295][PH=13][PH0=0.19][P=1.00e-100]	+	0	14	15	940	1	14	1	0	1.48936	-1.31578
chr1	87981808	87981818	259274[gene=chr1_f_c295][PH=106][PH0=0.19][P=1.00e-100]	+	2	104	15	940	0.67845	15	1	13.3333	11.0638	0.248686
chr1	87983269	87983276	259345[gene=chr1_f_c295][PH=50][PH0=0.19][P=1.00e-100]	+	0	50	15	940	1	15	1	0	5.31915	-2.65973
chr1	88027260	88027264	260205[gene=chr1_f_c295][PH=270][PH0=0.19][P=1.00e-100]	+	3	267	15	940	0.57585	15	1	20	28.4043	-0.485636
chr1	87972391	87972400	259091[gene=chr1_f_c295][PH=16][PH0=0.19][P=1.00e-100]	+	0	17	15	940	1	15	1	0	1.80851	-1.48981
chr1	88153818	88153831	261963[gene=chr1_f_c295][PH=17][PH0=0.19][P=1.00e-100]	+	1	16	15	940	0.237714	15	0.864471	6.66667	1.70213	1.5045
chr1	88024826	88024827	260110[gene=chr1_f_c295][PH=288][PH0=0.19][P=1.00e-100]	+	7	281	15	940	0.165652	15	0.746766	46.6667	29.8936	0.625672
chr1	87979820	87979838	259224[gene=chr1_f_c295][PH=15][PH0=0.19][P=1.00e-100]	+	0	15	15	940	1	15	1	0	1.59574	-1.37615
chr1	88030296	88030305	260288[gene=chr1_f_c295][PH=10][PH0=0.19][P=2.44e-07]	+	0	10	15	940	1	10	1	0	1.06383	-1.04532
chr1	89254065	89254077	267137[gene=227331][PH=10][PH0=0.78][P=2.78e-04]	+	0	10	44	552	1	10	1	0	1.81159	-1.49139
chr1	89346514	89346519	269310[gene=227331][PH=12][PH0=0.78][P=1.56e-06]	+	4	8	44	552	0.00829152	12	0.156339	9.09091	1.44928	2.04263
chr1	89254152	89254154	267156[gene=227331][PH=16][PH0=0.78][P=1.82e-11]	+	3	13	44	552	0.106886	16	0.617902	6.81818	2.35507	1.22049
chr1	89342943	89342944	269010[gene=227331][PH=16][PH0=0.78][P=1.82e-11]	+	2	14	44	552	0.333524	16	0.964399	4.54545	2.53623	0.649093
chr1	89253927	89253930	267110[gene=227331][PH=35][PH0=0.78][P=3.20e-13]	+	2	33	44	552	1	35	1	4.54545	5.97826	-0.331562
chr1	89346188	89346196	269232[gene=227331][PH=39][PH0=0.78][P=3.20e-13]	+	1	38	44	552	0.347549	39	0.979698	2.27273	6.88406	-1.26845
chr1	89252218	89252228	266851[gene=227331][PH=14][PH0=0.78][P=6.12e-09]	+	0	14	44	552	0.614236	14	1	0	2.53623	-1.82221
chr1	89346610	89346619	269342[gene=227331][PH=38][PH0=0.78][P=3.20e-13]	+	0	38	44	552	0.101268	38	0.603316	0	6.88406	-2.97894
chr1	89252470	89252479	266916[gene=227331][PH=35][PH0=0.78][P=3.20e-13]	+	3	32	44	552	0.736866	35	1	6.81818	5.7971	0.201913
chr1	89347149	89347151	269429[gene=227331][PH=21][PH0=0.78][P=3.20e-13]	+	2	19	44	552	0.662858	21	1	4.54545	3.44203	0.320087
chr1	89345808	89345810	269095[gene=227331][PH=76][PH0=0.78][P=3.20e-13]	+	3	73	44	552	0.344434	44	0.977564	6.81818	13.2246	-0.863487
chr1	89252350	89252354	266877[gene=227331][PH=10][PH0=0.78][P=2.78e-04]	+	1	9	44	552	0.538379	10	1	2.27273	1.63043	0.315192
chr1	89253346	89253348	267049[gene=227331][PH=25][PH0=0.78][P=3.20e-13]	+	0	25	44	552	0.245354	25	0.871049	0	4.52899	-2.46701
chr1	89346017	89346018	269173[gene=227331][PH=39][PH0=0.78][P=3.20e-13]	+	2	37	44	552	0.759232	39	1	4.54545	6.7029	-0.474096
chr1	89286642	89286646	268088[gene=227331][PH=43][PH0=0.78][P=3.20e-13]	+	7	36	44	552	0.0310677	43	0.335257	15.9091	6.52174	1.16866
chr1	89346415	89346418	269276[gene=227331][PH=38][PH0=0.78][P=3.20e-13]	+	4	34	44	552	0.514068	38	1	9.09091	6.15942	0.495141
chr1	89252971	89252972	266994[gene=227331][PH=34][PH0=0.78][P=3.20e-13]	+	5	29	44	552	0.0962489	34	0.588466	11.3636	5.25362	0.983339
chr1	89286782	89286785	268155[gene=227331][PH=74][PH0=0.78][P=3.20e-13]	+	5	69	44	552	1	44	1	11.3636	12.5	-0.126856
chr1	91786045	91786046	277422[gene=347722][PH=59][PH0=0.67][P=2.15e-12]	+	0	59	67	1948	0.26206	59	0.878727	0	3.02875	-2.01033
chr1	91527032	91527034	274166[gene=347722][PH=15][PH0=0.67][P=1.36e-10]	+	0	15	67	1948	1	15	1	0	0.770021	-0.823766
chr1	91790854	91790863	278735[gene=347722][PH=19][PH0=0.67][P=2.15e-12]	+	0	19	67	1948	1	19	1	0	0.975359	-0.982115
chr1	91787323	91787327	277742[gene=347722][PH=17][PH0=0.67][P=2.15e-12]	+	0	17	67	1948	1	17	1	0	0.87269	-0.905112
chr1	91787583	91787584	277852[gene=347722][PH=98][PH0=0.67][P=2.15e-12]	+	8	90	67	1948	0.014176	67	0.215894	11.9403	4.62012	1.2032
chr1	91791605	91791608	278997[gene=347722][PH=132][PH0=0.67][P=2.15e-12]	+	7	126	67	1948	0.205017	67	0.813501	10.4478	6.46817	0.616238
chr1	91790668	91790672	278696[gene=347722][PH=10][PH0=0.67][P=2.32e-04]	+	1	9	67	1948	0.287468	10	0.908877	1.49254	0.462012	0.76966
chr1	91787832	91787833	277977[gene=347722][PH=592][PH0=0.67][P=2.15e-12]	+	26	566	67	1948	0.100879	67	0.602142	38.806	29.0554	0.405359
chr1	91786652	91786656	277626[gene=347722][PH=49][PH0=0.67][P=2.15e-12]	+	2	47	67	1948	0.677124	49	1	2.98507	2.41273	0.22368
chr1	91785601	91785603	277242[gene=347722][PH=90][PH0=0.67][P=2.15e-12]	+	3	87	67	1948	1	67	1	4.47761	4.46612	0.00303017
chr1	91787682	91787684	277904[gene=347722][PH=16][PH0=0.67][P=7.53e-12]	+	2	14	67	1948	0.0968896	16	0.589777	2.98507	0.718686	1.2133
chr1	91790986	91790989	278795[gene=347722][PH=195][PH0=0.67][P=2.15e-12]	+	6	189	67	1948	1	67	1	8.95522	9.70226	-0.10439
chr1	91786350	91786351	277553[gene=347722][PH=35][PH0=0.67][P=2.15e-12]	+	0	35	67	1948	0.6287	35	1	0	1.79671	-1.48373
chr1	91786547	91786551	277595[gene=347722][PH=12][PH0=0.67][P=9.56e-07]	+	0	12	67	1948	1	12	1	0	0.616016	-0.692442
chr1	91789064	91789065	278440[gene=347722][PH=160][PH0=0.67][P=2.15e-12]	+	3	157	67	1948	0.363538	67	0.982523	4.47761	8.05955	-0.725892
chr1	91787049	91787056	277698[gene=347722][PH=32][PH0=0.67][P=2.15e-12]	+	0	32	67	1948	0.624222	32	1	0	1.64271	-1.40202
chr1	91789220	91789222	278514[gene=347722][PH=44][PH0=0.67][P=2.15e-12]	+	1	43	67	1948	1	44	1	1.49254	2.20739	-0.363786
chr1	91785838	91785843	277331[gene=347722][PH=272][PH0=0.67][P=2.15e-12]	+	4	268	67	1948	0.069216	67	0.504858	5.97015	13.7577	-1.08221
chr1	91791441	91791456	278943[gene=347722][PH=10][PH0=0.67][P=2.32e-04]	+	0	10	67	1948	1	10	1	0	0.513347	-0.597743
chr1	91788453	91788474	278195[gene=347722][PH=16][PH0=0.67][P=7.53e-12]	+	0	16	67	1948	1	16	1	0	0.821355	-0.865012
chr1	91788218	91788221	278168[gene=347722][PH=11][PH0=0.67][P=1.56e-05]	+	0	11	67	1948	1	11	1	0	0.564682	-0.645869
chr1	91788649	91788651	278252[gene=347722][PH=68][PH0=0.67][P=2.15e-12]	+	3	65	67	1948	0.492213	67	1	4.47761	3.33676	0.336931
chr1	91789846	91789847	278639[gene=347722][PH=25][PH0=0.67][P=2.15e-12]	+	1	24	67	1948	0.572826	25	1	1.49254	1.23203	0.159257
chr1	91790769	91790773	278713[gene=347722][PH=12][PH0=0.67][P=9.56e-07]	+	0	12	67	1948	1	12	1	0	0.616016	-0.692442
chr1	91789412	91789414	278582[gene=347722][PH=25][PH0=0.67][P=2.15e-12]	+	0	25	67	1948	1	25	1	0	1.28337	-1.19116
chr1	92508802	92508804	279501[gene=108679][PH=46][PH0=1.20][P=4.76e-14]	+	0	46	15	345	0.233434	15	0.858804	0	13.3333	-3.8413
chr1	92509705	92509706	279701[gene=108679][PH=170][PH0=1.20][P=4.76e-14]	+	10	160	15	345	0.185325	15	0.775949	66.6667	46.3768	0.514264
chr1	92509855	92509871	279779[gene=108679][PH=80][PH0=1.20][P=4.76e-14]	+	3	77	15	345	1	15	1	20	22.3188	-0.151107
chr1	92503215	92503220	279409[gene=108679][PH=15][PH0=1.20][P=2.13e-08]	+	1	14	15	345	0.478703	15	1	6.66667	4.05797	0.600041
chr1	92506706	92506707	279447[gene=108679][PH=21][PH0=1.20][P=4.76e-14]	+	0	21	15	345	1	15	1	0	6.08696	-2.82517
chr1	92509589	92509590	279644[gene=108679][PH=11][PH0=1.20][P=2.38e-04]	+	1	10	15	345	0.378073	11	0.982523	6.66667	2.89855	0.975662
chr1	92509058	92509063	279588[gene=108679][PH=17][PH0=1.20][P=1.29e-10]	+	0	17	15	345	1	15	1	0	4.92754	-2.56743
chr1	93454864	93454867	283638[gene=65247][PH=31][PH0=0.90][P=1.00e-100]	+	2	29	14	149	1	14	1	14.2857	19.4631	-0.42084
chr1	93455575	93455576	283758[gene=65247][PH=83][PH0=0.90][P=1.00e-100]	+	8	75	14	149	0.781499	14	1	57.1429	50.3356	0.179643
chr1	93453835	93453836	283559[gene=65247][PH=22][PH0=0.90][P=1.00e-100]	+	3	19	14	149	0.407058	14	0.984225	21.4286	12.7517	0.70573
chr1	93453564	93453570	283499[gene=65247][PH=15][PH0=0.90][P=5.45e-10]	+	1	15	14	149	1	14	1	7.14286	10.0671	-0.442672
chr1	93454397	93454402	283602[gene=65247][PH=11][PH0=0.90][P=1.97e-05]	+	0	11	14	149	0.600911	11	1	0	7.38255	-3.06739
chr1	95269705	95269707	286913[gene=66385][PH=29][PH0=2.06][P=1.00e-100]	+	0	29	32	694	0.632863	29	1	0	4.17867	-2.37258
chr1	95264125	95264147	286402[gene=66385][PH=18][PH0=2.06][P=1.06e-07]	+	2	18	32	694	0.21884	20	0.837695	6.25	2.59366	1.01253
chr1	95267952	95267957	286788[gene=66385][PH=14][PH0=2.06][P=3.22e-04]	+	1	13	32	694	0.471095	14	1	3.125	1.8732	0.521736
chr1	95267285	95267293	286721[gene=66385][PH=14][PH0=2.06][P=3.22e-04]	+	2	12	32	694	0.123152	14	0.655742	6.25	1.72911	1.40955
chr1	95261991	95261997	285878[gene=66385][PH=33][PH0=2.06][P=1.00e-100]	+	1	32	32	694	1	32	1	3.125	4.61095	-0.443851
chr1	95263859	95263872	286336[gene=66385][PH=137][PH0=2.06][P=1.00e-100]	+	5	132	32	694	0.817907	32	1	15.625	19.0202	-0.2681
chr1	95269610	95269614	286876[gene=66385][PH=23][PH0=2.06][P=1.22e-12]	+	1	22	32	694	1	23	1	3.125	3.17003	-0.0156632
chr1	95265828	95265840	286554[gene=66385][PH=14][PH0=2.06][P=3.22e-04]	+	1	13	32	694	0.471095	14	1	3.125	1.8732	0.521736
chr1	95261739	95261741	285821[gene=66385][PH=71][PH0=2.06][P=1.00e-100]	+	2	70	32	694	0.760979	32	1	6.25	10.0865	-0.612745
chr1	95262619	95262620	286121[gene=66385][PH=241][PH0=2.06][P=1.00e-100]	+	12	229	32	694	0.571473	32	1	37.5	32.9971	0.179446
chr1	95262319	95262325	285936[gene=66385][PH=26][PH0=2.06][P=1.00e-100]	+	2	25	32	694	0.336303	27	0.967669	6.25	3.60231	0.655624
chr1	95262808	95262815	286203[gene=66385][PH=18][PH0=2.06][P=1.06e-07]	+	0	18	32	694	1	18	1	0	2.59366	-1.84545
chr1	95264803	95264806	286474[gene=66385][PH=18][PH0=2.06][P=1.06e-07]	+	1	17	32	694	0.560134	18	1	3.125	2.44957	0.257979
chr1	95266641	95266643	286664[gene=66385][PH=23][PH0=2.06][P=1.22e-12]	+	1	22	32	694	1	23	1	3.125	3.17003	-0.0156632
chr1	95405310	95405330	287818[gene=18000][PH=10][PH0=0.81][P=1.16e-04]	+	1	9	22	254	0.570501	10	1	4.54545	3.54331	0.287563
chr1	95395701	95395716	287469[gene=18000][PH=56][PH0=0.81][P=1.00e-100]	+	3	53	22	254	0.583352	22	1	13.6364	20.8661	-0.579142
chr1	95404700	95404701	287671[gene=18000][PH=30][PH0=0.81][P=1.00e-100]	+	3	27	22	254	0.71785	22	1	13.6364	10.6299	0.331716
chr1	95404896	95404897	287733[gene=18000][PH=41][PH0=0.81][P=1.00e-100]	+	5	36	22	254	0.342834	22	0.975866	22.7273	14.1732	0.645018
chr1	95405889	95405894	287879[gene=18000][PH=54][PH0=0.81][P=1.00e-100]	+	1	53	22	254	0.089296	22	0.568425	4.54545	20.8661	-1.97932
chr1	95405781	95405787	287840[gene=18000][PH=10][PH0=0.81][P=1.16e-04]	+	2	8	22	254	0.184828	10	0.775232	9.09091	3.14961	1.28201
chr1	95404764	95404775	287695[gene=18000][PH=13][PH0=0.81][P=4.73e-08]	+	3	10	22	254	0.0745263	13	0.523572	13.6364	3.93701	1.56785
chr1	95404594	95404596	287633[gene=18000][PH=16][PH0=0.81][P=9.03e-12]	+	3	13	22	254	0.124523	16	0.659644	13.6364	5.11811	1.2584
chr1	95405054	95405058	287784[gene=18000][PH=31][PH0=0.81][P=1.00e-100]	+	1	30	22	254	0.485875	22	1	4.54545	11.811	-1.20801
chr1	95406216	95406248	287944[gene=18000][PH=15][PH0=0.81][P=1.71e-10]	+	0	15	22	254	0.617777	15	1	0	5.90551	-2.78775
chr1	97231410	97231430	291850[gene=67698][PH=12][PH0=1.00][P=5.90e-06]	+	0	12	11	176	1	11	1	0	6.81818	-2.96683
chr1	97231498	97231500	291879[gene=67698][PH=30][PH0=1.00][P=1.00e-100]	+	0	30	11	176	0.216837	11	0.834125	0	17.0455	-4.17356
chr1	97231688	97231690	291932[gene=67698][PH=31][PH0=1.00][P=1.00e-100]	+	2	29	11	176	1	11	1	18.1818	16.4773	0.134259
chr1	97230666	97230667	291627[gene=67698][PH=114][PH0=1.00][P=1.00e-100]	+	9	105	11	176	0.206323	11	0.815894	81.8182	59.6591	0.449224
chr1	102328329	102328351	300758[gene=241175][PH=10][PH0=0.34][P=6.20e-07]	+	0	10	16	252	1	10	1	0	3.96825	-2.31274
chr1	102060759	102060774	298237[gene=241175][PH=15][PH0=0.34][P=1.00e-100]	+	1	14	16	252	1	15	1	6.25	5.55556	0.145263
chr1	102343445	102343452	300789[gene=241175][PH=13][PH0=0.34][P=1.73e-11]	+	0	13	16	252	1	13	1	0	5.15873	-2.62263
chr1	102375050	102375051	301063[gene=241175][PH=38][PH0=0.34][P=1.00e-100]	+	2	36	16	252	1	16	1	12.5	14.2857	-0.179225
chr1	102266692	102266712	300099[gene=241175][PH=17][PH0=0.34][P=1.00e-100]	+	2	15	16	252	0.269106	16	0.885757	12.5	5.95238	0.95738
chr1	102287158	102287164	300579[gene=241175][PH=62][PH0=0.34][P=1.00e-100]	+	4	58	16	252	0.768459	16	1	25	23.0159	0.114523
chr1	102378527	102378534	301161[gene=241175][PH=15][PH0=0.34][P=1.00e-100]	+	4	12	16	252	0.0100674	16	0.177504	25	4.7619	2.17389
chr1	102382413	102382421	301331[gene=241175][PH=30][PH0=0.34][P=1.00e-100]	+	0	30	16	252	0.230158	16	0.853954	0	11.9048	-3.68983
chr1	102381123	102381125	301192[gene=241175][PH=26][PH0=0.34][P=1.00e-100]	+	2	24	16	252	0.659455	16	1	12.5	9.52381	0.359302
chr1	107589730	107589747	308120[gene=227446][PH=42][PH0=0.69][P=2.42e-13]	+	0	42	18	287	0.148207	18	0.71317	0	14.6341	-3.96663
chr1	107651282	107651289	309304[gene=227446][PH=10][PH0=0.69][P=7.16e-05]	+	3	7	18	287	0.0160327	10	0.231735	16.6667	2.43902	2.36096
chr1	107651485	107651486	309376[gene=227446][PH=176][PH0=0.69][P=2.42e-13]	+	12	164	18	287	0.471876	18	1	66.6667	57.1429	0.218843
chr1	107650859	107650864	309130[gene=227446][PH=63][PH0=0.69][P=2.42e-13]	+	2	61	18	287	0.383996	18	0.982523	11.1111	21.2544	-0.877756
chr1	111892639	111892641	318304[gene=241201][PH=27][PH0=0.85][P=1.00e-100]	+	3	24	11	465	0.0198329	11	0.262975	27.2727	5.16129	2.19811
chr1	112035534	112035549	321258[gene=241201][PH=27][PH0=0.85][P=1.00e-100]	+	0	27	11	465	1	11	1	0	5.80645	-2.7669
chr1	112005303	112005307	320687[gene=241201][PH=30][PH0=0.85][P=1.00e-100]	+	1	29	11	465	0.515181	11	1	9.09091	6.23656	0.47968
chr1	111891349	111891351	318119[gene=241201][PH=20][PH0=0.85][P=1.00e-100]	+	0	20	11	465	1	11	1	0	4.30108	-2.40629
chr1	111891600	111891603	318159[gene=241201][PH=11][PH0=0.85][P=6.67e-05]	+	0	11	11	465	1	11	1	0	2.36559	-1.75086
chr1	112036516	112036517	321480[gene=241201][PH=11][PH0=0.85][P=6.67e-05]	+	1	10	11	465	0.228917	11	0.851343	9.09091	2.15054	1.67939
chr1	112036675	112036692	321514[gene=241201][PH=18][PH0=0.85][P=1.00e-100]	+	0	18	11	465	1	11	1	0	3.87097	-2.28421
chr1	111892460	111892462	318254[gene=241201][PH=35][PH0=0.85][P=1.00e-100]	+	3	32	11	465	0.0399824	11	0.387258	27.2727	6.88172	1.84283
chr1	112035854	112035860	321318[gene=241201][PH=69][PH0=0.85][P=1.00e-100]	+	0	70	11	465	0.380949	11	0.982523	0	15.0538	-4.00484
chr1	112035252	112035256	321182[gene=241201][PH=11][PH0=0.85][P=6.67e-05]	+	0	11	11	465	1	11	1	0	2.36559	-1.75086
chr1	112035117	112035122	321150[gene=241201][PH=25][PH0=0.85][P=1.00e-100]	+	0	25	11	465	1	11	1	0	5.37634	-2.67273
chr1	112035331	112035333	321202[gene=241201][PH=14][PH0=0.85][P=2.44e-08]	+	0	14	11	465	1	11	1	0	3.01075	-2.00387
chr1	112035394	112035400	321219[gene=241201][PH=10][PH0=0.85][P=7.76e-04]	+	0	10	11	465	1	10	1	0	2.15054	-1.6556
chr1	112035212	112035213	321170[gene=241201][PH=12][PH0=0.85][P=5.20e-06]	+	0	12	11	465	1	11	1	0	2.58065	-1.84022
chr1	112036260	112036266	321400[gene=241201][PH=96][PH0=0.85][P=1.00e-100]	+	2	94	11	465	1	11	1	18.1818	20.2151	-0.145349
chr1	111996664	111996665	320576[gene=241201][PH=48][PH0=0.85][P=1.00e-100]	+	0	48	11	465	0.612791	11	1	0	10.3226	-3.50113
chr1	118477129	118477131	337067[gene=chr1_f_c2341][PH=80][PH0=0.12][P=1.00e-100]	+	2	78	15	521	1	15	1	13.3333	14.9712	-0.156099
chr1	118477473	118477474	337230[gene=chr1_f_c2341][PH=79][PH0=0.12][P=1.00e-100]	+	2	77	15	521	1	15	1	13.3333	14.7793	-0.138656
chr1	118478388	118478390	337442[gene=chr1_f_c2341][PH=60][PH0=0.12][P=1.00e-100]	+	0	60	15	521	0.39435	15	0.982523	0	11.5163	-3.64574
chr1	118477575	118477577	337280[gene=chr1_f_c2341][PH=13][PH0=0.12][P=1.00e-100]	+	1	12	15	521	0.311507	13	0.93961	6.66667	2.30326	1.21471
chr1	118468122	118468128	336896[gene=chr1_f_c2341][PH=25][PH0=0.12][P=1.00e-100]	+	0	26	15	521	1	15	1	0	4.9904	-2.58265
chr1	118478061	118478064	337351[gene=chr1_f_c2341][PH=28][PH0=0.12][P=1.00e-100]	+	1	27	15	521	0.557711	15	1	6.66667	5.18234	0.310446
chr1	118343286	118343300	335529[gene=chr1_f_c2341][PH=15][PH0=0.12][P=1.00e-100]	+	1	17	15	521	0.405074	15	0.983455	6.66667	3.26296	0.846745
chr1	118351698	118351700	335721[gene=chr1_f_c2341][PH=133][PH0=0.12][P=1.00e-100]	+	5	128	15	521	0.543059	15	1	33.3333	24.5681	0.425263
chr1	118478531	118478536	337486[gene=chr1_f_c2341][PH=12][PH0=0.12][P=1.00e-100]	+	1	11	15	521	0.291218	12	0.915002	6.66667	2.11132	1.30107
chr1	118325416	118325429	335228[gene=chr1_f_c2341][PH=30][PH0=0.12][P=1.00e-100]	+	0	30	15	521	1	15	1	0	5.75816	-2.75663
chr1	118084947	118084971	332026[gene=chr1_f_c2341][PH=31][PH0=0.12][P=1.00e-100]	+	2	29	15	521	0.213038	15	0.828248	13.3333	5.56622	1.12624
chr1	118325129	118325138	335193[gene=chr1_f_c2341][PH=11][PH0=0.12][P=1.00e-100]	+	0	11	15	521	1	11	1	0	2.11132	-1.63753
chr1	120461796	120461797	344003[gene=chr1_f_c2341][PH=23][PH0=0.12][P=1.00e-100]	+	2	21	54	1363	0.217493	23	0.835581	3.7037	1.54072	0.88856
chr1	120442006	120442007	343334[gene=chr1_f_c2341][PH=34][PH0=0.12][P=1.00e-100]	+	2	32	54	1363	0.374799	34	0.982523	3.7037	2.34776	0.4906
chr1	120394327	120394329	341572[gene=chr1_f_c2341][PH=100][PH0=0.12][P=1.00e-100]	+	1	99	54	1363	0.173961	54	0.757561	1.85185	7.26339	-1.53483
chr1	120401496	120401497	341850[gene=chr1_f_c2341][PH=127][PH0=0.12][P=1.00e-100]	+	2	125	54	1363	0.22484	54	0.84619	3.7037	9.17095	-1.11258
chr1	120457654	120457657	343888[gene=chr1_f_c2341][PH=30][PH0=0.12][P=1.00e-100]	+	0	30	54	1363	0.626078	30	1	0	2.20103	-1.67853
chr1	120497027	120497030	344565[gene=chr1_f_c2341][PH=65][PH0=0.12][P=1.00e-100]	+	1	64	54	1363	0.511382	54	1	1.85185	4.69552	-0.99793
chr1	120316060	120316067	340524[gene=chr1_f_c2341][PH=57][PH0=0.12][P=1.00e-100]	+	4	53	54	1363	0.272774	54	0.890044	7.40741	3.88848	0.782275
chr1	120456648	120456653	343844[gene=chr1_f_c2341][PH=16][PH0=0.12][P=1.00e-100]	+	1	15	54	1363	0.464761	16	1	1.85185	1.10051	0.441157
chr1	120400432	120400435	341745[gene=chr1_f_c2341][PH=162][PH0=0.12][P=1.00e-100]	+	3	159	54	1363	0.195786	54	0.795729	5.55556	11.6654	-0.950108
chr1	120444492	120444495	343708[gene=chr1_f_c2341][PH=36][PH0=0.12][P=1.00e-100]	+	0	36	54	1363	0.397216	36	0.982523	0	2.64123	-1.86443
chr1	120487073	120487075	344417[gene=chr1_f_c2341][PH=19][PH0=0.12][P=1.00e-100]	+	0	19	54	1363	1	19	1	0	1.39398	-1.25941
chr1	120402101	120402114	341904[gene=chr1_f_c2341][PH=12][PH0=0.12][P=1.00e-100]	+	1	11	54	1363	0.37381	12	0.982523	1.85185	0.807043	0.658268
chr1	120448688	120448692	343784[gene=chr1_f_c2341][PH=23][PH0=0.12][P=1.00e-100]	+	1	22	54	1363	0.593751	23	1	1.85185	1.61409	0.125592
chr1	120504227	120504235	344917[gene=chr1_f_c2341][PH=14][PH0=0.12][P=1.00e-100]	+	1	13	54	1363	0.421036	14	0.992503	1.85185	0.953778	0.545632
chr1	120504846	120504851	344994[gene=chr1_f_c2341][PH=12][PH0=0.12][P=1.00e-100]	+	0	12	54	1363	1	12	1	0	0.880411	-0.911048
chr1	120475562	120475579	344319[gene=chr1_f_c2341][PH=13][PH0=0.12][P=1.00e-100]	+	0	13	54	1363	1	13	1	0	0.953778	-0.966267
chr1	120397921	120397929	341667[gene=chr1_f_c2341][PH=11][PH0=0.12][P=1.00e-100]	+	0	11	54	1363	1	11	1	0	0.807043	-0.853631
chr1	120503530	120503532	344749[gene=chr1_f_c2341][PH=14][PH0=0.12][P=1.00e-100]	+	0	14	54	1363	1	14	1	0	1.02715	-1.01945
chr1	120406896	120406899	342066[gene=chr1_f_c2341][PH=41][PH0=0.12][P=1.00e-100]	+	2	39	54	1363	0.667624	41	1	3.7037	2.86134	0.284697
chr1	120403528	120403536	342011[gene=chr1_f_c2341][PH=14][PH0=0.12][P=1.00e-100]	+	1	13	54	1363	0.421036	14	0.992503	1.85185	0.953778	0.545632
chr1	120504333	120504336	344940[gene=chr1_f_c2341][PH=19][PH0=0.12][P=1.00e-100]	+	1	18	54	1363	0.524337	19	1	1.85185	1.32062	0.297391
chr1	120503862	120503866	344868[gene=chr1_f_c2341][PH=11][PH0=0.12][P=1.00e-100]	+	0	12	54	1363	1	12	1	0	0.880411	-0.911048
chr1	120504999	120505000	345033[gene=chr1_f_c2341][PH=52][PH0=0.12][P=1.00e-100]	+	1	51	54	1363	0.718773	52	1	1.85185	3.74175	-0.733519
chr1	120505520	120505522	345346[gene=chr1_f_c2341][PH=356][PH0=0.12][P=1.00e-100]	+	16	340	54	1363	0.426652	54	0.997167	29.6296	24.945	0.239473
chr1	120503792	120503793	344829[gene=chr1_f_c2341][PH=85][PH0=0.12][P=1.00e-100]	+	3	82	54	1363	1	54	1	5.55556	6.01614	-0.0979597
chr1	121424147	121424153	346288[gene=chr1_f_c2341][PH=37][PH0=0.12][P=1.00e-100]	+	0	37	15	564	0.614523	15	1	0	6.56028	-2.91844
chr1	121423833	121423836	346212[gene=chr1_f_c2341][PH=97][PH0=0.12][P=1.00e-100]	+	3	94	15	564	0.72572	15	1	20	16.6667	0.249359
chr1	121424603	121424613	346372[gene=chr1_f_c2341][PH=23][PH0=0.12][P=1.00e-100]	+	0	23	15	564	1	15	1	0	4.07801	-2.34426
chr1	121423559	121423566	346120[gene=chr1_f_c2341][PH=18][PH0=0.12][P=1.00e-100]	+	0	19	15	564	1	15	1	0	3.36879	-2.12724
chr1	123401661	123401670	347667[gene=chr1_f_c2341][PH=14][PH0=0.12][P=1.00e-100]	+	1	13	18	213	1	14	1	5.55556	6.10329	-0.115769
chr1	123398099	123398106	347436[gene=chr1_f_c2341][PH=30][PH0=0.12][P=1.00e-100]	+	0	30	18	213	0.139577	18	0.694432	0	14.0845	-3.915
chr1	123402609	123402624	347959[gene=chr1_f_c2341][PH=26][PH0=0.12][P=1.00e-100]	+	1	25	18	213	0.701482	18	1	5.55556	11.7371	-0.958246
chr1	123402502	123402503	347926[gene=chr1_f_c2341][PH=16][PH0=0.12][P=1.00e-100]	+	0	16	18	213	0.62068	16	1	0	7.51174	-3.08945
chr1	123397926	123397930	347377[gene=chr1_f_c2341][PH=26][PH0=0.12][P=1.00e-100]	+	1	26	18	213	0.702763	18	1	5.55556	12.2066	-1.01047
chr1	123399431	123399442	347532[gene=chr1_f_c2341][PH=11][PH0=0.12][P=1.00e-100]	+	3	8	18	213	0.0443039	11	0.405801	16.6667	3.75587	1.89325
chr1	123401936	123401937	347807[gene=chr1_f_c2341][PH=67][PH0=0.12][P=1.00e-100]	+	9	58	18	213	0.0565665	18	0.459596	50	27.23	0.853266
chr1	129699862	129699867	353120[gene=chr1_f_c2341][PH=12][PH0=0.12][P=1.00e-100]	+	2	10	24	475	0.10902	12	0.62169	8.33333	2.10526	1.58768
chr1	129671728	129671746	352108[gene=chr1_f_c2341][PH=13][PH0=0.12][P=1.00e-100]	+	0	13	24	475	1	13	1	0	2.73684	-1.90182
chr1	129699189	129699203	353036[gene=chr1_f_c2341][PH=40][PH0=0.12][P=1.00e-100]	+	0	40	24	475	0.244474	24	0.870678	0	8.42105	-3.23589
chr1	129699412	129699431	353081[gene=chr1_f_c2341][PH=22][PH0=0.12][P=1.00e-100]	+	0	22	24	475	0.616153	22	1	0	4.63158	-2.49354
chr1	129699004	129699008	352963[gene=chr1_f_c2341][PH=62][PH0=0.12][P=1.00e-100]	+	0	62	24	475	0.0584242	24	0.467099	0	13.0526	-3.81277
chr1	129701344	129701356	353305[gene=chr1_f_c2341][PH=13][PH0=0.12][P=1.00e-100]	+	1	12	24	475	0.477339	13	1	4.16667	2.52632	0.551072
chr1	129702436	129702455	353379[gene=chr1_f_c2341][PH=18][PH0=0.12][P=1.00e-100]	+	2	16	24	475	0.2124	18	0.827117	8.33333	3.36842	1.09528
chr1	129703873	129703886	353569[gene=chr1_f_c2341][PH=26][PH0=0.12][P=1.00e-100]	+	2	24	24	475	0.359676	24	0.982523	8.33333	5.05263	0.62483
chr1	129704308	129704309	353637[gene=chr1_f_c2341][PH=41][PH0=0.12][P=1.00e-100]	+	1	40	24	475	0.710333	24	1	4.16667	8.42105	-0.866654
chr1	129688185	129688189	352530[gene=chr1_f_c2341][PH=36][PH0=0.12][P=1.00e-100]	+	1	35	24	475	1	24	1	4.16667	7.36842	-0.695722
chr1	129702892	129702893	353478[gene=chr1_f_c2341][PH=39][PH0=0.12][P=1.00e-100]	+	3	36	24	475	0.421843	24	0.993296	12.5	7.57895	0.654087
chr1	129702985	129702986	353515[gene=chr1_f_c2341][PH=18][PH0=0.12][P=1.00e-100]	+	1	17	24	475	0.594696	18	1	4.16667	3.57895	0.174218
chr1	129704364	129704369	353666[gene=chr1_f_c2341][PH=11][PH0=0.12][P=1.00e-100]	+	0	11	24	475	1	11	1	0	2.31579	-1.72935
chr1	129700617	129700621	353215[gene=chr1_f_c2341][PH=34][PH0=0.12][P=1.00e-100]	+	0	34	24	475	0.395633	24	0.982523	0	7.15789	-3.0282
chr1	129700384	129700398	353187[gene=chr1_f_c2341][PH=11][PH0=0.12][P=1.00e-100]	+	5	6	24	475	6.38893e-05	11	0.00483069	20.8333	1.26316	3.27012
chr1	129704580	129704591	353699[gene=chr1_f_c2341][PH=11][PH0=0.12][P=1.00e-100]	+	1	10	24	475	0.421811	11	0.993296	4.16667	2.10526	0.734518
chr1	129702630	129702635	353431[gene=chr1_f_c2341][PH=26][PH0=0.12][P=1.00e-100]	+	2	24	24	475	0.359676	24	0.982523	8.33333	5.05263	0.62483
chr1	129700684	129700701	353246[gene=chr1_f_c2341][PH=13][PH0=0.12][P=1.00e-100]	+	1	12	24	475	0.477339	13	1	4.16667	2.52632	0.551072
chr1	129800376	129800378	353969[gene=chr1_f_c2341][PH=19][PH0=0.12][P=1.00e-100]	+	0	19	11	295	1	11	1	0	6.44068	-2.89543
chr1	129806458	129806468	354011[gene=chr1_f_c2341][PH=10][PH0=0.12][P=1.39e-09]	+	2	8	11	295	0.0452226	10	0.409357	18.1818	2.71186	2.36952
chr1	129839583	129839584	355110[gene=chr1_f_c2341][PH=127][PH0=0.12][P=1.00e-100]	+	2	125	11	295	0.13038	11	0.673687	18.1818	42.3729	-1.17705
chr1	129839879	129839880	355254[gene=chr1_f_c2341][PH=33][PH0=0.12][P=1.00e-100]	+	1	32	11	295	1	11	1	9.09091	10.8475	-0.231521
chr1	129840082	129840090	355304[gene=chr1_f_c2341][PH=20][PH0=0.12][P=1.00e-100]	+	3	17	11	295	0.028217	11	0.3184	27.2727	5.76271	2.06374
chr1	129834843	129834844	354834[gene=chr1_f_c2341][PH=56][PH0=0.12][P=1.00e-100]	+	1	55	11	295	0.695809	11	1	9.09091	18.6441	-0.961038
chr1	129821939	129821940	354580[gene=chr1_f_c2341][PH=17][PH0=0.12][P=1.00e-100]	+	1	16	11	295	0.472481	11	1	9.09091	5.42373	0.651573
chr1	130087302	130087303	358276[gene=chr1_f_c2341][PH=25][PH0=0.12][P=1.00e-100]	+	5	20	59	686	0.0406492	25	0.390888	8.47458	2.91545	1.27488
chr1	130093629	130093632	358656[gene=chr1_f_c2341][PH=95][PH0=0.12][P=1.00e-100]	+	15	80	59	686	0.00664842	59	0.137076	25.4237	11.6618	1.06135
chr1	130090103	130090106	358475[gene=chr1_f_c2341][PH=108][PH0=0.12][P=1.00e-100]	+	7	101	59	686	0.700297	59	1	11.8644	14.723	-0.289495
chr1	130078696	130078698	357380[gene=chr1_f_c2341][PH=38][PH0=0.12][P=1.00e-100]	+	2	36	59	686	0.760448	38	1	3.38983	5.24781	-0.509186
chr1	130084885	130084888	357774[gene=chr1_f_c2341][PH=11][PH0=0.12][P=1.00e-100]	+	3	8	59	686	0.0492861	11	0.427565	5.08475	1.16618	1.49004
chr1	130133505	130133514	359656[gene=chr1_f_c2341][PH=41][PH0=0.12][P=1.00e-100]	+	1	40	59	686	0.242275	41	0.869086	1.69492	5.8309	-1.34184
chr1	130133922	130133934	359752[gene=chr1_f_c2341][PH=12][PH0=0.12][P=1.00e-100]	+	1	11	59	686	1	12	1	1.69492	1.6035	0.0497883
chr1	130084365	130084367	357725[gene=chr1_f_c2341][PH=15][PH0=0.12][P=1.00e-100]	+	3	12	59	686	0.108455	15	0.620731	5.08475	1.74927	1.14615
chr1	130133999	130134003	359770[gene=chr1_f_c2341][PH=16][PH0=0.12][P=1.00e-100]	+	0	17	59	686	0.387047	17	0.982523	0	2.47813	-1.79831
chr1	130133223	130133227	359578[gene=chr1_f_c2341][PH=85][PH0=0.12][P=1.00e-100]	+	0	85	59	686	0.000969424	59	0.0371462	0	12.3907	-3.74316
chr1	130134182	130134184	359798[gene=chr1_f_c2341][PH=16][PH0=0.12][P=1.00e-100]	+	1	15	59	686	1	16	1	1.69492	2.18659	-0.241773
chr1	130085258	130085274	357813[gene=chr1_f_c2341][PH=10][PH0=0.12][P=1.39e-09]	+	4	6	59	686	0.00520691	10	0.117892	6.77966	0.874636	2.0531
chr1	130048361	130048377	356447[gene=chr1_f_c2341][PH=42][PH0=0.12][P=1.00e-100]	+	0	42	59	686	0.0686663	42	0.502788	0	6.12245	-2.83237
chr1	130127973	130127976	359461[gene=chr1_f_c2341][PH=26][PH0=0.12][P=1.00e-100]	+	0	27	59	686	0.158027	27	0.735046	0	3.93586	-2.3033
chr1	130113002	130113005	359114[gene=chr1_f_c2341][PH=43][PH0=0.12][P=1.00e-100]	+	2	41	59	686	0.567791	43	1	3.38983	5.97668	-0.668375
chr1	130133373	130133401	359627[gene=chr1_f_c2341][PH=13][PH0=0.12][P=1.00e-100]	+	1	12	59	686	1	13	1	1.69492	1.74927	-0.0288093
chr1	130133796	130133800	359723[gene=chr1_f_c2341][PH=16][PH0=0.12][P=1.00e-100]	+	1	15	59	686	1	16	1	1.69492	2.18659	-0.241773
chr1	130131697	130131710	359519[gene=chr1_f_c2341][PH=11][PH0=0.12][P=1.00e-100]	+	2	9	59	686	0.214166	11	0.829025	3.38983	1.31195	0.925053
chr1	130120131	130120132	359265[gene=chr1_f_c2341][PH=38][PH0=0.12][P=1.00e-100]	+	2	36	59	686	0.760448	38	1	3.38983	5.24781	-0.509186
chr1	130107901	130107903	359034[gene=chr1_f_c2341][PH=35][PH0=0.12][P=1.00e-100]	+	2	33	59	686	1	35	1	3.38983	4.8105	-0.404496
chr1	130133660	130133679	359693[gene=chr1_f_c2341][PH=9][PH0=0.12][P=1.12e-07]	+	0	10	59	686	1	10	1	0	1.45773	-1.29732
chr1	130175275	130175278	360567[gene=chr1_f_c2341][PH=52][PH0=0.12][P=1.00e-100]	+	1	53	16	311	0.486651	16	1	6.25	17.0418	-1.31529
chr1	130174078	130174080	360372[gene=chr1_f_c2341][PH=10][PH0=0.12][P=1.39e-09]	+	1	9	16	311	0.398841	10	0.982523	6.25	2.89389	0.896769
chr1	130169449	130169457	360195[gene=chr1_f_c2341][PH=64][PH0=0.12][P=1.00e-100]	+	4	60	16	311	0.527632	16	1	25	19.2926	0.357558
chr1	130175555	130175558	360622[gene=chr1_f_c2341][PH=74][PH0=0.12][P=1.00e-100]	+	2	72	16	311	0.539349	16	1	12.5	23.1511	-0.839131
chr1	130173978	130173981	360341[gene=chr1_f_c2341][PH=32][PH0=0.12][P=1.00e-100]	+	3	29	16	311	0.198054	16	0.799983	18.75	9.32476	0.935745
chr1	130174782	130174788	360481[gene=chr1_f_c2341][PH=17][PH0=0.12][P=1.00e-100]	+	3	15	16	311	0.0500002	16	0.430949	18.75	4.82315	1.76198
chr1	130155479	130155496	360049[gene=chr1_f_c2341][PH=14][PH0=0.12][P=1.00e-100]	+	0	14	16	311	1	14	1	0	4.50161	-2.45985
chr1	130175200	130175211	360537[gene=chr1_f_c2341][PH=16][PH0=0.12][P=1.00e-100]	+	0	16	16	311	1	16	1	0	5.14469	-2.61934
chr1	130174441	130174442	360421[gene=chr1_f_c2341][PH=29][PH0=0.12][P=1.00e-100]	+	1	28	16	311	1	16	1	6.25	9.00322	-0.464411
chr1	133743405	133743414	369493[gene=chr1_f_c2341][PH=13][PH0=0.12][P=1.00e-100]	+	2	11	43	438	0.326618	13	0.955983	4.65116	2.51142	0.686495
chr1	133740921	133740933	369349[gene=chr1_f_c2341][PH=13][PH0=0.12][P=1.00e-100]	+	0	13	43	438	0.617847	13	1	0	2.96804	-1.98843
chr1	133744232	133744233	369697[gene=chr1_f_c2341][PH=121][PH0=0.12][P=1.00e-100]	+	8	113	43	438	0.35992	43	0.982523	18.6047	25.7991	-0.450988
chr1	133743539	133743544	369525[gene=chr1_f_c2341][PH=17][PH0=0.12][P=1.00e-100]	+	1	16	43	438	1	17	1	2.32558	3.65297	-0.484545
chr1	133744893	133744894	370009[gene=chr1_f_c2341][PH=84][PH0=0.12][P=1.00e-100]	+	8	76	43	438	0.833802	43	1	18.6047	17.3516	0.0952903
chr1	133745034	133745035	370080[gene=chr1_f_c2341][PH=32][PH0=0.12][P=1.00e-100]	+	3	29	43	438	1	32	1	6.97674	6.621	0.0658188
chr1	133743941	133743945	369582[gene=chr1_f_c2341][PH=21][PH0=0.12][P=1.00e-100]	+	1	20	43	438	0.710087	21	1	2.32558	4.56621	-0.743089
chr1	133741033	133741046	369395[gene=chr1_f_c2341][PH=105][PH0=0.12][P=1.00e-100]	+	7	98	43	438	0.441275	43	1	16.2791	22.3744	-0.435906
chr1	133737816	133737828	369304[gene=chr1_f_c2341][PH=16][PH0=0.12][P=1.00e-100]	+	0	17	43	438	0.385181	17	0.982523	0	3.88128	-2.28726
chr1	133745361	133745364	370155[gene=chr1_f_c2341][PH=16][PH0=0.12][P=1.00e-100]	+	6	10	43	438	0.00146623	16	0.0503002	13.9535	2.28311	2.18735
chr1	133743199	133743200	369459[gene=chr1_f_c2341][PH=14][PH0=0.12][P=1.00e-100]	+	3	11	43	438	0.120843	14	0.649614	6.97674	2.51142	1.18375
chr1	133830402	133830403	371633[gene=chr1_f_c2341][PH=37][PH0=0.12][P=1.00e-100]	+	1	36	166	2746	0.720906	37	1	0.60241	1.311	-0.528273
chr1	133827857	133827859	370366[gene=chr1_f_c2341][PH=62][PH0=0.12][P=1.00e-100]	+	2	61	166	2746	0.581459	63	1	1.20482	2.22141	-0.547033
[truncated: 44,209 more rows]
