# Supplementary material for: Cell type-specific CLIP reveals that NOVA regulates cytoskeleton interactions in motoneurons
Source: Genome Biol. 2018 Aug 15;19:117. doi: 10.1186/s13059-018-1493-2 (PMC6092797; doi:10.1186/s13059-018-1493-2)
Supplement: Supplementary file 5 — a Transcript regions differentially spliced between MNs and WSC. b For the nine exons with over- or under-represented MN NOVA binding sites in regulatory “hotspots”, correlation between observed and predicted dI between MNs and WSC. (XLSX 365 kb) [file 13059_2018_1493_MOESM5_ESM.xlsx]

## Sheet: README
	Content
Additonal file 5A	Transcript regions differentially spliced between MN and WSC
Additonal file 5B	For the 9 exons with over- or under-represented MN NOVA binding sites in regulatory "hotspots", correlation between observed and predicted dI between MN and WSC

## Sheet: Additional file 5A
Additonal file 5A	Transcript regions differentially spliced between MN and WSC
chr	start	end	strand	gene_symbol	type	splice_var	IR_WSC_BC1	IR_WSC_BC2	IR_MN_BC1	IR_MN_BC2	coverage	dI	FDR
chr9	59519880	59522835	+	Pkm	ME	M0	0.895126	0.90055	0.995199	0.996582	1027	-0.0980523	0
chr2	136589357	136595792	+	Snap25	ME	M2	0.563154	0.563888	0.704739	0.65224	38621	-0.114969	1.41679e-148
chr4	44038432	44045272	+	Clta	CA	SKIP	0.728013	0.673736	0.969634	0.971249	443	-0.269567	1.05017e-126
chr3	136591583	136597992	+	Ppp3ca	CA	SKIP	0.200201	0.189521	0.499624	0.558248	1834	-0.334075	3.56528e-126
chr18	35758413	35772976	+	Paip2	ME	M1	0.889912	0.870637	0.54109	0.536806	1460	0.341327	8.70581e-111
chr9	30972258	30976292	-	Aplp2	CA	SKIP	0.247115	0.31107	0.0707513	0.0590248	1353	0.214205	8.17141e-96
chr4	44038432	44045272	+	Clta	TC	SKIP	0.676357	0.65096	0.944257	0.950259	443	-0.2836	7.69648e-87
chr11	86510842	86515710	-	Cltc	CA	SKIP	0.654504	0.651568	0.875274	0.8688	1514	-0.219001	4.41582e-79
chr18	32584621	32591636	+	Bin1	TC	SKIP	0.54012	0.53418	0.987106	0.958333	300	-0.43557	4.60872e-78
chr2	155837142	155841724	+	Ergic3	CA	SKIP	0.389764	0.473684	0.957672	0.937799	331	-0.516012	5.45279e-78
chr2	136589357	136595792	+	Snap25	ME	M1	0.434856	0.434022	0.294326	0.347486	38621	0.113533	8.64311e-78
chr3	144360431	144368476	-	Sh3glb1	TC	SKIP	0.114224	0.0733333	0.830986	0.794118	214	-0.718773	4.17891e-76
chr4	126429325	126430568	-	Ncdn	CA	SKIP	0.271768	0.191451	0.611111	0.726115	474	-0.437003	1.02531e-75
chr18	32584621	32591636	+	Bin1	TC	SKIP	0.628555	0.605655	0.989035	0.964664	300	-0.359745	2.06394e-72
chr7	134110719	134111440	+	Sez6l2	CA	SKIP	0.706714	0.751505	0.475745	0.435624	1269	0.273425	2.57881e-71
chr18	32584621	32591636	+	Bin1	CA	SKIP	0.525926	0.4912	0.985075	0.950617	300	-0.459283	1.22338e-70
chr3	144360431	144368476	-	Sh3glb1	TC	SKIP	0.0957096	0.0522727	0.791304	0.761364	173	-0.702343	6.68919e-69
chr4	44043140	44045272	+	Clta	CA	SKIP	0.40991	0.474368	0.207373	0.233985	1960	0.22146	7.35323e-69
chr11	54148627	54150437	+	Acsl6	ME	M0	0.458084	0.389728	0.946281	0.946387	671	-0.522428	3.06121e-68
chr2	71066747	71073971	+	Dync1i2	CA	SKIP	0.402469	0.367633	0.944186	0.96875	398	-0.571417	4.18513e-68
chr1	34359877	34363372	+	Dst	CA	SKIP	0.233871	0.236152	0.0466321	0.0350128	543	0.194189	1.16734e-62
chr18	32584621	32591636	+	Bin1	CA	SKIP	0.462185	0.483766	0.980328	0.938838	300	-0.486607	6.01628e-62
chr4	150275203	150277923	-	Park7	ME	M1	0.835294	0.841197	0.618076	0.593387	1935	0.232514	4.98471e-60
chr2	157147608	157151446	+	Rpn2	CA	SKIP	0.579365	0.586449	0.964758	0.941634	359	-0.370289	2.71086e-59
chr7	150700542	150706288	-	Nap1l4	CA	SKIP	0.261803	0.241121	0.0386555	0.00729927	279	0.228485	3.56062e-57
chr9	30961084	30965279	-	Aplp2	CA	SKIP	0.794109	0.791336	0.948014	0.958968	841	-0.160769	2.35176e-55
chr4	138843747	138846917	+	Capzb	CA	SKIP	0.223438	0.237171	0.0715746	0.0868784	913	0.151078	1.07364e-54
chr4	9563116	9566344	-	Asph	CA	SKIP	0.626374	0.567164	0.973154	0.969407	186	-0.374512	1.22505e-51
chr7	112714465	112714564	-	Apbb1	A3	A0	0.145078	0.149351	0.879518	0.78022	174	-0.682655	4.69157e-51
chr7	112714161	112714564	-	Apbb1	A3	A1	0.854922	0.850649	0.120482	0.21978	174	0.682655	4.69157e-51
chr11	93822094	93824540	-	Nme1	ME	M1	0.488372	0.460723	0.719344	0.791845	2141	-0.281047	8.26863e-46
chr2	32645157	32651535	-	Stxbp1	CA	SKIP	0.768265	0.73446	0.908795	0.920696	636	-0.163383	3.0002e-45
chr11	4602223	4604159	-	Uqcr10	CA	SKIP	0.133641	0.144695	0.00434783	0.00194932	81	0.136019	4.63225e-45
chr11	115941658	115942545	-	Wbp2	CA	SKIP	0.72343	0.77747	0.509434	0.576285	1102	0.207591	2.90596e-42
chr5	34959463	34961998	+	Add1	A5	A0	0.673267	0.582339	0.239316	0.120482	283	0.447904	4.40158e-42
chr5	34959556	34961998	+	Add1	A5	A1	0.326733	0.417661	0.760684	0.879518	283	-0.447904	4.40158e-42
chr13	54695403	54700082	-	Cltb	CA	SKIP	0.667293	0.72666	0.853611	0.883641	890	-0.171649	1.17646e-41
chr2	91439535	91440797	+	Ckap5	CA	SKIP	0.251232	0.198813	0.719298	0.808917	289	-0.539085	8.3889e-41
chrX	155897415	155900045	+	Map7d2	CA	SKIP	0.851373	0.848255	0.509615	0.433022	289	0.378495	7.4807e-40
chr19	29086543	29090495	+	Cdc37l1	TC	SKIP	0.326531	0.406654	0.0458453	0.0541401	243	0.3166	8.48211e-40
chr9	58430333	58471493	+	Nptn	CA	SKIP	0.102397	0.0678466	0.00696517	0.00406835	198	0.0796048	1.91876e-38
chr11	100909839	100916339	+	Atp6v0a1	CA	SKIP	0.824781	0.787575	0.982422	0.97151	200	-0.170788	5.01559e-38
chr7	107776971	107778351	+	Rab6a	ME	M1	0.871893	0.892589	0.985423	0.992011	417	-0.106476	8.64902e-37
chr6	124885463	124885619	+	Mlf2	A3	A0	0.0431755	0.0414508	0.173252	0.200292	322	-0.144459	4.75966e-36
chr6	124885463	124885640	+	Mlf2	A3	A1	0.956825	0.958549	0.826748	0.799708	322	0.144459	4.75966e-36
chr6	124885463	124885619	+	Mlf2	A3	A0	0.0431755	0.0414508	0.173252	0.200292	322	-0.144459	4.75966e-36
chr6	124885463	124885640	+	Mlf2	A3	A1	0.956825	0.958549	0.826748	0.799708	322	0.144459	4.75966e-36
chrX	73044829	73045840	-	Pls3	CA	SKIP	0.720693	0.705744	0.961853	0.971888	338	-0.253652	1.0389e-35
chr11	59585204	59589017	+	Mprip	CA	SKIP	0.282185	0.265918	0.672566	0.628571	417	-0.376518	1.37342e-35
chr9	107517429	107517942	-	Gnai2	A3	A0	0.973523	0.991763	0.73494	0.581081	71	0.324633	2.02218e-34
chr9	107517046	107517942	-	Gnai2	A3	A1	0.0264766	0.00823723	0.26506	0.418919	71	-0.324633	2.02218e-34
chr9	107517429	107517942	-	Gnai2	A3	A0	0.973523	0.991763	0.73494	0.581081	71	0.324633	2.02218e-34
chr9	107517046	107517942	-	Gnai2	A3	A1	0.0264766	0.00823723	0.26506	0.418919	71	-0.324633	2.02218e-34
chr9	107517429	107517942	-	Gnai2	A3	A0	0.973523	0.991763	0.73494	0.581081	71	0.324633	2.02218e-34
chr9	107517046	107517942	-	Gnai2	A3	A1	0.0264766	0.00823723	0.26506	0.418919	71	-0.324633	2.02218e-34
chr9	107517429	107517942	-	Gnai2	A3	A0	0.973523	0.991763	0.73494	0.581081	71	0.324633	2.02218e-34
chr9	107517046	107517942	-	Gnai2	A3	A1	0.0264766	0.00823723	0.26506	0.418919	71	-0.324633	2.02218e-34
chr9	107517429	107517942	-	Gnai2	A3	A0	0.973523	0.991763	0.73494	0.581081	71	0.324633	2.02218e-34
chr9	107517046	107517942	-	Gnai2	A3	A1	0.0264766	0.00823723	0.26506	0.418919	71	-0.324633	2.02218e-34
chr11	43247321	43250846	+	Slu7	CA	SKIP	1	0.939914	0.19403	0.3125	56	0.716692	9.18118e-34
chr11	43247321	43250846	+	Slu7	CA	SKIP	1	0.960674	0.341463	0.45679	56	0.58121	8.22082e-33
chr5	36184050	36191452	+	Ablim2	CA	SKIP	0.262069	0.286957	0	0.016	179	0.266513	1.13355e-31
chr19	7509628	7557428	-	Rtn3	TC	SKIP	0.218182	0.234383	0.15057	0.0936556	1410	0.104169	1.87876e-31
chr19	7509628	7557428	-	Rtn3	TC	SKIP	0.218182	0.234383	0.15057	0.0936556	1410	0.104169	1.87876e-31
chrX	68694320	68703785	-	Cd99l2	ME	M0	0.771429	0.776291	0.145349	0.264069	403	0.569151	1.20599e-30
chr17	31658637	31668054	+	Ndufv3	CA	SKIP	0.443946	0.52381	0.202391	0.141199	337	0.312083	1.83595e-30
chr11	59585204	59589017	+	Mprip	A5	A0	0.754098	0.73271	0.296	0.382353	261	0.404228	1.93274e-29
chr11	59585719	59589017	+	Mprip	A5	A1	0.245902	0.26729	0.704	0.617647	261	-0.404228	1.93274e-29
chr11	93820827	93821981	-	Nme1	ME	M1	0.755047	0.757143	0.499618	0.484449	1513	0.264061	2.53963e-29
chr1	82732082	82743657	+	Mff	CA	SKIP	0.77498	0.744976	0.970149	0.965318	342	-0.207756	5.20644e-29
chr4	148988281	149001320	+	Clstn1	CA	SKIP	0.515021	0.548501	0.874659	0.840909	299	-0.326023	7.57495e-29
chr7	29551886	29556829	+	Sirt2	CA	SKIP	0.0572347	0.0801932	0.322835	0.316327	213	-0.250867	1.57939e-28
chr9	43949075	43949866	+	Mcam	CA	SKIP	0.526316	0.511737	0.214747	0.175104	306	0.324101	2.5537e-28
chr19	7509628	7557428	-	Rtn3	CA	SKIP	0.183779	0.191718	0.0931796	0.0702479	696	0.106035	7.87247e-28
chr18	32573944	32579496	+	Bin1	CA	SKIP	0.587261	0.595718	0.786033	0.832168	777	-0.217611	1.4665e-27
chr5	34971162	34973118	+	Add1	CA	SKIP	0.647059	0.581457	0.915385	0.949275	278	-0.318072	1.5057e-27
chr16	17506427	17507219	+	Aifm3	CA	SKIP	0.626374	0.608333	0.979094	0.968454	89	-0.356421	1.5057e-27
chr18	35758413	35770524	+	Paip2	ME	M0	0.110088	0.129363	0.45891	0.463194	1460	-0.341327	1.5057e-27
chr11	120825220	120829308	-	Csnk1d	CA	SKIP	0.445205	0.56314	0.860182	0.883289	190	-0.367563	7.36241e-27
chr12	25738899	25746082	+	Kidins220	CA	SKIP	0.626667	0.706349	0.24898	0.253112	275	0.415462	7.59662e-27
chr17	25055084	25060760	-	Mapk8ip3	CA	SKIP	0.656338	0.605166	0.978723	0.971831	173	-0.344525	2.19791e-26
chr2	156754617	156756951	-	Ndrg3	CA	SKIP	0.406393	0.414508	0.62768	0.56019	1508	-0.183485	1.09124e-25
chrX	68694320	68703113	-	Cd99l2	ME	M1	0.228571	0.223709	0.854651	0.735931	403	-0.569151	1.11178e-25
chr15	102156691	102157248	+	Pfdn5	ME	M1	0.952727	0.960256	0.870476	0.800347	291	0.12108	1.59789e-25
chr1	34356683	34359674	+	Dst	CA	SKIP	0.861557	0.890295	0.99053	0.988528	119	-0.113603	2.52215e-25
chr11	54148627	54150572	+	Acsl6	ME	M1	0.541916	0.610272	0.053719	0.0536131	671	0.522428	4.54128e-25
chr1	134493225	134498547	-	Nfasc	TC	SKIP	0.621295	0.559356	0.188235	0.169492	157	0.411462	1.04138e-24
chr11	93822094	93827121	-	Nme1	ME	M0	0.511628	0.539277	0.280656	0.208155	2141	0.281047	1.64177e-24
chr12	45677767	45691094	+	Nrcam	TC	SKIP	0.567935	0.468254	0.934498	0.970732	127	-0.43452	2.46116e-24
chr7	97326113	97337659	+	Picalm	CA	SKIP	0.623639	0.472067	0.915663	0.903382	327	-0.361669	2.4856e-24
chr8	35160348	35169395	-	Dctn6	CA	SKIP	0.153457	0.048011	0.25	0.365385	328	-0.206958	4.56831e-24
chr2	165127491	165130399	-	Elmo2	CA	SKIP	0.394872	0.298507	0.885714	0.974359	143	-0.583347	1.19552e-23
chr7	151635520	151637931	-	Cttn	CA	SKIP	0.516779	0.397059	0.986301	0.956989	80	-0.514727	1.52343e-23
chr1	165818436	165845855	+	Kifap3	CA	SKIP	0.813121	0.798658	0.981352	0.984399	116	-0.176986	3.28218e-23
chr5	34971162	34973118	+	Add1	CA	SKIP	0.787278	0.750198	0.947115	0.970588	278	-0.190114	5.20995e-23
chr14	19109320	19110817	+	Nkiras1	CA	SKIP	0.0829421	0.0448276	0.0103093	0.00493827	102	0.0562611	1.31077e-22
chr18	32584621	32591324	+	Bin1	CA	SKIP	0.68125	0.717026	0.961415	0.974763	120	-0.268951	2.98849e-22
chr12	104435561	104440858	-	Prima1	CA	SKIP	0.363636	0.369231	0.00884956	0.00840336	90	0.357807	6.01109e-22
chr18	32584621	32591324	+	Bin1	TC	SKIP	0.814815	0.81574	0.976617	0.985369	120	-0.165716	8.8879e-22
chr18	32584621	32591324	+	Bin1	TC	SKIP	0.806452	0.804797	0.975684	0.984	120	-0.174217	1.64982e-21
chr1	82732082	82743657	+	Mff	CA	SKIP	0.394068	0.449102	0.865169	0.869565	212	-0.445782	1.91034e-21
chr8	98235044	98237077	+	Ndrg4	CA	SKIP	0.97469	0.956646	0.992664	0.991552	195	-0.0264401	2.52215e-21
chr11	100870878	100873070	+	Atp6v0a1	ME	M0	0.690647	0.705009	0.29064	0.204301	389	0.450358	3.61981e-21
chr11	87403320	87403457	+	Sept4	A3	A0	0.855234	0.838583	0.670854	0.674242	667	0.17436	3.91482e-21
chr11	87403320	87403510	+	Sept4	A3	A1	0.144766	0.161417	0.329146	0.325758	667	-0.17436	3.91482e-21
chr1	176989925	177008319	-	Rgs7	CA	SKIP	0.186275	0.341615	0.00746269	0.0419162	102	0.239255	1.50367e-20
chr18	12978170	13020615	-	Osbpl1a	CA	SKIP	0.826316	0.844622	0.49505	0.457831	168	0.359028	1.75095e-20
chr1	82723911	82725790	+	Mff	CA	SKIP	0.330688	0.241212	0.55814	0.525641	506	-0.25594	2.31299e-20
chr10	126533798	126534987	-	Os9	CA	SKIP	0.255426	0.278049	0.0958084	0.0765864	391	0.18054	2.90747e-20
chr5	34962783	34967927	+	Add1	CA	SKIP	0.28655	0.279851	0.483146	0.538847	637	-0.227796	3.46572e-20
chrX	162821932	162823322	+	Gpm6b	A3	A0	0.941427	0.951396	0.717949	0.558824	107	0.308025	3.59758e-20
chrX	162821932	162824883	+	Gpm6b	A3	A1	0.0585729	0.0486039	0.282051	0.441176	107	-0.308025	3.59758e-20
chrX	162821932	162823322	+	Gpm6b	A3	A0	0.941427	0.951396	0.717949	0.558824	107	0.308025	3.59758e-20
chrX	162821932	162824883	+	Gpm6b	A3	A1	0.0585729	0.0486039	0.282051	0.441176	107	-0.308025	3.59758e-20
chrX	147438184	147448563	-	Gnl3l	ME	M0	0.834808	0.815231	0.252747	0.383721	177	0.506786	4.57134e-20
chrX	162821932	162824883	+	Gpm6b	CA	SKIP	0.906223	0.921862	0.645161	0.439252	128	0.371836	1.36601e-19
chr6	71502453	71510890	+	Chmp3	CA	SKIP	0.246753	0.180488	0.00507614	0	95	0.211082	1.40213e-19
chr18	13130881	13133221	+	Impact	ME	M0	0.721279	0.764336	0.320856	0.383648	346	0.390555	1.99849e-19
chr3	8935040	8944610	-	Tpd52	CA	SKIP	0.44898	0.497164	0.954545	0.969697	151	-0.489049	2.45166e-19
chr14	21565082	21574880	-	Camk2g	CA	SKIP	0.793919	0.740795	0.989276	0.941953	162	-0.198257	2.55551e-19
chr12	25723415	25735959	+	Kidins220	CA	SKIP	0.248826	0.337931	0.0123457	0.0235294	128	0.275441	3.39716e-19
chr17	69620004	69624043	+	Epb4.1l3	CA	SKIP	0.854894	0.873153	0.966309	0.955108	260	-0.0966855	6.60874e-19
chr19	7053667	7054883	-	Fkbp2	A3	A0	0.389011	0.420455	0.0645161	0.149606	251	0.297672	7.14861e-19
chr19	7053631	7054883	-	Fkbp2	A3	A1	0.610989	0.579545	0.935484	0.850394	251	-0.297672	7.14861e-19
chr3	135126007	135128158	+	Ube2d3	CA	SKIP	0	0.000870322	0.0471204	0.0398482	40	-0.0430491	7.75507e-19
chr11	100870878	100879877	+	Atp6v0a1	ME	M1	0.309353	0.294991	0.70936	0.795699	389	-0.450358	1.45733e-18
chr15	79193315	79195714	-	Tmem184b	CA	SKIP	0.522124	0.650273	1	0.943925	92	-0.385764	1.46053e-18
chr2	29855582	29857750	+	Sptan1	CA	SKIP	0.779096	0.824847	0.573123	0.634538	477	0.198141	1.75582e-18
chr12	79593297	79605603	+	Gphn	CA	SKIP	0.273543	0.303644	0.0253165	0.0243902	143	0.26374	1.75582e-18
chr15	90803146	90811225	-	Kif21a	CA	SKIP	0.49577	0.53861	0.849462	0.792793	371	-0.303938	3.24084e-18
chr6	83146101	83147484	+	Dctn1	CA	SKIP	0.818182	0.647059	0.988827	0.958237	66	-0.240911	4.59646e-18
chrX	71542660	71545588	+	Atp6ap1	ME	M1	0.68629	0.680908	0.515152	0.450271	1875	0.200887	5.04181e-18
chr17	69636677	69638190	+	Epb4.1l3	CA	SKIP	0.887785	0.8875	0.960277	0.954592	319	-0.0697918	5.13706e-18
chr1	134472994	134489927	-	Nfasc	TC	SKIP	0.312407	0.429229	0.768421	0.781513	263	-0.404149	5.48979e-18
chr1	134472994	134489927	-	Nfasc	TC	SKIP	0.266582	0.375629	0.726368	0.741036	263	-0.412596	5.48979e-18
chr7	3630451	3640124	-	Mboat7	TC	SKIP	0.854985	0.722581	0.423581	0.414201	169	0.369892	5.48979e-18
chr6	83133327	83139070	+	Dctn1	TC	SKIP	0.730159	0.669339	0.986047	1	90	-0.293275	5.50415e-18
chr4	149012504	149017303	+	Clstn1	CA	SKIP	0.884298	0.845007	0.98358	0.989041	89	-0.121658	6.59224e-18
chr8	35160348	35169395	-	Dctn6	CA	SKIP	0.140411	0.037448	0.172414	0.34	266	-0.167277	7.97985e-18
chr2	93906630	93923323	-	Hsd17b12	ME	M1	0.753681	0.789402	0.480938	0.472414	631	0.294866	7.98943e-18
chr10	31052775	31066416	-	Tpd52l1	TC	SKIP	0.586207	0.614458	0.960396	0.947438	56	-0.353584	9.84985e-18
chr5	34971821	34973118	+	Add1	CA	SKIP	0.109551	0.104583	0.0158014	0.0160643	182	0.0911339	1.03056e-17
chr11	115941658	115942545	-	Wbp2	CA	SKIP	0.573159	0.649199	0.442146	0.469307	1102	0.155453	1.11461e-17
chr11	67786829	67824812	+	Stx8	ME	M1	0.806349	0.811881	0.453039	0.466216	474	0.349488	1.32695e-17
chr2	135833645	135838701	+	Plcb4	CA	SKIP	0.335766	0.31875	0.652174	0.677725	278	-0.337691	1.59421e-17
chr5	134719469	134719770	-	Gtf2i	A3	A0	0.58156	0.626404	0.171429	0.206349	133	0.415094	2.61876e-17
chr5	134719457	134719770	-	Gtf2i	A3	A1	0.41844	0.373596	0.828571	0.793651	133	-0.415094	2.61876e-17
chr16	84831752	84835053	-	Atp5j	CA	SKIP	0.0785315	0.0764403	0.0377219	0.0395901	851	0.0388299	2.8089e-17
chr2	30201459	30201872	-	Sh3glb2	CA	SKIP	0.831418	0.839704	0.979381	0.972318	144	-0.140289	3.10283e-17
chr3	8936480	8944610	-	Tpd52	CA	SKIP	0.391635	0.465517	0.12605	0.0222222	113	0.35444	4.00803e-17
chr6	50113648	50128387	+	Mpp6	CA	SKIP	0.50495	0.764706	0.0864198	0.0454545	67	0.568891	4.08643e-17
chr17	27693656	27696477	+	Hmga1	CA	SKIP	0.279279	0.224719	0.823529	0.878788	93	-0.599159	4.14539e-17
chr14	52530460	52531140	-	Ndrg2	CA	SKIP	0.238055	0.299857	0.354005	0.575419	544	-0.195756	7.55427e-17
chr16	58728197	58729550	+	Cldn25	CA	SKIP	0.702738	0.594805	1	0.948276	239	-0.325366	8.23153e-17
chr4	150275203	150279358	-	Park7	ME	M0	0.164706	0.158803	0.381924	0.406613	1935	-0.232514	1.13656e-16
chr16	58728197	58729550	+	Cldn25	CA	SKIP	0.705806	0.589474	1	0.953125	235	-0.328922	1.34438e-16
chr9	86676553	86678132	-	Snap91	A3	A0	0.630923	0.566514	0.780488	0.821244	469	-0.202147	1.58103e-16
chr9	86676538	86678132	-	Snap91	A3	A1	0.369077	0.433486	0.219512	0.178756	469	0.202147	1.58103e-16
chr7	71878544	71881766	+	Apba2	CA	SKIP	0.761905	0.786848	1	0.99187	88	-0.221559	1.59454e-16
chr7	125270029	125270647	-	Arl6ip1	ME	M2	0.587826	0.58107	0.736062	0.696924	2750	-0.132045	1.73021e-16
chr11	93820827	93824540	-	Nme1	ME	M0	0.244953	0.242857	0.500382	0.515551	1513	-0.264061	2.8484e-16
chr1	92997887	93001703	+	Lrrfip1	CA	SKIP	0	0.020979	0.28	0.264706	67	-0.261863	2.89411e-16
chr9	49354413	49365200	-	Ncam1	CA	SKIP	0.61313	0.640133	0.818182	0.924399	411	-0.244659	3.17371e-16
chr17	45814965	45816185	-	Tmem63b	CA	SKIP	0.34321	0.312849	0.0243902	0.0612245	120	0.285222	3.41012e-16
chrX	54043827	54045020	+	Fhl1	CA	SKIP	0.554502	0.618375	0.254902	0.284553	284	0.316711	3.45159e-16
chr2	164658696	164659529	+	Ctsa	CA	SKIP	0.970803	0.934426	0.414141	0.63964	57	0.425724	3.57118e-16
chr6	4639767	4641428	-	Sgce	CA	SKIP	0.779468	0.739437	0.205882	0.301587	82	0.505717	3.97956e-16
chr2	164658696	164659529	+	Ctsa	CA	SKIP	0.970803	0.933333	0.414141	0.63964	57	0.425178	4.72046e-16
chr2	164658696	164659529	+	Ctsa	CA	SKIP	0.970803	0.933333	0.414141	0.63964	57	0.425178	4.72046e-16
chr6	24469257	24477272	-	Ndufa5	CA	SKIP	0.973523	0.946939	0.883289	0.842276	237	0.0974483	4.72046e-16
chr6	24469257	24477272	-	Ndufa5	TC	SKIP	0.960804	0.922465	0.834586	0.780708	237	-0.133987	4.72046e-16
chr2	22935973	22943004	+	Acbd5	CA	SKIP	0.529412	0.476821	0.966102	1	125	0.479934	5.39209e-16
chr16	85030610	85056568	-	App	TC	SKIP	0.0336031	0.0357143	0.0162138	0.0188837	679	-0.0171099	5.71113e-16
chr7	29114671	29115598	-	Supt5	CA	SKIP	0.20625	0.205811	0.0514286	0.00478469	161	-0.177924	6.9104e-16
chr6	71502453	71510890	+	Chmp3	CA	SKIP	0.246753	0.180488	0.02	0.00813008	99	-0.199555	1.11319e-15
chr2	9977788	9980622	-	Atp5c1	CA	SKIP	0.947612	0.958583	0.996314	0.995896	102	0.0430081	1.15983e-15
chr14	25312715	25314651	+	Rps24	CA	SKIP	0.0290909	0.0285714	0.0919325	0.114391	252	0.0743306	3.11227e-15
chr4	129278378	129279438	+	Tmem234	CA	SKIP	0.234783	0.255172	0.0186335	0.0215054	71	-0.224908	3.31182e-15
chr4	129278378	129279438	+	Tmem234	TC	SKIP	0.169811	0.18593	0.0125	0.0144404	71	-0.1644	3.31182e-15
chr19	6058001	6058242	+	Fau	A3	A1	0.676245	0.636697	0.438596	0.206522	149	-0.333912	3.85268e-15
chr17	69624235	69633224	+	Epb4.1l3	CA	SKIP	0.521926	0.446809	0.63227	0.685848	880	0.174692	4.25367e-15
chr2	9977788	9980622	-	Atp5c1	CA	SKIP	0.900391	0.918919	0.991957	0.991903	102	0.0822752	4.58368e-15
chr7	86040900	86050728	+	Aen	CA	SKIP	0.62	0.342857	1	1	65	0.518571	5.75559e-15
chr12	45667399	45669530	+	Nrcam	CA	SKIP	0.676301	0.588697	0.941748	0.94012	223	0.308435	7.09207e-15
chr12	25723415	25735959	+	Kidins220	TC	SKIP	0.337748	0.377432	0.137931	0.122622	213	-0.227314	9.42177e-15
chr17	25051650	25055032	-	Mapk8ip3	A5	A0	0.832447	0.751111	1	0.967213	179	0.191828	1.1491e-14
chr17	25051650	25054939	-	Mapk8ip3	A5	A1	0.167553	0.248889	0	0.0327869	179	-0.191828	1.1491e-14
chr17	25051650	25055032	-	Mapk8ip3	A5	A0	0.832447	0.751111	1	0.967213	179	0.191828	1.1491e-14
chr17	25051650	25054939	-	Mapk8ip3	A5	A1	0.167553	0.248889	0	0.0327869	179	-0.191828	1.1491e-14
chr1	134472994	134489927	-	Nfasc	TC	SKIP	0.279749	0.361921	0.729508	0.711111	209	0.399474	1.17248e-14
chr7	51853945	51857238	+	Kcnc3	TC	SKIP	0.0141689	0.024032	0.0772532	0.057971	194	0.0485116	1.37619e-14
chr12	81742031	81744750	-	Erh	CA	SKIP	0.0751445	0.107399	0.294118	0.828571	65	0.470073	1.51952e-14
chr1	176989925	177008319	-	Rgs7	TC	SKIP	0.101083	0.171875	0.0025	0.0204082	67	-0.125025	1.68551e-14
chr14	25312715	25314996	+	Rps24	CA	SKIP	0.282051	0.263158	0.8	0.818182	84	0.536486	2.84915e-14
chr19	6058001	6058245	+	Fau	A3	A2	0.314176	0.363303	0.54386	0.782609	149	0.324495	2.89668e-14
chr16	14304680	14317386	-	Fopnl	TC	SKIP	0.137615	0.146667	0.428571	0.464286	137	0.304288	3.08639e-14
chr8	35160348	35169395	-	Dctn6	CA	SKIP	0.129983	0.0252809	0.145631	0.292857	220	0.141612	3.19374e-14
chr17	25377309	25378008	+	Tsr3	CA	SKIP	0.908046	1	0.410526	0.559748	67	-0.468886	3.30943e-14
chr11	96664136	96669116	+	Cbx1	CA	SKIP	0.914894	0.927273	0.37931	0.375	45	-0.543928	3.58788e-14
chr16	84966015	84978308	-	App	CA	SKIP	0.987894	0.981285	0.99725	0.997716	190	0.0128938	4.19445e-14
chr9	26814032	26814742	+	Thyn1	CA	SKIP	0.793103	0.823529	0.364341	0.465517	108	-0.393387	7.92981e-14
chr6	4639767	4641428	-	Sgce	CA	SKIP	0.654762	0.610526	0.114754	0.169811	65	-0.490361	8.76728e-14
chr7	52158570	52159110	-	Ap2a1	CA	SKIP	0.918239	0.832911	0.99375	1	47	0.1213	9.82608e-14
chr9	105372477	105396744	-	Atp2c1	CA	SKIP	0.372807	0.439516	0.854545	0.929825	106	0.486023	1.0509e-13
chr6	83133327	83139070	+	Dctn1	TC	SKIP	0.821288	0.774359	0.989664	1	90	0.197009	1.10488e-13
chr11	19994448	20000825	-	Actr2	CA	SKIP	0.496368	0.450734	0.828571	0.741379	277	0.311424	1.13571e-13
chr11	96664136	96669116	+	Cbx1	CA	SKIP	0.908046	0.926606	0.37931	0.393939	45	-0.530701	1.5535e-13
chr8	87493661	87494050	+	Prdx2	A3	A0	0.0729679	0.0565905	0.121891	0.135952	538	0.0641419	1.61891e-13
chr8	87493661	87494138	+	Prdx2	A3	A1	0.927032	0.943409	0.878109	0.864048	538	-0.0641419	1.61891e-13
chr5	34971162	34973118	+	Add1	TC	SKIP	0.627737	0.580902	0.847222	0.914634	278	0.276609	2.4279e-13
chr14	56129546	56130794	+	Cpne6	A3	A0	0.426471	0.459596	0.190601	0.23038	313	-0.232543	2.59845e-13
chr14	56129546	56130817	+	Cpne6	A3	A1	0.573529	0.540404	0.809399	0.76962	313	0.232543	2.59845e-13
chr5	8082269	8092339	-	Adam22	TC	SKIP	0.30597	0.625	0.922078	1	87	0.495554	2.86632e-13
chr7	5044567	5045500	+	Epn1	CA	SKIP	0.246914	0.244648	0.0977011	0.0946292	351	-0.149616	3.6108e-13
chr7	137885815	137894703	+	Tacc2	CA	SKIP	0.910112	0.848101	0.555556	0.401198	90	-0.40073	3.68505e-13
chr16	58728197	58729550	+	Cldn25	CA	SKIP	0.691892	0.56546	1	0.930233	177	0.336441	4.35843e-13
chr7	86040900	86050728	+	Aen	CA	SKIP	0.757962	0.338129	1	1	65	0.451954	5.92764e-13
chr10	31052775	31066416	-	Tpd52l1	TC	SKIP	0.526316	0.558282	0.93617	0.90099	56	0.376281	6.07148e-13
chr7	52597871	52599110	-	Ppfia3	CA	SKIP	0.985294	1	0.663158	0.759036	37	-0.28155	6.68218e-13
chr12	113027697	113032547	+	Klc1	CA	SKIP	0.731656	0.672489	0.517205	0.5625	796	-0.16222	1.02107e-12
chr2	24914593	24915658	+	Nsmf	CA	SKIP	0.726937	0.701587	0.347368	0.364238	163	-0.358459	1.08394e-12
chr1	74332584	74393958	+	Pnkd	CA	SKIP	0.366337	0.239437	0.131059	0.106239	295	-0.184237	1.22181e-12
chr4	123038270	123042515	-	Macf1	CA	SKIP	0.728682	0.742947	0.981481	0.962025	81	0.235939	1.36486e-12
chr6	146538558	146543697	+	Fgfr1op2	CA	SKIP	0.218329	0.182013	0.425926	0.425197	335	0.225391	1.36486e-12
chr7	137885815	137894703	+	Tacc2	TC	SKIP	0.803279	0.71875	0.320755	0.230769	90	-0.485252	1.65707e-12
chr4	149012504	149017303	+	Clstn1	CA	SKIP	0.950222	0.933504	0.990282	0.993912	89	0.0502337	1.66211e-12
chr19	7509628	7557428	-	Rtn3	CA	SKIP	0.16209	0.181677	0.141037	0.0745501	717	-0.06409	2.40621e-12
chr6	83133327	83139070	+	Dctn1	TC	SKIP	0.793522	0.738095	0.985222	1	90	0.226802	2.48969e-12
chr7	97072225	97089478	-	l7Rn6	TC	SKIP	0.97479	0.990854	0.689655	0.754717	35	-0.260636	2.51952e-12
chr6	83133327	83139070	+	Dctn1	TC	SKIP	0.795181	0.73851	0.985222	1	90	0.225765	2.67472e-12
chr11	106375026	106381195	-	Tex2	A3	A0	0.25	0.326316	0.040404	0.0545455	105	-0.240683	3.2744e-12
chr11	106375020	106381195	-	Tex2	A3	A1	0.75	0.673684	0.959596	0.945455	105	0.240683	3.2744e-12
chr14	21563870	21567040	-	Camk2g	ME	M0	0.803502	0.735338	0.92437	0.848534	692	0.117032	3.6844e-12
chr2	11396170	11401824	-	Pfkfb3	CA	SKIP	0.362069	0.527473	0.95122	1	81	0.530839	4.02317e-12
chr9	66875974	66878835	-	Tpm1	CA	SKIP	0.802198	0.977528	0.310345	0.517241	54	-0.47607	4.44235e-12
chr14	48345984	48350014	+	Ktn1	CA	SKIP	0.113208	0.0415094	0	0.010989	50	-0.071864	5.29243e-12
chr11	116153898	116155285	-	Exoc7	CA	SKIP	0.853881	0.821306	1	1	42	0.162406	7.82649e-12
chr1	66472102	66480087	+	Map2	CA	SKIP	0.16129	0.0976096	0.0114943	0	138	-0.123703	9.321e-12
chr2	71057475	71066656	+	Dync1i2	CA	SKIP	0.218182	0.187384	0.0746269	0.0483871	234	-0.141276	1.3182e-11
chr4	118032836	118034220	+	Hyi	CA	SKIP	1	1	0	0	19	-1	1.59234e-11
chr19	40411525	40424388	-	Sorbs1	TC	SKIP	0.422018	0.396947	1	0.926829	92	0.553932	2.17748e-11
chr3	141975505	141977369	-	Pdlim5	A3	A0	0.673469	0.5	0	0	42	-0.586735	2.31299e-11
chr3	141975178	141977369	-	Pdlim5	A3	A1	0.326531	0.5	1	1	42	0.586735	2.31299e-11
chr1	187210997	187218241	+	Eprs	CA	SKIP	0.501859	0.607692	0.912088	0.788732	141	0.295635	2.33025e-11
chr8	86097222	86097769	-	Tecr	CA	SKIP	0.283705	0.297987	0.249336	0.228649	4613	-0.0518538	2.38922e-11
chr19	40411525	40424388	-	Sorbs1	TC	SKIP	0.526316	0.460751	1	0.95122	143	0.482076	2.47044e-11
chr13	54658012	54660558	-	4833439L19Rik	ME	M1	0.854396	0.911504	0.613861	0.598214	177	-0.276912	2.52082e-11
chr18	13130881	13133304	+	Impact	ME	M1	0.278721	0.235664	0.679144	0.616352	346	0.390555	2.58207e-11
chrX	71542660	71542961	+	Atp6ap1	ME	M0	0.31371	0.319092	0.484848	0.549729	1875	0.200887	2.62036e-11
chr7	67144299	67149921	-	Snurf	CA	SKIP	0.00687506	0.00273931	0.0110701	0.0137457	217	0.00760072	2.72173e-11
chr2	180712057	180713875	+	Arfgap1	CA	SKIP	0.691542	0.675926	0.963415	0.947368	73	0.271657	2.73317e-11
chr10	31052775	31066416	-	Tpd52l1	CA	SKIP	0.538462	0.575221	0.928571	0.901961	56	0.358425	3.33263e-11
chr15	93116993	93166770	-	Yaf2	CA	SKIP	0.583815	0.725322	0.442105	0.385366	338	-0.240833	3.72103e-11
chr1	134502162	134504959	-	Nfasc	CA	SKIP	0.328205	0.537349	0.846154	0.779817	157	0.380208	3.85317e-11
chr12	77866625	77876580	+	Churc1	CA	SKIP	0.567901	0.722543	0.846154	0.893004	211	0.224357	4.09393e-11
chr15	34047865	34060918	+	Mtdh	CA	SKIP	0.854015	0.834783	0.458333	0.39726	74	-0.416602	5.17024e-11
chrX	7380526	7381485	+	Gripap1	CA	SKIP	0.892683	0.733871	1	0.98995	45	0.181698	5.58535e-11
chrX	155897415	155907894	+	Map7d2	TC	SKIP	0.578485	0.515683	0.416503	0.288981	516	-0.194342	5.63595e-11
chr16	31311250	31314637	-	Apod	CA	SKIP	0.440418	0.48901	0.727273	0.630769	349	0.214307	6.47792e-11
chr7	125875967	125878781	+	Ccp110	CA	SKIP	0.575385	0.553333	0.111111	0.135135	51	-0.441236	6.6681e-11
chr14	58458042	58459665	-	Zdhhc20	CA	SKIP	0.375661	0.352941	0.0434783	0.0612245	74	-0.31195	8.14248e-11
chr6	97153588	97155526	-	Uba3	CA	SKIP	0.125749	0.0515971	0.285714	0.636364	63	0.372366	8.32486e-11
chr11	104143794	104156172	+	Mapt	ME	M1	0.911111	0.897213	0.616667	0.5	110	-0.345828	8.39953e-11
chr7	133941290	133943515	-	Aldoa	CA	SKIP	0.111111	0.121693	0.5	0.705882	50	0.486539	1.04861e-10
chrX	155897415	155907894	+	Map7d2	CA	SKIP	0.152318	0.125	0.34	0.285266	289	0.173974	1.29439e-10
chr6	55435027	55444070	+	Adcyap1r1	CA	SKIP	0.347826	0.35443	1	0.862069	57	0.579906	1.33706e-10
chr6	83929903	83933969	+	Zfml	CA	SKIP	0.234375	0.242105	0.0418605	0.0337079	68	-0.200456	1.33706e-10
chr7	125992088	125994134	-	Knop1	ME	M1	0.656	0.533784	0.924242	0.913462	131	0.32396	1.35294e-10
chr10	57881222	57884201	+	Lims1	CA	SKIP	0.22807	0.16	0.795918	0.794872	52	0.60136	1.45186e-10
chr3	89804175	89806200	-	Ubap2l	CA	SKIP	0.9	1	0.142857	0.230769	25	-0.763187	1.49826e-10
chr2	22802281	22808954	-	Abi1	CA	SKIP	0.383041	0.452663	0.639098	0.772727	226	0.288061	1.53401e-10
chr16	13819529	13827480	+	Ntan1	TC	SKIP	0.273438	0.265861	0.636364	0.490119	237	0.293592	1.58663e-10
chr3	141967433	141975086	-	Pdlim5	TC	SKIP	0.173913	0.19802	0.689655	1	49	0.658861	1.6252e-10
chr13	54663232	54666542	-	4833439L19Rik	CA	SKIP	0.630435	0.379845	1	0.958333	58	0.474027	1.65669e-10
chr9	21882709	21889800	-	Ecsit	CA	SKIP	0.956989	0.934959	0.407407	0.541667	31	-0.471437	1.79641e-10
chr4	44038432	44044271	+	Clta	CA	SKIP	0.939317	0.978892	0.995929	0.997467	38	0.0375932	1.82705e-10
chr4	150436964	150448096	-	Camta1	CA	SKIP	0.867955	0.813505	0.948718	0.983562	139	0.12541	1.93126e-10
chrX	12264327	12270710	-	Med14	CA	SKIP	0.561644	0.825243	0.2	0.121951	44	-0.532468	1.93126e-10
chr5	8082269	8092339	-	Adam22	CA	SKIP	0.144828	0.417722	0.84	1	43	0.638725	1.93436e-10
chr19	40392558	40399236	-	Sorbs1	CA	SKIP	0.609756	0.702624	1	1	107	0.34381	2.24703e-10
chr13	54663232	54666542	-	4833439L19Rik	CA	SKIP	0.617978	0.333333	1	0.955556	58	0.502122	2.36508e-10
chr10	98481531	98485441	+	Atp2b1	CA	SKIP	0.610169	0.705584	0.92	0.886076	144	0.245161	2.47238e-10
chr7	97072225	97089478	-	l7Rn6	CA	SKIP	0.984334	0.994413	0.826087	0.863874	35	-0.144393	2.50646e-10
chr14	47399900	47403786	-	Cnih	CA	SKIP	0.0692432	0.117355	0.016317	0.0264317	133	-0.0719249	2.56656e-10
chr19	46443823	46446671	+	Tmem180	CA	SKIP	0.814815	0.844156	0.4	0.243243	54	-0.507864	2.83555e-10
chr6	5717144	5719700	+	Dync1i1	A3	A0	0.447983	0.437596	0.614334	0.625984	547	0.17737	3.28976e-10
chr6	5717144	5719733	+	Dync1i1	A3	A1	0.552017	0.562404	0.385666	0.374016	547	-0.17737	3.28976e-10
chr6	5717144	5719700	+	Dync1i1	A3	A0	0.447983	0.437596	0.614334	0.625984	547	0.17737	3.28976e-10
chr6	5717144	5719733	+	Dync1i1	A3	A1	0.552017	0.562404	0.385666	0.374016	547	-0.17737	3.28976e-10
chr14	13119907	13130095	+	3830406C13Rik	CA	SKIP	0.178947	0.21327	0.00598802	0.0461538	83	-0.170038	3.66412e-10
chr8	72435768	72436821	-	Gatad2a	CA	SKIP	0.633028	0.59633	0.257732	0.230769	133	-0.370428	4.09996e-10
chr11	4988149	4991861	-	Ewsr1	CA	SKIP	0.147059	0.167464	0.584906	0.490909	83	0.380646	4.18168e-10
chr14	25312715	25314651	+	Rps24	ME	M1	0.959875	0.959239	0.889401	0.875	242	-0.0773566	4.45372e-10
chr14	13306029	13318154	-	Cadps	ME	M1	0.917151	0.908016	0.995122	0.987654	132	0.0788047	5.07265e-10
chr4	21673921	21675283	+	Ccnc	CA	SKIP	0.526316	0.552632	0.877863	0.932584	72	0.36575	5.21344e-10
chr11	49977398	49981670	+	Tbc1d9b	CA	SKIP	0.72619	0.783032	0.910828	0.923304	197	0.162455	5.92009e-10
chr14	13324377	13338297	-	Cadps	CA	SKIP	0.0431294	0.027668	0	0	78	-0.0353987	6.9986e-10
chr16	18400346	18401659	+	Arvcf	CA	SKIP	0.367347	0.704918	1	1	49	0.463868	7.00639e-10
chr12	66164762	66166723	-	Fkbp3	ME	M1	0.665818	0.704963	0.565705	0.531658	1967	-0.136709	7.85583e-10
chr8	74067130	74069122	+	Mvb12a	TC	SKIP	0.846154	0.953125	0.394958	0.351759	70	-0.526281	8.3889e-10
chr19	40411525	40424388	-	Sorbs1	TC	SKIP	0.418462	0.332394	1	0.933333	71	0.591239	9.29003e-10
chr16	49906925	49910981	+	Cd47	CA	SKIP	0.489362	0.549296	0.880597	0.814433	113	0.328186	1.07716e-09
chr2	30204137	30205807	-	Sh3glb2	A3	A0	0.676471	0.775281	0.453237	0.37931	191	-0.309602	1.11913e-09
chr2	30202624	30205807	-	Sh3glb2	A3	A1	0.323529	0.224719	0.546763	0.62069	191	0.309602	1.11913e-09
chr7	29763009	29765462	-	Eif3k	A5	A0	0.969957	0.923636	1	0.99435	31	0.0503784	1.24889e-09
chr7	29763009	29765337	-	Eif3k	A5	A1	0.0300429	0.0763636	0	0.00564972	31	-0.0503784	1.24889e-09
chr5	8082269	8092339	-	Adam22	CA	SKIP	0.364103	0.634921	0.909091	1	82	0.455034	1.34198e-09
chr1	94922312	94933422	-	Kif1a	CA	SKIP	0.0554135	0.0835821	0.156627	0.152344	307	0.0849873	1.35578e-09
chr2	180823275	180831654	-	Kcnq2	A3	A0	0.4	0.62963	0	0.0645161	49	-0.482557	1.38312e-09
chr2	180823239	180831654	-	Kcnq2	A3	A1	0.6	0.37037	1	0.935484	49	0.482557	1.38312e-09
chr1	172073594	172079401	-	Uap1	CA	SKIP	0.0300429	0.0334928	0.182609	0.141914	99	0.130494	1.42205e-09
chr13	54663232	54665545	-	4833439L19Rik	ME	M2	0.638978	0.683274	0.231481	0.152381	213	-0.469195	1.42205e-09
chrX	133269040	133274343	-	Morf4l2	CA	SKIP	0.276316	0.253283	0.133981	0.141414	414	-0.127102	1.486e-09
chr15	34047865	34060918	+	Mtdh	TC	SKIP	0.755102	0.752174	0.360656	0.297872	74	-0.424374	1.74546e-09
chr16	49906925	49910981	+	Cd47	TC	SKIP	0.608696	0.647059	0.915493	0.852459	113	0.256099	1.97368e-09
chr4	129278487	129279438	+	Tmem234	CA	SKIP	0.00952381	0.0322581	0.268817	0.241379	43	0.234207	2.27716e-09
chr14	25312715	25314996	+	Rps24	TC	SKIP	0.666288	0.630859	0.914692	0.917431	233	0.267488	2.43757e-09
chr9	113785468	113789059	+	Clasp2	CA	SKIP	0.466321	0.622951	0.909091	0.864078	159	0.341948	2.48267e-09
chr11	4988149	4991861	-	Ewsr1	CA	SKIP	0.271967	0.295547	0.676471	0.621622	117	0.36529	2.53333e-09
chr5	124073279	124080461	-	Clip1	CA	SKIP	0.180328	0.218182	0	0	35	-0.199255	2.56327e-09
chr10	110918372	110927083	+	Nap1l1	TC	SKIP	0.583106	0.601156	0.288136	0.356021	194	-0.270053	2.70338e-09
chr14	93726099	94284915	-	Pcdh9	CA	SKIP	0.28	0.25	0.0704225	0.056338	113	-0.20162	2.81077e-09
chr1	172073594	172079401	-	Uap1	CA	SKIP	0.0543933	0.042654	0.22314	0.16129	126	0.143692	2.84824e-09
chr2	71057475	71066656	+	Dync1i2	CA	SKIP	0.142145	0.115152	0.0372671	0.0207469	131	-0.0996411	2.86534e-09
chr9	109965627	109969988	+	Map4	CA	SKIP	0.244975	0.242176	0.0416667	0.0612245	102	-0.19213	2.89668e-09
chr16	85030610	85056568	-	App	CA	SKIP	0.0530127	0.04	0.023913	0.0307083	637	-0.0191957	3.37386e-09
chr14	25312715	25314996	+	Rps24	TC	SKIP	0.665148	0.630137	0.913876	0.914286	233	0.266438	3.62008e-09
chr6	55435027	55444070	+	Adcyap1r1	CA	SKIP	0.534884	0.507246	1	0.913043	84	0.435457	3.75113e-09
chr10	75733202	75735277	-	Dip2a	CA	SKIP	0.543624	0.395349	0.758621	0.924051	109	0.371849	3.90972e-09
chr10	79606730	79608167	+	Atp5d	CA	SKIP	0.975344	0.97416	0.997028	0.997278	44	0.0224008	3.95436e-09
chr14	58465899	58475446	-	Zdhhc20	CA	SKIP	0.394366	0.346154	1	0.92	46	0.58974	4.13954e-09
chrX	147438184	147438787	-	Gnl3l	ME	M1	0.165192	0.184769	0.747253	0.616279	177	0.506786	4.2113e-09
chr5	124190871	124193646	-	Rsrc2	CA	SKIP	0.286822	0.36612	0.0921986	0.0752688	124	-0.242737	4.36659e-09
chr10	110918372	110927083	+	Nap1l1	TC	SKIP	0.583106	0.603448	0.291139	0.359375	194	-0.26802	4.74422e-09
chr13	115608531	115611009	+	Mocs2	CA	SKIP	0.743119	0.911672	0.990991	0.973913	60	0.155056	4.897e-09
chr16	13819529	13827480	+	Ntan1	TC	SKIP	0.247978	0.231013	0.571429	0.448718	237	0.270578	6.24174e-09
chr2	11396170	11401824	-	Pfkfb3	TC	SKIP	0.171642	0.287293	0.875	1	43	0.708033	6.6381e-09
chr14	46215339	46221239	-	Ddhd1	CA	SKIP	0.392713	0.285223	0.101449	0.047619	82	-0.264434	6.8115e-09
chr16	13819529	13827480	+	Ntan1	CA	SKIP	0.377926	0.372093	0.69697	0.603687	237	0.275318	7.06636e-09
chr5	8088068	8092339	-	Adam22	CA	SKIP	0.191489	0.28	0.72973	0.806452	60	0.532346	7.18892e-09
chr10	31052775	31066416	-	Tpd52l1	CA	SKIP	0.142857	0.0769231	0.702128	0.534884	48	0.508616	7.18892e-09
chr4	9525448	9528453	-	Asph	CA	SKIP	0.676301	0.626374	0.909502	0.885167	84	0.245998	7.84926e-09
chr16	13819529	13827480	+	Ntan1	CA	SKIP	0.330935	0.310638	0.666667	0.544974	237	0.285033	9.89167e-09
chr16	32680893	32681237	+	Tnk2	CA	SKIP	0.384615	0.482014	0.263158	0.264463	516	-0.169505	1.00255e-08
chr14	14787170	14793698	-	Thoc7	CA	SKIP	0.0539419	0.0684932	0.454545	0.4	37	0.366055	1.06989e-08
chr8	74067130	74069122	+	Mvb12a	CA	SKIP	0.931034	0.983193	0.682119	0.667954	70	-0.282077	1.25807e-08
chr5	8082269	8092339	-	Adam22	TC	SKIP	0.228216	0.507143	0.842105	1	65	0.553373	1.32159e-08
chr11	67786829	67798064	+	Stx8	ME	M0	0.193651	0.188119	0.546961	0.533784	474	0.349488	1.51868e-08
chr7	20099888	20100552	+	Trappc6a	CA	SKIP	1	1	0.583333	0.653846	19	-0.38141	1.54371e-08
chr5	122253089	122260859	+	Atxn2	CA	SKIP	0.787419	0.840142	0.935484	0.979381	106	0.143652	1.58723e-08
chr19	3459480	3464544	-	Ppp6r3	CA	SKIP	0.398844	0.411765	1	0.75	70	0.469696	1.65441e-08
chr7	20099888	20100552	+	Trappc6a	A5	A0	0	0	0.27027	0.209302	19	0.239786	1.6556e-08
chr7	20100439	20100552	+	Trappc6a	A5	A1	1	1	0.72973	0.790698	19	-0.239786	1.6556e-08
chr10	31052775	31066416	-	Tpd52l1	CA	SKIP	0.142857	0.0769231	0.695652	0.534884	48	0.505378	1.69568e-08
chr15	54707315	54713684	-	Enpp2	CA	SKIP	0.00403769	0.00772947	0.0684932	0.111111	37	0.0839186	1.75392e-08
chr4	129278378	129278650	+	Tmem234	ME	M0	0.964286	0.925	0.0909091	0.16	55	-0.819188	1.80415e-08
chr6	115875513	115876253	+	Ift122	CA	SKIP	1	1	0.541667	0.479452	30	-0.489441	1.8642e-08
chr8	129881266	129894147	+	Pard3	CA	SKIP	0.831579	0.747748	0.142857	0.310345	35	-0.563062	1.92392e-08
chr3	32913998	32979386	-	Pex5l	CA	SKIP	0.509601	0.503201	1	0.766667	105	0.376932	2.00143e-08
chr11	97352544	97354364	+	Arhgap23	CA	SKIP	0.842105	0.814286	0.333333	0.588235	69	-0.367411	2.1792e-08
chr10	75377938	75379544	-	Smarcb1	A5	A0	0.431818	0.317757	0	0.0952381	76	-0.327169	2.21598e-08
chr10	75377938	75379517	-	Smarcb1	A5	A1	0.568182	0.682243	1	0.904762	76	0.327169	2.21598e-08
chr7	51723560	51724176	+	Josd2	CA	SKIP	0.0790378	0.035533	0.296703	0.150685	86	0.166409	2.26002e-08
chr13	56185646	56189612	-	H2afy	ME	M1	0.594828	0.365942	0.836066	0.915493	132	0.395394	2.26002e-08
chr8	3537520	3537968	+	Pnpla6	ME	M1	0.568627	0.713542	0.882353	0.922078	147	0.261131	2.59766e-08
chr11	70422756	70423055	+	Mink1	CA	SKIP	0.622517	0.655367	0.893333	0.904762	130	0.260106	2.66677e-08
chr15	75726894	75727069	-	Eef1d	ME	M1	0.915832	0.88694	0.975369	1	105	0.0862991	2.9888e-08
chr5	45913741	45916391	+	Med28	CA	SKIP	0.975186	0.981941	0.873754	0.850534	49	-0.11642	3.25856e-08
chr1	52715389	52717650	-	Mfsd6	CA	SKIP	0.7842	0.833962	0.972727	0.953917	130	0.154241	3.30014e-08
chr5	122904313	122907311	-	Atp2a2	A5	A0	0.0176744	0.0261552	0.00204499	0.00222469	53	-0.01978	3.90881e-08
chr5	122904313	122905901	-	Atp2a2	A5	A2	0.982326	0.973845	0.997955	0.997775	53	0.01978	3.90881e-08
chr2	93906630	93955149	-	Hsd17b12	ME	M0	0.246319	0.210598	0.519062	0.527586	631	0.294866	4.12323e-08
chr12	109740628	109744688	+	Eml1	CA	SKIP	0.0826446	0.0991501	0.529412	0.692308	24	0.519962	4.31159e-08
chr5	31447125	31447867	-	Mpv17	CA	SKIP	0.690073	0.688312	0.275362	0.380952	73	-0.361035	4.47408e-08
chr3	126626889	126632639	-	Ank2	CA	SKIP	0.727173	0.700086	0.60885	0.590028	742	-0.114191	4.9084e-08
chr2	152526004	152530357	+	H13	CA	SKIP	0.798742	0.780749	0.927711	0.97153	83	0.159875	5.36514e-08
chr2	80410386	80421014	-	Nckap1	CA	SKIP	0.828201	0.723301	0.981818	0.959596	115	0.194956	5.77014e-08
chrX	35578302	35586279	-	Tmem255a	CA	SKIP	0.6	0.550914	0.744246	0.769401	254	0.181367	6.05004e-08
chr7	125270029	125270689	-	Arl6ip1	ME	M1	0.412174	0.41893	0.263938	0.303076	2750	-0.132045	6.25488e-08
chr9	58728662	58736207	-	Neo1	CA	SKIP	0.712707	0.756303	0.368421	0.244444	54	-0.428072	6.38525e-08
chr11	101115490	101117391	+	Vps25	ME	M1	0.819113	0.784615	0.646288	0.497872	322	-0.229784	6.80775e-08
chr6	38542795	38543377	+	Luc7l2	ME	M0	0.735577	0.809399	0.447619	0.390625	169	-0.353366	6.83864e-08
chrX	131135872	131137230	+	Hnrnph2	ME	M0	0.933333	0.904656	0.676471	0.588235	85	-0.286642	6.84511e-08
chr2	121737777	121759213	+	Casc4	CA	SKIP	0.639687	0.701863	0.878788	0.942029	127	0.239633	7.11785e-08
chr18	23789929	23801647	+	Dtna	CA	SKIP	0.556818	0.329949	0.948718	0.803922	84	0.432936	7.2443e-08
chr7	88061118	88067986	-	Sec11a	CA	SKIP	0.120879	0.282051	0	0.0105263	23	-0.196202	7.24967e-08
chr17	25377309	25378008	+	Tsr3	CA	SKIP	0.771429	1	0.308642	0.363636	58	-0.549575	8.09582e-08
chr9	88293209	88296757	-	Snx14	CA	SKIP	0.828383	0.770642	1	1	51	0.200487	1.00159e-07
chr2	144301883	144305340	-	Dzank1	CA	SKIP	0.858462	0.867052	0.52809	0.644444	83	-0.27649	1.07789e-07
chr14	8987859	8996448	+	Pxk	CA	SKIP	0.736842	0.746667	0.941606	0.987654	44	0.222876	1.10374e-07
chr11	70421928	70422341	+	Mink1	CA	SKIP	0.179191	0.223301	0.0188679	0.010989	73	-0.186317	1.11995e-07
chr2	60083317	60085946	+	Mar7	CA	SKIP	0.36	0.443299	1	0.813953	47	0.505327	1.19774e-07
chr10	7367419	7368848	-	Pcmt1	CA	SKIP	0.0244821	0.0255403	0.00217391	0.00188679	30	-0.0229808	1.20416e-07
chr6	113698842	113706825	-	Atp2b2	TC	SKIP	0.851109	0.814522	1	0.94	140	0.137185	1.36157e-07
chr7	119478944	119488759	+	Mical2	CA	SKIP	0.761194	0.6	0.269461	0.39645	142	-0.347642	1.38167e-07
chr5	68167437	68170198	-	Atp8a1	ME	M1	0.623288	0.723653	1	1	73	0.326529	1.38993e-07
chr5	8082269	8092339	-	Adam22	TC	SKIP	0.363014	0.646154	0.884615	1	87	0.437724	1.39347e-07
chr6	4624632	4628066	-	Sgce	CA	SKIP	0.176471	0.0505051	0.684211	0.517241	38	0.487238	1.41801e-07
chr2	150684220	150730092	-	Abhd12	CA	SKIP	0.0304709	0.0385488	0.00191205	0.00180832	30	-0.0326497	1.60088e-07
chr6	66864504	66965718	+	Gng12	CA	SKIP	0.333333	0.413043	0.0989011	0.165049	110	-0.241214	1.64105e-07
chr7	72838455	72840028	+	Tm2d3	A3	A0	1	0.981395	0.885906	0.886228	40	-0.104631	1.67407e-07
chr11	94515155	94518296	+	Mrpl27	CA	SKIP	0.333333	0.4	0.927273	0.904762	24	0.549351	1.67917e-07
chr2	25429969	25430202	-	Phpt1	A3	A0	0.188889	0.164706	0.0454545	0.015	41	-0.14657	1.74452e-07
chr2	25429832	25430202	-	Phpt1	A3	A1	0.811111	0.835294	0.954545	0.985	41	0.14657	1.74452e-07
chr1	135191285	135196285	+	Plekha6	CA	SKIP	0.162162	0.308824	0.0263158	0.0485437	61	-0.198063	1.81166e-07
chr1	135191285	135196285	+	Plekha6	CA	SKIP	0.162162	0.308824	0.0263158	0.0485437	61	-0.198063	1.81166e-07
chr1	135191285	135196285	+	Plekha6	CA	SKIP	0.162162	0.308824	0.0263158	0.0485437	61	-0.198063	1.81166e-07
chr12	45679167	45691094	+	Nrcam	CA	SKIP	0.869347	0.586207	0.943128	0.917526	69	0.20255	1.88471e-07
chr5	100390352	100391533	-	Hnrnpd	CA	SKIP	0.0632911	0.141553	0.0186047	0.03125	52	-0.0774945	2.0006e-07
chr17	56564400	56573875	-	Ptprs	CA	SKIP	0.0981818	0.0645161	0	0.00497512	52	-0.0788614	2.26788e-07
chr2	26771526	26771776	-	Surf1	A3	A0	0.655	0.682692	0.888889	0.861111	162	0.206154	2.30763e-07
chr5	124943853	124951848	-	Rilpl1	CA	SKIP	0.0750751	0.0742857	0.278689	0.283582	82	0.206455	2.57287e-07
chr5	76766516	76772946	-	Nmu	CA	SKIP	0.35	0.111111	1	1	20	0.769444	2.58917e-07
chr2	52986010	52990873	+	Fmnl2	CA	SKIP	0.0200573	0.0344828	0.25	0.538462	20	0.366961	2.71769e-07
chr15	89126007	89129913	-	Sbf1	CA	SKIP	0.636364	0.654867	0.46988	0.240741	128	-0.290305	2.77837e-07
chr19	6519327	6531267	+	Nrxn2	A3	A0	0.845455	0.799308	0.672	0.6	193	-0.186381	2.94347e-07
chr19	6519327	6531843	+	Nrxn2	A3	A1	0.154545	0.200692	0.328	0.4	193	0.186381	2.94347e-07
chr11	94515155	94518296	+	Mrpl27	CA	SKIP	0.416667	0.351351	0.923077	0.901639	24	0.528349	3.02543e-07
chr11	104143794	104156172	+	Mapt	CA	SKIP	0.18797	0.244444	0.48	0.692308	70	0.369947	3.04042e-07
chr1	16453275	16499422	-	Stau2	CA	SKIP	0.264368	0.27673	0.0909091	0.140496	232	-0.154846	3.05534e-07
chr13	59874220	59883378	-	Zcchc6	TC	SKIP	0.192308	0.25641	0.0113636	0.028169	55	-0.204593	3.107e-07
chr9	59519880	59523374	+	Pkm	ME	M1	0.104874	0.0994499	0.00480118	0.00341783	1027	-0.0980523	3.107e-07
chr7	72838455	72840055	+	Tm2d3	A3	A2	0	0.0186047	0.107383	0.113772	39	0.101275	3.12166e-07
chr10	57881222	57884201	+	Lims1	CA	SKIP	0.185185	0.0869565	0.655172	0.703704	47	0.543367	3.13624e-07
chr14	48323952	48325437	+	Ktn1	CA	SKIP	0.868852	0.658385	0.948052	1	83	0.210407	3.23828e-07
chr12	25723415	25735959	+	Kidins220	TC	SKIP	0.330544	0.31794	0.175258	0.148718	215	-0.162254	3.44899e-07
chr5	130221638	130222601	+	Mrps17	A5	A0	0.597015	0.805556	0.375	0.381818	103	-0.322876	3.78938e-07
chr3	16089563	16103825	+	Ythdf3	CA	SKIP	0.433735	0.480226	0.0625	0.12	45	-0.36573	4.21509e-07
chr19	40411525	40418845	-	Sorbs1	CA	SKIP	0.485714	0.585185	1	1	55	0.46455	4.42206e-07
chr4	43656046	43656477	+	Npr2	CA	SKIP	0.518072	0.75	0.333333	0.188119	89	-0.37331	4.87626e-07
chr3	58221535	58263252	+	Tsc22d2	CA	SKIP	0.52	0.372549	0.866667	0.918367	54	0.446242	4.87626e-07
chr7	51889916	51893134	-	Myh14	CA	SKIP	0.4625	0.358696	0.846154	0.897436	61	0.461197	4.88653e-07
chr14	14787170	14793698	-	Thoc7	CA	SKIP	0.0952381	0.144654	0.454545	0.5	43	0.357327	4.98265e-07
chr7	20099888	20100552	+	Trappc6a	CA	SKIP	1	1	0.759036	0.772152	19	-0.234406	5.18548e-07
chr5	9124527	9127956	-	Dmtf1	CA	SKIP	0.787611	0.972028	0.491525	0.529412	37	-0.369351	5.30185e-07
chr9	67071908	67074914	-	Tln2	A5	A0	0.586207	0.496403	0.233333	0.232877	133	-0.3082	5.32021e-07
chr9	67071908	67074869	-	Tln2	A5	A1	0.413793	0.503597	0.766667	0.767123	133	0.3082	5.32021e-07
chr17	69624235	69633878	+	Epb4.1l3	CA	SKIP	0.950131	0.912591	0.987993	0.970679	87	0.0479749	5.41425e-07
chr6	48489270	48490426	+	Atp6v0e2	CA	SKIP	0.998946	0.996775	0.98713	0.965554	26	-0.0215187	5.91036e-07
chr11	101433291	101434121	+	Nbr1	CA	SKIP	0.904153	0.882845	0.562914	0.802632	77	-0.210727	5.93923e-07
chr9	98886931	98892519	+	Faim	CA	SKIP	0.822785	0.545455	0.960784	0.910448	45	0.251496	6.26321e-07
chr16	14304680	14317386	-	Fopnl	CA	SKIP	0.0895884	0.0656934	0.259259	0.298246	71	0.201112	7.04861e-07
chr2	26773051	26774392	+	Surf2	A3	A1	0.840764	0.908108	0.613636	0.607843	79	-0.263696	7.32664e-07
chr10	62761987	62769095	+	Herc4	CA	SKIP	0.484536	0.628866	0.918367	1	45	0.402483	7.60342e-07
chr10	122446687	122447549	-	Mon2	CA	SKIP	0.561905	0.594406	0.958333	0.933333	55	0.367678	7.73267e-07
chr2	29883168	29885139	+	Sptan1	CA	SKIP	0.0962609	0.0958722	0.117389	0.162393	1133	0.0438243	8.09071e-07
chr17	64642365	64657962	-	Pja2	CA	SKIP	0.268908	0.244926	0.378378	0.306667	1151	0.085606	8.32232e-07
chrX	45977383	45982428	+	Slc25a14	TC	SKIP	0.765625	0.589474	0.153846	0.228571	47	-0.486341	8.46986e-07
chr17	56564400	56573875	-	Ptprs	TC	SKIP	0.076006	0.0685225	0.0106952	0.0253411	132	-0.0542461	9.05232e-07
chr17	56564400	56573875	-	Ptprs	TC	SKIP	0.076006	0.0685225	0.0106952	0.0253411	132	-0.0542461	9.05232e-07
chr17	69608528	69611465	+	Epb4.1l3	A3	A0	0.0829439	0.12404	0.0495283	0.0426716	228	-0.0573918	9.11524e-07
chr17	69608528	69611519	+	Epb4.1l3	A3	A1	0.917056	0.87596	0.950472	0.957328	228	0.0573918	9.11524e-07
chr7	137873342	137877019	+	Tacc2	CA	SKIP	0.419355	0.396226	1	1	25	0.592209	9.48525e-07
chr15	58777574	58783024	-	Mtss1	CA	SKIP	0.609195	0.863014	0	0.1	15	-0.686105	9.64805e-07
chr3	8935040	8944610	-	Tpd52	TC	SKIP	0.380497	0.454172	0.886792	0.88	72	0.466061	9.64805e-07
chr10	39246736	39249242	+	Fyn	ME	M0	0.934272	0.867857	0.994286	0.986111	54	0.0891337	9.66773e-07
chr13	108881817	108948636	-	Ndufaf2	CA	SKIP	0.027451	0.0223881	0	0	13	-0.0249195	1.01351e-06
chr7	86594420	86595370	-	Polg	CA	SKIP	0.975309	1	0.754386	0.68	17	-0.270461	1.01739e-06
chr10	126526414	126527482	+	Agap2	CA	SKIP	0.679654	0.822951	0.333333	0.130435	23	-0.519418	1.13068e-06
chrX	45977374	45982428	+	Slc25a14	TC	SKIP	0.5	0.576923	0.1	0.192308	60	-0.392308	1.28796e-06
chr14	58455483	58457926	-	Zdhhc20	CA	SKIP	0.548023	0.62963	1	0.842105	68	0.332227	1.34569e-06
chr11	88180349	88199546	-	Msi2	CA	SKIP	0.289855	0.47651	0	0	22	-0.383183	1.34681e-06
chr9	21882709	21889800	-	Ecsit	CA	SKIP	0.923077	0.789474	0.238095	0.47619	31	-0.499132	1.38615e-06
chr4	140562418	140562593	+	Atp13a2	A3	A0	0.586466	0.47482	0.281768	0.349462	260	-0.215028	1.38615e-06
chr4	140562418	140562667	+	Atp13a2	A3	A1	0.413534	0.52518	0.718232	0.650538	260	0.215028	1.38615e-06
chr14	56518142	56518650	-	Sdr39u1	CA	SKIP	0.863799	0.874687	0.971429	0.985866	51	0.109404	1.42909e-06
chr4	43043170	43043842	-	Stoml2	CA	SKIP	0.727626	0.766355	0.934066	0.916031	77	0.178057	1.43201e-06
chr4	43656046	43656477	+	Npr2	CA	SKIP	0.411765	0.636364	0.166667	0.12766	76	-0.376901	1.46473e-06
chr9	21282792	21284850	+	Dnm2	ME	M1	0.8	0.861386	0.268293	0.346154	67	-0.52347	1.53499e-06
chr12	45633646	45638237	+	Nrcam	CA	SKIP	0.506494	0.449735	1	0.913043	48	0.478407	1.53965e-06
chr7	52381623	52381847	-	Rpl13a	A3	A0	0.0236769	0.005	0.5	0.5	10	0.485662	1.54178e-06
chr7	52381607	52381847	-	Rpl13a	A3	A1	0.976323	0.995	0.5	0.5	10	-0.485662	1.54178e-06
chr7	52381623	52381847	-	Rpl13a	A3	A0	0.0236769	0.005	0.5	0.5	10	0.485662	1.54178e-06
chr7	52381607	52381847	-	Rpl13a	A3	A1	0.976323	0.995	0.5	0.5	10	-0.485662	1.54178e-06
chr7	52381623	52381847	-	Rpl13a	A3	A0	0.0236769	0.005	0.5	0.5	10	0.485662	1.54178e-06
chr7	52381607	52381847	-	Rpl13a	A3	A1	0.976323	0.995	0.5	0.5	10	-0.485662	1.54178e-06
chr14	21563870	21574880	-	Camk2g	ME	M0	0.762226	0.60597	0.876437	0.769014	530	0.138627	1.54635e-06
chr2	181242972	181247743	+	Tpd52l2	TC	SKIP	0.852349	0.882353	0.951175	1	51	0.108237	1.59177e-06
chr17	56825484	56836024	+	Ranbp3	CA	SKIP	0.206186	0.188571	0.0392157	0	77	-0.177771	1.59622e-06
chr5	68142324	68152352	-	Atp8a1	CA	SKIP	0.411765	0.383929	0.72973	0.8	77	0.367018	1.59872e-06
chr13	85337166	85341937	+	Ccnh	A3	A0	0.733333	0.707317	0.928571	0.962025	52	0.224973	1.66929e-06
chr13	85337166	85342045	+	Ccnh	A3	A1	0.266667	0.292683	0.0714286	0.0379747	52	-0.224973	1.66929e-06
chr17	25377309	25377388	+	Tsr3	A3	A0	0.851852	1	0.45098	0.527027	48	-0.436922	1.68931e-06
chr17	25377309	25378008	+	Tsr3	A3	A1	0.148148	0	0.54902	0.472973	48	0.436922	1.68931e-06
chr11	52056162	52058482	+	Skp1a	CA	SKIP	0.943902	0.921109	0.974157	0.977873	101	0.0435098	1.75296e-06
chr4	129278378	129279113	+	Tmem234	ME	M1	0.0357143	0.075	0.909091	0.84	55	0.819188	1.88908e-06
chr19	40411525	40418845	-	Sorbs1	CA	SKIP	0.475728	0.42268	1	1	40	0.550796	1.96332e-06
chr17	25055081	25060760	-	Mapk8ip3	CA	SKIP	0.873563	0.824324	1	1	37	0.151056	1.96332e-06
chr7	52650185	52650878	-	Snrnp70	CA	SKIP	0.189542	0.133005	0.04	0.0225564	66	-0.129996	1.97833e-06
chr5	65928785	65983114	+	Ube2k	CA	SKIP	1	1	0.910959	0.954545	19	-0.0672478	1.99329e-06
chr3	35738136	35748355	+	Atp11b	CA	SKIP	0.333333	0.431034	0.756098	0.863636	76	0.427683	2.02713e-06
chr4	99456370	99480748	-	Itgb3bp	TC	SKIP	0.1875	0.283019	0.775	0.590909	50	0.447695	2.16987e-06
chr2	26773051	26774448	+	Surf2	A3	A2	0.159236	0.0810811	0.363636	0.372549	75	0.247934	2.16987e-06
chr4	129278378	129279438	+	Tmem234	A5	A0	0.458333	0.545455	0.699115	0.80531	153	0.250318	2.17991e-06
chr4	129278487	129279438	+	Tmem234	A5	A1	0.541667	0.454545	0.300885	0.19469	153	-0.250318	2.17991e-06
chr15	102309178	102313590	+	Pcbp2	A3	A0	0.99511	0.992683	0.941392	0.957096	34	-0.0446527	2.32089e-06
chr15	102309178	102313592	+	Pcbp2	A3	A1	0.00488998	0.00731707	0.0586081	0.0429043	34	0.0446527	2.32089e-06
chr12	88367540	88393775	+	Tmem63c	CA	SKIP	0.129032	0.0940171	0.416667	0.423077	61	0.308347	2.3536e-06
chr19	42258679	42260294	+	Zfyve27	CA	SKIP	0.518072	0.575758	0.918919	0.858824	50	0.341956	2.40482e-06
chr4	137277872	137280606	+	Rap1gap	CA	SKIP	0.0334347	0.0286576	0.114551	0.0669546	109	0.0597067	2.54886e-06
chr19	42258679	42260294	+	Zfyve27	CA	SKIP	0.677419	0.712329	0.952	0.914286	50	0.238269	2.58091e-06
chr11	100360076	100365516	-	Acly	CA	SKIP	0.325409	0.30068	0.242004	0.251152	1848	-0.0664666	2.58917e-06
chr19	53099873	53113003	-	Xpnpep1	TC	SKIP	0.106383	0.075	0.428571	0.625	31	0.436094	2.58917e-06
chr6	124693428	124694737	-	Atn1	CA	SKIP	0.97411	1	0.927461	0.865079	28	-0.0907848	2.67633e-06
chr16	32678071	32679544	+	Tnk2	CA	SKIP	0.376702	0.359489	0.274074	0.194888	273	-0.133614	2.68946e-06
chr12	72227384	72237541	-	Timm9	TC	SKIP	0.233333	0.634146	0.908163	0.730769	43	0.385726	2.84962e-06
chr1	60505046	60510447	+	Abi2	CA	SKIP	0.383333	0.587879	0.142857	0.106383	38	-0.360986	2.93575e-06
chr5	124943853	124951848	-	Rilpl1	CA	SKIP	0.00323625	0	0.0638298	0.111111	10	0.0858523	3.02154e-06
chr12	86451909	86456222	+	Dlst	ME	M2	0.3	0.447236	0.789474	0.725191	207	0.383714	3.08872e-06
chr5	89658012	89663821	+	Slc4a4	CA	SKIP	0.159259	0.0984579	0.545455	0.538462	27	0.413099	3.26509e-06
chr19	7071267	7072681	+	Trpt1	CA	SKIP	0.208333	0.14	0.376623	0.673469	94	0.35088	3.40435e-06
chr5	130221785	130222601	+	Mrps17	A5	A3	0.0895522	0.037037	0.229167	0.345455	40	0.224016	3.48856e-06
chr9	58747040	58750720	-	Neo1	CA	SKIP	0.39207	0.298013	0.794872	0.833333	46	0.469061	3.64498e-06
chr6	125101543	125102631	+	Iffo1	CA	SKIP	0.23913	0.0754717	0.0167598	0.0338164	40	-0.132013	3.6922e-06
chr16	94624975	94637555	+	Ttc3	TC	SKIP	0.625064	0.720959	0.514563	0.390756	248	-0.220352	3.91988e-06
chr2	126906394	126911698	+	Blvra	ME	M1	0.766839	0.902299	0.574713	0.625668	206	-0.234379	4.02047e-06
chr9	54437703	54440200	+	Idh3a	A5	A0	0.176179	0.163265	0.0454545	0.106719	175	-0.093635	4.16661e-06
chr9	54437727	54440200	+	Idh3a	A5	A1	0.823821	0.836735	0.954545	0.893281	175	0.093635	4.16661e-06
chr12	109351603	109395963	-	Setd3	TC	SKIP	0.84	0.796954	0.961783	1	74	0.162415	4.2303e-06
chr3	89144101	89145429	-	Adam15	CA	SKIP	0.741627	0.782178	0.625	0.513089	202	-0.192858	4.2595e-06
chr15	98888326	98889032	+	Prph	A3	A0	0.991597	1	0.945371	0.962706	219	-0.0417598	4.2595e-06
chr15	98888326	98889094	+	Prph	A3	A1	0.00840336	0	0.0546289	0.037294	219	0.0417598	4.2595e-06
chr5	111812130	111815522	+	Pitpnb	CA	SKIP	0.248485	0.20197	0.441176	0.38806	191	0.18939	4.37589e-06
chr17	69624235	69633878	+	Epb4.1l3	TC	SKIP	0.948649	0.899281	0.985127	0.965559	87	0.0513786	4.50959e-06
chr13	108843148	108871546	-	Ndufaf2	CA	SKIP	0.205128	0.175879	0.0704225	0.100346	147	-0.10512	4.81998e-06
chr16	94624975	94632439	+	Ttc3	TC	SKIP	0.876712	0.728782	0.538462	0.36	79	-0.353517	4.82789e-06
chr3	80492636	80493138	-	Gria2	A5	A0	0.173469	0.0379747	0.310345	0.314815	58	0.206858	4.82789e-06
chr3	80492636	80493024	-	Gria2	A5	A1	0.826531	0.962025	0.689655	0.685185	58	-0.206858	4.82789e-06
chr3	10419223	10420739	-	Snx16	CA	SKIP	0.886957	0.73	1	0.956522	42	0.169783	4.94189e-06
chr2	113667728	113669155	-	Scg5	CA	SKIP	0.0244136	0.0205151	0.0462541	0.0418919	231	0.0216087	4.95835e-06
chr12	72227384	72237541	-	Timm9	TC	SKIP	0.233333	0.634146	0.907216	0.730769	43	0.385253	4.95014e-06
chr17	78784159	78799969	-	Fez2	CA	SKIP	0.807692	0.690355	0.862595	0.974843	97	0.169695	5.10477e-06
chr3	89842387	89842769	-	Ubap2l	A5	A0	0.392857	0.286957	0.615385	0.707317	93	0.321444	5.09688e-06
chr3	89842387	89842736	-	Ubap2l	A5	A1	0.607143	0.713043	0.384615	0.292683	93	-0.321444	5.09688e-06
chr5	65928785	65983114	+	Ube2k	TC	SKIP	1	1	0.923977	0.957447	19	-0.0592883	5.11264e-06
chr5	115780667	115782125	+	Srsf9	CA	SKIP	0.309859	0.354331	0.2	0.0597015	117	-0.202244	5.15519e-06
chr8	4239033	4243303	+	Map2k7	CA	SKIP	0.357664	0.3625	0.0967742	0.156627	99	-0.233382	5.26688e-06
chr9	75529986	75530744	-	Scg3	ME	M0	0.659555	0.663709	0.499018	0.530702	965	-0.146772	5.5511e-06
chr11	33056747	33059981	-	Npm1	ME	M0	0.930029	0.935205	0.793103	0.916667	214	-0.0777321	5.60986e-06
chr7	29551886	29561876	+	Sirt2	TC	SKIP	0.7842	0.795276	1	0.963303	69	0.191913	5.61672e-06
chr13	12547212	12548610	-	Lgals8	ME	M1	0.442786	0.484018	0.771429	0.813084	177	0.328854	6.0019e-06
chr2	181242972	181247743	+	Tpd52l2	CA	SKIP	0.747126	0.800995	0.902174	1	51	0.177026	6.1625e-06
chr3	94933805	94936746	-	Scnm1	CA	SKIP	0.722892	0.842105	0.978495	1	36	0.206749	6.16831e-06
chr11	93973460	93975486	+	Spag9	CA	SKIP	0.832797	0.805486	0.960396	1	67	0.161056	6.2083e-06
chrX	98611277	98612247	-	Zmym3	CA	SKIP	0.964286	0.940299	0.670886	0.681818	26	-0.27594	6.28229e-06
chr11	69840490	69843900	+	Dlg4	A5	A0	0.951872	0.973404	0.869159	0.815126	50	-0.120495	6.39543e-06
chr11	69840589	69843900	+	Dlg4	A5	A1	0.0481283	0.0265957	0.130841	0.184874	50	0.120495	6.39543e-06
chr17	27158292	27159383	-	Bak1	CA	SKIP	0.387755	0.5	1	1	36	0.556122	6.66028e-06
chr3	141967433	141975086	-	Pdlim5	CA	SKIP	0.136364	0.114754	0.571429	1	21	0.660155	6.66028e-06
chr6	113326058	113327309	-	Tada3	CA	SKIP	0.966102	0.813953	0.444444	0.571429	45	-0.382091	6.66511e-06
chr9	47637492	47656249	+	Cadm1	CA	SKIP	0.120773	0.0638298	0.165217	0.285714	111	0.133164	7.10895e-06
chr12	112780521	112780890	+	Eif5	ME	M0	0.592814	0.615942	0.435244	0.413978	843	-0.179767	7.39949e-06
chr3	138628960	138678509	-	Rap1gds1	CA	SKIP	0.202086	0.233333	0.125749	0.142379	485	-0.0836462	7.96064e-06
chr11	51080833	51085301	+	Clk4	TC	SKIP	0.527273	0.266667	0.0909091	0.0508475	38	-0.326091	7.96064e-06
chr19	10492532	10510039	+	Syt7	TC	SKIP	0.507042	0.569378	0.1	0.162791	31	-0.406815	8.35041e-06
chr19	10492532	10510039	+	Syt7	TC	SKIP	0.435484	0.497908	0.0769231	0.127273	31	-0.364598	8.35041e-06
chr11	79055658	79057964	-	Wsb1	CA	SKIP	0.846154	0.973333	0.4	0.555556	22	-0.431966	8.37226e-06
chr11	79057077	79057964	-	Wsb1	A3	A0	0.911111	0.986486	0.571429	0.703704	22	-0.311233	8.37226e-06
chr11	79055658	79057964	-	Wsb1	A3	A1	0.0888889	0.0135135	0.428571	0.296296	22	0.311233	8.37226e-06
chr17	24638278	24640745	+	Caskin1	TC	SKIP	0.709375	0.652062	0.349398	0.405941	108	-0.303049	8.47364e-06
chr5	65928785	65983114	+	Ube2k	TC	SKIP	1	1	0.924125	0.960784	19	-0.0575456	8.70734e-06
chr7	137873342	137877019	+	Tacc2	A3	A0	0.25	0.296296	0	0	25	-0.273148	8.94089e-06
chr7	137873342	137877031	+	Tacc2	A3	A1	0.75	0.703704	1	1	25	0.273148	8.94089e-06
chr1	135190664	135191139	+	Plekha6	ME	M0	0.896825	0.752747	0.979167	0.957265	65	0.143429	8.95806e-06
chr7	26406111	26407362	+	Atp5sl	CA	SKIP	0.107143	0.158879	0	0.0247934	32	-0.120614	9.25513e-06
chr3	19106550	19111467	+	Mtfr1	CA	SKIP	0.407407	0.2	1	0.727273	38	0.559933	9.33744e-06
chr15	76330483	76330560	+	Hsf1	A3	A0	0.489796	0.618182	0.909091	0.820896	63	0.311004	9.37014e-06
chr15	76330483	76330696	+	Hsf1	A3	A1	0.510204	0.381818	0.0909091	0.179104	63	-0.311004	9.37014e-06
chr4	59594647	59605026	+	Hsdl2	CA	SKIP	0.0117188	0.00687285	0.0357143	0.103448	26	0.0602855	9.48453e-06
chr7	119475553	119490235	+	Mical2	CA	SKIP	0.790476	0.885714	1	0.988636	16	0.156223	9.82704e-06
chr16	94624975	94637555	+	Ttc3	TC	SKIP	0.679121	0.76824	0.585492	0.460465	261	-0.200702	9.94023e-06
chr16	16316871	16319544	-	Dnm1l	CA	SKIP	0.589041	0.582524	0.28	0.308642	101	-0.291462	1.00205e-05
chr19	40411525	40418845	-	Sorbs1	TC	SKIP	0.70438	0.696751	1	1	55	0.299435	1.01153e-05
chr13	54658012	54666542	-	4833439L19Rik	TC	SKIP	0.917921	0.917775	0.780822	0.657143	55	-0.198865	1.01153e-05
chr11	60044639	60055319	-	Tom1l2	TC	SKIP	0.149925	0.0987124	0.0504587	0.039604	189	-0.0792874	1.06479e-05
chr11	68636167	68643416	-	Ndel1	CA	SKIP	0.0564784	0.061008	0.147541	0.139364	142	0.0847095	1.06894e-05
chr2	84509554	84510168	-	2700094K13Rik	A5	A1	0.555556	0.875	0.0897436	0.242424	26	-0.549194	1.06894e-05
chr2	84509554	84510143	-	2700094K13Rik	A5	A2	0.444444	0.125	0.910256	0.757576	26	0.549194	1.06894e-05
chr1	83260409	83263876	-	Sphkap	CA	SKIP	0.608939	0.75419	0.295775	0.458824	105	-0.304265	1.07031e-05
chr4	148637799	148640360	-	Kif1b	CA	SKIP	0.5179	0.561224	1	1	43	0.460438	1.07167e-05
chr17	28865920	28877624	+	Mapk14	ME	M1	0.469565	0.469388	0.93617	0.852941	81	0.425079	1.07784e-05
chr7	31097726	31098937	+	Alkbh6	CA	SKIP	0.0322581	0.0183299	0.125	0.0746269	56	0.0745194	1.08506e-05
chr2	181242972	181247743	+	Tpd52l2	CA	SKIP	0.758242	0.802956	0.903743	1	51	0.171273	1.08506e-05
chr6	147459424	147482550	+	Ccdc91	CA	SKIP	0.202312	0.188571	0.060241	0.0707965	94	-0.129923	1.08506e-05
chrX	131252589	131253458	+	Armcx1	CA	SKIP	0.462185	0.408696	0.719626	0.735849	95	0.292297	1.10518e-05
chr11	70484238	70484509	-	Camta2	CA	SKIP	0.88785	0.928889	0.983437	1	24	0.0833487	1.1144e-05
chr8	85961535	85961883	-	Scoc	A3	A0	0.719008	0.527473	0.855263	0.837662	113	0.223222	1.15486e-05
chr8	85961532	85961883	-	Scoc	A3	A1	0.280992	0.472527	0.144737	0.162338	113	-0.223222	1.15486e-05
chr1	89122808	89134420	+	Eif4e2	CA	SKIP	0.563636	0.505376	0.876923	0.916667	41	0.362289	1.15606e-05
chr9	114310387	114329470	+	Tmppe	CA	SKIP	0.560976	0.45	1	0.932203	22	0.460614	1.24385e-05
chr14	31920496	31930198	+	Pbrm1	CA	SKIP	0.133333	0.376623	0	0	32	-0.254978	1.27162e-05
chr7	149184627	149188379	+	Brsk2	TC	SKIP	0.609589	0.774648	0.48	0.403141	99	-0.250548	1.27418e-05
chr2	30202624	30205807	-	Sh3glb2	CA	SKIP	0.799392	0.857143	0.679325	0.680851	219	-0.148179	1.30337e-05
chr6	149119572	149137127	-	Amn1	TC	SKIP	0.568862	0.725806	0.960526	1	42	0.332929	1.3193e-05
chr6	149119572	149137127	-	Amn1	TC	SKIP	0.497382	0.665025	0.948052	1	42	0.392823	1.3193e-05
chr11	35642315	35646673	-	Rars	CA	SKIP	0.151515	0.257485	0.0128205	0.142857	71	-0.126661	1.32669e-05
chr5	65928785	65983114	+	Ube2k	TC	SKIP	1	1	0.931669	0.960848	19	-0.0537414	1.33157e-05
chr5	65928785	65983114	+	Ube2k	TC	SKIP	1	1	0.931669	0.960848	19	-0.0537414	1.33157e-05
chr2	26771289	26771776	-	Surf1	CA	SKIP	0.612903	0.612698	0.84058	0.810127	141	0.212552	1.33575e-05
chr17	10409324	10410580	-	Qk	A3	A0	0.851415	0.865502	0.628571	0.571429	63	-0.258459	1.33575e-05
chr17	10409300	10410580	-	Qk	A3	A1	0.148585	0.134498	0.371429	0.428571	63	0.258459	1.33575e-05
chr5	31447125	31447867	-	Mpv17	CA	SKIP	0.49004	0.510204	0.152542	0.235294	55	-0.306204	1.36893e-05
chr2	130001177	130002750	-	Snrpb	CA	SKIP	0.122677	0.0625	0.0217391	0.0230769	63	-0.0701803	1.50794e-05
chr9	109982397	109984344	+	Map4	CA	SKIP	0.772781	0.819639	0.618321	0.625731	243	-0.174184	1.51773e-05
chr2	20774696	20776561	-	Arhgap21	CA	SKIP	0.32	0.363229	0.722222	0.757576	60	0.398285	1.56115e-05
chr1	16453275	16499422	-	Stau2	CA	SKIP	0.194969	0.178571	0.0374332	0.103448	143	-0.116329	1.5713e-05
chr2	29052669	29060417	-	Ntng2	TC	SKIP	0.13253	0.236364	0.0669856	0.045045	77	-0.128432	1.5713e-05
chr11	77314616	77316519	+	Git1	CA	SKIP	0.746667	0.763158	0.89404	0.98374	92	0.183978	1.5788e-05
chr7	51723560	51724176	+	Josd2	CA	SKIP	0.0853242	0.0180879	0.247059	0.107914	68	0.12578	1.5788e-05
chr14	119311788	119314411	-	Dzip1	CA	SKIP	0.0922509	0.155405	0.647059	0.351351	39	0.375377	1.5788e-05
chr12	72227384	72237541	-	Timm9	TC	SKIP	0.192982	0.59596	0.88	0.666667	43	0.378862	1.63686e-05
chr19	45646488	45646894	+	Dpcd	A5	A0	0.0698925	0.127273	0.0377834	0.0217391	64	-0.0688213	1.64666e-05
chr19	45646499	45646894	+	Dpcd	A5	A1	0.930108	0.872727	0.962217	0.978261	64	0.0688213	1.64666e-05
chr5	31447125	31447867	-	Mpv17	ME	M0	0.426117	0.495614	0.830508	0.836735	108	0.372756	1.65908e-05
chr1	135191285	135196285	+	Plekha6	CA	SKIP	0.360825	0.419753	0.168539	0.162393	120	-0.224823	1.68651e-05
chr12	72227384	72237541	-	Timm9	TC	SKIP	0.192982	0.59596	0.878788	0.666667	43	0.378256	1.7111e-05
chr16	94624975	94632439	+	Ttc3	CA	SKIP	0.919732	0.818182	0.686275	0.507692	85	-0.271974	1.7111e-05
chr12	109351603	109395963	-	Setd3	TC	SKIP	0.822222	0.776536	0.956835	1	74	0.179038	1.72334e-05
chr18	54093199	54107701	+	Csnk1g3	CA	SKIP	0.21875	0.273138	0.645161	0.380952	109	0.267113	1.76545e-05
chr12	72227384	72237541	-	Timm9	TC	SKIP	0.241758	0.662921	0.90625	0.723684	43	0.362627	1.7925e-05
chr16	94624975	94637555	+	Ttc3	TC	SKIP	0.689582	0.775374	0.589041	0.485207	217	-0.195354	1.81946e-05
chr12	72227384	72237541	-	Timm9	TC	SKIP	0.258065	0.662921	0.90625	0.734177	43	0.359721	1.83144e-05
chr10	18261138	18264188	-	Hebp2	A5	A0	0.107843	0.08	0.00456621	0.0137615	19	-0.0847577	1.84045e-05
chr10	18261138	18264070	-	Hebp2	A5	A1	0.892157	0.92	0.995434	0.986239	19	0.0847577	1.84045e-05
chr7	51746340	51747324	-	Emc10	CA	SKIP	0.15812	0.123936	0.0789474	0.078203	362	-0.0624525	1.85234e-05
chr15	31531904	31546625	+	Fam173b	TC	SKIP	0.47619	0.401869	1	1	27	0.56097	1.90255e-05
chr4	134898488	134899778	-	Srrm1	A3	A0	0.538462	0.511628	0.892857	1	42	0.421384	1.90255e-05
chr4	134898398	134899778	-	Srrm1	A3	A2	0.461538	0.488372	0.107143	0	42	-0.421384	1.90255e-05
chr4	151759705	151760057	+	Chd5	CA	SKIP	0.729412	0.835165	0.585366	0.4	76	-0.289605	2.04679e-05
chr2	68145165	68152420	-	Stk39	CA	SKIP	0.939121	0.965287	0.996656	0.990244	44	0.0412459	2.13177e-05
chr12	72227384	72237541	-	Timm9	TC	SKIP	0.241758	0.67033	0.90625	0.723684	43	0.358923	2.21649e-05
chr12	66164762	66169988	-	Fkbp3	ME	M0	0.334182	0.295037	0.434295	0.468342	1967	0.136709	2.2388e-05
chr15	31531904	31546625	+	Fam173b	TC	SKIP	0.471154	0.349593	1	1	27	0.589626	2.2388e-05
chr1	82732082	82747094	+	Mff	TC	SKIP	0.820189	0.862624	0.925	0.978571	88	0.110379	2.26451e-05
chr11	87551775	87556297	+	Supt4a	CA	SKIP	0.102804	0.235294	0.0473373	0.0306407	54	-0.13006	2.27555e-05
chr9	21882709	21889792	-	Ecsit	CA	SKIP	0.987654	0.956204	0.538462	0.684211	13	-0.360593	2.28299e-05
chr4	129278777	129279438	+	Tmem234	CA	SKIP	0.2	0.157895	1	0.777778	12	0.709942	2.28299e-05
chr10	17944866	17954657	-	Ccdc28a	CA	SKIP	0.972028	0.910256	0.766667	0.77037	68	-0.172624	2.29039e-05
chr1	37436905	37444542	+	Inpp4a	CA	SKIP	0.575221	0.72327	0.341772	0.365079	92	-0.29582	2.29039e-05
chr7	97072225	97089478	-	l7Rn6	CA	SKIP	0.684211	0.833333	0.162791	0.133333	27	-0.61071	2.38814e-05
chr11	101178705	101180769	+	Psme3	CA	SKIP	0.923926	0.946565	1	1	59	0.0647544	2.43847e-05
chr3	10419223	10420739	-	Snx16	CA	SKIP	0.810219	0.608696	1	0.925926	42	0.253506	2.43847e-05
chr17	24734082	24734149	-	Tsc2	A3	A0	0.769231	0.828125	0.987013	0.97479	21	0.182224	2.47409e-05
chr17	24734008	24734149	-	Tsc2	A3	A1	0.230769	0.171875	0.012987	0.0252101	21	-0.182224	2.47409e-05
chr16	31847019	31853928	+	Dlg1	CA	SKIP	0.543103	0.524476	1	0.818182	57	0.375301	2.62826e-05
chr11	80068364	80071015	+	Rhot1	CA	SKIP	0.272727	0.5	0.12766	0.109244	66	-0.267912	2.78196e-05
chr11	117867205	117875887	+	Pgs1	A3	A0	0.9375	0.75	0.951754	0.973597	40	0.118926	2.8735e-05
chr11	117867205	117875960	+	Pgs1	A3	A1	0.0625	0.25	0.0482456	0.0264026	40	-0.118926	2.8735e-05
chr16	20674387	20675416	+	Eif4g1	CA	SKIP	0.710037	0.692308	0.963636	0.960784	104	0.261038	2.88337e-05
chr10	81106638	81109049	+	Ankrd24	CA	SKIP	0.460317	0.456522	0.862069	0.72043	76	0.33283	2.92172e-05
chr13	54658012	54666542	-	4833439L19Rik	TC	SKIP	0.915572	0.922492	0.787611	0.689655	55	-0.180399	3.06911e-05
chr4	155541615	155542841	-	Agrn	CA	SKIP	0.393939	0.111111	0.833333	0.741935	29	0.535109	3.06911e-05
chr12	45677767	45691094	+	Nrcam	CA	SKIP	0.316129	0.42735	0.677419	0.878788	57	0.406364	3.13537e-05
chr12	112780521	112781310	+	Eif5	ME	M1	0.407186	0.384058	0.564756	0.586022	843	0.179767	3.2156e-05
chr9	113779848	113785361	+	Clasp2	CA	SKIP	0.483283	0.540904	0.788235	0.697479	177	0.230764	3.28144e-05
chr1	60505046	60510447	+	Abi2	CA	SKIP	0.579545	0.739464	0.5	0.236364	61	-0.291323	3.34709e-05
chr14	52624417	52624553	+	Arhgef40	A3	A0	0.6875	0.615385	0.233333	0.238095	55	-0.415728	3.39329e-05
chr14	52624417	52624663	+	Arhgef40	A3	A1	0.3125	0.384615	0.766667	0.761905	55	0.415728	3.39329e-05
chr19	29432893	29436286	-	Plgrkt	TC	SKIP	0.181818	0.27027	1	1	18	0.773956	3.51471e-05
chr3	75702054	75707168	-	Golim4	CA	SKIP	0.299578	0.377049	0.894737	0.727273	37	0.472691	3.62171e-05
chr4	57896074	57905740	+	Akap2	CA	SKIP	0.8	0.869416	0.680672	0.576271	84	-0.206236	3.65832e-05
chr3	94933805	94936746	-	Scnm1	CA	SKIP	0.606838	0.787611	0.962264	1	36	0.283908	3.66682e-05
chr5	89013342	89043965	+	Rufy3	CA	SKIP	0.0784708	0.0920502	0.0189702	0.0422535	111	-0.0546487	3.71166e-05
chr6	52677295	52683184	+	Tax1bp1	ME	M1	0.461538	0.47421	0.714789	0.604545	504	0.191793	3.71166e-05
chr7	74368777	74370749	+	Lysmd4	CA	SKIP	0.636364	0.72093	0.98	1	11	0.311353	3.73397e-05
chrX	7778695	7780284	-	Porcn	CA	SKIP	0.714286	0.589744	1	1	13	0.347985	3.81187e-05
chr7	3569293	3571031	+	Ndufa3	CA	SKIP	0.00666667	0.00911162	0.000342583	0.000627746	14	-0.00740398	3.86176e-05
chr3	135248479	135253279	-	Nfkb1	CA	SKIP	0.888889	0.746835	0.481481	0.421053	49	-0.366595	3.89762e-05
chr17	81023454	81029754	-	Map4k3	CA	SKIP	0.62963	0.487179	0.26087	0.0952381	52	-0.380351	3.96108e-05
chr3	87723573	87725738	+	Mrpl24	CA	SKIP	0.616162	0.698113	0.946667	0.931034	47	0.281713	4.00652e-05
chr14	52704066	52723563	-	Hnrnpc	TC	SKIP	0.689168	0.544728	0.445087	0.47006	284	-0.159375	4.00652e-05
chr8	73033533	73034236	-	Uba52	A3	A0	0.797457	0.82729	0.741803	0.699346	550	-0.0917986	4.00652e-05
chr8	73033530	73034236	-	Uba52	A3	A1	0.202543	0.17271	0.258197	0.300654	550	0.0917986	4.00652e-05
chr9	70419983	70421317	+	Sltm	A3	A1	0.163636	0.0833333	0.461538	0.461538	36	0.338054	4.0281e-05
chr11	104143794	104156172	+	Mapt	TC	SKIP	0.526316	0.513126	0.672269	0.848739	200	0.240783	4.07708e-05
chrX	7778695	7780284	-	Porcn	TC	SKIP	0.819277	0.769231	1	1	13	0.205746	4.12591e-05
chr2	26771289	26771776	-	Surf1	A3	A2	0.27	0.293269	0.101852	0.138889	141	-0.161264	4.13354e-05
chr9	118486346	118490966	+	Golga4	CA	SKIP	0.211111	0.32381	0.432558	0.487179	248	0.192408	4.25049e-05
chr6	97153588	97155526	-	Uba3	CA	SKIP	0.522876	0.389241	0.583333	0.837838	144	0.254527	4.29885e-05
chr12	71352247	71369048	-	Trim9	TC	SKIP	0.0795455	0.025641	0.666667	0.454545	14	0.508013	4.38796e-05
chr13	54658012	54666542	-	4833439L19Rik	TC	SKIP	0.87395	0.891489	0.72093	0.590909	55	-0.2268	4.39516e-05
chr5	114515695	114541160	-	Svop	CA	SKIP	0.195876	0.139785	0.0967742	0.0212766	59	-0.108805	4.4431e-05
chr9	109971489	109980506	+	Map4	CA	SKIP	0.740125	0.701554	0.938462	0.931034	147	0.213908	4.51804e-05
chr10	38838840	38841982	-	Fam229b	TC	SKIP	0.294118	0.433962	0.926829	0.810127	24	0.504438	4.55212e-05
chr6	119902013	119906088	-	Wnk1	TC	SKIP	0.336842	0.482115	1	0.75	57	0.465521	4.59962e-05
chr9	108484335	108485177	-	P4htm	CA	SKIP	0.0439024	0.0482759	0.00959693	0	21	-0.0412907	4.63348e-05
chr15	82121261	82123675	+	Sept3	CA	SKIP	0.310345	0.191919	0.777778	0.7	33	0.487757	4.65376e-05
chr3	16083946	16089477	+	Ythdf3	CA	SKIP	0.0581395	0.0157068	0.214286	0.304348	26	0.222394	4.68744e-05
chr1	120422032	120435842	+	Clasp1	CA	SKIP	0.686957	0.712575	0.934426	0.973333	45	0.254114	4.81518e-05
chr1	176989925	176996747	-	Rgs7	ME	M2	0.493506	0.344828	0.944444	0.809524	78	0.457817	4.87539e-05
chr17	26390036	26390918	+	Luc7l	A3	A0	0.40625	0.592593	0.142857	0	30	-0.427993	4.96852e-05
chr17	26390036	26391975	+	Luc7l	A3	A1	0.59375	0.407407	0.857143	1	30	0.427993	4.96852e-05
chr7	29551886	29561876	+	Sirt2	TC	SKIP	0.859825	0.878505	1	0.976048	69	0.118859	4.97477e-05
chr12	71352247	71369048	-	Trim9	TC	SKIP	0.287599	0.377049	0.871795	0.74359	66	0.475368	4.98099e-05
chr5	38526541	38527501	+	Stx18	A3	A0	0.92	0.934066	0.757764	0.783217	84	-0.156543	5.03228e-05
chr5	38526541	38527593	+	Stx18	A3	A1	0.08	0.0659341	0.242236	0.216783	84	0.156543	5.03228e-05
chr5	38526541	38527501	+	Stx18	A3	A0	0.92	0.934066	0.757764	0.783217	84	-0.156543	5.03228e-05
chr5	38526541	38527593	+	Stx18	A3	A1	0.08	0.0659341	0.242236	0.216783	84	0.156543	5.03228e-05
chr3	60425380	60429045	+	Mbnl1	CA	SKIP	0.96	0.92233	0.755102	0.685714	29	-0.220757	5.05053e-05
chr7	147285605	147285777	-	Fuom	A5	A0	0.964029	0.93617	0.767857	0.796296	38	-0.168023	5.05053e-05
chr7	147285605	147285701	-	Fuom	A5	A1	0.0359712	0.0638298	0.232143	0.203704	38	0.168023	5.05053e-05
chr2	32815133	32816563	-	Lrsam1	A5	A0	0.9	0.574074	0.95122	0.958333	30	0.217739	5.27355e-05
chr2	32815133	32816455	-	Lrsam1	A5	A1	0.1	0.425926	0.0487805	0.0416667	30	-0.217739	5.27355e-05
chr18	35758413	35770524	+	Paip2	CA	SKIP	0.0244898	0.0253968	0.005005	0.00486618	37	-0.0200077	5.31126e-05
chr9	109971489	109980506	+	Map4	TC	SKIP	0.62908	0.576885	0.907692	0.88	130	0.290863	5.31126e-05
chr18	34617528	34621714	-	Fam13b	CA	SKIP	0.0254545	0.0242826	0.0920245	0.11828	44	0.0802835	5.42193e-05
chr14	52704066	52723563	-	Hnrnpc	CA	SKIP	0.768827	0.636711	0.546099	0.570909	284	-0.144265	5.51919e-05
chr6	83002536	83003031	-	Htra2	CA	SKIP	0.935484	0.855072	0.584906	0.571429	44	-0.317111	5.66853e-05
chr8	129933607	129939469	+	Pard3	CA	SKIP	0.272727	0.272727	1	1	19	0.727273	5.79131e-05
chr6	83002536	83003031	-	Htra2	A5	A0	0.0344828	0.0833333	0.271605	0.277778	44	0.215783	5.82236e-05
chr13	41111767	41113074	+	Tmem14c	CA	SKIP	0.774892	0.777778	0.956989	0.933333	68	0.168827	5.8794e-05
chr17	12432936	12436365	-	Map3k4	CA	SKIP	0.861272	0.941176	0.558824	0.72973	46	-0.256947	5.902e-05
chr17	12432936	12436365	-	Map3k4	TC	SKIP	0.805405	0.914286	0.457831	0.642857	46	-0.309501	5.902e-05
chr13	54658012	54666542	-	4833439L19Rik	CA	SKIP	0.912023	0.923767	0.794872	0.690722	55	-0.175098	6.06254e-05
chr11	70496549	70497391	-	Camta2	CA	SKIP	0.732394	0.837398	0.55	0.565217	106	-0.227288	6.43006e-05
chr14	52622137	52623328	+	Arhgef40	ME	M0	0.632353	0.681416	0.951613	0.891566	73	0.264705	6.47292e-05
chr9	70419983	70421263	+	Sltm	A3	A0	0.836364	0.907407	0.538462	0.538462	37	-0.333424	6.50272e-05
chr4	129278378	129279438	+	Tmem234	CA	SKIP	0.011236	0.027027	0.159574	0.103448	55	0.11238	6.64864e-05
chr9	21882709	21889800	-	Ecsit	CA	SKIP	0.890411	0.737705	0.238095	0.47619	31	-0.456915	6.67812e-05
chr3	16083946	16089477	+	Ythdf3	TC	SKIP	0.00816326	0.0105263	0.108108	0.172414	14	0.130916	6.72039e-05
chr11	103540711	103547895	-	Gosr2	CA	SKIP	0.74212	0.85974	0.637795	0.602564	126	-0.180751	6.74394e-05
chr16	5021541	5026600	-	Glyr1	A3	A0	0.758454	0.699275	0.561404	0.481928	140	-0.207199	6.74394e-05
chr16	5021523	5026600	-	Glyr1	A3	A1	0.241546	0.300725	0.438596	0.518072	140	0.207199	6.74394e-05
chr9	44212543	44214886	-	Trappc4	CA	SKIP	0.996937	0.980583	0.930175	0.946869	35	-0.0502381	6.77309e-05
chr11	32542935	32611771	+	Fbxw11	CA	SKIP	0.473684	0.764706	0.0769231	0.176471	24	-0.492498	6.87887e-05
chr18	80932888	80935391	-	Atp9b	CA	SKIP	0.861538	0.6875	0.961165	0.922747	42	0.167437	7.2525e-05
chr1	78654678	78678167	+	Acsl3	CA	SKIP	0.659574	0.606707	0.28	0.25	36	-0.368141	7.34729e-05
chr1	78654678	78678167	+	Acsl3	CA	SKIP	0.659574	0.606707	0.28	0.25	36	-0.368141	7.34729e-05
chr1	99749809	99780702	-	Pam	CA	SKIP	0.768212	0.819876	0.974026	1	65	0.192969	7.84592e-05
chr16	38208176	38220057	+	Gsk3b	CA	SKIP	0.235772	0.255814	0.452055	0.518519	94	0.239494	7.91142e-05
chr4	129278487	129279438	+	Tmem234	CA	SKIP	0.272727	0.274194	0.0810811	0.0434783	64	-0.211181	7.91334e-05
chr10	5314775	5324293	+	Syne1	CA	SKIP	0.539823	0.286957	0.150685	0.196262	106	-0.239916	7.99124e-05
chr10	79277986	79281785	+	Palm	CA	SKIP	0.821429	0.785714	0.941748	0.985507	43	0.160056	7.99304e-05
chr2	14885609	14889844	+	Cacnb2	ME	M1	0.64	0.651515	0.96875	1	55	0.338617	8.07062e-05
chr14	52624417	52624663	+	Arhgef40	CA	SKIP	0.622642	0.5	0.206897	0.228916	73	-0.343415	8.14799e-05
chr14	48092392	48145879	+	Fbxo34	CA	SKIP	0.714286	0.806452	0.28	0.185185	27	-0.527776	8.27554e-05
chr4	109879306	109882344	-	Elavl4	A3	A1	0.385159	0.367041	0.24	0.12987	127	-0.191165	8.45422e-05
chr4	109879264	109882344	-	Elavl4	A3	A2	0.614841	0.632959	0.76	0.87013	127	0.191165	8.45422e-05
chrX	140144291	140149678	+	Pak3	CA	SKIP	0.14876	0.2	0.8	0.636364	18	0.543802	8.63102e-05
chr11	94299503	94304043	-	Cacna1g	CA	SKIP	0.466667	0.348315	0	0.027027	23	-0.393977	8.84493e-05
chr8	73993224	73998386	+	Dda1	TC	SKIP	0.885496	0.888889	0.992147	1	12	0.108881	8.89561e-05
chr16	31842925	31847721	+	Dlg1	ME	M2	0.65043	0.652174	0.969231	0.8125	97	0.239564	9.03362e-05
chr1	120422032	120435842	+	Clasp1	CA	SKIP	0.333333	0.304348	0.666667	0.923077	35	0.476031	9.04649e-05
chr19	4127639	4131228	+	Tmem134	TC	SKIP	0.852941	0.980132	0.375	0.823529	18	-0.317272	9.20885e-05
chr4	116958116	116958533	-	Rnf220	A5	A0	0.878261	0.742424	0.964286	0.943182	56	0.143391	9.22158e-05
chr4	116958116	116958455	-	Rnf220	A5	A1	0.121739	0.257576	0.0357143	0.0568182	56	-0.143391	9.22158e-05
chr8	87245717	87250367	-	Nfix	CA	SKIP	0.898305	0.93135	0.25	0.5	17	-0.539828	9.45753e-05
chr16	4924532	4927674	+	Mgrn1	CA	SKIP	0.320755	0.287395	0.162393	0.164179	185	-0.140789	9.54411e-05
chrX	35953955	35955105	+	Mcts1	CA	SKIP	0.158537	0.105263	0.292308	0.256917	153	0.142712	9.59333e-05
chr18	65960365	65969098	+	Sec11c	CA	SKIP	0.0217114	0.0206186	0.00301205	0.0018622	36	-0.0187278	9.88966e-05
chr17	79343284	79345635	+	Ndufaf7	CA	SKIP	0.945455	0.901235	1	1	11	0.0766554	0.000100247
chr3	148480892	148484243	-	Lphn2	ME	M0	0.824	0.896226	0.235294	0.428571	31	-0.52818	0.000101101
chr14	25312715	25314996	+	Rps24	CA	SKIP	0.903827	0.893671	0.969849	0.969231	233	0.0707909	0.000105277
chr19	4127639	4131228	+	Tmem134	TC	SKIP	0.863636	0.981366	0.387755	0.842105	18	-0.307571	0.000106982
chr14	41817509	41826986	-	Fam213a	A3	A0	0.48125	0.467692	0.72093	0.75	83	0.260994	0.000107682
chr14	41817492	41826986	-	Fam213a	A3	A1	0.51875	0.532308	0.27907	0.25	83	-0.260994	0.000107682
chr12	71352247	71369048	-	Trim9	TC	SKIP	0.184906	0.262136	0.818182	0.636364	35	0.503752	0.000108888
chr19	40411525	40424388	-	Sorbs1	CA	SKIP	0.475	0.39924	1	0.888889	31	0.507325	0.000116451
chr12	55869129	55871705	-	Snx6	ME	M1	0.817308	0.853982	0.710345	0.595745	189	-0.1826	0.000117032
chr7	3569293	3571031	+	Ndufa3	A5	A0	0.990033	0.981941	0.999315	0.998745	13	0.0130429	0.000117579
chr7	3569742	3571031	+	Ndufa3	A5	A1	0.00996678	0.0180587	0.000684932	0.00125471	13	-0.0130429	0.000117579
chr12	45692046	45699336	+	Nrcam	CA	SKIP	0.0898876	0.127119	0.226667	0.411765	82	0.210713	0.000118764
chr6	93651375	93657997	-	Magi1	CA	SKIP	0.656805	0.735849	0.616438	0.310345	108	-0.232935	0.000118852
chr3	89144101	89145429	-	Adam15	TC	SKIP	0.820399	0.873805	0.767442	0.700965	202	-0.112899	0.000119547
chr6	97149315	97153467	-	Uba3	ME	M0	0.736842	0.647727	0.47619	0.37963	192	-0.264375	0.000120568
chr11	51080833	51085301	+	Clk4	TC	SKIP	0.52439	0.266667	0.117647	0.0454545	37	-0.313978	0.000120568
chr5	145994471	146003788	+	Zfp655	CA	SKIP	0.125	0	0.266667	0.471698	35	0.306682	0.000120895
chr9	120058915	120076918	+	Mobp	CA	SKIP	0.952602	0.941739	1	1	450	0.0528296	0.000121788
chr2	181236758	181242870	+	Tpd52l2	CA	SKIP	0.284116	0.275304	0.232975	0.111111	337	-0.107667	0.000121788
chr16	20674387	20675416	+	Eif4g1	CA	SKIP	0.559322	0.539326	0.931034	0.925926	54	0.379156	0.000122835
chrX	7778695	7780284	-	Porcn	CA	SKIP	0.677419	0.728814	1	1	13	0.296884	0.000128524
chr6	83002536	83002691	-	Htra2	A5	A2	0.965517	0.883333	0.691358	0.722222	49	-0.217635	0.000128524
chr12	86451909	86452447	+	Dlst	ME	M0	0.686667	0.547739	0.210526	0.274809	207	-0.374535	0.000134357
chr18	12946904	12978013	-	Osbpl1a	ME	M1	0.567213	0.55774	0.766839	0.720238	361	0.181062	0.000142388
chr16	94592578	94624920	+	Ttc3	TC	SKIP	0.225806	0.268987	0.0322581	0.0377358	30	-0.2124	0.00014799
chr5	36179746	36183929	+	Ablim2	CA	SKIP	0.514925	0.505792	0.709091	0.688172	182	0.188273	0.00014799
chr6	83133327	83133929	+	Dctn1	ME	M0	0.660428	0.650685	0.46875	0.392638	355	-0.224862	0.000152374
chr14	31830353	31830993	-	Gnl3	ME	M0	0.768421	0.679803	0.174603	0.596774	125	-0.338423	0.000152374
chr8	46878322	46885063	+	Sorbs2	CA	SKIP	0.608696	0.52	1	1	27	0.435652	0.000153173
chr8	46878322	46885063	+	Sorbs2	TC	SKIP	0.509091	0.419355	1	1	27	0.535777	0.000153173
chr11	80205494	80207787	+	Zfp207	CA	SKIP	0.896679	0.814059	0.985294	0.966387	58	0.120471	0.000154164
chr2	11396170	11399662	-	Pfkfb3	CA	SKIP	0.138462	0.146497	0	0	32	-0.142479	0.000158706
chr8	73882135	73882861	+	Myo9b	CA	SKIP	0.565217	0.428571	0.952381	1	14	0.479296	0.000159283
chr3	28704465	28705421	+	Rpl22l1	A3	A0	0.0447761	0.272727	0.75	0.333333	26	0.382915	0.000159283
chr3	28704465	28705424	+	Rpl22l1	A3	A1	0.955224	0.727273	0.25	0.666667	26	-0.382915	0.000159283
chr14	67647867	67657711	-	Ppp2r2a	CA	SKIP	0.0652921	0.0733138	0.0117647	0	46	-0.0634206	0.00016026
chr3	148480892	148484243	-	Lphn2	CA	SKIP	0.405797	0.263158	0.733333	0.866667	41	0.465523	0.000161031
chr7	97340263	97344164	+	Picalm	CA	SKIP	0.929385	0.889968	0.982022	0.959866	92	0.061268	0.000161031
chr4	133556308	133556639	-	Dhdds	A3	A0	0.476923	0.641791	0.833333	0.783784	85	0.249201	0.000161798
chr4	133556254	133556639	-	Dhdds	A3	A2	0.523077	0.358209	0.166667	0.216216	85	-0.249201	0.000161798
chr6	149119572	149137127	-	Amn1	CA	SKIP	0.563636	0.706897	0.947368	1	42	0.338418	0.00016841
chr12	79605738	79663842	+	Gphn	TC	SKIP	0.110843	0.194631	0.25	0.339623	141	0.142074	0.000171703
chr11	70496549	70497391	-	Camta2	CA	SKIP	0.730496	0.824561	0.55	0.569892	106	-0.217583	0.000175934
chr6	121326549	121330012	-	Iqsec3	CA	SKIP	0.422819	0.330709	0.68	0.904762	41	0.415617	0.000175934
chr14	31920496	31930198	+	Pbrm1	TC	SKIP	0.195876	0.351351	0.0142857	0.129032	37	-0.201955	0.000182696
chr15	41662675	41682004	+	Oxr1	CA	SKIP	0.658363	0.614865	0.852459	0.797753	132	0.188492	0.000183631
chr2	79498506	79500389	+	Ssfa2	CA	SKIP	0.126984	0.126761	0.8	0.428571	19	0.487413	0.000184563
chr10	121518745	121525934	-	Tmem5	A3	A0	1	1	0.901639	0.865385	13	-0.116488	0.00018642
chr10	121518662	121525934	-	Tmem5	A3	A1	0	0	0.0983607	0.134615	13	0.116488	0.00018642
chr6	83002536	83003031	-	Htra2	CA	SKIP	0.950617	0.879518	0.633333	0.714286	44	-0.241258	0.000187345
chr7	97072225	97089478	-	l7Rn6	TC	SKIP	0.873239	0.95082	0.546218	0.61	35	-0.33392	0.000189423
chr6	76832831	76865727	-	Ctnna2	CA	SKIP	0.272131	0.262799	0.153285	0.14876	238	-0.116442	0.000191496
chr5	73415237	73418554	-	Fryl	CA	SKIP	0.648855	0.710345	0.966667	0.89011	50	0.248788	0.000194475
chr8	73993224	73998386	+	Dda1	TC	SKIP	0.889503	0.871658	0.989529	1	12	0.114184	0.000194475
chr1	82732082	82747094	+	Mff	CA	SKIP	0.862568	0.887023	0.937304	0.980392	88	0.0840528	0.000202281
chr4	148632190	148636244	-	Kif1b	CA	SKIP	0.76412	0.784946	0.964912	1	113	0.207923	0.000206369
chr14	48092392	48145879	+	Fbxo34	TC	SKIP	0.515152	0.612903	0.162791	0.0638298	27	-0.450717	0.000205475
chr5	148705621	148706284	-	Slc46a3	CA	SKIP	0.5	0.724138	0.142857	0.0588235	21	-0.511229	0.000210696
chr18	53843118	53857248	-	Cep120	ME	M0	0.564767	0.790909	0.4125	0.424528	266	-0.259324	0.000212725
chr8	72435768	72436821	-	Gatad2a	CA	SKIP	0.42029	0.323077	0.152941	0.140625	81	-0.2249	0.000213606
chr6	115576984	115581232	-	Raf1	CA	SKIP	0.0479705	0.0769231	0.275362	0.128205	67	0.139337	0.000217642
chr13	55411902	55413479	+	Nsd1	CA	SKIP	0.12605	0.0222222	0.142857	0.377778	39	0.186181	0.000217642
chr5	33298607	33307280	+	Depdc5	CA	SKIP	0.655172	0.346154	0.142857	0.1875	47	-0.335485	0.000223067
chr7	73214412	73215475	+	Snrpa1	CA	SKIP	0.639024	0.734177	0.872611	0.857143	79	0.178276	0.000227341
chr1	92975658	92981522	+	Lrrfip1	CA	SKIP	0.206349	0.117241	0.376147	0.325581	112	0.189069	0.000229335
chr19	6374898	6375657	+	Sf1	A3	A0	0.8	0.567568	0.327586	0.493333	123	-0.273324	0.000232743
chr19	6374898	6376295	+	Sf1	A3	A1	0.2	0.432432	0.672414	0.506667	123	0.273324	0.000232743
chr19	6374898	6375657	+	Sf1	A3	A0	0.8	0.567568	0.327586	0.493333	123	-0.273324	0.000232743
chr19	6374898	6376295	+	Sf1	A3	A1	0.2	0.432432	0.672414	0.506667	123	0.273324	0.000232743
chr13	91704299	91803722	+	Ssbp2	CA	SKIP	0.697561	0.858268	0.583333	0.624309	118	-0.174093	0.000234718
chr7	54147930	54162420	-	Tsg101	TC	SKIP	0.302326	0.385366	0.105769	0.25283	210	-0.164546	0.000250213
chr4	83108323	83109498	-	Psip1	A3	A1	0.102564	0.30814	0.350515	0.490566	129	0.215189	0.000254414
chr12	71352247	71369048	-	Trim9	TC	SKIP	0.304124	0.424242	0.857143	0.772727	67	0.450752	0.000256356
chr1	166232851	166236569	-	Blzf1	CA	SKIP	0.0416667	0.0163934	0.155556	0.297297	23	0.197396	0.000278507
chr15	76557906	76565306	-	Arhgap39	CA	SKIP	0.428571	0.647059	0.2	0.0714286	27	-0.402101	0.000284902
chr11	77667393	77671224	+	Myo18a	CA	SKIP	0.236246	0.275591	0.211679	0.108491	247	-0.0958336	0.000287575
chr17	81841130	81844826	-	Slc8a1	CA	SKIP	0.2	0.150442	0.4	0.857143	20	0.45335	0.000287575
chr3	126504679	126513556	+	Camk2d	CA	SKIP	0.72	0.492958	1	1	25	0.393521	0.000303994
chrX	82982688	82985633	-	Gyk	CA	SKIP	0.470085	0.692308	0.882353	0.945946	48	0.332953	0.000305863
chr10	4424313	4483878	+	Rgs17	CA	SKIP	0.287671	0.292035	0	0	20	-0.289853	0.000316646
chr13	54663232	54666542	-	4833439L19Rik	TC	SKIP	0.861789	0.708738	1	0.967742	58	0.198608	0.000321836
chr8	73993224	73998386	+	Dda1	TC	SKIP	0.916318	0.90625	0.99211	1	12	0.0847712	0.000341066
chr7	120424316	120426770	+	Arntl	CA	SKIP	0.371429	0.375	0	0	17	-0.373214	0.00034177
chr17	24551679	24554982	+	Rnps1	CA	SKIP	0.527559	0.475983	0.753425	0.738095	110	0.243989	0.000349814
chr11	80068364	80079243	+	Rhot1	CA	SKIP	0.288462	0.347368	0.169231	0.113772	93	-0.176413	0.000349814
chr9	64533833	64539601	+	Megf11	TC	SKIP	0.780822	0.569231	1	1	11	0.324974	0.000356033
chr11	118353952	118355463	-	Rbfox3	A3	A0	0.451852	0.282609	0.20339	0.201493	151	-0.164789	0.000361628
chr11	118352555	118355463	-	Rbfox3	A3	A1	0.548148	0.717391	0.79661	0.798507	151	0.164789	0.000361628
chr11	118353952	118355463	-	Rbfox3	A3	A0	0.451852	0.282609	0.20339	0.201493	151	-0.164789	0.000361628
chr11	118352555	118355463	-	Rbfox3	A3	A1	0.548148	0.717391	0.79661	0.798507	151	0.164789	0.000361628
chr17	26390036	26391975	+	Luc7l	CA	SKIP	0.296296	0.45	0.2	0.0196078	35	-0.263344	0.000366692
chr9	44606546	44606746	-	Tmem25	A3	A0	0.212121	0.169231	0	0.038961	21	-0.171195	0.000374592
chr9	44606515	44606746	-	Tmem25	A3	A1	0.787879	0.830769	1	0.961039	21	0.171195	0.000374592
chr1	178680291	178685296	-	Cep170	A3	A0	0.725806	0.789916	0.55	0.263158	39	-0.351282	0.0003759
chr1	178680183	178685296	-	Cep170	A3	A1	0.274194	0.210084	0.45	0.736842	39	0.351282	0.0003759
chr13	56185646	56191118	-	H2afy	ME	M0	0.405172	0.634058	0.163934	0.084507	132	-0.395394	0.000376551
chr5	8082269	8087981	-	Adam22	CA	SKIP	0.478873	0.511364	0.803922	0.781818	91	0.297751	0.000379381
chr11	119967924	119970745	-	Slc38a10	CA	SKIP	0.796296	0.826087	0.985612	0.955056	24	0.159142	0.000380027
chr6	51412054	51413409	-	Hnrnpa2b1	CA	SKIP	0.0576923	0.138211	0	0.0196078	24	-0.0881479	0.000381759
chr6	71818797	71821420	+	Immt	A5	A0	1	1	0.996337	0.96732	11	-0.0181714	0.000381955
chr6	71818800	71821420	+	Immt	A5	A1	0	0	0.003663	0.0326797	11	0.0181714	0.000381955
chr4	83108377	83109498	-	Psip1	A3	A0	0.871795	0.674419	0.628866	0.490566	139	-0.213391	0.000391265
chr7	31684717	31685656	-	Mag	CA	SKIP	0.704308	0.654752	0.768489	0.804054	542	0.106741	0.000409215
chr2	29637721	29640472	-	Trub2	CA	SKIP	0.468927	0.353982	0.818182	0.72093	57	0.358102	0.000409821
chr14	48092392	48145879	+	Fbxo34	TC	SKIP	0.411765	0.545455	0.134615	0.0350877	27	-0.393758	0.000422897
chr6	42301147	42301473	+	Zyx	CA	SKIP	0.726027	0.745665	0.856287	0.96	57	0.172298	0.000426719
chr8	46130522	46136134	+	Fat1	TC	SKIP	0.137809	0.135531	1	0.407407	24	0.567034	0.000432684
chr7	97068701	97072073	-	l7Rn6	ME	M1	0.816425	0.854406	0.671171	0.713043	215	-0.143308	0.000436485
chr5	139053393	139058282	-	Zfp68	CA	SKIP	0.763158	0.666667	0.25	0.47619	47	-0.351817	0.000437626
chrX	138786451	138794929	-	Acsl4	A3	A0	0.727273	0.816901	0.2	0.333333	16	-0.50542	0.000437056
chr14	27234474	27237598	-	Slmap	CA	SKIP	0.545455	0.523179	0.282051	0.306667	119	-0.239958	0.000439266
chr4	124784790	124785566	+	Meaf6	CA	SKIP	0.297003	0.241706	0.491525	0.458824	106	0.20582	0.000451603
chr2	181255402	181281075	+	Dnajc5	CA	SKIP	0.154639	0.16129	0.0140845	0.045045	41	-0.1284	0.000477261
chr8	106947130	106949338	-	Dync1li2	CA	SKIP	0.667969	0.64018	0.522388	0.540404	376	-0.122678	0.00048418
chr4	155541615	155542841	-	Agrn	TC	SKIP	0.770992	0.526316	0.931298	0.909774	29	0.271882	0.000501163
chr6	52677295	52679274	+	Tax1bp1	ME	M0	0.538462	0.52579	0.285211	0.395455	504	-0.191793	0.000501163
chr5	139706792	139709424	+	Sun1	CA	SKIP	0.666667	0.47619	0.0769231	0	13	-0.532967	0.000536117
chr5	103395647	103416221	-	Mapk10	ME	M0	0.97697	0.97599	0.94518	0.946078	101	-0.030851	0.000536117
chr13	54658012	54666542	-	4833439L19Rik	TC	SKIP	0.913194	0.909958	0.809524	0.715909	55	-0.14886	0.000556082
chr5	8086623	8090141	-	Adam22	ME	M0	0.285714	0.432099	0.804878	0.828571	76	0.457818	0.000566031
chr5	134750465	134755306	-	Gtf2i	CA	SKIP	0.380645	0.32948	0.617021	0.7	72	0.303448	0.000567503
chr13	107647388	107650940	-	Ipo11	CA	SKIP	0.478261	0.321429	0.634615	0.595506	118	0.215216	0.000577416
chr1	82732082	82747094	+	Mff	TC	SKIP	0.920447	0.92988	0.957924	0.988764	88	0.0481809	0.00058309
chr14	46242617	46249254	-	Ddhd1	TC	SKIP	0.21875	0.285714	0.647059	0.769231	35	0.455913	0.00058875
chr17	35283114	35283190	+	Bag6	A3	A0	1	1	0.972222	0.968085	17	-0.0298463	0.000615438
chr4	129278378	129279113	+	Tmem234	CA	SKIP	1	1	0.166667	0.238095	13	-0.797619	0.000616846
chr6	24469257	24477272	-	Ndufa5	CA	SKIP	0.694118	0.496774	0.753156	0.718841	188	0.140552	0.000620701
chr6	119902013	119906088	-	Wnk1	TC	SKIP	0.296089	0.429795	1	0.666667	41	0.470391	0.000620701
chr14	52832418	52832498	-	Chd8	A3	A0	0.0444444	0.516129	0.909091	0.545455	22	0.446986	0.000622446
chr14	52832394	52832498	-	Chd8	A3	A1	0.955556	0.483871	0.0909091	0.454545	22	-0.446986	0.000622446
chr11	60533999	60534139	-	Flii	A3	A0	0.6	0.676471	1	1	25	0.361765	0.000625227
chr11	60533996	60534139	-	Flii	A3	A1	0.4	0.323529	0	0	25	-0.361765	0.000625227
chr4	126583391	126588033	-	Zmym4	TC	SKIP	0.848739	0.757764	0.318182	0.294118	21	-0.497102	0.000626613
chr8	13954135	13974540	-	2610019F03Rik	CA	SKIP	1	0.844156	0.655172	0.632184	37	-0.2784	0.00064602
chr10	59359249	59360238	+	Dnajb12	A5	A2	0.381818	0.447761	0.0697674	0.25	64	-0.254906	0.00064602
chr9	51751754	51756681	-	Fdx1	CA	SKIP	0.0495049	0.183099	0.0208333	0.0165746	25	-0.0975978	0.000653613
chr1	78476686	78485359	-	Farsb	TC	SKIP	0.414894	0.334586	0.630769	0.658228	110	0.269758	0.000657037
chr11	80068364	80071015	+	Rhot1	ME	M1	0.7	0.722689	0.895238	0.885542	93	0.179046	0.000657343
chr6	71821552	71824310	+	Immt	CA	SKIP	1	0.991803	0.944751	0.97619	16	-0.0354307	0.000660755
chr1	82732082	82747094	+	Mff	CA	SKIP	0.871186	0.865209	0.927798	0.978022	88	0.0847119	0.000667264
chr5	65928785	65983114	+	Ube2k	CA	SKIP	1	1	0.103448	0.571429	19	-0.662562	0.000672724
chr14	52624710	52624833	+	Arhgef40	A3	A0	0.5	0.578947	0.191489	0.135593	27	-0.375932	0.000676391
chr14	52624710	52625015	+	Arhgef40	A3	A1	0.5	0.421053	0.808511	0.864407	27	0.375932	0.000676391
chr14	104056289	104084885	+	Slain1	CA	SKIP	0.0563798	0.0565217	0.28	0.189189	38	0.178144	0.000676674
chr1	10086094	10098449	+	Cspp1	CA	SKIP	0.866667	0.684211	0.142857	0.2	18	-0.60401	0.000691359
chr9	44581867	44586644	+	Ift46	CA	SKIP	0.0827068	0.0181818	0	0.00497512	15	-0.0479567	0.000696763
chr8	71346149	71351175	+	Ints10	CA	SKIP	0.16129	0.210526	0.0243902	0	15	-0.173713	0.000698048
chr1	74607067	74608628	+	Plcd4	CA	SKIP	0.213675	0.230769	0.0588235	0.0958904	58	-0.144865	0.000718814
chr1	182932117	182947557	-	Ephx1	CA	SKIP	0.0197044	0.0359281	0.105263	0.1	40	0.0748153	0.000719282
chr4	154961893	154962718	+	Nadk	CA	SKIP	0.959184	1	0.636364	0.705882	11	-0.308469	0.000719282
chr11	119967924	119970745	-	Slc38a10	CA	SKIP	0.690141	0.714286	0.971014	0.927273	24	0.24693	0.000719749
chr6	38542795	38548784	+	Luc7l2	ME	M1	0.264423	0.190601	0.552381	0.609375	169	0.353366	0.000719749
chr13	14093445	14095809	-	Tbce	A5	A0	0.838235	0.888889	1	0.975	22	0.123938	0.000723269
chr13	14093445	14095799	-	Tbce	A5	A1	0.161765	0.111111	0	0.025	22	-0.123938	0.000723269
chr17	23811035	23811850	+	Hcfc1r1	CA	SKIP	0.896373	0.846154	0.960199	0.969349	40	0.0935104	0.000727567
chr18	34922378	34927821	+	Fam53c	CA	SKIP	0.777778	0.95	0.454545	0.25	12	-0.511616	0.000741212
chr4	129691880	129694305	+	Bai2	CA	SKIP	0.2875	0.287356	0.433071	0.508772	177	0.183493	0.000742434
chr7	106464412	106484494	+	Map6	CA	SKIP	0.973799	0.95	0.995927	0.995816	23	0.0339717	0.000748719
chr10	126713905	126714542	+	Dctn2	CA	SKIP	0.997423	0.987328	0.946058	0.981718	43	-0.0284873	0.000749931
chr5	115189290	115195437	-	Git2	CA	SKIP	0.5	0.396825	0.230769	0.025641	36	-0.320208	0.000753161
chr9	64533833	64539601	+	Megf11	TC	SKIP	0.789474	0.644068	1	1	11	0.283229	0.000755375
chrX	57478970	57489733	-	Atp11c	CA	SKIP	0.803922	0.688889	0.444444	0.2	27	-0.424183	0.000761619
chr16	38349415	38352711	+	Cox17	CA	SKIP	0.0384615	0.04	0.00485437	0	12	-0.0368036	0.000768783
chr10	79614468	79616560	+	Midn	CA	SKIP	0.259259	0.239669	0.04	0.0588235	49	-0.200053	0.000768783
chrX	132805421	132805801	+	Ngfrap1	A3	A0	0.944694	0.894799	0.866176	0.877551	313	-0.0478826	0.000768783
chrX	132805421	132805847	+	Ngfrap1	A3	A1	0.0553064	0.105201	0.133824	0.122449	313	0.0478826	0.000768783
chrX	132805421	132805801	+	Ngfrap1	A3	A0	0.944694	0.894799	0.866176	0.877551	313	-0.0478826	0.000768783
chrX	132805421	132805847	+	Ngfrap1	A3	A1	0.0553064	0.105201	0.133824	0.122449	313	0.0478826	0.000768783
chrX	132805421	132805801	+	Ngfrap1	A3	A0	0.944694	0.894799	0.866176	0.877551	313	-0.0478826	0.000768783
chrX	132805421	132805847	+	Ngfrap1	A3	A1	0.0553064	0.105201	0.133824	0.122449	313	0.0478826	0.000768783
chrX	132805421	132805801	+	Ngfrap1	A3	A0	0.944694	0.894799	0.866176	0.877551	313	-0.0478826	0.000768783
chrX	132805421	132805847	+	Ngfrap1	A3	A1	0.0553064	0.105201	0.133824	0.122449	313	0.0478826	0.000768783
chrX	132805421	132805801	+	Ngfrap1	A3	A0	0.944694	0.894799	0.866176	0.877551	313	-0.0478826	0.000768783
chrX	132805421	132805847	+	Ngfrap1	A3	A1	0.0553064	0.105201	0.133824	0.122449	313	0.0478826	0.000768783
chr14	21284168	21287092	-	Anxa7	CA	SKIP	0.88189	0.828829	0.988764	0.943396	41	0.110721	0.000797806
chr15	34168177	34202098	+	Laptm4b	TC	SKIP	1	1	0.947484	0.961373	20	-0.0455715	0.000797949
chr19	8981884	8983167	+	Ganab	CA	SKIP	0.214953	0.285068	0.0612245	0.0769231	54	-0.180937	0.000810004
chr11	4810762	4812783	+	Thoc5	CA	SKIP	0.702479	0.668966	1	0.927273	44	0.277914	0.000818066
chr15	90790179	90795897	-	Kif21a	CA	SKIP	0.546203	0.492266	0.430588	0.422642	681	-0.0926195	0.000820169
chr3	5561764	5563164	-	Pex2	CA	SKIP	0.630631	0.454545	0.142857	0.225806	31	-0.358256	0.000823256
chr3	157687195	157689688	-	Srsf11	CA	SKIP	0.2	0.166667	0.666667	0.818182	15	0.559091	0.00082436
chr19	4127639	4131228	+	Tmem134	CA	SKIP	0.911504	0.988024	0.615385	0.911111	18	-0.186516	0.000827436
chr13	34995142	34995912	+	Prpf4b	CA	SKIP	0.166667	0.391304	0	0	13	-0.278986	0.000849247
chr9	79915379	79940073	+	Senp6	TC	SKIP	0.709677	0.731707	0.25	0.4	30	-0.395692	0.00086517
chr9	79915379	79940073	+	Senp6	TC	SKIP	0.709677	0.731707	0.25	0.4	30	-0.395692	0.00086517
chr12	31582671	31589582	-	Acp1	ME	M1	0.873563	0.785235	0.607595	0.519481	111	-0.265861	0.000867207
chr9	75529986	75530080	-	Scg3	ME	M1	0.340445	0.336291	0.500982	0.469298	965	0.146772	0.000878079
chr17	24723533	24724344	+	Pkd1	CA	SKIP	0.826087	0.591837	0.25	0.304348	30	-0.431788	0.000908626
chr5	33988718	33994611	-	Slbp	CA	SKIP	1	0.982222	0.893939	0.899281	16	-0.0945011	0.000908626
chr17	24723533	24724344	+	Pkd1	TC	SKIP	0.76	0.491525	0.181818	0.225806	30	-0.42195	0.000908626
chr4	129278487	129279113	+	Tmem234	ME	M2	0.0169492	0.0576923	0.714286	0.7	43	0.669822	0.000908626
chr6	119852853	119868604	+	Rad52	TC	SKIP	0.73913	0.675676	0.34375	0.0869565	22	-0.49205	0.000911582
chr2	73701295	73711726	-	Atf2	CA	SKIP	0.414013	0.522634	0.230769	0.125	42	-0.290439	0.00091455
chr19	45438376	45531022	+	Btrc	ME	M1	0.781609	0.83871	0.486486	0.466667	67	-0.333583	0.00091455
chr15	58777574	58779877	-	Mtss1	ME	M0	0.604478	0.66129	1	0.916667	49	0.325449	0.000926256
chr7	138528107	138531131	+	Pstk	CA	SKIP	0.272727	0.333333	0.0704225	0.0140845	18	-0.260777	0.00092725
chr16	7294223	7330454	+	Rbfox1	CA	SKIP	0.991011	0.989286	0.915966	0.928058	15	-0.0681365	0.00092725
chr12	109396558	109401182	-	Setd3	CA	SKIP	0.649123	0.655172	0.83871	0.959184	91	0.246799	0.000927255
chr9	47622028	47656249	+	Cadm1	TC	SKIP	0.538462	0.609865	0.339623	0.403509	130	-0.202598	0.00092725
chr9	47622028	47656249	+	Cadm1	TC	SKIP	0.538462	0.609865	0.339623	0.403509	130	-0.202598	0.00092725
chr15	75902998	75905971	-	Puf60	CA	SKIP	0.786408	0.768116	0.653061	0.675127	232	-0.113168	0.000944683
chr4	46188287	46195989	-	Xpa	CA	SKIP	0.298246	0.131313	0.422222	0.846154	44	0.419409	0.000951438
chr2	32147735	32152145	+	Golga2	CA	SKIP	0.811594	0.890909	1	1	22	0.148748	0.00095335
chr1	120406953	120418403	+	Clasp1	CA	SKIP	0.0344828	0.150943	0	0	36	-0.0927131	0.000960082
chrX	132805421	132805847	+	Ngfrap1	A3	A2	0.0541728	0.101251	0.129078	0.118812	313	0.0462329	0.000970396
chr1	75474393	75475366	-	Chpf	A3	A0	0.821782	0.776786	0.90566	0.948276	54	0.127684	0.00101505
chr1	75474115	75475366	-	Chpf	A3	A1	0.178218	0.223214	0.0943396	0.0517241	54	-0.127684	0.00101505
chr9	21282792	21283342	+	Dnm2	ME	M0	0.2	0.138614	0.731707	0.653846	67	0.52347	0.00101505
chr15	76330483	76330696	+	Hsf1	CA	SKIP	0.565217	0.676923	0.886364	0.803279	63	0.223751	0.00103398
chr15	81783230	81786078	-	Pmm1	CA	SKIP	0.00943396	0.0187891	0	0	15	-0.0141116	0.00105052
chr4	140674696	140695606	-	Szrd1	CA	SKIP	0.675393	0.557377	0.95122	0.851852	65	0.285151	0.00105914
chr7	25295772	25300055	+	Zfp428	A3	A0	0.153333	0.0606061	0.358974	0.1875	52	0.166267	0.00105914
chr7	25295772	25300094	+	Zfp428	A3	A1	0.846667	0.939394	0.641026	0.8125	52	-0.166267	0.00105914
chr17	29405947	29419004	+	BC004004	CA	SKIP	0.81295	0.910448	0.970149	1	39	0.123376	0.00106034
chr4	155541615	155542841	-	Agrn	TC	SKIP	0.666667	0.407407	0.877551	0.859649	29	0.331563	0.00106034
chr12	70683617	70683707	-	Mettl21d	A3	A0	0.59375	0.3	0.8	0.939394	25	0.422822	0.00109444
chr12	70683612	70683707	-	Mettl21d	A3	A1	0.40625	0.7	0.2	0.0606061	25	-0.422822	0.00109444
chr18	60703800	60705401	+	Dctn4	CA	SKIP	0.221918	0.231884	0.104762	0.0943396	116	-0.12735	0.00110058
chr5	22608466	22779152	+	Lhfpl3	CA	SKIP	0.518987	0.545455	0.857143	0.807692	73	0.300197	0.00116425
chr13	54663232	54666542	-	4833439L19Rik	TC	SKIP	0.832787	0.661017	1	0.952381	58	0.229289	0.00117429
chr2	59186098	59190318	+	Pkp4	CA	SKIP	0.956	0.948753	0.884393	0.855072	91	-0.0826435	0.00120712
chr5	73697992	73704681	+	Ociad1	CA	SKIP	0.897764	0.906387	0.93207	0.948673	264	0.0382957	0.00121098
chr1	22387644	22411821	-	Rims1	CA	SKIP	0.641509	0.419355	0.772727	0.935484	61	0.323673	0.00124679
chrX	140144291	140149678	+	Pak3	TC	SKIP	0.215736	0.292776	0.727273	0.7	25	0.459381	0.00124861
chr10	59359195	59360238	+	Dnajb12	A5	A0	0.581818	0.432836	0.883721	0.65	80	0.259533	0.00125371
chr4	155541615	155542841	-	Agrn	CA	SKIP	0.809524	0.641791	0.935484	0.934959	29	0.209564	0.0012539
chr8	72440347	72440467	-	Gatad2a	A5	A0	1	0.981818	0.8	0.772727	10	-0.204545	0.0012539
chr8	72440347	72440458	-	Gatad2a	A5	A1	0	0.0181818	0.2	0.227273	10	0.204545	0.0012539
chr17	10408339	10409024	-	Qk	A3	A0	0.666262	0.632139	0	0.333333	22	-0.482534	0.00125855
chr17	10407059	10409024	-	Qk	A3	A1	0.333738	0.367861	1	0.666667	22	0.482534	0.00125855
chr11	69732838	69734302	-	Eif5a	CA	SKIP	0.534247	0.571429	0.351351	0.317647	132	-0.218338	0.00126045
chr2	12319193	12327486	-	Fam188a	TC	SKIP	0.735409	0.699732	0.872146	0.919598	56	0.178302	0.00126376
chr5	29690495	29704666	-	Lmbr1	CA	SKIP	0.0285714	0.0316742	0.2	0.157895	21	0.148825	0.00126647
chr9	107947231	107947793	+	Ip6k1	A5	A0	0.666667	0.819767	0.941176	0.904762	84	0.179752	0.00130682
chr9	107947644	107947793	+	Ip6k1	A5	A1	0.333333	0.180233	0.0588235	0.0952381	84	-0.179752	0.00130682
chr9	66804007	66818388	-	Lactb	CA	SKIP	0.938462	0.941176	0.7	0.4	12	-0.389819	0.00133994
chr7	151671113	151677356	-	Ppfia1	TC	SKIP	0.485714	0.509091	0.923077	0.90625	23	0.417261	0.0013867
chr3	8935040	8936438	-	Tpd52	ME	M1	0.830189	0.78979	0.903226	1	115	0.141624	0.00138832
chr3	101969410	101970760	-	Vangl1	CA	SKIP	0.215686	0.833333	1	1	22	0.47549	0.00139314
chr9	21751496	21751824	+	BC018242	A5	A0	0.569892	0.590278	0.35	0.402299	147	-0.203936	0.00140537
chr9	21751512	21751824	+	BC018242	A5	A1	0.430108	0.409722	0.65	0.597701	147	0.203936	0.00140537
chr10	126896631	126902037	+	R3hdm2	CA	SKIP	0.619537	0.577713	0.355932	0.37931	80	-0.231004	0.00140925
chr4	130321964	130324730	+	Pum1	A5	A0	0.5	0.424242	0.736842	0.863636	41	0.338118	0.00141542
chr4	130321970	130324730	+	Pum1	A5	A1	0.5	0.575758	0.263158	0.136364	41	-0.338118	0.00141542
chr17	74601705	74624771	-	Memo1	CA	SKIP	0.692308	0.318182	0.833333	1	24	0.411422	0.00142409
chr17	34251423	34251834	-	Brd2	A3	A2	0.897436	0.97546	1	1	20	0.063552	0.00143876
chr15	78266140	78268916	+	Kctd17	CA	SKIP	0.0769231	0.0474684	0.0835509	0.127119	236	0.0431391	0.0014471
chr15	78266140	78268916	+	Kctd17	TC	SKIP	0.0526316	0.0321543	0.0572963	0.0884956	236	0.030503	0.0014471
chr14	31783750	31788408	+	Nek4	CA	SKIP	0.423077	0.837838	0.25	0.130435	28	-0.44024	0.00145489
chr15	58777574	58779877	-	Mtss1	CA	SKIP	0.326531	0.235669	0	0.0285714	23	-0.266814	0.00146581
chr9	113594556	113596742	-	Pdcd6ip	A3	A0	0.216216	0.268657	0.08	0.0806452	61	-0.162114	0.00148722
chr9	113594541	113596742	-	Pdcd6ip	A3	A1	0.783784	0.731343	0.92	0.919355	61	0.162114	0.00148722
chr15	89083692	89087093	+	Ppp6r2	A3	A0	0.756757	0.892857	1	1	24	0.175193	0.0015502
chr15	89083692	89087139	+	Ppp6r2	A3	A1	0.243243	0.107143	0	0	24	-0.175193	0.0015502
chr1	25168708	25174133	-	Bai3	CA	SKIP	0.754601	0.882353	1	1	34	0.181523	0.00156374
chr7	112713899	112715596	-	Apbb1	TC	SKIP	0.859597	0.836904	0.819868	0.723866	210	-0.0763836	0.00157027
chr2	157284369	157288445	+	Src	CA	SKIP	0.43662	0.584158	1	1	27	0.489611	0.00158977
chr1	40056819	40057375	+	Map4k4	A3	A0	0.662921	0.634783	0.454545	0.0714286	36	-0.385865	0.00160633
chr1	40056819	40057468	+	Map4k4	A3	A1	0.337079	0.365217	0.545455	0.928571	36	0.385865	0.00160633
chr11	76220944	76224628	+	Timm22	CA	SKIP	0.963636	1	0.870229	0.870722	36	-0.111342	0.00161566
chr13	12547212	12551440	-	Lgals8	ME	M0	0.557214	0.515982	0.228571	0.186916	177	-0.328854	0.00162141
chr5	71405875	71425968	-	Gabra2	A3	A0	0.951807	0.989011	0.84375	0.777778	16	-0.159645	0.00168626
chr5	71405814	71425968	-	Gabra2	A3	A1	0.0481928	0.010989	0.15625	0.222222	16	0.159645	0.00168626
chr11	83795809	83801414	+	Synrg	TC	SKIP	0.191304	0.245614	0	0.0322581	21	-0.20233	0.00170349
chr1	183838507	183843437	-	Enah	CA	SKIP	0.038961	0.0944882	0.0198676	0	36	-0.0567908	0.00170359
chr11	28288948	28334080	-	Ccdc85a	TC	SKIP	0.7	0.697842	0.297872	0.416667	38	-0.341651	0.00170359
chr3	90304029	90307017	-	Chtop	CA	SKIP	0.404762	0.469965	0.26087	0.325843	146	-0.144007	0.00171406
chr6	83133327	83136421	+	Dctn1	ME	M1	0.339572	0.349315	0.53125	0.607362	355	0.224862	0.00179007
chr19	27320171	27321499	+	Vldlr	CA	SKIP	0.485714	0.590909	0.166667	0.0666667	15	-0.421645	0.0018203
chr13	58261599	58264793	+	Idnk	CA	SKIP	0.241379	0.241379	0.0793651	0.129151	90	-0.137121	0.00182756
chr12	8938554	8941671	+	Laptm4a	TC	SKIP	0.990371	0.987207	0.969072	0.928358	26	-0.0400739	0.0018447
chr18	10623705	10626823	+	Snrpd1	A3	A0	1	0.972826	0.919355	0.946154	32	-0.0536587	0.00185622
chr18	10623705	10626946	+	Snrpd1	A3	A1	0	0.0271739	0.0806452	0.0538462	32	0.0536587	0.00185622
chr13	58497048	58498187	-	Hnrnpk	CA	SKIP	0.0126582	0.0105263	0.189189	0.0810811	12	0.123543	0.00187046
chr13	58497048	58498187	-	Hnrnpk	CA	SKIP	0.0126582	0.0105263	0.189189	0.0810811	12	0.123543	0.00187046
chr18	34509457	34532058	-	Reep5	CA	SKIP	0.998137	1	0.9904	0.991945	15	-0.00789609	0.00188865
chr11	66855609	66866036	-	Adprm	CA	SKIP	0.45	0.238095	0.913043	0.75	23	0.487474	0.00190892
chr2	174159785	174167153	+	Gnas	CA	SKIP	0.98782	0.992422	0.995913	0.997484	51	0.00657768	0.00195192
chr2	167758056	167789127	+	Ptpn1	CA	SKIP	0.178571	0.0769231	0	0	12	-0.127747	0.00195192
chr1	16635910	16638035	-	Tceb1	CA	SKIP	0.0163265	0.0457516	0.0125	0.002457	41	-0.0235606	0.00195945
chr14	14787170	14793698	-	Thoc7	CA	SKIP	0.13308	0.175758	0.368421	0.4375	36	0.248542	0.00196101
chr7	63152185	63153607	+	Cyfip1	ME	M1	0.890977	0.952077	0.7	0.727273	53	-0.207891	0.00197192
chr9	107703104	107762679	-	Rbm6	TC	SKIP	0.943503	0.89071	0.623656	0.647887	18	-0.281335	0.001973
chr5	147267237	147272540	+	Wasf3	ME	M0	0.374517	0.589342	0.736842	0.9	78	0.336492	0.00201175
chr16	91671710	91675645	+	Son	CA	SKIP	0.113725	0.137931	0.0410959	0.0447761	73	-0.0828923	0.00202212
chr9	108698727	108700601	+	Ip6k2	CA	SKIP	0.0288462	0.0407609	0.117647	0.103448	65	0.0757442	0.00203509
chr4	126428097	126430568	-	Ncdn	TC	SKIP	0.985112	0.962126	1	1	25	0.026381	0.00204152
chr13	54658012	54666542	-	4833439L19Rik	TC	SKIP	0.898132	0.900585	0.807229	0.707317	55	-0.142086	0.00204152
chr15	34168177	34202098	+	Laptm4b	CA	SKIP	1	1	0.985348	0.987288	20	-0.0136819	0.00205962
chr3	89073220	89073748	-	Slc50a1	A3	A0	0.017341	0.0118343	0.0980392	0.104167	15	0.0865153	0.00210637
chr3	89073133	89073748	-	Slc50a1	A3	A1	0.982659	0.988166	0.901961	0.895833	15	-0.0865153	0.00210637
chrX	132805421	132805801	+	Ngfrap1	A3	A0	0.925329	0.861206	0.835461	0.851485	409	-0.0497946	0.00213222
chr9	107703104	107762679	-	Rbm6	TC	SKIP	0.945946	0.897436	0.623656	0.683544	18	-0.268091	0.00213692
chr19	6455280	6472257	+	Nrxn2	CA	SKIP	0.620438	0.59596	0.230769	0.423729	66	-0.28095	0.00215852
chr11	106905139	106908313	-	Bptf	CA	SKIP	0.545455	0.68	0.925926	0.828571	71	0.264521	0.00217504
chr2	80394947	80410275	-	Nckap1	A3	A0	0.433604	0.381323	0.144928	0.349206	132	-0.160397	0.00217504
chr2	80394941	80410275	-	Nckap1	A3	A1	0.566396	0.618677	0.855072	0.650794	132	0.160397	0.00217504
chr5	8092831	8107001	-	Adam22	CA	SKIP	0.878173	0.749077	1	1	46	0.186375	0.00219133
chr2	124486080	124489756	+	Sema6d	CA	SKIP	0.544304	0.887324	0.5	0.181818	16	-0.374905	0.00220064
chr11	61266415	61267120	-	Rnf112	CA	SKIP	0.531532	0.594595	0.853659	0.734375	64	0.230954	0.00223016
chr12	72233073	72237541	-	Timm9	CA	SKIP	0	0.0133333	0.128205	0.0697674	10	0.0923196	0.00227044
chr15	90774332	90783141	-	Kif21a	TC	SKIP	0.594595	0.467742	0.378238	0.304636	160	-0.189731	0.00227044
chr9	106356338	106362335	+	Pcbp4	CA	SKIP	0.0299401	0.0215385	0.0378378	0.111111	47	0.0487352	0.00228038
chr1	157888132	157898423	+	Tor1aip2	CA	SKIP	0.530435	0.472222	0.292035	0.275862	110	-0.21738	0.0022904
chr18	53843118	53845536	-	Cep120	ME	M1	0.435233	0.209091	0.5875	0.575472	266	0.259324	0.0022957
chr6	149467635	149505165	+	Bicd1	CA	SKIP	0.727273	0.898734	1	1	13	0.186997	0.00235155
chr7	149184919	149188379	+	Brsk2	CA	SKIP	0.789474	0.596639	0.285714	0.490196	66	-0.305101	0.00235155
chr5	42017101	42024411	-	Rab28	CA	SKIP	0.628392	0.554656	0.723757	0.76378	239	0.152244	0.00236213
chr2	26240341	26241017	-	Sdccag3	CA	SKIP	0.907692	0.779528	0.689655	0.538462	44	-0.229552	0.00238037
chr2	140013519	140014450	+	Ndufaf5	A3	A0	0.940171	0.962264	0.837838	0.867257	50	-0.0986703	0.00238439
chr2	140013519	140014472	+	Ndufaf5	A3	A1	0.0598291	0.0377358	0.162162	0.132743	50	0.0986703	0.00238439
chrX	131252589	131253458	+	Armcx1	TC	SKIP	0.630769	0.616541	0.784689	0.800948	95	0.169163	0.00238825
chr7	108392730	108398958	+	Fchsd2	CA	SKIP	0.514851	0.501976	1	0.785714	42	0.384443	0.00242612
chr5	31447125	31447618	-	Mpv17	ME	M1	0.573883	0.504386	0.169492	0.163265	108	-0.372756	0.0024515
chr18	34509457	34532058	-	Reep5	TC	SKIP	0.994048	1	0.972603	0.975439	15	-0.0230031	0.00245697
chr11	60044639	60055319	-	Tom1l2	CA	SKIP	0.138952	0.125	0.0738255	0.0490196	142	-0.0705535	0.00245782
chr10	78993517	78996368	-	Ppap2c	CA	SKIP	1	0.615385	0.30303	0.5	36	-0.406177	0.00246111
chr2	131346004	131347794	+	Smox	TC	SKIP	0.802083	0.753799	1	1	46	0.222059	0.002475
chr16	10419778	10421066	+	Nubp1	CA	SKIP	0.802198	0.948718	1	1	10	0.124542	0.0025136
chr2	131346004	131347794	+	Smox	CA	SKIP	0.856061	0.818792	1	1	46	0.162574	0.00255202
chr5	68167437	68170198	-	Atp8a1	ME	M1	0.29386	0.544586	0.875	0.703704	67	0.370129	0.00255842
chr14	21589351	21598425	-	Camk2g	ME	M0	0.126457	0.118737	0.300366	0.249383	680	0.152277	0.00256404
chr13	19213188	19216894	+	Amph	A5	A0	0.474138	0.564103	0.344	0.407143	265	-0.143549	0.00258873
chr13	19213200	19216894	+	Amph	A5	A1	0.525862	0.435897	0.656	0.592857	265	0.143549	0.00258873
chr1	94960859	94962623	-	Kif1a	CA	SKIP	0.769796	0.759063	0.875598	0.856459	385	0.101599	0.00263618
chr12	8938554	8941671	+	Laptm4a	CA	SKIP	0.996453	0.995877	0.990726	0.973154	26	-0.0142248	0.00264764
chr15	73105014	73107286	-	Ptk2	CA	SKIP	0.5	0.56	0.933333	0.809524	48	0.341429	0.00265855
chr17	35283298	35284085	+	Bag6	CA	SKIP	0.82238	0.875723	0.945378	0.896296	134	0.0717859	0.00266881
chr4	59788421	59796599	-	Inip	CA	SKIP	0.777778	0.935484	1	1	10	0.143369	0.00268589
chr8	73993224	73998386	+	Dda1	TC	SKIP	0.829545	0.844828	0.981132	1	12	0.15338	0.00270228
chr11	87551775	87556297	+	Supt4a	CA	SKIP	0.0588235	0.0714286	0.00309597	0.0169492	17	-0.0551035	0.00271164
chr19	5365158	5366567	-	Banf1	CA	SKIP	0.928287	0.951351	0.983673	1	29	0.0520176	0.00273328
chr7	52013265	52015069	+	Vrk3	ME	M0	0.617886	0.819876	0.323529	0.457627	93	-0.328303	0.00274288
chr14	69965651	69967129	+	Entpd4	A3	A0	0.960784	0.846154	1	0.988095	13	0.0905785	0.00275193
chr14	69965651	69967171	+	Entpd4	A3	A1	0.0392157	0.153846	0	0.0119048	13	-0.0905785	0.00275193
chr3	126504679	126511125	+	Camk2d	ME	M1	0.804348	0.830097	0.540984	0.653061	110	-0.2202	0.00277195
chr2	24782696	24790547	-	Arrdc1	CA	SKIP	1	1	0.655172	0.451613	22	-0.446607	0.00278351
chr16	31311250	31314637	-	Apod	CA	SKIP	0.662232	0.687683	0.792388	0.73913	499	0.0908014	0.00279418
chr4	109052634	109057923	+	Eps15	CA	SKIP	0.820059	0.851124	0.707602	0.728261	164	-0.11766	0.00281639
chr17	46397151	46398084	-	Tjap1	CA	SKIP	0.47619	0.591837	0.894737	1	22	0.413355	0.0028378
chr15	89137366	89137923	-	Sbf1	CA	SKIP	0.184466	0.514286	0.789474	0.777778	33	0.43425	0.0028378
chr19	26826531	26845427	+	Smarca2	CA	SKIP	0.191244	0.166498	0.285714	0.220077	356	0.0740244	0.00287393
chr2	12319193	12327486	-	Fam188a	TC	SKIP	0.682243	0.654321	0.847826	0.888112	56	0.199687	0.00287959
chr5	135097956	135101235	-	Eif4h	CA	SKIP	0.601744	0.524051	0.67033	0.628635	498	0.0865851	0.00291176
chr9	112046042	112051838	-	Arpp21	CA	SKIP	0.612903	0.566667	0.853659	1	22	0.337044	0.00291176
chr4	118083608	118084262	+	Med8	A3	A0	0.969231	0.957447	0.870968	0.765625	27	-0.145042	0.00292049
chr5	38496232	38498064	+	Stx18	CA	SKIP	0.985612	0.924138	1	1	13	0.0451253	0.00293712
chr13	24105329	24114364	-	Lrrc16a	CA	SKIP	0.257143	0.564103	1	1	21	0.589377	0.00295211
chr7	149184627	149188379	+	Brsk2	CA	SKIP	0.623762	0.786667	0.596899	0.460993	99	-0.176268	0.00295211
chr3	88904753	88905783	-	Fdps	CA	SKIP	0.00931099	0.00505902	0.033557	0.0434783	19	0.0313326	0.00296707
chr4	129278487	129279438	+	Tmem234	TC	SKIP	0.103448	0.0689655	0.227273	0.195122	74	0.12499	0.00298237
chr3	36451673	36451956	+	Exosc9	ME	M0	0.789474	0.84	0.5	0.421053	66	-0.354211	0.00298727
chr16	17567892	17568125	+	P2rx6	CA	SKIP	0.938462	1	0.706667	0.865772	34	-0.183012	0.00309456
chr7	99535500	99566597	+	Dlg2	ME	M1	0.924119	0.913183	1	1	55	0.0813487	0.00309677
chr11	51080833	51085301	+	Clk4	CA	SKIP	0.5	0.297872	0.117647	0.0967742	36	-0.291726	0.00313456
chr9	86950740	86953759	+	Cyb5r4	CA	SKIP	0.263158	0.458333	0.142857	0.232558	109	-0.173038	0.00314849
chr2	26771304	26771776	-	Surf1	CA	SKIP	0.815951	0.934641	0.980198	1	21	0.114803	0.00321579
chr8	73993224	73998386	+	Dda1	TC	SKIP	0.918478	0.906736	0.98855	1	12	0.0816678	0.00321579
chr8	73993224	73998386	+	Dda1	TC	SKIP	0.875	0.831776	0.977444	1	12	0.135334	0.00321579
chr2	32147735	32152145	+	Golga2	ME	M1	0.773585	0.706897	0.488889	0.468354	124	-0.261619	0.00326207
chr19	46407191	46413058	-	Cuedc2	CA	SKIP	0.157258	0.121043	0.205882	0.264516	180	0.0960488	0.00326711
chr14	21541801	21542049	+	Zswim8	A3	A0	0.913043	0.87	0.690141	0.767241	68	-0.162831	0.00329259
chr14	21541801	21542117	+	Zswim8	A3	A1	0.0869565	0.13	0.309859	0.232759	68	0.162831	0.00329259
chr15	55374939	55386874	-	Mrpl13	CA	SKIP	0.76378	0.824176	0.705686	0.605263	150	-0.138503	0.00335463
chr15	12272906	12279122	+	Golph3	CA	SKIP	0.0041841	0	0.0103093	0.0352941	11	0.0207096	0.00336648
chr11	103548947	103558943	-	Gosr2	CA	SKIP	0.869281	0.818182	1	1	28	0.156269	0.00341329
chr8	73993224	73995935	+	Dda1	A3	A0	0.891892	0.834951	0.962963	0.956989	34	0.0965544	0.0035346
chr8	73993224	73995939	+	Dda1	A3	A1	0.108108	0.165049	0.037037	0.0430108	34	-0.0965544	0.0035346
chr10	28917237	28918750	+	Soga3	A5	A0	0.178218	0.206897	0.262774	0.334975	182	0.106317	0.00353984
chr10	28917246	28918750	+	Soga3	A5	A1	0.821782	0.793103	0.737226	0.665025	182	-0.106317	0.00353984
chr15	88963580	88967830	-	Mapk12	TC	SKIP	0.131944	0.178082	0.285714	0.292683	137	0.134185	0.00354811
chr14	19109482	19110817	+	Nkiras1	CA	SKIP	0.746479	0.8125	0.428571	0.363636	29	-0.383386	0.00359012
chr6	106622930	106628334	+	Cntn4	TC	SKIP	0.832	0.814159	1	1	14	0.17692	0.00363932
chr14	21179138	21193551	+	Fam149b	CA	SKIP	0.934426	1	0.714286	0.655172	11	-0.282484	0.00365268
chr11	69162023	69162422	-	Chd3	CA	SKIP	0.931727	0.914094	0.755102	0.755102	61	-0.167808	0.00365268
chr11	69162023	69162422	-	Chd3	TC	SKIP	0.900971	0.876448	0.672727	0.672727	61	-0.215982	0.00365268
chr11	69162023	69162422	-	Chd3	TC	SKIP	0.900971	0.876448	0.672727	0.672727	61	-0.215982	0.00365268
chr11	69162023	69162422	-	Chd3	TC	SKIP	0.900971	0.876448	0.672727	0.672727	61	-0.215982	0.00365268
chr11	69162023	69162422	-	Chd3	TC	SKIP	0.900971	0.876448	0.672727	0.672727	61	-0.215982	0.00365268
chr11	69162023	69162422	-	Chd3	TC	SKIP	0.900971	0.876448	0.672727	0.672727	61	-0.215982	0.00365268
chr11	69162023	69162422	-	Chd3	TC	SKIP	0.900971	0.876448	0.672727	0.672727	61	-0.215982	0.00365268
chr4	147530815	147532645	-	Fbxo44	TC	SKIP	0.0209059	0.00787402	0.0033389	0	32	-0.0127205	0.00365414
chr1	16575512	16588031	-	Ube2w	A3	A0	0.971831	0.82	0.64	0.810345	40	-0.170743	0.00366428
chr1	16575433	16588031	-	Ube2w	A3	A1	0.028169	0.18	0.36	0.189655	40	0.170743	0.00366428
chr7	148064036	148067661	-	Sirt3	A3	A1	0.0942408	0.0945946	0.225	0.237288	62	0.136726	0.00371021
chr6	29306697	29311559	+	Calu	ME	M1	0.522184	0.483483	0.737705	0.8	116	0.266019	0.00373397
chr14	21129019	21130692	+	Nudt13	CA	SKIP	0.358491	0.584906	0.857143	0.92	30	0.416873	0.00375682
chr16	57178133	57182963	-	Tbc1d23	CA	SKIP	0.574468	0.764706	0.941176	0.945946	34	0.273974	0.00378635
chr6	71821552	71824310	+	Immt	CA	SKIP	1	0.994536	0.970674	0.986325	16	-0.0187681	0.00378635
chr11	70496549	70497391	-	Camta2	CA	SKIP	0.81	0.87041	0.723077	0.694656	106	-0.131338	0.00378917
chr17	34251595	34251834	-	Brd2	A3	A0	0.0833333	0.0245399	0	0	17	-0.0539366	0.00380223
chrX	131252589	131252908	+	Armcx1	ME	M0	0.612676	0.673611	0.347458	0.41791	252	-0.26046	0.00380331
chr3	57647236	57649140	-	Pfn2	A5	A0	0.00133824	0.00229885	0.00814996	0.00581879	29	0.00516583	0.00380513
chr3	57647236	57649095	-	Pfn2	A5	A1	0.998662	0.997701	0.99185	0.994181	29	-0.00516583	0.00380513
chr19	21673358	21727096	-	1110059E24Rik	CA	SKIP	0.777778	0.859155	0.595506	0.644444	64	-0.198491	0.00382111
chr2	12319193	12327486	-	Fam188a	TC	SKIP	0.689024	0.605634	0.801887	0.894737	56	0.200983	0.00382111
chr12	111808978	111818610	+	Ppp2r5c	CA	SKIP	0.0597015	0.0382775	0.234043	0.0769231	47	0.106493	0.00382766
chr3	54519611	54520559	+	Supt20	A3	A0	0.538462	0.736842	0	0	10	-0.637652	0.00383244
chr10	92943531	92945706	+	Lta4h	CA	SKIP	0.96748	0.962963	0.831169	0.847059	30	-0.126107	0.00383592
chr13	49299158	49300560	-	1110007C09Rik	CA	SKIP	0.76699	0.737705	0.566879	0.565657	105	-0.18608	0.00383592
chr5	23926868	23928149	-	Cdk5	A3	A0	0.997475	0.991189	0.972222	0.969789	23	-0.0233267	0.00383592
chr5	23926853	23928149	-	Cdk5	A3	A1	0.00252525	0.00881057	0.0277778	0.0302115	23	0.0233267	0.00383592
chr5	31475434	31476140	-	Gtf3c2	CA	SKIP	0.208333	0.181102	0	0	24	-0.194718	0.00385475
chr15	99566867	99569095	-	Cers5	CA	SKIP	0.822581	0.887006	1	0.980198	22	0.135306	0.00385779
chr2	27124542	27125647	-	Vav2	A3	A0	0.944444	1	0.780488	0.769231	17	-0.197363	0.00385779
chr2	27124539	27125647	-	Vav2	A3	A1	0.0555556	0	0.219512	0.230769	17	0.197363	0.00385779
chr9	112051876	112060193	-	Arpp21	CA	SKIP	0.388889	0.0746269	0.0285714	0	21	-0.217472	0.0038597
chr2	174159785	174167153	+	Gnas	CA	SKIP	0.979592	0.987673	0.992643	0.995762	51	0.01057	0.00391855
chr11	94272930	94277056	-	Cacna1g	TC	SKIP	0.4375	0.307692	0.64	0.65	53	0.272404	0.00397944
chr19	46407191	46413058	-	Cuedc2	CA	SKIP	0.145194	0.0940499	0.18797	0.22973	170	0.0892277	0.00399662
chr19	55455509	55466273	+	Vti1a	CA	SKIP	0.706422	0.84466	0.974026	0.95122	26	0.187082	0.00402249
chr14	13306029	13321494	-	Cadps	CA	SKIP	0.934815	0.89857	0.990291	0.963855	68	0.0603811	0.00403775
chr11	120573070	120575006	-	Stra13	TC	SKIP	0.434286	0.329114	0.793103	0.714286	42	0.371995	0.00404147
chr10	126733689	126733928	-	Mars	CA	SKIP	0.766667	0.783133	0.949239	0.91716	28	0.1583	0.00407743
chr9	64541804	64547903	+	Megf11	TC	SKIP	0.323077	0.323077	0.590551	0.519126	79	0.231762	0.00408662
chr2	90905896	90906169	-	Slc39a13	A3	A0	0.150943	0.435897	0.0454545	0.0555556	28	-0.242915	0.00408662
chr2	90905857	90906169	-	Slc39a13	A3	A1	0.849057	0.564103	0.954545	0.944444	28	0.242915	0.00408662
chr16	30315987	30322957	-	Atp13a3	CA	SKIP	0.770492	0.843478	1	0.970588	24	0.178309	0.00420303
chr2	152774856	152777070	-	Dusp15	CA	SKIP	0.925926	0.984848	0.743119	0.910448	23	-0.128604	0.00422159
chr2	180823275	180831654	-	Kcnq2	CA	SKIP	0.402985	0.215385	1	0.6	17	0.490815	0.00424164
chr13	100670034	100670430	-	Cartpt	A3	A0	0.484848	0.341463	0.17284	0.208633	73	-0.22242	0.00428563
chr13	100669995	100670430	-	Cartpt	A3	A1	0.515152	0.658537	0.82716	0.791367	73	0.22242	0.00428563
chr7	97337767	97339650	+	Picalm	A3	A0	0.307246	0.241895	0.424528	0.368	231	0.121693	0.00431272
chr7	97337767	97339665	+	Picalm	A3	A1	0.692754	0.758105	0.575472	0.632	231	-0.121693	0.00431272
chr12	113977720	113978984	+	Cep170b	A3	A0	0.646617	0.670391	0.5	0.461538	118	-0.177735	0.00445941
chr12	113977720	113979089	+	Cep170b	A3	A1	0.353383	0.329609	0.5	0.538462	118	0.177735	0.00445941
chr12	55962400	55962766	-	Cfl2	A5	A0	0.0290179	0.0594315	0	0.0215054	44	-0.033472	0.00445941
chrX	82949735	82956389	-	Gyk	CA	SKIP	0.795918	0.840708	1	1	19	0.181687	0.00446727
chr19	5365158	5366567	-	Banf1	CA	SKIP	0.860465	0.904762	0.968	1	29	0.101386	0.00447736
chr19	5365158	5366567	-	Banf1	CA	SKIP	0.860465	0.904762	0.968	1	29	0.101386	0.00447736
chr6	147424581	147456305	+	Ccdc91	CA	SKIP	0.142857	0.197279	0.0675676	0.0795455	73	-0.0965115	0.00447736
chr6	143015661	143022182	-	C2cd5	ME	M0	0.736842	0.54386	0.928571	1	36	0.323935	0.00451351
chr14	70886737	70889826	-	Bmp1	A3	A0	0.235294	0.266667	0.9	0.6	20	0.49902	0.0045258
chr14	70886079	70889826	-	Bmp1	A3	A1	0.764706	0.733333	0.1	0.4	20	-0.49902	0.0045258
chr11	101115490	101116256	+	Vps25	ME	M0	0.180887	0.215385	0.353712	0.502128	322	0.229784	0.00453974
chr6	97149315	97151910	-	Uba3	ME	M1	0.263158	0.352273	0.52381	0.62037	192	0.264375	0.00455844
chr1	166232851	166236569	-	Blzf1	CA	SKIP	0.0315789	0.0625	0.116279	0.297297	23	0.159749	0.00458944
chr16	17107317	17111235	-	Ppil2	TC	SKIP	0.438849	0.330579	0.51087	0.688312	103	0.214877	0.00459918
chr16	17107317	17111235	-	Ppil2	TC	SKIP	0.369697	0.27027	0.439252	0.623529	103	0.211407	0.00459918
chr2	173487012	173520610	+	Rab22a	CA	SKIP	0.904762	1	0.90099	0.752809	23	-0.125481	0.00469802
chr1	173275131	173275698	-	Nit1	CA	SKIP	0.0786517	0.0980392	0.4	0.16129	33	0.1923	0.00475952
chr18	23761175	23779887	+	Dtna	TC	SKIP	0.0423453	0.0142857	0.064	0.101911	42	0.0546399	0.00479371
chr19	43546914	43559334	+	Cnnm1	CA	SKIP	0.807229	0.815126	0.590909	0.612245	56	-0.2096	0.00480904
chr11	32552904	32611771	+	Fbxw11	CA	SKIP	0.481481	0.446154	0.833333	0.888889	28	0.397293	0.00482993
chr8	72696339	72700743	+	Tmem161a	CA	SKIP	0.612903	0.65625	1	0.928571	18	0.329709	0.00482993
chr5	36184050	36199776	+	Ablim2	TC	SKIP	0.968085	0.843137	0.25	0.666667	14	-0.447278	0.00482993
chr4	118083608	118084302	+	Med8	A3	A2	0.0307692	0.0425532	0.129032	0.21875	26	0.13723	0.00483157
chr1	93147014	93150836	+	Ube2f	CA	SKIP	0.172414	0.0909091	0.333333	0.259259	68	0.164635	0.00483768
chr7	19730108	19732218	-	Qpctl	CA	SKIP	0.962963	0.725	1	1	12	0.156019	0.00485337
chr14	31830353	31830461	-	Gnl3	ME	M1	0.231579	0.320197	0.825397	0.403226	125	0.338423	0.0048811
chr10	78993517	78996368	-	Ppap2c	CA	SKIP	1	0.714286	0.402597	0.644444	36	-0.333622	0.00488685
chr2	126738481	126739267	-	Sppl2a	CA	SKIP	0.226415	0.285714	0.612903	0.442623	69	0.271698	0.00488685
chr12	113025807	113027535	+	Klc1	A3	A0	0.677349	0.69833	0.671437	0.636612	3394	-0.0338152	0.00488685
chr12	113025807	113027559	+	Klc1	A3	A1	0.322651	0.30167	0.328563	0.363388	3394	0.0338152	0.00488685
chr4	155329445	155329530	+	Gm5801	A3	A0	1	0.972477	0.836364	0.939024	17	-0.0985445	0.00489151
chr4	155329445	155329550	+	Ube2j2	A3	A1	0	0.0275229	0.163636	0.0609756	17	0.0985445	0.00489151
chr11	69732838	69734302	-	Eif5a	CA	SKIP	0.552632	0.58	0.414634	0.333333	132	-0.192332	0.00492961
chr3	89804913	89806200	-	Ubap2l	CA	SKIP	0.19708	0.307692	0.119266	0.127517	99	-0.128995	0.00492961
chr6	8603535	8606361	-	Ica1	CA	SKIP	0.764706	0.84106	0.933086	0.905172	50	0.116246	0.00494621
chr14	13286833	13298372	-	Cadps	CA	SKIP	0.978218	0.909651	0.981859	0.985401	62	0.0396961	0.00497368
chr10	115938373	115954372	-	Cnot2	ME	M0	0.736527	0.789744	0.431818	0.52	69	-0.287226	0.00499948
chr5	122247794	122252089	+	Atxn2	A5	A0	0.719298	0.597938	0.4	0.525	125	-0.196118	0.00500915
chr5	122247800	122252089	+	Atxn2	A5	A1	0.280702	0.402062	0.6	0.475	125	0.196118	0.00500915
chr5	115183952	115189041	-	Git2	CA	SKIP	0.583333	0.730337	1	0.913043	23	0.299687	0.00503074
chr8	108633029	108651817	+	Nfatc3	CA	SKIP	0.0454545	0.0545455	0.272727	0.666667	12	0.419697	0.00504412
chr11	49977398	49982197	+	Tbc1d9b	TC	SKIP	0.949285	0.96893	0.993464	1	23	0.0376247	0.00504412
chr14	28838359	28853528	+	Erc2	CA	SKIP	0.488372	0.580247	0.923077	1	29	0.427229	0.00507376
chr19	40374011	40386158	-	Sorbs1	CA	SKIP	0.0754717	0.0821643	0	0.0212766	75	-0.0681797	0.00508194
chr8	72784488	72786769	+	Sugp2	CA	SKIP	0.166667	0.15493	0.0681818	0.0487805	47	-0.102317	0.00511151
chr3	60417442	60419541	+	Mbnl1	CA	SKIP	0.131034	0.118971	0.0406504	0.0434783	84	-0.0829384	0.00513501
chrX	138786161	138794929	-	Acsl4	A3	A1	0.272727	0.15493	0.7	0.5	16	0.386172	0.00515962
chr14	121975241	121977376	-	Dock9	CA	SKIP	0.00909091	0.016	0.0545455	0.0864198	16	0.0579371	0.00520133
chr12	75041618	75042674	+	Hif1a	A3	A0	0.879121	0.90367	0.717949	0.765957	65	-0.149442	0.00523949
chr12	75041618	75042716	+	Hif1a	A3	A1	0.120879	0.0963303	0.282051	0.234043	65	0.149442	0.00523949
chr5	101228632	101230926	+	Mrps18c	A3	A0	0.956522	0.826087	0.977143	0.989474	15	0.0920039	0.00523949
chr5	101228632	101230930	+	Mrps18c	A3	A1	0.0434783	0.173913	0.0228571	0.0105263	15	-0.0920039	0.00523949
chr17	81023454	81029754	-	Map4k3	CA	SKIP	0.52381	0.215686	0.15	0.0731707	42	-0.258163	0.00525286
chr6	93644169	93647187	-	Magi1	A3	A2	0.172414	0.251701	0.375	0.34	129	0.145443	0.00525882
chr7	109324919	109328941	-	Nup98	A5	A0	0.441176	0.490196	0.857143	0.888889	23	0.40733	0.00525882
chr7	109324919	109328890	-	Nup98	A5	A1	0.558824	0.509804	0.142857	0.111111	23	-0.40733	0.00525882
chr18	89040310	89056600	-	Socs6	CA	SKIP	0.333333	0.176471	1	1	12	0.745098	0.00526972
chr11	85345445	85367691	+	Bcas3	CA	SKIP	0.305085	0.300813	0.461538	0.6	86	0.22782	0.00527099
chr11	113522532	113523520	+	Cog1	CA	SKIP	0.19403	0.333333	0.439153	0.459677	140	0.185734	0.00538775
chr3	135118341	135121761	+	Ube2d3	CA	SKIP	0.0266344	0.0225303	0	0	24	-0.0245824	0.00538775
chr4	98613454	98622006	-	Dock7	CA	SKIP	0.157895	0.446809	1	1	12	0.697648	0.0054135
chr4	117889794	117893097	-	Ptprf	CA	SKIP	0.43125	0.519126	1	0.866667	25	0.458145	0.00541366
chr19	40427055	40435918	-	Sorbs1	CA	SKIP	0.238095	0.315789	0	0	14	-0.276942	0.00548119
chr4	48480776	48481625	-	Tex10	A5	A0	0.615385	0.325581	0	0	15	-0.470483	0.00548119
chr4	48480776	48481152	-	Tex10	A5	A1	0.384615	0.674419	1	1	15	0.470483	0.00548119
chr12	72079802	72084305	+	Psma3	A3	A0	0.942029	0.893258	0.960784	0.971084	47	0.0482906	0.00548119
chr12	72079802	72084310	+	Psma3	A3	A1	0.057971	0.106742	0.0392157	0.0289157	47	-0.0482906	0.00548119
chr10	90360171	90384040	+	Anks1b	CA	SKIP	0.14876	0.0769231	0	0	35	-0.112842	0.00552837
chr13	95855216	95860232	-	Pde8b	CA	SKIP	1	0.901639	0.567568	0.76	14	-0.287036	0.00554235
chr17	87657429	87665174	-	Mcfd2	CA	SKIP	0.00763359	0.0857143	0	0.00699301	21	-0.0431774	0.00564255
chr6	71801874	71806905	+	Immt	TC	SKIP	0.869737	0.912983	0.844828	0.739623	89	-0.099135	0.00567179
chr7	4874241	4874809	+	Nat14	A3	A0	1	0.857143	0.461538	0.4	11	-0.497802	0.00570778
chr7	4874241	4874812	+	Nat14	A3	A1	0	0.142857	0.538462	0.6	11	0.497802	0.00570778
chr13	54658012	54666542	-	4833439L19Rik	TC	SKIP	0.877551	0.884157	0.786667	0.698492	55	-0.138274	0.00573888
chr10	10409700	10439020	-	Grm1	CA	SKIP	0.2	0.362963	0	0.0666667	22	-0.248148	0.00585793
chrX	131252589	131253264	+	Armcx1	ME	M1	0.387324	0.326389	0.652542	0.58209	252	0.26046	0.00585793
chr6	71801874	71806905	+	Immt	TC	SKIP	0.879415	0.917969	0.855422	0.755319	89	-0.0933216	0.00589746
chr15	90774332	90786725	-	Kif21a	CA	SKIP	0.548077	0.615764	0.755725	0.733333	120	0.162609	0.00590609
chr3	115710800	115726924	+	Extl2	TC	SKIP	1	0.908629	0.780488	0.666667	14	-0.230737	0.0059116
chr3	90304029	90307017	-	Chtop	CA	SKIP	0.272727	0.294118	0.15	0.166667	111	-0.125089	0.00591568
chr3	90304029	90307017	-	Chtop	CA	SKIP	0.272727	0.294118	0.15	0.166667	111	-0.125089	0.00591568
chr11	41726093	41729785	-	Gabrg2	CA	SKIP	0.976436	0.956354	1	1	25	0.0336049	0.00596224
chr17	21710920	21719996	+	Zfp948	CA	SKIP	0.0714286	0.133333	0.4	0.555556	14	0.375397	0.00605832
chr5	66783096	66791314	-	Apbb2	CA	SKIP	0.47619	0.464286	1	1	18	0.529762	0.00606422
chr11	3199208	3207650	+	Patz1	CA	SKIP	0.125	0.148148	0.25	1	13	0.488426	0.00609556
chr19	4273102	4280536	-	Ankrd13d	CA	SKIP	0.79661	0.668874	1	0.861386	44	0.197951	0.00612914
chr2	90905857	90906169	-	Slc39a13	A3	A2	0.849057	0.52381	0.913043	0.944444	32	0.242311	0.00620898
chr7	52004021	52009185	+	Vrk3	TC	SKIP	0.8875	1	0.793103	0.53125	10	-0.281573	0.00631557
chr11	120573070	120575006	-	Stra13	TC	SKIP	0.4375	0.329114	0.785714	0.714286	41	0.366693	0.00633926
chr16	58728197	58729270	+	Cldn25	A3	A0	0.171875	0.0677966	0.0526316	0	33	-0.09352	0.00633926
chr8	119413759	119435027	-	Cmc2	CA	SKIP	0.883495	0.981818	0.808989	0.789916	49	-0.133204	0.00651016
chr2	150414858	150415768	-	Apmap	A3	A0	0.0638298	0.0714286	0	0.0116279	15	-0.0618152	0.00654056
chr2	150414755	150415768	-	Apmap	A3	A1	0.93617	0.928571	1	0.988372	15	0.0618152	0.00654056
chr13	34284148	34285262	-	Slc22a23	CA	SKIP	0.75419	0.7125	0.942857	1	46	0.238084	0.00656714
chr2	30238539	30239448	+	Fam73b	CA	SKIP	1	0.987879	0.902439	0.960526	11	-0.0624567	0.006653
chr6	87795551	87795670	-	Cnbp	A5	A0	0.29878	0.276923	0.369748	0.401316	359	0.0976801	0.00673408
chr11	61306571	61307148	-	Mapk7	A5	A0	0.411765	0.5	1	0.9	14	0.494118	0.00678839
chr8	72607462	72608680	+	Hapln4	CA	SKIP	0.9819	0.925714	1	0.99061	17	0.0414978	0.00679042
chr2	153454982	153458329	-	Commd7	CA	SKIP	0.05	0.0769231	0	0.0116279	11	-0.0576476	0.00681213
chr7	148682580	148708507	-	Chid1	TC	SKIP	1	1	0.971429	0.936842	11	-0.0458647	0.00681976
chr17	47509440	47511921	+	Mrps10	CA	SKIP	0.4	0.380952	0.510204	0.824561	48	0.276907	0.00682261
chr6	113328202	113331956	+	Arpc4	CA	SKIP	0.965616	0.964286	1	1	13	0.0350491	0.00687262
chr2	90905896	90906169	-	Slc39a13	A3	A0	0.150943	0.404762	0.0434783	0.0555556	28	-0.228336	0.00692848
chr11	61569847	61575455	-	Prpsap2	CA	SKIP	0.693182	0.77907	1	1	46	0.263874	0.00697506
chr2	124486497	124489756	+	Sema6d	CA	SKIP	0.714286	0.401869	0	0.125	11	-0.495577	0.00699916
chr5	8086623	8087981	-	Adam22	ME	M1	0.714286	0.567901	0.195122	0.171429	76	-0.457818	0.00700378
chr4	109052634	109057923	+	Eps15	CA	SKIP	0.72949	0.757437	0.586777	0.615385	164	-0.142383	0.00701041
chr11	77791346	77791514	+	Sez6	A3	A0	0.762376	0.732026	0.526316	0.603448	115	-0.182319	0.00702377
chr11	77791346	77791530	+	Sez6	A3	A1	0.237624	0.267974	0.473684	0.396552	115	0.182319	0.00702377
chr11	77791346	77791514	+	Sez6	A3	A0	0.762376	0.732026	0.526316	0.603448	115	-0.182319	0.00702377
chr11	77791346	77791530	+	Sez6	A3	A1	0.237624	0.267974	0.473684	0.396552	115	0.182319	0.00702377
chr4	137282990	137283644	+	Rap1gap	CA	SKIP	0.603774	0.589474	0.476923	0.464567	285	-0.125879	0.00702377
chr13	58501778	58503753	-	Hnrnpk	CA	SKIP	0.0337079	0.025641	0.00840336	0.00588235	89	-0.0225316	0.00702377
chr4	137282990	137283591	+	Rap1gap	A3	A0	0.752941	0.741722	0.645833	0.634409	285	-0.107211	0.00702377
chr4	137282990	137283644	+	Rap1gap	A3	A1	0.247059	0.258278	0.354167	0.365591	285	0.107211	0.00702377
chr5	139053393	139058282	-	Zfp68	CA	SKIP	0.64	0.478261	0.230769	0.290323	44	-0.298585	0.00719317
chr8	71346149	71348950	+	Ints10	CA	SKIP	0.122807	0.16129	0.0277778	0	19	-0.12816	0.00719317
chr1_random	303339	304439	-	Mia3	CA	SKIP	0.920792	0.891304	0.790476	0.822715	88	-0.0994528	0.00725944
chr6	93719540	93723600	-	Magi1	A3	A0	0.0819672	0.0833333	0.555556	0.25	17	0.320128	0.00727537
chr6	93719537	93723600	-	Magi1	A3	A1	0.918033	0.916667	0.444444	0.75	17	-0.320128	0.00727537
chr11	51080833	51085301	+	Clk4	CA	SKIP	0.518519	0.214286	0.0909091	0.0967742	35	-0.27256	0.00736942
chr5	125499360	125503240	-	Ncor2	CA	SKIP	0.884444	0.921569	0.742857	0.852217	65	-0.10547	0.00736942
chr13	8860511	8870115	-	Wdr37	CA	SKIP	0.186047	0.208955	0.0740741	0.0666667	54	-0.12713	0.00736942
chr19	4127639	4131228	+	Tmem134	CA	SKIP	0.52381	0.857143	0.0909091	0.333333	16	-0.478355	0.00736942
chr4	129278487	129278650	+	Tmem234	ME	M1	0.661017	0.653846	0.171429	0.1	55	-0.521717	0.00744083
chr10	80329405	80330144	+	Sppl2b	A5	A0	0.827586	0.678571	0.966667	0.909091	25	0.1848	0.00750415
chr10	80329460	80330144	+	Sppl2b	A5	A1	0.172414	0.321429	0.0333333	0.0909091	25	-0.1848	0.00750415
chr1	164608359	164609630	-	Prrc2c	A5	A0	0.261905	0.212121	0.733333	0.391304	38	0.325306	0.00755738
chr1	164608359	164609615	-	Prrc2c	A5	A1	0.738095	0.787879	0.266667	0.608696	38	-0.325306	0.00755738
chr1	176989925	177006147	-	Rgs7	ME	M1	0.493506	0.632184	0.0555556	0.166667	78	-0.451734	0.00755738
chr11	101078682	101079967	-	Ezh1	A3	A1	0.175	0.0746269	0.45	0.3	30	0.250187	0.00760438
chr11	101078677	101079967	-	Ezh1	A3	A2	0.825	0.925373	0.55	0.7	30	-0.250187	0.00760438
chr16	90242963	90243116	-	Scaf4	A3	A0	0.714286	0.636364	0.210526	0.45	39	-0.345062	0.00760438
chr16	90242897	90243116	-	Scaf4	A3	A1	0.285714	0.363636	0.789474	0.55	39	0.345062	0.00760438
chr16	84831752	84835053	-	Atp5j	CA	SKIP	0.0311861	0.0358062	0.0254682	0.0208927	387	-0.0103157	0.00765108
chr7	133921467	133921819	+	Ypel3	CA	SKIP	0.896249	0.949343	0.867665	0.887657	221	-0.0451349	0.00777801
chr8	72341039	72341621	+	Gmip	CA	SKIP	0.4	0.538462	0	0.111111	11	-0.413675	0.00776573
chr18	80404082	80406800	+	Txnl4a	TC	SKIP	0.0176991	0.00655738	0	0.00175131	11	-0.0112526	0.00780599
chr1	145649363	145653813	+	Uchl5	CA	SKIP	0.0681199	0.0623306	0.0151515	0.0474138	78	-0.0339426	0.00784514
chr2	124486497	124489756	+	Sema6d	CA	SKIP	0.724138	0.47541	0	0.176471	12	-0.511539	0.00787512
chr16	18815029	18815421	+	Ufd1l	A5	A0	0.344828	0.242424	0.0392157	0.137931	28	-0.205053	0.00787512
chr16	18815055	18815421	+	Ufd1l	A5	A1	0.655172	0.757576	0.960784	0.862069	28	0.205053	0.00787512
chr12	16575325	16580465	-	Lpin1	CA	SKIP	0.220779	0.248322	0.0810811	0.0714286	50	-0.158296	0.00806818
chr3	90307204	90310029	-	Chtop	CA	SKIP	0	0.00641026	0.0789474	0.0136986	10	0.0431179	0.00808731
chr9	45674744	45675582	-	Rnf214	CA	SKIP	0.202381	0.141304	0.3125	0.302752	123	0.135783	0.00810158
chr2	129434996	129444192	+	Sirpa	TC	SKIP	0.901639	0.935108	1	0.986425	28	0.0748389	0.00816127
chr6	88788279	88788373	-	Abtb1	A3	A0	0.882353	0.918367	1	0.984615	13	0.0919475	0.00827751
chr6	88788259	88788373	-	Abtb1	A3	A1	0.117647	0.0816327	0	0.0153846	13	-0.0919475	0.00827751
chr19	40448107	40457010	-	Sorbs1	CA	SKIP	0.545455	0.260274	0.6	0.818182	36	0.306227	0.00828206
chr12	3751907	3772586	+	Dtnb	CA	SKIP	0.879518	0.900826	0.990385	0.969697	15	0.0898685	0.00841626
chr14	48352997	48355774	+	Ktn1	CA	SKIP	0.0427632	0.042735	0.088	0.0909091	83	0.0467054	0.00841796
chr17	25021500	25022663	-	Nubp2	CA	SKIP	1	0.974026	0.88764	0.880342	14	-0.103022	0.00854323
chr9	107947231	107947793	+	Ip6k1	CA	SKIP	0.242798	0.16568	0.0679612	0.116279	103	-0.112119	0.00858379
chr5	102305028	102311441	-	Wdfy3	CA	SKIP	0.3	0.266667	0.0344828	0.1	26	-0.216092	0.00859093
chr8	83298926	83308525	-	Gab1	CA	SKIP	0.0357143	0.0614887	0.333333	0.272727	13	0.254429	0.00863877
chr14	13299693	13305922	-	Cadps	CA	SKIP	0.969048	0.958651	1	1	32	0.0361508	0.00863877
chr19	42358756	42362342	-	Crtac1	CA	SKIP	1	0.988796	0.966431	0.959004	49	-0.03168	0.00871485
chr2	29869358	29871108	+	Sptan1	CA	SKIP	0.992218	0.978927	0.997358	1	15	0.0131064	0.00872361
chr13	113591474	113646953	+	Ppap2a	CA	SKIP	0.855263	0.807407	0.968	0.938272	31	0.121801	0.00873118
chr9	72176969	72178672	+	Zfp280d	TC	SKIP	0.0731707	0.216216	0	0.025	27	-0.132193	0.00874147
chr4	40642456	40644249	-	Aptx	A3	A0	0.707317	0.542857	0.854545	0.844444	43	0.224408	0.00875052
chr4	40642451	40644249	-	Aptx	A3	A1	0.292683	0.457143	0.145455	0.155556	43	-0.224408	0.00875052
chr2	120412012	120420536	+	Snap23	CA	SKIP	0.0769231	0.0447761	0.4	0.333333	11	0.305817	0.00889437
chr2	135213620	135297788	+	Plcb1	CA	SKIP	0.439655	0.643678	0.352941	0.410959	194	-0.159717	0.00890422
chr8	23752828	23760960	-	Polb	TC	SKIP	0.859649	0.909639	0.752066	0.685185	40	-0.166018	0.00892149
chr8	23752828	23760960	-	Polb	TC	SKIP	0.821229	0.883041	0.694656	0.620112	40	-0.194751	0.00892149
chr16	18623333	18624203	-	Sept5	CA	SKIP	0.990326	0.995198	0.967549	0.97893	38	-0.0195226	0.00896785
chr11	49977398	49982197	+	Tbc1d9b	CA	SKIP	0.927778	0.952	0.989247	1	23	0.0547348	0.00900338
chr3	148480892	148485918	-	Lphn2	CA	SKIP	0.911504	0.748031	0.5	0.375	17	-0.392268	0.00903905
chr2	155980025	155984135	-	Rbm39	A3	A0	0.725146	0.502488	0.495868	0.426966	210	-0.1524	0.00903905
chr2	155980007	155984135	-	Rbm39	A3	A1	0.274854	0.497512	0.504132	0.573034	210	0.1524	0.00903905
chr2	155980025	155984135	-	Rbm39	A3	A0	0.725146	0.502488	0.495868	0.426966	210	-0.1524	0.00903905
chr2	155980007	155984135	-	Rbm39	A3	A1	0.274854	0.497512	0.504132	0.573034	210	0.1524	0.00903905
chr14	67346668	67350400	+	Adra1a	A5	A0	0.75	0.769231	0	0.125	10	-0.697115	0.00903905
chr14	67346837	67350400	+	Adra1a	A5	A1	0.25	0.230769	1	0.875	10	0.697115	0.00903905
chr2	60079109	60081613	+	Mar7	A5	A0	0.92	0.757576	1	1	10	0.161212	0.00906385
chr2	60079132	60081613	+	Mar7	A5	A1	0.08	0.242424	0	0	10	-0.161212	0.00906385
chr11	6447032	6484522	+	Ccm2	CA	SKIP	1	0.970588	0.826087	0.770492	14	-0.187005	0.00911187
chr15	102314671	102318635	+	Pcbp2	CA	SKIP	0.952649	0.922995	0.900885	0.897503	181	-0.0386279	0.00920239
chr7	125992088	125996402	-	Knop1	ME	M0	0.344	0.466216	0.0757576	0.0865385	131	-0.32396	0.0094003
chr4	132091578	132094101	+	Dnajc8	CA	SKIP	0.011236	0.0128496	0.0285714	0.0469799	49	0.0257329	0.00942653
chr19	25497517	25500386	+	Kank1	CA	SKIP	1	0.530864	0.166667	0.4	14	-0.482099	0.00944362
chr11	69732838	69734525	-	Eif5a	CA	SKIP	0.724138	0.674419	0.866667	0.964286	26	0.216198	0.00944576
chr5	122261621	122264346	+	Atxn2	CA	SKIP	0.597598	0.6	0.703704	0.710526	231	0.108316	0.00944722
chr7	52238957	52241652	-	Prmt1	CA	SKIP	0.131339	0.120283	0.186441	0.183007	314	0.0589124	0.0094755
chrX	140144291	140148436	+	Pak3	CA	SKIP	0.518987	0.414141	1	1	16	0.533436	0.00948687
chr14	68351499	68355662	+	Kctd9	CA	SKIP	0.881967	0.809917	0.705263	0.721519	77	-0.132551	0.00949813
chr11	107073972	107087544	-	Pitpnc1	CA	SKIP	0.792	0.677083	0.55	0.493671	73	-0.212706	0.00951888
chr11	85615454	85638703	+	Bcas3	TC	SKIP	0.546218	0.439252	0.64	0.695946	91	0.175238	0.00951888
chr7	51640319	51641298	+	Syt3	A3	A0	0.465116	0.392857	0.328767	0.15625	81	-0.186478	0.00951888
chr7	51640319	51641325	+	Syt3	A3	A1	0.534884	0.607143	0.671233	0.84375	81	0.186478	0.00951888
chr7	51640319	51641298	+	Syt3	A3	A0	0.465116	0.392857	0.328767	0.15625	81	-0.186478	0.00951888
chr7	51640319	51641325	+	Syt3	A3	A1	0.534884	0.607143	0.671233	0.84375	81	0.186478	0.00951888
chr9	21816019	21816117	+	Prkcsh	A5	A0	0.454545	0.272727	0.175824	0.244444	97	-0.153502	0.00951888
chr9	21816040	21816117	+	Prkcsh	A5	A1	0.545455	0.727273	0.824176	0.755556	97	0.153502	0.00951888
chr17	56135746	56136064	+	Fsd1	CA	SKIP	1	1	0.985663	0.906122	25	-0.0541072	0.00953873
chr4	130308787	130318668	+	Pum1	CA	SKIP	0.770492	0.61194	1	0.870968	35	0.244268	0.00960303
chr12	38810830	38826950	+	Dgkb	CA	SKIP	0.303571	0.35	1	0.666667	14	0.506548	0.00966352
chr12	52730494	52748980	-	Strn3	CA	SKIP	0.177778	0.0384615	0	0.0285714	19	-0.0938339	0.00971158
chr12	16663618	16665170	+	Ntsr2	A5	A0	0.036036	0.0682493	0.166667	0.208333	44	0.135357	0.00979844
chr12	16663676	16665170	+	Ntsr2	A5	A1	0.963964	0.931751	0.833333	0.791667	44	-0.135357	0.00979844
chr1	187156142	187165101	+	Bpnt1	CA	SKIP	0.739583	0.712707	0.903846	0.851852	64	0.151704	0.00981326
chr11	97007947	97008686	-	Tbkbp1	A3	A0	0.580247	0.495798	0.923077	0.740741	40	0.293886	0.010029
chr11	97007944	97008686	-	Tbkbp1	A3	A1	0.419753	0.504202	0.0769231	0.259259	40	-0.293886	0.010029
chr15	76916585	76924880	-	Rbfox2	ME	M0	0.958333	0.982456	0.692308	0.863636	13	-0.192423	0.010029
chr15	44578008	44579854	-	Sybu	A3	A0	0.952381	0.96	0.5625	0.789474	13	-0.280204	0.010056
chr15	44578005	44579854	-	Sybu	A3	A1	0.047619	0.04	0.4375	0.210526	13	0.280204	0.010056
chr7	133635729	133636325	-	Atxn2l	CA	SKIP	0.544715	0.558442	0.694915	0.826087	77	0.208923	0.0101176
chr17	28865920	28873955	+	Mapk14	ME	M0	0.530435	0.530612	0.0638298	0.147059	81	-0.425079	0.0101176
chr8	35160348	35169395	-	Dctn6	CA	SKIP	0.0290135	0.0211566	0.0537634	0.0616114	58	0.0326024	0.0102
chr1	21447705	21456463	-	Kcnq5	CA	SKIP	0.230769	0.0666667	1	0.6	15	0.651282	0.0102049
chr15	27673955	27678214	-	Trio	CA	SKIP	0.204819	0.27451	0.5	0.511111	46	0.265891	0.0102496
chr15	27673955	27678214	-	Trio	A5	A0	0.66	0.569231	0.333333	0.323529	46	-0.286184	0.0102496
chr15	27673955	27677675	-	Trio	A5	A1	0.34	0.430769	0.666667	0.676471	46	0.286184	0.0102496
chr13	23798935	23802495	-	Hfe	CA	SKIP	0.466667	0.4	0	0	10	-0.433333	0.0102638
chr10	61932805	61943305	-	Vps26a	ME	M0	0.662162	0.698413	0.475	0.31746	143	-0.284057	0.0103257
chr11	116705088	116709567	+	Mettl23	CA	SKIP	0	0.0361446	0.12	0.111111	10	0.0974833	0.0103811
chr5	134750465	134755306	-	Gtf2i	CA	SKIP	0.346939	0.325581	0.526316	0.657143	58	0.255469	0.0104798
chr14	71018215	71028726	-	Dmtn	CA	SKIP	0.323636	0.266332	0.40249	0.371841	359	0.0921814	0.0104981
chr11	120573070	120575006	-	Stra13	CA	SKIP	0.625	0.552743	0.833333	0.882353	54	0.268972	0.0105349
chr7	119221473	119225943	+	Usp47	CA	SKIP	0.631944	0.698997	0.921569	0.808219	107	0.199423	0.0105349
chr16	31853970	31856526	+	Dlg1	CA	SKIP	0.220036	0.347548	0.368421	0.6	71	0.200419	0.0106176
chr12	103796769	103799554	+	Chga	CA	SKIP	0.962779	0.981252	0.991604	0.985	90	0.0162862	0.0106947
chrX	162783013	162810569	+	Gpm6b	CA	SKIP	0.216129	0.250501	0.36	0.386667	103	0.140018	0.0107219
chr6	87795551	87795649	-	Cnbp	A5	A2	0.682927	0.702564	0.621849	0.576754	359	-0.0934439	0.0107393
chr8	11815300	11819637	+	Arhgef7	CA	SKIP	0.613527	0.823834	0.549296	0.5	92	-0.194032	0.0107669
chr8	11815300	11819637	+	Arhgef7	TC	SKIP	0.51417	0.757143	0.448276	0.4	92	-0.211519	0.0107669
chr6	48788364	48790994	-	Tmem176b	CA	SKIP	0.068323	0.0429448	0.222222	0.428571	16	0.269763	0.0109144
chr2	34576248	34580562	-	Gapvd1	CA	SKIP	0.641791	0.614035	1	0.935484	40	0.339829	0.0109535
chr1	134518200	134528261	-	Nfasc	CA	SKIP	0.327485	0.424512	0.25	0.153846	45	-0.174075	0.0109718
chr7	147259999	147268360	-	Caly	CA	SKIP	0.0199637	0.0532213	0	0.0104167	51	-0.0313842	0.0110239
chr11	69394017	69400392	+	Trp53	CA	SKIP	0.0985915	0.10559	0	0.015873	25	-0.0941543	0.0110827
chr2	50148418	50151771	-	Mmadhc	A3	A2	0.011236	0.0555556	0.108696	0.214286	16	0.128095	0.0110827
chr1	11404718	11508658	+	A830018L16Rik	CA	SKIP	0.957447	0.808989	1	1	20	0.116782	0.0111373
chr7	137878664	137883325	+	Tacc2	A5	A0	0.595745	0.59322	0.230769	0.487179	78	-0.235508	0.0115359
chr7	137878742	137883325	+	Tacc2	A5	A1	0.404255	0.40678	0.769231	0.512821	78	0.235508	0.0115359
chr2	34570850	34572835	-	Gapvd1	A5	A0	0.416667	0.318182	0.8125	0.7	26	0.388826	0.0115359
chr2	34570850	34572772	-	Gapvd1	A5	A1	0.583333	0.681818	0.1875	0.3	26	-0.388826	0.0115359
chr6	119864255	119868604	+	Rad52	TC	SKIP	0.582278	0.644068	1	1	18	0.386827	0.0115584
chr7	148064044	148067661	-	Sirt3	A3	A0	0.874346	0.896396	0.775	0.745763	71	-0.12499	0.0117014
chr13	54663232	54665875	-	4833439L19Rik	CA	SKIP	0.963636	0.933333	0.754386	0.886792	24	-0.127896	0.011724
chr15	57886637	57900873	-	Zhx1	CA	SKIP	0.0877193	0.0363636	0.333333	0.294118	15	0.251684	0.0117643
chr2	131346004	131347794	+	Smox	CA	SKIP	0.796791	0.764192	1	1	46	0.219508	0.0119435
chr2	131346004	131347794	+	Smox	CA	SKIP	0.796791	0.764192	1	1	46	0.219508	0.0119435
chr12	114173261	114177005	-	Nudt14	CA	SKIP	1	1	0.764706	0.811321	13	-0.211987	0.0119435
chr7	29551886	29561876	+	Sirt2	TC	SKIP	0.940636	0.942393	1	0.982196	69	0.0495834	0.0119435
chr2	131346004	131347794	+	Smox	A5	A0	0.113095	0.133663	0	0	46	-0.123379	0.0119435
chr2	131346907	131347794	+	Smox	A5	A1	0.886905	0.866337	1	1	46	0.123379	0.0119435
chr19	45497730	45545504	+	Btrc	CA	SKIP	0.936842	0.934579	0.803922	0.73913	21	-0.164185	0.0119958
chr9	49313668	49316693	-	Ncam1	CA	SKIP	0.652174	0.585799	1	1	27	0.381014	0.0120071
chr9	49313668	49316693	-	Ncam1	TC	SKIP	0.555556	0.485294	1	1	27	0.479575	0.0120071
chr15	58779075	58783024	-	Mtss1	CA	SKIP	0.515152	0.518797	1	0.714286	26	0.340169	0.0120308
chr1	22387644	22411821	-	Rims1	TC	SKIP	0.327434	0.186441	0.52381	0.714286	38	0.36211	0.0122508
chr2	26771304	26771776	-	Surf1	A3	A1	0.075	0.0240385	0.00925926	0	21	-0.0448896	0.0122681
chr11	57102997	57123270	+	Gria1	ME	M0	0.434959	0.458333	0.757576	0.763158	71	0.31372	0.0122806
chr8	46130522	46136134	+	Fat1	TC	SKIP	0.175676	0.110553	1	0.333333	16	0.523552	0.0123765
chr10	38838840	38841982	-	Fam229b	CA	SKIP	0.761194	0.74359	0.968254	0.909091	24	0.186281	0.012496
chr7	52004021	52009185	+	Vrk3	CA	SKIP	0.939394	1	0.891892	0.767442	10	-0.14003	0.0126323
chr11	94272930	94277056	-	Cacna1g	CA	SKIP	0.25	0.181818	0.4375	0.517241	46	0.261462	0.0126494
chr6	83007087	83007207	+	Aup1	A3	A1	0.0697674	0.0786517	0.0157895	0.0191083	19	-0.0567607	0.0127475
chr6	83007087	83007269	+	Aup1	A3	A2	0.930233	0.921348	0.984211	0.980892	19	0.0567607	0.0127475
chr6	71801874	71806905	+	Immt	CA	SKIP	0.715517	0.805556	0.68	0.520833	89	-0.16012	0.0129302
chr8	13257976	13271589	-	Dcun1d2	CA	SKIP	0.936508	0.789474	1	1	10	0.137009	0.0130007
chr7	133996505	134001189	-	Ino80e	CA	SKIP	0.315217	0.494949	0.594203	0.58	134	0.182018	0.0131338
chr7	133996505	134001189	-	Ino80e	TC	SKIP	0.234818	0.395161	0.493976	0.479339	134	0.171668	0.0131338
chr8	46130522	46136134	+	Fat1	CA	SKIP	0.207792	0.125926	1	0.384615	14	0.525449	0.0132714
chr12	53011080	53015960	-	Heatr5a	CA	SKIP	0.346154	0.53125	1	1	15	0.561298	0.0133452
chr19	5902768	5904239	-	Dpf2	CA	SKIP	0.95	0.857143	0.976608	0.981481	27	0.0754734	0.0134246
chr4	33130961	33136656	+	Ube2j1	CA	SKIP	0.435754	0.437926	0.342857	0.373494	510	-0.0786647	0.0135286
chr3	116285841	116288113	-	Trmt13	A3	A0	0.181818	0.3	0.833333	0.75	14	0.550758	0.0135286
chr3	116285642	116288113	-	Trmt13	A3	A1	0.818182	0.7	0.166667	0.25	14	-0.550758	0.0135286
chr5	33988286	33988658	-	Slbp	ME	M1	0.481283	0.35503	0.65445	0.576	316	0.197069	0.0135286
chr5	73697992	73704681	+	Ociad1	A5	A0	0.140146	0.11215	0.100233	0.0669746	264	-0.0425439	0.0135303
chr5	73698037	73704681	+	Ociad1	A5	A1	0.859854	0.88785	0.899767	0.933025	264	0.0425439	0.0135303
chr13	54658012	54665875	-	4833439L19Rik	ME	M0	0.145604	0.0884956	0.386139	0.401786	177	0.276912	0.0135562
chr8	125617647	125619057	+	Spg7	CA	SKIP	1	0.987013	0.949153	0.897436	12	-0.0702123	0.0137407
chr11	97871690	97871940	-	Cacnb1	ME	M1	0.921569	0.914286	1	1	13	0.0820728	0.0138234
chr5	100947569	100957557	+	Cops4	TC	SKIP	0.754808	0.759358	0.888889	0.895	47	0.134861	0.0139467
chr9	15069913	15074786	-	Med17	CA	SKIP	0.79798	0.740741	1	0.95	25	0.20564	0.0139506
chr2	181255402	181281075	+	Dnajc5	CA	SKIP	0.0786517	0.079646	0.0140845	0.00934579	18	-0.0674337	0.0139799
chr2	181242972	181246278	+	Tpd52l2	CA	SKIP	0.933333	0.954545	0.983607	0.993846	20	0.044787	0.0141805
chr11	61306571	61307025	-	Mapk7	A5	A2	0.529412	0.5	0	0.1	13	-0.464706	0.0141805
chr5	31475434	31476140	-	Gtf3c2	CA	SKIP	0.269231	0.218045	0.04	0.04	26	-0.203638	0.0142623
chr13	54663232	54666542	-	4833439L19Rik	TC	SKIP	0.838608	0.677419	1	0.94	58	0.211987	0.0143104
chr4	117921614	117930093	-	Ptprf	CA	SKIP	0.188235	0.236111	1	0.555556	16	0.565605	0.0143739
chr6	71801874	71806905	+	Immt	CA	SKIP	0.614035	0.755814	0.586207	0.417722	89	-0.18296	0.0143739
chr3	89227738	89228476	+	Shc1	CA	SKIP	0.1875	0.454545	0	0.111111	25	-0.265467	0.0144135
chr17	32471641	32472507	-	Akap8l	CA	SKIP	0.0454545	0.174825	0.0315789	0.0410959	35	-0.0738024	0.0147712
chr19	5425308	5425936	+	AI837181	A3	A0	0.209677	0.157233	0.0873016	0.0909091	73	-0.0943497	0.0148047
chr19	5425308	5425950	+	AI837181	A3	A1	0.790323	0.842767	0.912698	0.909091	73	0.0943497	0.0148047
chr15	98350856	98354991	-	Kansl2	A5	A0	0.666667	0.591837	0.393939	0.317073	67	-0.273745	0.0148562
chr15	98350856	98354889	-	Kansl2	A5	A1	0.333333	0.408163	0.606061	0.682927	67	0.273745	0.0148562
chr5	73718949	73723382	-	Ociad2	ME	M0	0.462366	0.566929	0.648241	0.709184	282	0.164065	0.0148913
chr8	71346149	71348950	+	Ints10	ME	M1	0.857143	0.829787	0.964286	1	15	0.138678	0.0148913
chr18	12946904	12999692	-	Osbpl1a	ME	M0	0.432787	0.44226	0.233161	0.279762	361	-0.181062	0.0149026
chr8	13935289	13939562	+	Fbxo25	CA	SKIP	0.927711	0.860465	1	0.961039	24	0.0864315	0.0150866
chr5	68167437	68177864	-	Atp8a1	ME	M0	0.70614	0.455414	0.125	0.296296	67	-0.370129	0.0151086
chr11	80069459	80079243	+	Rhot1	TC	SKIP	0.22973	0.363636	0.489362	0.590909	43	0.243452	0.0151455
chr9	107703104	107762679	-	Rbm6	TC	SKIP	0.929204	0.858407	0.605634	0.666667	18	-0.257655	0.0153644
chr10	116798416	116799069	-	Cpsf6	CA	SKIP	0.267606	0.217391	0.117647	0.0232558	34	-0.172047	0.0153829
chr4	126583391	126588033	-	Zmym4	CA	SKIP	0.684211	0.61194	0.230769	0.2	14	-0.432691	0.0153829
chr3	138557482	138559752	+	Tspan5	A3	A0	0.876238	0.891304	0.666667	0.775	64	-0.162938	0.0153829
chr3	138557482	138559816	+	Tspan5	A3	A1	0.123762	0.108696	0.333333	0.225	64	0.162938	0.0153829
chr3	138557482	138559752	+	Tspan5	A3	A0	0.876238	0.891304	0.666667	0.775	64	-0.162938	0.0153829
chr3	138557482	138559816	+	Tspan5	A3	A1	0.123762	0.108696	0.333333	0.225	64	0.162938	0.0153829
chr2	126906394	126911698	+	Blvra	CA	SKIP	0.867647	1	0.830986	0.712766	54	-0.161948	0.0154976
chr10	59761977	59762211	+	Psap	A3	A0	0.910532	0.914437	0.927526	0.932468	746	0.0175123	0.0155919
chr10	59761977	59762214	+	Psap	A3	A1	0.0894677	0.0855632	0.0724739	0.0675325	746	-0.0175123	0.0155919
chr17	35283114	35283211	+	Bag6	A3	A1	0	0	0.0138889	0.0212766	10	0.0175827	0.0156344
chr15	74786147	74788206	+	Ly6e	A3	A0	0.60989	0.431193	0.685185	0.645161	147	0.144632	0.0156731
chr15	74786147	74788209	+	Ly6e	A3	A1	0.39011	0.568807	0.314815	0.354839	147	-0.144632	0.0156731
chr18	31938607	31940297	+	Ammecr1l	CA	SKIP	0.205128	0.2	0	0	17	-0.202564	0.0156917
chr19	4785567	4792397	-	Rbm14	CA	SKIP	0.576923	0.756098	0.534247	0.344262	73	-0.227256	0.0157261
chr16	66883127	67620415	-	Cadm2	CA	SKIP	0.662651	0.606299	0.84	0.941176	42	0.256113	0.0158468
chr2	156925239	156927456	-	Samhd1	CA	SKIP	0.347826	0.358491	0	0.166667	17	-0.269825	0.0158524
chr2	150420153	150425979	-	Apmap	CA	SKIP	0.0322581	0.0625	0	0.0108696	11	-0.0419443	0.0158713
chr9	22450512	22459668	+	Bbs9	CA	SKIP	0.552632	0.857143	1	1	18	0.295113	0.0160171
chr13	55709786	55710579	+	B4galt7	CA	SKIP	1	1	0.905882	0.830189	13	-0.131964	0.0160331
chr2	165611238	165617404	-	Zmynd8	CA	SKIP	0.496689	0.578431	0.388889	0.348837	108	-0.168697	0.0161762
chr1_random	301693	303093	-	Mia3	CA	SKIP	0.0168067	0.0023753	0.039548	0.0322581	19	0.026312	0.0162188
chr9	44581867	44586644	+	Ift46	CA	SKIP	0.0962963	0.0181818	0.0102041	0.0147783	21	-0.0447479	0.0162188
chr16	14311224	14317386	-	Fopnl	CA	SKIP	0.705263	0.894737	1	1	20	0.2	0.016266
chr5	73460153	73461121	-	Fryl	A3	A0	0.842593	0.956522	0.461538	0.785714	33	-0.275931	0.0162699
chr5	73460150	73461121	-	Fryl	A3	A1	0.157407	0.0434783	0.538462	0.214286	33	0.275931	0.0162699
chr19	6455280	6472257	+	Nrxn2	CA	SKIP	0.490196	0.459459	0.142857	0.333333	54	-0.236733	0.0164623
chr9	75509197	75511014	-	Scg3	A5	A0	0.565522	0.569685	0.660569	0.578811	879	0.0520866	0.0164772
chr9	75509197	75510999	-	Scg3	A5	A1	0.434478	0.430315	0.339431	0.421189	879	-0.0520866	0.0164772
chr9	79915379	79940073	+	Senp6	CA	SKIP	0.632653	0.531915	0.25	0.111111	20	-0.401728	0.0165529
chr19	40448107	40457010	-	Sorbs1	CA	SKIP	0.56044	0.320755	0.578947	0.833333	37	0.265543	0.0166403
chr15	102156691	102157248	+	Pfdn5	CA	SKIP	0.968847	0.952703	0.984127	1	16	0.0312885	0.0170467
chr7	112713899	112715596	-	Apbb1	TC	SKIP	0.839864	0.820669	0.81745	0.71831	210	-0.0623864	0.0170844
chr11	54537177	54569907	-	Cdc42se2	ME	M0	0.597122	0.63522	0.315789	0.345455	93	-0.285549	0.0170844
chr12	3772746	3779618	+	Dtnb	ME	M1	0.836364	0.946429	0.988235	0.971429	17	0.0884358	0.0170889
chr7	4636084	4636495	-	Hspbp1	A3	A2	0.544715	0.439216	0.32	0.409091	210	-0.12742	0.017392
chr13	113591474	113646953	+	Ppap2a	CA	SKIP	0.905579	0.918495	0.981818	0.967105	31	0.0624244	0.0175484
chr9	113763464	113769237	+	Clasp2	CA	SKIP	0.743902	0.886905	0.902439	0.977528	64	0.12458	0.0175877
chr12	4646600	4656788	+	Itsn2	CA	SKIP	0.511278	0.582418	0.666667	1	55	0.286485	0.0177755
chr8	23752828	23760960	-	Polb	TC	SKIP	0.911111	0.933333	0.859649	0.757143	40	-0.113826	0.0179776
chr11	102964958	102965406	+	Acbd4	CA	SKIP	0.513514	0.350877	0.232877	0.240506	94	-0.195504	0.0180197
chr14	76246606	76247905	+	Tpt1	CA	SKIP	0.0458716	0.0163934	0.106383	0.0882353	24	0.0661766	0.0180406
chr4	86678195	86719091	-	Slc24a2	CA	SKIP	0.337691	0.188455	0.846154	0.363636	57	0.341822	0.01808
chr15	84622371	84625509	-	Phf21b	CA	SKIP	0.166667	0.333333	1	1	10	0.75	0.0181135
chr15	76174122	76174735	+	Cyc1	A3	A2	0.0344828	0.0285714	0.00862069	0.0108192	29	-0.0218072	0.0181539
chr18	67666380	67678944	-	Spire1	CA	SKIP	0.36	0.547368	0.904762	0.619048	37	0.308221	0.0182096
chr11	83852823	83854298	+	Synrg	CA	SKIP	0.0687831	0.0898204	0.0392157	0	32	-0.0596939	0.0182532
chr13	14150155	14155472	-	Ggps1	CA	SKIP	0.285714	0.157895	0.0793651	0.1	56	-0.132122	0.018309
chr5	90651360	90652640	-	Cox18	A3	A0	0.414634	0.241758	0.75	0.611111	22	0.352359	0.018309
chr5	90651356	90652640	-	Cox18	A3	A1	0.585366	0.758242	0.25	0.388889	22	-0.352359	0.018309
chr1	132587725	132595255	-	Pfkfb2	CA	SKIP	0.619048	0.657658	0.357143	0.3	32	-0.309781	0.01844
chr1	132587725	132595255	-	Pfkfb2	TC	SKIP	0.52	0.561538	0.27027	0.222222	32	-0.294523	0.01844
chr15	102156691	102156863	+	Pfdn5	A3	A0	0.907407	0.888889	0.943662	1	16	0.0736828	0.0185765
chr15	102156691	102157248	+	Pfdn5	A3	A1	0.0925926	0.111111	0.056338	0	16	-0.0736828	0.0185765
chr7	146028713	146037639	-	Mapk1ip1	A3	A0	0.740741	1	0.717949	0.586207	30	-0.218293	0.0187018
chr7	146028609	146037639	-	Mapk1ip1	A3	A1	0.259259	0	0.282051	0.413793	30	0.218293	0.0187018
chr7	146028713	146037639	-	Mapk1ip1	A3	A0	0.740741	1	0.717949	0.586207	30	-0.218293	0.0187018
chr7	146028609	146037639	-	Mapk1ip1	A3	A1	0.259259	0	0.282051	0.413793	30	0.218293	0.0187018
chr4	130162490	130165691	+	Nkain1	A3	A0	0.133333	0.0862944	0	0	39	-0.109814	0.0187648
chr4	130162490	130165708	+	Nkain1	A3	A1	0.866667	0.913706	1	1	39	0.109814	0.0187648
chr4	107567543	107569475	+	0610037L13Rik	CA	SKIP	0.0204082	0.0642202	0.0123457	0	12	-0.0361413	0.0187735
chr5	82170171	82189651	+	Lphn3	CA	SKIP	0.343915	0.20354	0.466667	0.529412	61	0.224312	0.0188791
chr12	52730494	52748980	-	Strn3	TC	SKIP	0.283871	0.210526	0.0842105	0.163934	64	-0.123126	0.0189877
chr9	67830426	67835769	+	Vps13c	CA	SKIP	0.666667	0.461538	1	0.9	15	0.385897	0.01922
chr6	119852853	119868604	+	Rad52	CA	SKIP	0.733333	0.666667	0.44	0.125	22	-0.4175	0.0193008
chr14	52695111	52695287	-	Hnrnpc	A3	A0	0.434783	0.43662	0.38326	0.304124	421	-0.0920094	0.019324
chr10	80721284	80721918	+	Matk	A3	A0	0.0212766	0.0422535	0.222222	0.147059	13	0.152875	0.019324
chr10	80721284	80721921	+	Matk	A3	A1	0.978723	0.957746	0.777778	0.852941	13	-0.152875	0.019324
chr18	32589377	32591324	+	Bin1	CA	SKIP	0.772397	0.758621	0.808354	0.86755	179	0.0724428	0.0193519
chr9	108746873	108747372	+	Celsr3	A3	A0	0.75	0.875	0.666667	0	11	-0.479167	0.0193932
chr9	108746873	108747375	+	Celsr3	A3	A1	0.25	0.125	0.333333	1	11	0.479167	0.0193932
chr8	106755148	106762643	-	Tk2	CA	SKIP	0.767442	0.812808	0.733333	0.536585	66	-0.155166	0.0194597
chr14	21194835	21197621	+	Fam149b	A5	A0	0.375	0.0869565	0.636364	0.583333	23	0.37887	0.0194597
chr14	21197221	21197621	+	Fam149b	A5	A1	0.625	0.913043	0.363636	0.416667	23	-0.37887	0.0194597
chr9	86687571	86693372	-	Snap91	CA	SKIP	0.464883	0.57764	0.449857	0.452794	568	-0.0699361	0.019742
chr16	17655898	17671637	-	Med15	CA	SKIP	0.684211	0.691057	0.517241	0.419355	56	-0.219336	0.01993
chr2	92189605	92191857	+	Phf21a	ME	M1	0.758621	0.8	0	0.666667	21	-0.445977	0.0200334
chr11	28288948	28296045	-	Ccdc85a	CA	SKIP	0.617021	0.735294	0.37931	0.411765	37	-0.28062	0.0201632
chr1	63619572	63639181	+	Adam23	CA	SKIP	0.99431	0.975155	1	0.997701	13	0.0141179	0.0201632
chr12	70826001	70838937	+	Atp5s	CA	SKIP	0.367089	0.416667	0.72093	0.567568	53	0.252371	0.0201632
chr11	105799154	105805424	-	Cyb561	CA	SKIP	0.870968	0.432836	0.418182	0.323944	77	-0.280839	0.0202275
chr9	59488903	59496636	+	Parp6	CA	SKIP	0.978571	0.926829	1	0.991489	16	0.0430443	0.0202385
chr1	36485306	36495594	-	Lman2l	CA	SKIP	0.694656	0.635036	0.870968	1	47	0.270637	0.0204787
chr7	5032079	5035264	+	Epn1	A3	A0	0.542857	0.766667	0.516129	0.292683	65	-0.250356	0.0205043
chr7	5032079	5035331	+	Epn1	A3	A1	0.457143	0.233333	0.483871	0.707317	65	0.250356	0.0205043
chr15	64569124	64578458	-	Adcy8	CA	SKIP	0.764706	0.689189	0.952381	0.923077	39	0.210781	0.0205373
chr15	75756623	75756753	-	Tsta3	A5	A0	0.913043	0.76	0.984127	0.955556	17	0.13332	0.0206219
chr15	75756623	75756719	-	Tsta3	A5	A2	0.0869565	0.24	0.015873	0.0444444	17	-0.13332	0.0206219
chr5	33988286	33992391	-	Slbp	ME	M0	0.518717	0.64497	0.34555	0.424	316	-0.197069	0.0207574
chr5	23926146	23926548	-	Cdk5	A5	A0	0.0202429	0.0622407	0.00558659	0.012945	25	-0.031976	0.0208762
chr5	23926146	23926310	-	Cdk5	A5	A1	0.979757	0.937759	0.994413	0.987055	25	0.031976	0.0208762
chr5	115780667	115782125	+	Srsf9	CA	SKIP	0.183333	0.163265	0.130435	0.0381679	55	-0.088998	0.0208837
chr10	17824081	17827473	+	Reps1	A3	A0	0.657895	0.504202	0.333333	0.357143	63	-0.23581	0.0209206
chr10	17824081	17827476	+	Reps1	A3	A1	0.342105	0.495798	0.666667	0.642857	63	0.23581	0.0209206
chr10	82322045	82337357	+	Txnrd1	CA	SKIP	0.931707	0.866071	1	1	22	0.101111	0.0212671
chr8	73123798	73124294	-	Ssbp4	CA	SKIP	0.0526316	0.175	0	0.0175439	16	-0.105044	0.0213424
chrX	65963954	65965480	+	Fmr1	A3	A2	0.545455	0.442105	0.136364	0.32	47	-0.265598	0.0213548
chr1	78476686	78485359	-	Farsb	CA	SKIP	0.671642	0.66092	0.771429	0.837838	131	0.138353	0.0213865
chr5	147079862	147083170	+	Cdk8	A5	A0	0.217391	0.102041	0.642857	0.25	25	0.286713	0.0214258
chr5	147079901	147083170	+	Cdk8	A5	A1	0.782609	0.897959	0.357143	0.75	25	-0.286713	0.0214258
chr9	50335054	50336661	-	Pts	CA	SKIP	0.114286	0.0674157	0.2	0.212121	50	0.11521	0.021668
chr19	10780798	10785760	+	Vps37c	CA	SKIP	0.821429	0.855072	0.966102	1	11	0.1448	0.0218548
chr11	32542935	32580200	+	Fbxw11	ME	M1	0.746269	0.666667	0.962963	0.903226	43	0.226627	0.0218742
chr15	102008217	102009211	-	Csad	CA	SKIP	0.719298	0.773585	0.407407	0.478261	28	-0.303607	0.0222457
chr16	91677949	91678345	+	Son	A3	A0	0.362694	0.388186	0.5	0.504854	197	0.126987	0.0222457
chr16	91677949	91678398	+	Son	A3	A1	0.637306	0.611814	0.5	0.495146	197	-0.126987	0.0222457
chr16	91677949	91678345	+	Son	A3	A0	0.362694	0.388186	0.5	0.504854	197	0.126987	0.0222457
chr16	91677949	91678398	+	Son	A3	A1	0.637306	0.611814	0.5	0.495146	197	-0.126987	0.0222457
chr11	83795809	83801414	+	Synrg	CA	SKIP	0.261905	0.180952	0.047619	0	21	-0.197619	0.022297
chr5	125499360	125503240	-	Ncor2	CA	SKIP	0.854749	0.903382	0.727273	0.824561	65	-0.103148	0.0224012
chr3	89144394	89144784	-	Adam15	CA	SKIP	0.038961	0.0572207	0.0183486	0.0247934	53	-0.0265199	0.0224103
chr4	107520171	107523912	+	Lrp8	CA	SKIP	0.0344828	0.333333	1	0.555556	11	0.59387	0.0224587
chr6	113268715	113269031	+	Brpf1	A3	A0	0.47619	0.428571	0.166667	0.105263	21	-0.316416	0.0224587
chr6	113268715	113269034	+	Brpf1	A3	A1	0.52381	0.571429	0.833333	0.894737	21	0.316416	0.0224587
chr1	175276693	175297543	-	Cadm3	CA	SKIP	0.208443	0.307902	0.190141	0.184275	321	-0.0709646	0.022519
chr11	54537177	54553739	-	Cdc42se2	ME	M1	0.402878	0.36478	0.684211	0.654545	93	0.285549	0.0227142
chr17	24741937	24744381	-	Tsc2	CA	SKIP	0.263158	0.741935	0.230769	0.103448	24	-0.335438	0.0227656
chr11	104143794	104148436	+	Mapt	ME	M0	0.0888889	0.102787	0.383333	0.5	110	0.345828	0.0229445
chr2	91491980	91494229	+	Arhgap1	A3	A2	0.886364	1	0.6	0.823529	12	-0.231417	0.0232477
chr15	90774332	90786725	-	Kif21a	CA	SKIP	0.649254	0.670886	0.823204	0.727273	120	0.115169	0.0233032
chr4	137172422	137176976	+	Usp48	CA	SKIP	0.0126582	0.153846	0	0	13	-0.0832522	0.0234881
chr15	65646973	65649994	+	Efr3a	A5	A0	0.636364	0.671642	1	0.875	28	0.283497	0.0234881
chr15	65647040	65649994	+	Efr3a	A5	A1	0.363636	0.328358	0	0.125	28	-0.283497	0.0234881
chr3	88730992	88733317	-	Dap3	CA	SKIP	0.962145	1	0.883333	0.948276	16	-0.065268	0.0235831
chr2	180822388	180823051	-	Kcnq2	A3	A0	0.728324	0.747788	0.890909	0.84375	119	0.129274	0.0236496
chr2	180822385	180823051	-	Kcnq2	A3	A1	0.271676	0.252212	0.109091	0.15625	119	-0.129274	0.0236496
chr5	36191554	36199776	+	Ablim2	CA	SKIP	0.929245	0.884837	0.958115	0.978723	51	0.0613782	0.0237103
chr10	59470574	59476343	+	Ascc1	CA	SKIP	0.976744	0.963303	0.849057	0.8	11	-0.145495	0.0237882
chr19	45531100	45577421	+	Btrc	ME	M1	0.647059	0.5	0.735294	0.793651	131	0.190943	0.0237948
chr11	32552904	32611771	+	Fbxw11	CA	SKIP	0.735849	0.590909	0.894737	0.916667	28	0.242323	0.0240468
chr1	34306483	34307454	+	Dst	CA	SKIP	0.0391872	0.0399002	0	0.010101	60	-0.0344932	0.0240468
chr4	133683721	133684530	-	Sh3bgrl3	CA	SKIP	0.96895	0.962873	0.986684	0.984046	56	0.0194539	0.0240468
chr2	3222711	3226738	+	Nmt2	CA	SKIP	0.128205	0.181818	0	0	21	-0.155012	0.0241982
chr14	24119267	24128261	-	Kcnma1	CA	SKIP	0.36	0.622642	1	1	18	0.508679	0.0242075
chr12	8735955	8750566	+	Pum2	CA	SKIP	0.303371	0.333333	0	0.1	17	-0.268352	0.0243454
chr2	20774696	20776561	-	Arhgap21	CA	SKIP	0.28169	0.29	0.52381	0.6	32	0.27606	0.0243539
chr13	84423730	84426289	+	Tmem161b	A5	A0	0.952381	0.65	0.5	0.222222	19	-0.440079	0.0243539
chr13	84423790	84426289	+	Tmem161b	A5	A1	0.047619	0.35	0.5	0.777778	19	0.440079	0.0243539
chr4	134086401	134086599	-	Mtfr1l	A5	A0	0.012012	0.0576369	0	0	24	-0.0348244	0.0243749
chr4	134086401	134086594	-	Mtfr1l	A5	A1	0.987988	0.942363	1	1	24	0.0348245	0.0243749
chr12	17553999	17554088	+	Odc1	A3	A0	0.945652	0.927928	1	0.990909	14	0.0586645	0.024435
chr12	17553999	17554091	+	Odc1	A3	A1	0.0543478	0.0720721	0	0.00909091	14	-0.0586645	0.024435
chr12	17553999	17554088	+	Odc1	A3	A0	0.945652	0.927928	1	0.990909	14	0.0586645	0.024435
chr12	17553999	17554091	+	Odc1	A3	A1	0.0543478	0.0720721	0	0.00909091	14	-0.0586645	0.024435
chr12	17553999	17554088	+	Odc1	A3	A0	0.945652	0.927928	1	0.990909	14	0.0586645	0.024435
chr12	17553999	17554091	+	Odc1	A3	A1	0.0543478	0.0720721	0	0.00909091	14	-0.0586645	0.024435
chr6	93636869	93647187	-	Magi1	CA	SKIP	0.888889	0.723077	0.898551	0.897959	50	0.092272	0.0244515
chr16	4932298	4936895	+	Mgrn1	CA	SKIP	0.751663	0.772586	0.867704	0.825581	176	0.0845185	0.0250552
chrX	71533852	71534443	+	Taz	A5	A0	0.9375	0.55	1	1	10	0.25625	0.0250709
chrX	71534358	71534443	+	Taz	A5	A1	0.0625	0.45	0	0	10	-0.25625	0.0250709
chr1	87799725	87801788	+	Itm2c	A3	A0	0.995334	0.975309	1	1	23	0.0146785	0.0256136
chr1	87799725	87801848	+	Itm2c	A3	A1	0.00466563	0.0246914	0	0	23	-0.0146785	0.0256136
chr13	120251926	120254817	+	4833420G17Rik	A3	A0	0.541667	0.761905	0.333333	0.388889	33	-0.290675	0.0256136
chr13	120251926	120254880	+	4833420G17Rik	A3	A1	0.458333	0.238095	0.666667	0.611111	33	0.290675	0.0256136
chr14	32896432	32898595	-	Dph3	CA	SKIP	0.816993	0.764259	0.843972	0.94702	74	0.10487	0.0257783
chr1	154688723	154691165	-	Smg7	CA	SKIP	0.830769	0.905512	1	1	17	0.131859	0.0259361
chr14	52508511	52509202	+	Mettl17	CA	SKIP	0.444444	0.52381	1	0.818182	17	0.424964	0.025952
chr11	77863061	77869258	+	Flot2	CA	SKIP	0.728155	0.82069	0.943662	0.902098	36	0.148457	0.0260787
chr18	12946904	13020615	-	Osbpl1a	CA	SKIP	0.942857	0.952381	0.818182	0.854545	26	-0.111255	0.0262527
chr2	90751476	90757585	-	Ptpmt1	TC	SKIP	1	0.886792	0.769231	0.805556	17	-0.156003	0.0262951
chr15	90779475	90786725	-	Kif21a	TC	SKIP	0.308989	0.338983	0.222222	0.279006	409	-0.073372	0.0264574
chr5	139053393	139058282	-	Zfp68	CA	SKIP	0.571429	0.4	0.166667	0.290323	41	-0.25722	0.0265174
chr15	76077330	76078280	+	Grina	CA	SKIP	0.0292072	0.0268528	0.0147493	0.0142259	78	-0.0135424	0.0265174
chr3	126504679	126513556	+	Camk2d	TC	SKIP	0.946429	0.900185	1	1	25	0.0766933	0.0265174
chr15	74406354	74410994	+	Bai1	A3	A0	0.990476	0.927419	0.864865	0.881579	29	-0.0857259	0.0266163
chr15	74406354	74411094	+	Bai1	A3	A1	0.00952381	0.0725806	0.135135	0.118421	29	0.0857259	0.0266163
chr10	117142285	117147001	-	Mdm2	CA	SKIP	0.73913	0.578947	1	0.913043	12	0.297483	0.0266473
chr5	124081178	124090502	-	Clip1	CA	SKIP	0.756522	0.912088	0.7	0.5	34	-0.234305	0.0267715
chr7	134721202	134723180	+	Zfp553	A5	A1	0.00847458	0.023622	0.101449	0.0540541	17	0.0617034	0.0267715
chr6	72310636	72311110	-	Rnf181	CA	SKIP	0.983333	0.975309	0.896373	0.963636	23	-0.0493163	0.0267722
chr5	112705791	112736585	+	Tpst2	CA	SKIP	0.736842	0.924051	1	1	13	0.169554	0.0268268
chr9	110017659	110017994	-	Dhx30	A3	A2	0.319149	0.333333	0	0.0833333	23	-0.284574	0.0268268
chr14	52508511	52509202	+	Mettl17	CA	SKIP	0.5	0.52381	1	0.826087	17	0.401139	0.0269815
chr16	18875529	18876563	-	Mrpl40	A3	A0	0.215054	0.234694	0.204545	0.0285714	54	-0.108315	0.0269815
chr16	18875500	18876563	-	Mrpl40	A3	A1	0.784946	0.765306	0.795455	0.971429	54	0.108315	0.0269815
chr9	50335054	50336661	-	Pts	CA	SKIP	0.0461538	0.0177515	0.135135	0.103448	20	0.087339	0.0270211
chr18	67666380	67678944	-	Spire1	CA	SKIP	0.219512	0.437908	0.857143	0.5	25	0.349861	0.0272221
chr17	78637255	78680585	+	Crim1	CA	SKIP	0.609756	0.528662	0.3	0.3125	34	-0.262959	0.0273111
chr12	99985732	99994394	+	Zc3h14	CA	SKIP	0.87013	0.708333	1	0.942857	20	0.182197	0.0273764
chr8	14822695	14829868	+	Dlgap2	CA	SKIP	0.294118	0.206897	0.625	0.571429	24	0.347707	0.0273984
chr2	90751476	90757585	-	Ptpmt1	TC	SKIP	1	0.886792	0.772152	0.805556	17	-0.154542	0.0275033
chr3	94788841	94796887	+	Pi4kb	CA	SKIP	0.295455	0.416667	0.6875	0.509434	63	0.242406	0.0278829
chr2	11645755	11652197	+	Il15ra	CA	SKIP	0.454545	0.846154	0.142857	0.294118	19	-0.431862	0.0278829
chr2	90999462	91002184	-	Madd	CA	SKIP	0.805556	0.70073	0.864662	0.87037	78	0.114373	0.0280163
chr11	62133044	62134497	-	Ncor1	A3	A0	0.965517	0.977778	0.75	0.9	10	-0.146648	0.0281899
chr11	62132927	62134497	-	Ncor1	A3	A1	0.0344828	0.0222222	0.25	0.1	10	0.146648	0.0281899
chr16	94657153	94660791	+	Ttc3	A3	A0	0.924264	0.929642	0.962162	0.96875	128	0.038503	0.0283357
chr16	94657153	94660794	+	Ttc3	A3	A1	0.0757363	0.0703576	0.0378378	0.03125	128	-0.038503	0.0283357
chr3	145601292	145601861	+	2410004B18Rik	CA	SKIP	0.333333	0.226667	0.165354	0.106918	69	-0.143864	0.0287618
chr6	142966593	142977679	-	C2cd5	TC	SKIP	0.848101	0.428571	0.888889	0.890244	21	0.25123	0.0290647
chr19	10652573	10654952	+	Cyb561a3	CA	SKIP	0.441176	0.47619	0.764706	1	25	0.423669	0.0292617
chr13	54663232	54665875	-	4833439L19Rik	ME	M1	0.185304	0.174377	0.416667	0.438095	198	0.247541	0.0292617
chr14	21563870	21565013	-	Camk2g	ME	M1	0.196498	0.264662	0.0756303	0.151466	692	-0.117032	0.029278
chr10	122583994	122600648	-	Usp15	CA	SKIP	0.2	0.243697	0.142857	0	44	-0.15042	0.0293025
chr11	70758487	70758704	-	Nup88	A3	A0	0.36036	0.326087	0.525424	0.490196	110	0.164586	0.0294821
chr11	70758472	70758704	-	Nup88	A3	A1	0.63964	0.673913	0.474576	0.509804	110	-0.164586	0.0294821
chr5	124574096	124575307	-	Pitpnm2	CA	SKIP	0.0666667	0.2	0	0.0243902	18	-0.121138	0.0296108
chr7	3657521	3657609	+	Rps9	A3	A0	0.106383	0.111111	0	0.016129	10	-0.100683	0.029681
chr7	3657521	3658252	+	Rps9	A3	A1	0.893617	0.888889	1	0.983871	10	0.100683	0.029681
chr3	115710800	115726924	+	Extl2	CA	SKIP	1	0.965418	0.944444	0.891304	14	-0.0648345	0.0297855
chr10	80951103	80951172	-	Ncln	A3	A0	0.75	0.8	0.554054	0.653846	92	-0.17105	0.0298035
chr10	80951100	80951172	-	Ncln	A3	A1	0.25	0.2	0.445946	0.346154	92	0.17105	0.0298035
chr10	80951103	80951172	-	Ncln	A3	A0	0.75	0.8	0.554054	0.653846	92	-0.17105	0.0298035
chr10	80951100	80951172	-	Ncln	A3	A1	0.25	0.2	0.445946	0.346154	92	0.17105	0.0298035
chr7	59181914	59191923	+	Gas2	CA	SKIP	0.147059	0.108434	0.0232558	0.0188679	21	-0.106684	0.0300165
chr1	40057594	40060601	+	Map4k4	CA	SKIP	0.207547	0.177033	0.636364	0.363636	24	0.30771	0.0300165
chr4	130015828	130031383	-	Zcchc17	CA	SKIP	0.730769	0.712871	0.785953	0.874439	103	0.108376	0.0300165
chr4	106682373	106700797	+	Ssbp3	CA	SKIP	0.0859375	0.0913349	0.0955414	0.243243	103	0.0807561	0.0300165
chr7	4085340	4085467	+	Ttyh1	A3	A0	0.737337	0.778756	0.808219	0.881188	174	0.0866571	0.0300165
chr7	4085340	4085952	+	Ttyh1	A3	A1	0.262663	0.221244	0.191781	0.118812	174	-0.0866571	0.0300165
chr7	4085340	4085467	+	Ttyh1	A3	A0	0.737337	0.778756	0.808219	0.881188	174	0.0866571	0.0300165
chr7	4085340	4085952	+	Ttyh1	A3	A1	0.262663	0.221244	0.191781	0.118812	174	-0.0866571	0.0300165
chr7	134094630	134096287	+	Sez6l2	CA	SKIP	0.974235	0.937824	0.895561	0.92668	70	-0.0449087	0.030021
chr1	36853169	36855786	-	Tmem131	A3	A0	0.847458	0.829545	1	0.9375	26	0.130248	0.0300431
chr1	36853124	36855786	-	Tmem131	A3	A1	0.152542	0.170455	0	0.0625	26	-0.130248	0.0300431
chr3	97513503	97514143	-	Pde4dip	A3	A2	0.125	0.210526	1	0.571429	10	0.617951	0.030021
chr8	40130816	40134429	+	Tusc3	ME	M0	0.664948	0.680073	0.597786	0.544892	561	-0.101172	0.0301343
chr6	64993439	65002613	+	Smarcad1	CA	SKIP	0.0952381	0.0693069	0.6	0.272727	11	0.354091	0.0301811
chr7	28970455	28970732	+	Dyrk1b	A3	A0	0.530612	0.592593	0	0.307692	19	-0.407756	0.0301811
chr7	28970455	28970852	+	Dyrk1b	A3	A1	0.469388	0.407407	1	0.692308	19	0.407756	0.0301811
chr2	156571932	156574067	+	Dlgap4	ME	M2	0.616162	0.64	0.787611	0.779874	142	0.155662	0.030216
chr2	126906394	126908667	+	Blvra	ME	M0	0.233161	0.0977011	0.425287	0.374332	206	0.234379	0.0302811
chr16	75758693	75759659	-	Hspa13	CA	SKIP	0.0666667	0.0266667	0	0	21	-0.0466667	0.0306192
chr16	49908191	49910981	+	Cd47	CA	SKIP	0.92	0.916667	0.839572	0.775862	41	-0.110616	0.0306348
chr9	122765943	122766220	-	Zfp445	A5	A0	0.641791	0.753086	0.25	0.555556	21	-0.294661	0.0306372
chr9	122765943	122766184	-	Zfp445	A5	A1	0.358209	0.246914	0.75	0.444444	21	0.294661	0.0306372
chr5	31377558	31378181	+	Cad	CA	SKIP	0.230769	0.223529	0.0344828	0	19	-0.209908	0.030712
chr5	147267237	147277425	+	Wasf3	ME	M1	0.625483	0.410658	0.263158	0.1	78	-0.336492	0.0307263
chr1	36851043	36851648	-	Tmem131	A3	A0	0.753846	0.793478	0.638889	0.568182	67	-0.170127	0.0307498
chr1	36851040	36851648	-	Tmem131	A3	A1	0.246154	0.206522	0.361111	0.431818	67	0.170127	0.0307498
chrX	133201094	133201598	+	Tceal3	A3	A0	0.136752	0.125	0.0717703	0.0810811	108	-0.0544504	0.0307634
chrX	133201094	133201662	+	Tceal3	A3	A1	0.863248	0.875	0.92823	0.918919	108	0.0544504	0.0307634
chr11	116157003	116158884	-	Exoc7	CA	SKIP	0.0294118	0.0852713	0.0105263	0.010101	15	-0.0470279	0.0308685
chr5	115795935	115798847	-	Cox6a1	CA	SKIP	1	1	0.995407	0.99532	18	-0.0046366	0.0308685
chr19	37163077	37200821	-	Cpeb3	CA	SKIP	0.683544	0.84	1	0.923077	37	0.199766	0.0308685
chr14	78015363	78037422	+	Enox1	CA	SKIP	0.789474	0.533333	0.24	0.454545	37	-0.314131	0.0308685
chrX	148706472	148706617	+	Kdm5c	A5	A0	0.75	0.966667	0.571429	0.583333	25	-0.280952	0.0308685
chrX	148706481	148706617	+	Kdm5c	A5	A1	0.25	0.0333333	0.428571	0.416667	25	0.280952	0.0308685
chr7	149168971	149170298	+	Brsk2	A5	A1	0.835938	0.774834	0.946429	0.891892	62	0.113774	0.0308685
chr7	149168975	149170298	+	Brsk2	A5	A2	0.164062	0.225166	0.0535714	0.108108	62	-0.113774	0.0308685
chr1	59047980	59049494	+	Stradb	CA	SKIP	0.533981	0.584416	0.185185	0.4	44	-0.266605	0.0308934
chr2	69831869	69838514	+	Ubr3	CA	SKIP	0.0246914	0.0515464	0	0.00952381	15	-0.033357	0.0308934
chr10	79376091	79379567	-	R3hdm4	TC	SKIP	0.785714	0.868132	1	1	10	0.173077	0.0308934
chr15	88963580	88967830	-	Mapk12	TC	SKIP	0.122807	0.18797	0.223529	0.309524	104	0.111138	0.0308934
chr11	95247218	95247799	+	Slc35b1	A3	A0	0.669643	0.612903	0.767123	0.771739	123	0.128158	0.0308934
chr11	95247218	95247824	+	Slc35b1	A3	A1	0.330357	0.387097	0.232877	0.228261	123	-0.128158	0.0308934
chr11	95247218	95247799	+	Slc35b1	A3	A1	0.669643	0.612903	0.767123	0.771739	123	0.128158	0.0308934
chr11	95247218	95247824	+	Slc35b1	A3	A2	0.330357	0.387097	0.232877	0.228261	123	-0.128158	0.0308934
chr10	79376091	79379567	-	R3hdm4	CA	SKIP	0.848101	0.910112	1	1	10	0.120893	0.0310034
chr5	115189290	115195437	-	Git2	CA	SKIP	0.6	0.432836	0.428571	0.116279	49	-0.243993	0.0313997
chr9	57396517	57398379	-	Mpi	CA	SKIP	0.891599	0.972678	0.976471	0.984906	29	0.0485499	0.0314981
chr17	56825484	56836024	+	Ranbp3	TC	SKIP	0.0464396	0.0405405	0.0150754	0	30	-0.0359524	0.031535
chr17	24614278	24614374	-	Mlst8	A3	A0	0.787879	0.866667	1	0.953488	15	0.149471	0.031538
chr17	24614274	24614374	-	Mlst8	A3	A1	0.212121	0.133333	0	0.0465116	15	-0.149471	0.031538
chr5	139713876	139714781	+	Sun1	A3	A0	0.888889	0.571429	0.142857	0.5	29	-0.40873	0.0317769
chr5	139713876	139714784	+	Sun1	A3	A1	0.111111	0.428571	0.857143	0.5	29	0.40873	0.0317769
chr7	63200079	63216821	-	Nipa2	CA	SKIP	0.0888889	0.242424	0.0857143	0	27	-0.122799	0.0320467
chr11	60219379	60220795	-	Atpaf2	A3	A0	0.186047	0.291667	0.0810811	0.03125	19	-0.182691	0.032127
chr11	60219358	60220795	-	Atpaf2	A3	A1	0.813953	0.708333	0.918919	0.96875	19	0.182691	0.032127
chr12	104674892	104675885	+	Ifi27l1	CA	SKIP	0.716599	0.758621	0.873016	0.813333	96	0.105565	0.032132
chr19	10102127	10104639	+	Rab3il1	CA	SKIP	0.521739	0.531915	1	0.875	23	0.410673	0.0321348
chr1	120428662	120435842	+	Clasp1	CA	SKIP	0.2	0.289474	0.388889	0.384615	140	0.142015	0.0322132
chr2	32167862	32168229	-	Dnm1	A5	A0	0.336158	0.290984	0.227513	0.277542	826	-0.0610431	0.0325175
chr2	32167862	32168203	-	Dnm1	A5	A1	0.663842	0.709016	0.772487	0.722458	826	0.0610431	0.0325175
chr18	82745025	82753503	+	Mbp	CA	SKIP	0.194881	0.164256	0.202718	0.213675	957	0.0286281	0.032519
chr6	146591174	146597671	+	Med21	CA	SKIP	0.921875	0.929412	0.981818	1	20	0.0652657	0.0325378
chr19	37291803	37294792	+	Mar5	A5	A1	0.971751	0.943396	0.984848	0.995261	17	0.0324808	0.0326349
chr19	37291845	37294792	+	Mar5	A5	A2	0.0282486	0.0566038	0.0151515	0.00473934	17	-0.0324808	0.0326349
chr4	118955053	118957713	-	Ybx1	CA	SKIP	0.708738	0.702128	0.623762	0.432432	83	-0.177335	0.0328306
chr11	50198238	50199278	+	Hnrnph1	CA	SKIP	0.937792	0.939394	0.969144	0.970149	61	0.0310541	0.0332008
chr7	52013265	52016247	+	Vrk3	ME	M1	0.382114	0.180124	0.676471	0.542373	93	0.328303	0.0332721
chr11	69732838	69734664	-	Eif5a	CA	SKIP	0.0583501	0.0697293	0.0385051	0.0579151	286	-0.0158296	0.0334758
chr14	70718747	70751086	-	Slc39a14	CA	SKIP	0.935484	0.586207	0.333333	0.411765	27	-0.388296	0.0334912
chr4	131513734	131523702	-	Epb4.1	TC	SKIP	0.294118	0.415094	0.528571	0.563636	87	0.191498	0.033548
chr11	28288948	28334080	-	Ccdc85a	CA	SKIP	0.647059	0.666667	0.352941	0.44	38	-0.260392	0.03357
chr7	89416862	89419282	+	Sh3gl3	A3	A0	0.516667	0.477778	0.644444	0.842105	64	0.246053	0.03357
chr7	89416862	89419289	+	Sh3gl3	A3	A1	0.483333	0.522222	0.355556	0.157895	64	-0.246053	0.03357
chr7	30098232	30099301	+	Dpf1	CA	SKIP	0.333333	0.469388	1	0.714286	25	0.455782	0.0337986
chr4	131513734	131523702	-	Epb4.1	TC	SKIP	0.362126	0.51938	0.610619	0.623529	98	0.176321	0.033859
chr3	137582919	137589772	+	Lamtor3	CA	SKIP	0.840909	0.942029	0.955556	1	14	0.0863087	0.0338826
chr3	97513557	97514143	-	Pde4dip	A3	A0	0	0.684211	0	0	10	-0.342105	0.033979
chr8	122680274	122683858	+	6430548M08Rik	CA	SKIP	0.925729	0.977827	1	0.99095	20	0.0436969	0.0339847
chr10	7310411	7328341	+	Lrp11	TC	SKIP	0.962073	0.891566	0.968799	0.978166	32	0.0466626	0.0340135
chr4	149992661	149993109	+	Rere	A3	A0	0.216667	0.12963	0.0555556	0.03125	50	-0.129745	0.0343179
chr4	149992661	149993133	+	Rere	A3	A1	0.783333	0.87037	0.944444	0.96875	50	0.129745	0.0343179
chr5	97528762	97532378	-	Paqr3	A3	A0	0.758621	0.820513	0.969697	0.95	16	0.170282	0.0343182
chr5	97528699	97532378	-	Paqr3	A3	A1	0.241379	0.179487	0.030303	0.05	16	-0.170282	0.0343182
chr4	65266103	65274162	+	Trim32	A3	A0	0.598291	0.543478	0.724138	0.76087	75	0.171619	0.0343599
chr4	65266103	65274165	+	Trim32	A3	A1	0.401709	0.456522	0.275862	0.23913	75	-0.171619	0.0343599
chr4	65266103	65274162	+	Trim32	A3	A0	0.598291	0.543478	0.724138	0.76087	75	0.171619	0.0343599
chr4	65266103	65274165	+	Trim32	A3	A1	0.401709	0.456522	0.275862	0.23913	75	-0.171619	0.0343599
chr4	65266103	65274162	+	Trim32	A3	A0	0.598291	0.543478	0.724138	0.76087	75	0.171619	0.0343599
chr4	65266103	65274165	+	Trim32	A3	A1	0.401709	0.456522	0.275862	0.23913	75	-0.171619	0.0343599
chr4	65266103	65274162	+	Trim32	A3	A0	0.598291	0.543478	0.724138	0.76087	75	0.171619	0.0343599
chr4	65266103	65274165	+	Trim32	A3	A1	0.401709	0.456522	0.275862	0.23913	75	-0.171619	0.0343599
chr4	65266103	65274162	+	Trim32	A3	A0	0.598291	0.543478	0.724138	0.76087	75	0.171619	0.0343599
chr4	65266103	65274165	+	Trim32	A3	A1	0.401709	0.456522	0.275862	0.23913	75	-0.171619	0.0343599
chr4	65266103	65274162	+	Trim32	A3	A0	0.598291	0.543478	0.724138	0.76087	75	0.171619	0.0343599
chr4	65266103	65274165	+	Trim32	A3	A1	0.401709	0.456522	0.275862	0.23913	75	-0.171619	0.0343599
chr2	24818145	24818975	+	Wdr85	ME	M1	0.9	0.714286	0.36	0.32	34	-0.467143	0.0343599
chr5	8092831	8107001	-	Adam22	CA	SKIP	0.803279	0.628415	1	1	29	0.284153	0.0344662
chr8	26668286	26668542	+	Fgfr1	A5	A0	0.320513	0.284404	0.253731	0.12963	87	-0.110778	0.0344662
chr8	26668292	26668542	+	Fgfr1	A5	A1	0.679487	0.715596	0.746269	0.87037	87	0.110778	0.0344662
chr2	130462363	130463020	-	Lzts3	A5	A0	0.318182	0.145455	0	0	22	-0.231818	0.0344662
chr2	130462363	130462678	-	Lzts3	A5	A1	0.681818	0.854545	1	1	22	0.231818	0.0344662
chr4	99456370	99480748	-	Itgb3bp	CA	SKIP	0.111111	0.2	0.5	0.4	16	0.294444	0.0347969
chr5	44117611	44121095	+	Cc2d2a	CA	SKIP	0.142857	0	0.272727	0.538462	14	0.334166	0.0349318
chr15	83209625	83212191	-	Pacsin2	CA	SKIP	0.328502	0.344037	0.414634	0.39577	568	0.0689327	0.0352506
chr7	5047355	5047489	+	Epn1	A3	A0	0.462783	0.495935	0.567164	0.585034	281	0.09674	0.0353028
chr7	5047355	5047492	+	Epn1	A3	A1	0.537217	0.504065	0.432836	0.414966	281	-0.09674	0.0353028
chr7	5047355	5047489	+	Epn1	A3	A0	0.462783	0.495935	0.567164	0.585034	281	0.09674	0.0353028
chr7	5047355	5047492	+	Epn1	A3	A1	0.537217	0.504065	0.432836	0.414966	281	-0.09674	0.0353028
chr7	5047355	5047489	+	Epn1	A3	A0	0.462783	0.495935	0.567164	0.585034	281	0.09674	0.0353028
chr7	5047355	5047492	+	Epn1	A3	A1	0.537217	0.504065	0.432836	0.414966	281	-0.09674	0.0353028
chr8	13257976	13271589	-	Dcun1d2	TC	SKIP	0.973568	0.885714	1	1	10	0.0703587	0.0353319
chr10	61932805	61933807	-	Vps26a	ME	M1	0.337838	0.301587	0.525	0.68254	143	0.284057	0.0353319
chr8	3537520	3537766	+	Pnpla6	ME	M0	0.431373	0.286458	0.117647	0.0779221	147	-0.261131	0.0353319
chr2	29565828	29577743	+	Rapgef1	ME	M1	0.52381	0.427711	0.764706	0.755102	66	0.284144	0.0354426
chr11	101437723	101439245	+	Nbr1	CA	SKIP	0.971831	0.995215	0.944056	0.949749	25	-0.0366208	0.0354447
chr7	16700620	16700948	+	Napa	A3	A0	0.985915	0.989884	0.969072	0.974882	47	-0.0159227	0.0354447
chr7	16700620	16700951	+	Napa	A3	A1	0.0140845	0.0101156	0.0309278	0.0251177	47	0.0159227	0.0354447
chr7	16700620	16700948	+	Napa	A3	A0	0.985915	0.989884	0.969072	0.974882	47	-0.0159227	0.0354447
chr7	16700620	16700951	+	Napa	A3	A1	0.0140845	0.0101156	0.0309278	0.0251177	47	0.0159227	0.0354447
chr14	55045928	55047420	+	Mrpl52	ME	M1	0.325581	0.449102	0.565934	0.612245	253	0.201748	0.035656
chr8	87543949	87548076	-	Asna1	A3	A0	0.0143885	0.0121212	0.0505051	0.0521739	26	0.0380846	0.0357707
chr8	87543807	87548076	-	Asna1	A3	A1	0.985612	0.987879	0.949495	0.947826	26	-0.0380846	0.0357707
chr1	6260899	6262781	+	Rb1cc1	A5	A0	0.0333333	0.145455	0.015873	0.0128205	12	-0.0750472	0.0358047
chr1	6260908	6262781	+	Rb1cc1	A5	A1	0.966667	0.854545	0.984127	0.987179	12	0.0750472	0.0358047
chr14	103546249	103547724	-	Mycbp2	A3	A0	0.671642	0.643564	0.875	0.823529	58	0.191662	0.0358047
chr14	103546246	103547724	-	Mycbp2	A3	A1	0.328358	0.356436	0.125	0.176471	58	-0.191662	0.0358047
chr2	125668447	125670545	-	Cops2	A3	A2	0.599119	0.484761	0.646552	0.62963	224	0.0961509	0.0358047
chr16	38585631	38586333	+	Tmem39a	CA	SKIP	0.488372	0.285714	0.529412	0.875	28	0.315163	0.0360937
chr3	113310217	113311257	-	Rnpc3	A3	A0	0.444444	0.580645	0.181818	0.125	19	-0.359136	0.0360937
chr3	113308565	113311257	-	Rnpc3	A3	A1	0.555556	0.419355	0.818182	0.875	19	0.359136	0.0360937
chr11	115485341	115489378	-	Slc25a19	TC	SKIP	0.72093	0.704545	0.857143	1	24	0.215834	0.0362231
chr11	23390589	23390668	-	Ahsa2	A3	A0	0	0	0.0606061	0.0462963	15	0.0534512	0.0362231
chr11	23390570	23390668	-	Ahsa2	A3	A1	1	1	0.939394	0.953704	15	-0.0534512	0.0362231
chr4	125863832	125879813	-	Thrap3	TC	SKIP	0.191304	0.116618	0.647059	0.2	34	0.269568	0.0362878
chr4	90920261	90920831	-	Elavl2	A3	A0	0.171806	0.301136	0.366337	0.301724	164	0.0975591	0.0362878
chr4	90920258	90920831	-	Elavl2	A3	A1	0.828194	0.698864	0.633663	0.698276	164	-0.0975591	0.0362878
chr19	4192271	4192744	+	Ppp1ca	A3	A0	0.980676	0.976285	1	0.992278	12	0.0176585	0.0362878
chr19	4192271	4192749	+	Ppp1ca	A3	A1	0.0193237	0.0237154	0	0.00772201	12	-0.0176585	0.0362878
chr9	110017665	110017994	-	Dhx30	A3	A1	0.680851	0.6	1	0.833333	23	0.276241	0.0363547
chr9	86668457	86670425	-	Snap91	CA	SKIP	0.972332	0.974684	0.994083	0.988764	24	0.0179157	0.0364263
chr5	125499360	125500329	-	Ncor2	A5	A0	0.278846	0.264706	0.428571	0.380597	143	0.132808	0.0364263
chr5	125499360	125500188	-	Ncor2	A5	A1	0.721154	0.735294	0.571429	0.619403	143	-0.132808	0.0364263
chr4	102601517	102628703	+	Sgip1	CA	SKIP	0.539171	0.64	0.315789	0.428571	45	-0.217405	0.0365137
chr3	109585829	109644427	-	Ntng1	ME	M0	0.666667	0.644231	0.442308	0.285714	94	-0.291438	0.0366126
chr13	107777449	107778089	-	Kif2a	A5	A0	0.162791	0.210526	0.393939	0.333333	56	0.176978	0.0370491
chr13	107777449	107778032	-	Kif2a	A5	A1	0.837209	0.789474	0.606061	0.666667	56	-0.176978	0.0370491
chr1	16575512	16592342	-	Ube2w	CA	SKIP	0.960784	0.924528	1	1	10	0.0573437	0.0370843
chr2	12319193	12327486	-	Fam188a	TC	SKIP	0.710227	0.654321	0.814159	0.869565	56	0.159588	0.0371107
chr2	50148473	50151771	-	Mmadhc	A3	A0	0.988764	0.916667	0.891304	0.785714	18	-0.114206	0.0372958
chr17	33829148	33832981	-	Mar2	A3	A0	0.101852	0.111111	0.138889	0.212766	96	0.0693459	0.0372958
chr17	33829098	33832981	-	Mar2	A3	A1	0.898148	0.888889	0.861111	0.787234	96	-0.0693459	0.0372958
chr9	107703104	107762679	-	Rbm6	TC	SKIP	0.910448	0.848101	0.571429	0.680851	18	-0.253135	0.0373638
chr6	29306697	29311293	+	Calu	ME	M0	0.477816	0.516517	0.262295	0.2	116	-0.266019	0.037364
chr13	54784580	54784955	-	Rnf44	A3	A0	0.266667	0.420455	0.75	0.588235	25	0.325557	0.0375354
chr13	54784577	54784955	-	Rnf44	A3	A1	0.733333	0.579545	0.25	0.411765	25	-0.325557	0.0375354
chr13	54784580	54784955	-	Rnf44	A3	A0	0.266667	0.420455	0.75	0.588235	25	0.325557	0.0375354
chr13	54784577	54784955	-	Rnf44	A3	A1	0.733333	0.579545	0.25	0.411765	25	-0.325557	0.0375354
chr13	54784580	54784955	-	Rnf44	A3	A0	0.266667	0.420455	0.75	0.588235	25	0.325557	0.0375354
chr13	54784577	54784955	-	Rnf44	A3	A1	0.733333	0.579545	0.25	0.411765	25	-0.325557	0.0375354
chr5	8082269	8087981	-	Adam22	ME	M2	0.443787	0.405128	0.140845	0.128571	141	-0.289749	0.0376092
chr1	38593791	38683933	-	Aff3	CA	SKIP	1	0.803922	0.692308	0.2	11	-0.455807	0.0377125
chr3	94933805	94936938	-	Scnm1	TC	SKIP	0.953125	0.895105	1	0.979452	22	0.0656111	0.037728
chr7	17416487	17416813	+	Strn4	A3	A0	0.842105	0.704918	1	1	24	0.226488	0.0377773
chr7	17416487	17416834	+	Strn4	A3	A1	0.157895	0.295082	0	0	24	-0.226488	0.0377773
chr5	73715086	73718901	-	Ociad2	CA	SKIP	0.985185	0.943662	1	1	10	0.0355764	0.0378745
chr2	12319193	12327486	-	Fam188a	CA	SKIP	0.673077	0.575758	0.774194	0.849057	56	0.187208	0.0378745
chr15	93272143	93285881	+	Pphln1	CA	SKIP	0.173333	0.183673	0.333333	0.4375	35	0.206913	0.0379363
chr6	42300475	42301473	+	Zyx	TC	SKIP	0.670732	0.661479	0.770073	0.804082	93	0.120972	0.0380267
chr9	69851474	69854870	+	Bnip2	CA	SKIP	0.769912	0.686275	0.52381	0.416667	33	-0.257855	0.0380799
chr6	86396262	86397304	+	C87436	A3	A0	0.6	0.617647	0.8	1	18	0.291176	0.0381202
chr6	86396262	86397334	+	C87436	A3	A1	0.4	0.382353	0.2	0	18	-0.291176	0.0381202
chr8	113254020	113255861	+	Mtss1l	A3	A0	0.577181	0.694175	0.954545	0.736842	41	0.210016	0.0382951
chr8	113254020	113255957	+	Mtss1l	A3	A1	0.422819	0.305825	0.0454545	0.263158	41	-0.210016	0.0382951
chr3	89007008	89007393	+	Gba	CA	SKIP	0.07	0.0987654	0.225806	0.137931	52	0.097486	0.0385043
chr14	21563870	21565013	-	Camk2g	ME	M1	0.237774	0.39403	0.123563	0.230986	530	-0.138627	0.0385377
chr1	89670806	89671387	+	Atg16l1	A3	A0	0.891892	0.837209	1	1	11	0.135449	0.038658
chr1	89670806	89672331	+	Atg16l1	A3	A1	0.108108	0.162791	0	0	11	-0.135449	0.038658
chr12	3772746	3779618	+	Dtnb	CA	SKIP	0.243243	0.0769231	0.0175439	0.0487805	18	-0.126921	0.0387667
chr7	52636188	52639173	-	Snrnp70	CA	SKIP	0.198606	0.135135	0.0744681	0.122172	148	-0.0685507	0.0387683
chrX	39008101	39025395	+	Gria3	CA	SKIP	0.588785	0.413793	0.353846	0.368421	167	-0.140155	0.0394559
chr10	20045905	20047907	+	Bclaf1	CA	SKIP	0.0262172	0.0705596	0	0	36	-0.0483884	0.0396689
chr17	74601705	74624771	-	Memo1	CA	SKIP	0.9	0.73913	0.926829	1	24	0.143849	0.0397668
chr1	16575512	16592342	-	Ube2w	TC	SKIP	0.914286	0.854839	1	1	10	0.115438	0.04004
chr11	69784244	69793331	-	Elp5	CA	SKIP	0.983784	0.988858	0.914634	0.96648	15	-0.0457636	0.0401491
chr5	121895581	121902199	-	Erp29	TC	SKIP	0.914286	0.821622	0.975207	0.965116	19	0.102208	0.0402587
chr5	100966487	100976322	+	Cops4	TC	SKIP	0.993567	1	0.983923	0.98139	13	-0.0141272	0.040259
chr12	114173261	114177005	-	Nudt14	CA	SKIP	1	1	0.652174	0.756098	13	-0.295864	0.0403806
chr8	47065993	47069394	+	Ufsp2	CA	SKIP	0.956449	0.9625	1	0.990654	23	0.0358526	0.0405541
chr12	81270003	81271169	-	Actn1	ME	M1	0.343284	0.5	0.755556	0.684211	83	0.298241	0.0406066
chr11	4964481	4965217	-	Gas2l1	TC	SKIP	0.543478	0.433962	0.172414	0.225806	28	-0.28961	0.0406172
chr7	133844610	133844803	-	Coro1a	A3	A0	1	1	0.93	0.955056	11	-0.0574719	0.0407088
chr7	133844607	133844803	-	Coro1a	A3	A1	0	0	0.07	0.0449438	11	0.0574719	0.0407088
chr1	135550609	135557813	-	Zc3h11a	CA	SKIP	0.875	0.666667	0.333333	0.333333	14	-0.4375	0.0407799
chr9	108400367	108400453	+	Usp19	A3	A0	1	0.944444	0.911111	0.864407	18	-0.0844633	0.0408066
chr9	108400367	108400462	+	Usp19	A3	A1	0	0.0555556	0.0888889	0.135593	18	0.0844633	0.0408066
chr17	27890940	27905080	-	D17Wsu92e	A5	A0	0.360294	0.314685	0.258621	0.166667	118	-0.124846	0.0410102
chr17	27890940	27904855	-	D17Wsu92e	A5	A1	0.639706	0.685315	0.741379	0.833333	118	0.124846	0.0410102
chr7	99535500	99566597	+	Dlg2	ME	M1	0.938095	0.866667	1	1	33	0.097619	0.0410573
chr7	51853945	51857238	+	Kcnc3	CA	SKIP	0.012285	0.0356201	0.0401786	0.0427099	116	0.0174917	0.0411755
chr16	96445488	96450129	+	Sh3bgr	CA	SKIP	0.95	0.929712	0.884368	0.919217	136	-0.0380638	0.0411755
chr5	42205443	42207446	-	Bod1l	A3	A0	0.431818	0.314286	0.105263	0.192308	37	-0.224267	0.0411755
chr5	42205434	42207446	-	Bod1l	A3	A1	0.568182	0.685714	0.894737	0.807692	37	0.224267	0.0411755
chr5	23926146	23926548	-	Cdk5	CA	SKIP	0.983498	0.95122	0.994638	0.987616	25	0.0237682	0.0411755
chr1	162977060	162981461	-	Dars2	CA	SKIP	1	0.826087	0.7	0.76	25	-0.183043	0.0411755
chr10	6190999	6198414	-	Mthfd1l	A3	A0	1	0.947368	0.703704	0.818182	11	-0.212741	0.0411755
chr10	6190891	6198414	-	Mthfd1l	A3	A1	0	0.0526316	0.296296	0.181818	11	0.212741	0.0411755
chr10	6190999	6198414	-	Mthfd1l	A3	A0	1	0.947368	0.703704	0.818182	11	-0.212741	0.0411755
chr10	6190891	6198414	-	Mthfd1l	A3	A1	0	0.0526316	0.296296	0.181818	11	0.212741	0.0411755
chr10	6190999	6198414	-	Mthfd1l	A3	A0	1	0.947368	0.703704	0.818182	11	-0.212741	0.0411755
chr10	6190891	6198414	-	Mthfd1l	A3	A1	0	0.0526316	0.296296	0.181818	11	0.212741	0.0411755
chr5	84537081	84571302	-	Epha5	CA	SKIP	0.541667	0.367347	0.72973	0.666667	52	0.243691	0.0414041
chr14	55045928	55046007	+	Mrpl52	ME	M0	0.674419	0.550898	0.434066	0.387755	253	-0.201748	0.0414569
chr19	10492532	10510039	+	Syt7	CA	SKIP	0.411765	0.602649	0.37931	0.2	38	-0.217552	0.0415515
chr5	121895581	121902199	-	Erp29	CA	SKIP	0.960474	0.921429	0.987013	0.986486	19	0.0457983	0.0415515
chr15	100300267	100302979	+	Letmd1	CA	SKIP	0.707865	0.775	1	1	22	0.258567	0.0415515
chr2	125668468	125670545	-	Cops2	A3	A1	0.39207	0.510885	0.344828	0.37037	224	-0.0938789	0.0415515
chr7	137307729	137311216	-	Fgfr2	A3	A0	0.478788	0.326667	0.1	0.285714	34	-0.20987	0.0415515
chr7	137307637	137311216	-	Fgfr2	A3	A1	0.521212	0.673333	0.9	0.714286	34	0.20987	0.0415515
chr7	137307729	137311216	-	Fgfr2	A3	A0	0.478788	0.326667	0.1	0.285714	34	-0.20987	0.0415515
chr7	137307637	137311216	-	Fgfr2	A3	A1	0.521212	0.673333	0.9	0.714286	34	0.20987	0.0415515
chr7	137307729	137311216	-	Fgfr2	A3	A0	0.478788	0.326667	0.1	0.285714	34	-0.20987	0.0415515
chr7	137307637	137311216	-	Fgfr2	A3	A1	0.521212	0.673333	0.9	0.714286	34	0.20987	0.0415515
chr7	137307729	137311216	-	Fgfr2	A3	A0	0.478788	0.326667	0.1	0.285714	34	-0.20987	0.0415515
chr7	137307637	137311216	-	Fgfr2	A3	A1	0.521212	0.673333	0.9	0.714286	34	0.20987	0.0415515
chr7	137307729	137311216	-	Fgfr2	A3	A0	0.478788	0.326667	0.1	0.285714	34	-0.20987	0.0415515
chr7	137307637	137311216	-	Fgfr2	A3	A1	0.521212	0.673333	0.9	0.714286	34	0.20987	0.0415515
chr7	137307729	137311216	-	Fgfr2	A3	A0	0.478788	0.326667	0.1	0.285714	34	-0.20987	0.0415515
chr7	137307637	137311216	-	Fgfr2	A3	A1	0.521212	0.673333	0.9	0.714286	34	0.20987	0.0415515
chr7	137307729	137311216	-	Fgfr2	A3	A0	0.478788	0.326667	0.1	0.285714	34	-0.20987	0.0415515
chr7	137307637	137311216	-	Fgfr2	A3	A1	0.521212	0.673333	0.9	0.714286	34	0.20987	0.0415515
chr7	137307729	137311216	-	Fgfr2	A3	A0	0.478788	0.326667	0.1	0.285714	34	-0.20987	0.0415515
chr7	137307637	137311216	-	Fgfr2	A3	A1	0.521212	0.673333	0.9	0.714286	34	0.20987	0.0415515
chr7	137307729	137311216	-	Fgfr2	A3	A0	0.478788	0.326667	0.1	0.285714	34	-0.20987	0.0415515
chr7	137307637	137311216	-	Fgfr2	A3	A1	0.521212	0.673333	0.9	0.714286	34	0.20987	0.0415515
chr7	137307729	137311216	-	Fgfr2	A3	A0	0.478788	0.326667	0.1	0.285714	34	-0.20987	0.0415515
chr7	137307637	137311216	-	Fgfr2	A3	A1	0.521212	0.673333	0.9	0.714286	34	0.20987	0.0415515
chr7	137307729	137311216	-	Fgfr2	A3	A0	0.478788	0.326667	0.1	0.285714	34	-0.20987	0.0415515
chr7	137307637	137311216	-	Fgfr2	A3	A1	0.521212	0.673333	0.9	0.714286	34	0.20987	0.0415515
chr2	32183567	32190201	-	Dnm1	ME	M0	0.513872	0.58818	0.609113	0.600921	2856	0.0539907	0.0415515
chr14	52914768	52916190	-	Mettl3	ME	M0	0.846154	0.568627	0.473684	0.396825	103	-0.272136	0.0415515
chrX	34637013	34639501	-	Upf3b	CA	SKIP	0.0220264	0.0671937	0.176471	0.1	30	0.0936252	0.0415594
chr16	16316871	16319544	-	Dnm1l	TC	SKIP	0.750693	0.748538	0.638393	0.647059	128	-0.106889	0.0415594
chr16	16316871	16319544	-	Dnm1l	TC	SKIP	0.693095	0.690647	0.569721	0.578947	128	-0.117537	0.0415594
chr7	135077006	135077903	-	Prss36	TC	SKIP	1	0.653846	0.4	0.4	12	-0.426923	0.0415594
chr11	103548947	103558943	-	Gosr2	CA	SKIP	0.943978	0.915094	1	1	28	0.070464	0.0415904
chr11	33545627	33743129	-	Kcnip1	CA	SKIP	0.769912	0.72973	0.827586	0.926471	43	0.127208	0.0422088
chr17	29089514	29098358	+	Kctd20	CA	SKIP	0.0789474	0.111111	0.0196078	0	15	-0.0852253	0.0422963
chrX	148004974	148007955	+	Phf8	CA	SKIP	0.851852	0.75	0.2	0.538462	18	-0.431695	0.0424274
chr8	112241787	112245094	+	Zfp821	A5	A0	0.645161	0.413793	0.857143	0.866667	22	0.332428	0.0424274
chr8	112241806	112245094	+	Zfp821	A5	A1	0.354839	0.586207	0.142857	0.133333	22	-0.332428	0.0424274
chr12	21323289	21323790	+	Iah1	A3	A2	0.416667	0.2	0.0652174	0.1	17	-0.225725	0.0424874
chr3	90307204	90310029	-	Chtop	A3	A0	0.609137	0.607843	0.397727	0.571429	214	-0.123912	0.0428591
chr3	90307201	90310029	-	Chtop	A3	A1	0.390863	0.392157	0.602273	0.428571	214	0.123912	0.0428591
chr1	89671444	89672331	+	Atg16l1	CA	SKIP	0.755814	0.84127	0.941176	1	32	0.172046	0.0431848
chr17	25973138	25973355	-	Rhbdl1	A5	A0	0.95	0.915493	0.818182	0.802326	35	-0.122493	0.0433664
chr17	25973138	25973343	-	Rhbdl1	A5	A1	0.05	0.084507	0.181818	0.197674	35	0.122493	0.0433664
chr1	196785424	196785973	+	Cd34	A3	A0	0.466667	0.0833333	0.48	0.636364	28	0.283182	0.0437072
chr1	196785424	196786129	+	Cd34	A3	A1	0.533333	0.916667	0.52	0.363636	28	-0.283182	0.0437072
chr1	196785424	196785973	+	Cd34	A3	A0	0.466667	0.0833333	0.48	0.636364	28	0.283182	0.0437072
chr1	196785424	196786129	+	Cd34	A3	A1	0.533333	0.916667	0.52	0.363636	28	-0.283182	0.0437072
chr1	196785424	196785973	+	Cd34	A3	A0	0.466667	0.0833333	0.48	0.636364	28	0.283182	0.0437072
chr1	196785424	196786129	+	Cd34	A3	A1	0.533333	0.916667	0.52	0.363636	28	-0.283182	0.0437072
chr1	196785424	196785973	+	Cd34	A3	A0	0.466667	0.0833333	0.48	0.636364	28	0.283182	0.0437072
chr1	196785424	196786129	+	Cd34	A3	A1	0.533333	0.916667	0.52	0.363636	28	-0.283182	0.0437072
chr15	102156691	102156863	+	Pfdn5	ME	M0	0.0472727	0.0397445	0.129524	0.199653	291	0.12108	0.0436873
chr5	136497728	136504368	+	Dtx2	TC	SKIP	1	0.127273	0.027027	0.0294118	13	-0.535417	0.0437414
chr7	29600371	29603479	+	Hnrnpl	CA	SKIP	0.05	0.0458716	0.0789474	0.106383	70	0.0447294	0.0438251
chr11	4385454	4387236	-	Mtmr3	CA	SKIP	0.303371	0.185185	0.340206	0.379845	134	0.115748	0.0438251
chr11	69642016	69647483	-	Nlgn2	CA	SKIP	0.966292	0.965015	0.857143	0.926606	20	-0.0737792	0.0438802
chr11	57102997	57124109	+	Gria1	ME	M1	0.565041	0.541667	0.242424	0.236842	71	-0.31372	0.0441564
chr1	33803861	33814423	-	Bag2	CA	SKIP	0.76	0.6	0.913043	0.947368	11	0.250206	0.0441846
chr1	33803861	33814423	-	Bag2	TC	SKIP	0.678571	0.5	0.875	0.923077	11	0.309753	0.0441846
chr4	130297471	130299604	+	Pum1	A3	A0	0.2	0.396825	0	0	13	-0.298413	0.0441846
chr4	130297471	130299607	+	Pum1	A3	A1	0.8	0.603175	1	1	13	0.298413	0.0441846
chrX	71517656	71518253	+	Snora70	CA	SKIP	0.263158	0.172414	1	0.454545	14	0.509487	0.0442395
chr5	124033647	124040801	-	Clip1	CA	SKIP	0.105263	0.175676	0.320755	0.265306	64	0.152561	0.0443413
chr12	111808978	111816310	+	Ppp2r5c	CA	SKIP	0.678571	0.73913	0.304348	0.6	23	-0.256677	0.0444376
chr17	46686461	46687849	-	Srf	CA	SKIP	0.770492	0.785714	0.473684	0.517241	25	-0.28264	0.0449199
chr18	32052752	32056254	+	Wdr33	CA	SKIP	0.212121	0.11828	0.0285714	0.025641	20	-0.138094	0.044963
chr16	17927385	17927637	-	Slc25a1	CA	SKIP	0.97731	0.994326	1	0.996779	11	0.0125718	0.0454692
chr12	60149193	60162142	-	Trappc6b	TC	SKIP	0.969773	0.989418	0.927536	0.922912	23	-0.0543714	0.0454692
chr4	130015828	130037122	-	Zcchc17	TC	SKIP	0.744957	0.743119	0.834135	0.810345	160	0.0782017	0.0458728
chr7	52139620	52139932	-	Med25	A3	A0	0.142857	0.114286	0.25	0.411765	24	0.202311	0.0467253
chr7	52139617	52139932	-	Med25	A3	A1	0.857143	0.885714	0.75	0.588235	24	-0.202311	0.0467253
chr5	114819039	114820067	-	Kctd10	A3	A0	0.105263	0.116667	0.0384615	0	24	-0.0917341	0.0471323
chr5	114819036	114820067	-	Kctd10	A3	A1	0.894737	0.883333	0.961538	1	24	0.0917341	0.0471323
chr5	114819039	114820067	-	Kctd10	A3	A0	0.105263	0.116667	0.0384615	0	24	-0.0917341	0.0471323
chr5	114819036	114820067	-	Kctd10	A3	A1	0.894737	0.883333	0.961538	1	24	0.0917341	0.0471323
chr4	134900584	134902649	-	Srrm1	CA	SKIP	0.245283	0.0823529	0.037037	0	22	-0.145299	0.0473765
chr15	100300267	100302979	+	Letmd1	CA	SKIP	0.81295	0.861538	1	1	22	0.162756	0.0473765
chr4	90975545	91042626	-	Elavl2	CA	SKIP	0.666667	0.669492	0.783333	0.79661	111	0.121893	0.0474129
chr9	120026655	120029374	+	Slc25a38	CA	SKIP	0.0285714	0.0402685	0	0	20	-0.0344199	0.0474142
chr4	129278378	129284330	+	Tmem234	TC	SKIP	0.988848	0.980769	0.92437	0.916667	10	-0.0642902	0.0476408
chr4	129278378	129284330	+	Tmem234	TC	SKIP	0.985185	0.974522	0.901639	0.891892	10	-0.0830881	0.0476408
chr10	79858030	79858180	-	Mbd3	A3	A0	0.0551724	0.0730594	0.0125	0.0239521	29	-0.0458898	0.0476408
chr10	79857946	79858180	-	Mbd3	A3	A1	0.944828	0.926941	0.9875	0.976048	29	0.0458898	0.0476408
chr17	46815057	46815990	-	Klhdc3	ME	M0	0.254342	0.246261	0.143564	0.106339	562	-0.12535	0.0476408
chr5	100465214	100465880	-	Hnrpdl	CA	SKIP	0.975	0.976261	0.928177	0.934579	27	-0.0442524	0.0479192
chr9	47622028	47656249	+	Cadm1	CA	SKIP	0.696682	0.766129	0.573171	0.668293	130	-0.110674	0.0481246
chr4	83108457	83109498	-	Psip1	A3	A0	0.421277	0.484444	0.534351	0.617647	199	0.123139	0.048313
chr4	83108377	83109498	-	Psip1	A3	A1	0.578723	0.515556	0.465649	0.382353	199	-0.123139	0.048313
chr14	37692948	37709440	-	Ccser2	CA	SKIP	0.737705	0.921053	1	1	22	0.170621	0.0483376
chr15	81828729	81829934	-	Desi1	A3	A0	0.0522088	0.0224215	0	0.00990099	19	-0.0323647	0.0486131
chr15	81828662	81829934	-	Desi1	A3	A1	0.947791	0.977578	1	0.990099	19	0.0323647	0.0486131
chr4	75782825	75786417	-	Ptprd	TC	SKIP	0.462687	0.64	1	1	22	0.448657	0.0489275
chr8	13257976	13261384	-	Dcun1d2	CA	SKIP	0.91411	0.921569	1	0.980952	14	0.0726367	0.0491087
chr7	134721543	134723180	+	Phkg2	A5	A2	0.949153	0.968504	0.884058	0.900901	29	-0.0663488	0.0491087
chr7	74385326	74396542	-	Mef2a	CA	SKIP	0.563025	0.792683	0.902439	0.84375	50	0.19524	0.0491881
chr17	56534312	56535626	+	Kdm4b	A3	A0	1	0.842105	0.625	0.5	11	-0.358553	0.0501679
chr17	56534312	56535644	+	Kdm4b	A3	A1	0	0.157895	0.375	0.5	11	0.358553	0.0501679
chr19	40427055	40437691	-	Sorbs1	TC	SKIP	0.330935	0.321739	0.25	0.129032	46	-0.136821	0.0502644
chr13	24105329	24114364	-	Lrrc16a	TC	SKIP	0.426471	0.46875	1	1	15	0.55239	0.0513787
chr3	144789189	144790794	+	Odf2l	CA	SKIP	0.769231	0.964912	0.2	0.6	11	-0.467072	0.0516049
chr19	50225841	50227543	-	Sorcs1	CA	SKIP	1	0.578947	0.166667	0.5	10	-0.45614	0.0516395
chr18	38460244	38467518	+	Rnf14	CA	SKIP	0.964194	0.956783	1	0.982036	35	0.0305294	0.0516524
chr4	107520171	107523912	+	Lrp8	CA	SKIP	0.263158	0.567568	1	0.733333	21	0.451304	0.0524786
chr2	92189605	92191765	+	Phf21a	ME	M0	0.241379	0.2	1	0.333333	21	0.445977	0.0526465
chr7	28326287	28326932	-	Pld3	CA	SKIP	0.853333	0.947598	0.968254	0.969112	25	0.0682172	0.052898
chr5	124367289	124372188	+	Denr	A5	A0	0.04	0.0306407	0.00483092	0.013986	27	-0.0259119	0.052898
chr5	124367293	124372188	+	Denr	A5	A1	0.96	0.969359	0.995169	0.986014	27	0.0259119	0.052898
chr1	82738551	82743657	+	Mff	CA	SKIP	0.289691	0.312715	0.368171	0.338983	762	0.0523739	0.0530041
chr18	7906042	7916049	+	Wac	CA	SKIP	0.857651	0.992278	1	1	21	0.0750354	0.0530922
[truncated: 426 more rows]

## Sheet: Additional file 5B
Additonal file 5B	For the 9 exons with over- or under-represented MN NOVA binding sites in regulatory "hotspots", correlation between observed and predicted dI between MN and WSC
gene_symbol	chr_alternatively_spliced region	start_alternatively_spliced region	end_alternatively_spliced region	observed_alt_splicing_dI	alt_splicing_FDR	peak_start	peak_end	NOVA_binding_logFC	NOVA_binding_change_FDR	exon_start	exon_end	position (downstream - positive, upstream - negative)	prediction di direction (upstream: -1, downstream: 1)	predicted PSDI	Correct prediction
Clasp1	chr1	120421873	120435945	0.476031	9.05e-05	120432800	120432806	2.92498	6.81e-09	120432711	120432774	29	1	2.92498	1
Map7d1	chr4	125914399	125917380	-0.0657329	0.0828522	125916053	125916064	2.29238	0.0998437	125915765	125915876	-182	-1	-2.29238	1
Adam22	chr5	8082145	8092405	0.352701	0.0631078	8087924	8087926	1.25137	0.0703258	8087981	8088068	56	1	1.25137	1
Gphn	chr12	79593024	79605737	-0.26374	1.76e-18	79594635	79594637	0.859704	0.0580041	79594936	79595044	-300	-1	-0.859704	1
Mtss1	chr15	58777400	58783234	-0.686105	9.65e-07	58779183	58779184	1.59054	0.0465329	58778880	58779075	-109	-1	-1.59054	1
Kif21a	chr15	90774195	90786939	0.162609	0.00590609	90782830	90782832	2.14127	0.0215386	90783141	90783249	310	1	2.14127	1
Pja2	chr17	64642179	64659006	0.085606	8.32e-07	64647448	64647449	1.11479	0.0146291	64647064	64647250	-198	-1	-1.11479	0
Epb4.1l3	chr17	69624043	69633346	0.174692	4.25e-15	69630676	69630683	1.66098	0.00106161	69630372	69630447	233	1	1.66098	1
Kcnc3	chr7	51853945	51857238	0.0485116	1.38e-14	51854407	51854408	1.98344	4.02463e-07	51854175	51854302	121	1	1.98344	1
