# Supplementary material for: Cell type-specific CLIP reveals that NOVA regulates cytoskeleton interactions in motoneurons
Source: Genome Biol. 2018 Aug 15;19:117. doi: 10.1186/s13059-018-1493-2 (PMC6092797; doi:10.1186/s13059-018-1493-2)
Supplement: Supplementary file 6 — a List of alternative last exons differentially utilized in MNs vs WSC. b List of alternative last exons differentially utilized in wild-type vs Nova2 knockout mouse brain. (XLSX 69 kb) [file 13059_2018_1493_MOESM6_ESM.xlsx]

## Sheet: README
	Content
Additional file 6A	List of alternative last exons differentially utilized in MN vs. WSC
Additional file 6B	List of alternative last exons differentially utilized in WT vs. Nova2 knockout mouse brain

## Sheet: Additional file 6A
Additional file 6A	List of alternative last exons differentially utilized in MN vs. WSC
geneName	chr	start		strand	IR_WSC_BC1	IR_WSC_BC2	IR_MN_BC1	IR_MN_BC2	p	reads coverage	dI (MN-WSC)	FDR
Sept8	chr11	53354976	53354977	+	0.732394	0.710448	0.207547	0.2	2.69e-56	329	-0.517647	1.62e-53
Cdc42	chr4	136877107	136877108	-	0.665738	0.634549	0.4032	0.423588	7.16e-41	1227	-0.236749	1.44e-38
Cdc42	chr4	136878534	136878535	-	0.334262	0.365451	0.5968	0.576412	7.16e-41	1227	0.236749	1.44e-38
Sept8	chr11	53361792	53361793	+	0.225352	0.223881	0.647799	0.658824	8.04e-40	329	0.428695	1.21e-37
Cpt2	chr4	107577168	107577169	-	0.258427	0.339286	0.727273	0.810811	1.45e-15	118	0.470185	1.46e-13
Cpt2	chr4	107580830	107580831	-	0.741573	0.660714	0.272727	0.189189	1.45e-15	118	-0.470185	1.46e-13
Lamp2	chrX	35755458	35755459	-	0.298507	0.163498	0.507353	0.480263	5.7e-14	265	0.262805	3.81e-12
Lamp2	chrX	35758748	35758749	-	0.395522	0.414449	0.147059	0.177632	3.3e-13	262	-0.24264	1.99e-11
Hap1	chr11	100210173	100210174	-	0.16129	0.144231	0.385417	0.383838	1.25e-12	195	0.231867	6.82e-11
Hap1	chr11	100210933	100210934	-	0.768328	0.796474	0.510417	0.565657	5.43e-12	195	-0.244365	2.72e-10
Sik3	chr9	46029149	46029150	+	0.274021	0.186111	0.634921	0.377358	6.15e-10	169	0.276073	2.06e-08
Sik3	chr9	46030151	46030152	+	0.725979	0.813889	0.365079	0.622642	6.15e-10	169	-0.276073	2.06e-08
Bsdc1	chr4	129144066	129144067	+	0.10566	0.147157	0.395604	0.28	1.51e-09	129	0.211393	4.55e-08
Bsdc1	chr4	129146237	129146238	+	0.89434	0.852843	0.604396	0.72	1.51e-09	129	-0.211393	4.55e-08
Lrrcc1	chr3	14572403	14572404	+	0.245902	0.0810811	0.621622	0.592593	4.09e-08	57	0.443616	8.8e-07
Lrrcc1	chr3	14565732	14565733	+	0.721311	0.918919	0.351351	0.407407	7.35e-08	60	-0.440736	1.53e-06
Brsk2	chr7	149188379	149188380	+	0.306122	0.393103	0.581818	0.655914	8.3e-08	203	0.269253	1.67e-06
Smim4	chr14	31902212	31902213	-	0.3125	0.291667	0	0	1.1e-07	12	-0.302083	2.14e-06
Map4	chr9	109984238	109984239	+	0.607595	0.622732	0.403226	0.40625	3e-07	158	-0.210425	5.48e-06
Map4	chr9	109984344	109984345	+	0.392405	0.377268	0.596774	0.59375	3e-07	158	0.210425	5.48e-06
Dnm2	chr9	21311866	21311867	+	0.25641	0.0847458	0.684211	0.466667	1.46e-06	42	0.404861	2.45e-05
Arpp21	chr9	112081676	112081677	-	0.631579	0.333333	1	0.818182	1.89e-06	25	0.426635	2.92e-05
Arpp21	chr9	112085324	112085325	-	0.368421	0.666667	0	0.181818	1.89e-06	25	-0.426635	2.92e-05
Ciart	chr3	95683072	95683073	-	0.826087	0.9	0.52381	0.206897	4.94e-06	33	-0.49769	6.32e-05
Ciart	chr3	95683708	95683709	-	0.173913	0.1	0.47619	0.793103	4.94e-06	33	0.49769	6.32e-05
Szrd1	chr4	140671779	140671780	-	0.941176	1	0.809524	0.717949	8.25e-06	19	-0.206852	0.000101408
Szrd1	chr4	140672555	140672556	-	0.0588235	0	0.190476	0.282051	8.25e-06	19	0.206852	0.000101408
Zfp369	chr13	65397370	65397371	+	0.772727	1	0	0.4	1.41e-05	11	-0.686364	0.000148557
Zfp369	chr13	65405125	65405126	+	0.227273	0	1	0.6	1.41e-05	11	0.686364	0.000148557
C230004F18Rik	chrX	58392397	58392398	+	0.0416667	0.291667	0.380952	0.631579	2.94e-05	29	0.339599	0.000294663
C230004F18Rik	chrX	58428302	58428303	+	0.958333	0.708333	0.619048	0.368421	2.94e-05	29	-0.339599	0.000294663
Tardbp	chr4	147990953	147990954	-	0.802469	0.793814	0.592593	0.597222	6.42e-05	98	-0.203234	0.000594729
Ccdc30	chr4	119022479	119022480	-	0.833333	0.916667	0.407407	0.37931	6.81e-05	24	-0.481641	0.00062079
Eif2d	chr1	133068497	133068498	+	0.0454545	0	0.25	0.309524	0.00010273	24	0.257035	0.000850912
Eif2d	chr1	133069880	133069881	+	0.954545	1	0.75	0.690476	0.00010273	24	-0.257035	0.000850912
Ccdc30	chr4	119025257	119025258	-	0.166667	0.0833333	0.555556	0.586207	0.000202014	24	0.445881	0.00150624
Timm10b	chr7	112790135	112790136	+	0.666667	0.71028	0.465517	0.505747	0.000205169	133	-0.202841	0.00150624
Timm10b	chr7	112791824	112791825	+	0.333333	0.28972	0.534483	0.494253	0.000205169	133	0.202841	0.00150624
Mib1	chr18	10815733	10815734	+	0.705882	0.538462	1	1	0.000227708	17	0.377828	0.0015945
Mib1	chr18	10817816	10817817	+	0.294118	0.461538	0	0	0.000227708	17	-0.377828	0.0015945
Upp2	chr2	58435714	58435715	+	0.826087	0.882353	0.2	0.333333	0.000518709	11	-0.587553	0.00325274
Upp2	chr2	58485075	58485076	+	0.173913	0.117647	0.8	0.666667	0.000518709	11	0.587553	0.00325274
Dzip3	chr16	48926215	48926216	-	0.4	0.4	0.608696	0.75	0.00060957	47	0.279348	0.0037445
Dzip3	chr16	48927458	48927459	-	0.6	0.6	0.391304	0.25	0.00060957	47	-0.279348	0.0037445
Mapk1ip1	chr7	146028609	146028610	-	0.233333	0	0.275	0.375	0.00175614	30	0.208333	0.00969902
Mapk1ip1	chr7	146028713	146028714	-	0.766667	1	0.725	0.625	0.00175614	30	-0.208333	0.00969902
Gigyf2	chr1	89251545	89251546	+	0	0	0.583333	0.375	0.00215363	10	0.479167	0.0115757
Gigyf2	chr1	89251555	89251556	+	1	1	0.416667	0.625	0.00215363	10	-0.479167	0.0115757
Smim4	chr14	31937795	31937796	-	0.6875	0.708333	0.914894	0.918367	0.00253725	20	0.218714	0.0130549
Megf11	chr9	64548169	64548170	+	0.1875	0.269231	0.586207	0.5	0.00290783	37	0.314738	0.0142318
Megf11	chr9	64553533	64553534	+	0.8125	0.730769	0.413793	0.5	0.00290783	37	-0.314738	0.0142318
Dnm2	chr9	21310779	21310780	+	0.358974	0.288136	0	0.166667	0.00427374	36	-0.240222	0.0192
Rnpc3	chr3	113308565	113308566	-	0.555556	0.454545	0.846154	0.875	0.0045117	21	0.355526	0.0199709
Rnpc3	chr3	113310217	113310218	-	0.444444	0.545455	0.153846	0.125	0.0045117	21	-0.355526	0.0199709
Med1	chr11	98014439	98014440	-	0.310345	0.153846	0.666667	0.7	0.00547265	16	0.451238	0.0240477
Fgfr2	chr7	137307637	137307638	-	0.521212	0.673333	0.9	0.714286	0.00896026	34	0.20987	0.0345774
Fgfr2	chr7	137307729	137307730	-	0.478788	0.326667	0.1	0.285714	0.00896026	34	-0.20987	0.0345774
Cd34	chr1	196785973	196785974	+	0.466667	0.0833333	0.48	0.636364	0.00955641	28	0.283182	0.035956
Cd34	chr1	196786129	196786130	+	0.533333	0.916667	0.52	0.363636	0.00955641	28	-0.283182	0.035956
Ccnc	chr4	21675283	21675284	+	0.810811	0.777778	0.666667	0.470588	0.015972	29	-0.225667	0.0540177
Ccnc	chr4	21686571	21686572	+	0.189189	0.222222	0.333333	0.529412	0.015972	29	0.225667	0.0540177
Apbb2	chr5	66791520	66791521	-	0.724138	0.6	0.733333	1	0.0199608	32	0.204598	0.0653065
Apbb2	chr5	66791523	66791524	-	0.275862	0.4	0.266667	0	0.0199608	32	-0.204598	0.0653065
Cdk12	chr11	98110996	98110997	+	0.222222	0.62069	0.833333	0.8	0.020938	16	0.395211	0.0670461
Cdk12	chr11	98111023	98111024	+	0.777778	0.37931	0.166667	0.2	0.020938	16	-0.395211	0.0670461

## Sheet: Additional file 6B
Additional file 6B	List of alternative last exons differentially utilized in WT vs. Nova2 knockout mouse brain
geneName	chr	start		strand	IR_WT_BC1	IR_WT_BC2	IR_WT_BC3	IR_Nova2KO_BC1	IR_Nova2KO_BC2	IR_Nova2KO_BC3	p	reads coverage	IR_WT	IR_Nova2KO	dI (WT-Nova2KO)	FDR
Tpm1	chr9	66872372	66872373	-	0.670807	0.653465	0.554795	0.377358	0.405172	0.354839	2.55e-12	399	0.626356	0.379123	0.247233	1.78e-09
Sept8	chr11	53361792	53361793	+	0.318182	0.526316	0.552632	0	0	0.142857	9.52e-12	42	0.46571	0.047619	0.418091	3.32e-09
Cxcl12	chr6	117126103	117126104	+	0.5	0.923077	0.310345	0.105263	0.0645161	0.0416667	9.01e-08	29	0.577807	0.070482	0.507325	6.29e-06
Cxcl12	chr6	117128600	117128601	+	0.5	0.0769231	0.689655	0.894737	0.935484	0.958333	9.01e-08	29	0.422193	0.929518	-0.507325	6.29e-06
Sept8	chr11	53354531	53354532	+	0.136364	0.105263	0.263158	0.594595	0.592593	0.285714	2.72e-05	61	0.168262	0.490967	-0.322706	0.00135451
Inpp4b	chr8	84645115	84645116	+	0.454545	0.5	0.769231	0	0	0.25	0.000294345	21	0.574592	0.0833333	0.491259	0.00790204
Inpp4b	chr8	84646501	84646502	+	0.545455	0.5	0.230769	1	1	0.75	0.000294345	21	0.425408	0.916667	-0.491259	0.00790204
Det1	chr7	85968146	85968147	-	0	0.1	0.142857	0.4	0.714286	0.235294	0.000433501	20	0.0809524	0.44986	-0.368908	0.0108066
Det1	chr7	85972998	85972999	-	1	0.9	0.857143	0.6	0.285714	0.764706	0.000433501	20	0.919048	0.55014	0.368908	0.0108066
2010111I01Rik	chr13	63403086	63403087	+	0.5	1	0.363636	1	1	1	0.00172527	10	0.621212	1	-0.378788	0.0287906
2010111I01Rik	chr13	63425086	63425087	+	0.5	0	0.636364	0	0	0	0.00172527	10	0.378788	0	0.378788	0.0287906
Ubn2	chr6	38452237	38452238	+	0.9	0.652174	0.516129	0.933333	0.833333	0.903226	0.00177363	31	0.689434	0.889964	-0.20053	0.0287906
Ubn2	chr6	38472159	38472160	+	0.1	0.347826	0.483871	0.0666667	0.166667	0.0967742	0.00177363	31	0.310566	0.110036	0.20053	0.0287906
Efcab7	chr4	99498080	99498081	+	0.833333	0.8	0.666667	0.333333	0.25	0.545455	0.00408956	20	0.766667	0.376263	0.390404	0.0578096
Efcab7	chr4	99498083	99498084	+	0.166667	0.2	0.333333	0.666667	0.75	0.454545	0.00408956	20	0.233333	0.623737	-0.390404	0.0578096
Grin1	chr2	25147648	25147649	-	0.194444	0.0909091	0.245283	0.466667	0.371429	0.387097	0.00846468	53	0.176879	0.408397	-0.231518	0.0937833
Grin1	chr2	25148004	25148005	-	0.805556	0.909091	0.754717	0.533333	0.628571	0.612903	0.00846468	53	0.823121	0.591603	0.231518	0.0937833
