# Supplementary material for: Cell type-specific CLIP reveals that NOVA regulates cytoskeleton interactions in motoneurons
Source: Genome Biol. 2018 Aug 15;19:117. doi: 10.1186/s13059-018-1493-2 (PMC6092797; doi:10.1186/s13059-018-1493-2)
Supplement: Supplementary file 7 — List of RNA linkers and DNA primers used in CLIP. (XLSX 70 kb) [file 13059_2018_1493_MOESM7_ESM.xlsx]

## Sheet: Additional file 7
Additional file 7	List of RNA linkers and DNA primers used in CLIP
	RNA ligation		1st PCR		2nd PCR
	5' RNA linker	3' RNA linker	Forward	Reverse	Forward	Reverse	Sequencing primer	5' barcode
Chat6-1	5'-OH AGGGAGGACGAUGCGG NNNNG 3'-OH	5'-P GUGUCAGUCACUUCCAGCGG 3'-puromycin	AGGGAGGACGATGCGG	CCGCTGGAAGTGACTGACAC	AATGATACGGCGACCACCGACTATGGATACTTAGTCAGGGAGGACGATGCGG	CAAGCAGAAGACGGCATACGACCGCTGGAAGTGACTGACAC	CTATGGATACTTAGTCAGGGAGGACGATGCGG	NNNNG
Chat6-2	5'-OH AGGGAGGACGAUGCGG CANNNNG 3'-OH	5'-P GUGUCAGUCACUUCCAGCGG 3'-puromycin	AGGGAGGACGATGCGG	CCGCTGGAAGTGACTGACAC	AATGATACGGCGACCACCGACTATGGATACTTAGTCAGGGAGGACGATGCGG	CAAGCAGAAGACGGCATACGACCGCTGGAAGTGACTGACAC	CTATGGATACTTAGTCAGGGAGGACGATGCGG	CANNNNG
Chat6-3	5'-OH AGGGAGGACGAUGCGG NNNNG 3'-OH	5'-P GUGUCAGUCACUUCCAGCGG 3'-puromycin	AGGGAGGACGATGCGG	CCGCTGGAAGTGACTGACAC	AATGATACGGCGACCACCGACAGGTTCAGAGTTCTACAGTCCGACGATC GTGAGGGAGGACGATGCGG	CAAGCAGAAGACGGCATACGACCGCTGGAAGTGACTGACAC	CGACAGGTTCAGAGTTCTACAGTCCGACGATC	GTGAGGGAGGACGATGCGGNNNNG
Chat6-4	5'-OH AGGGAGGACGAUGCGG NNNNG 3'-OH	5'-P GUGUCAGUCACUUCCAGCGG 3'-puromycin	AGGGAGGACGATGCGG	CCGCTGGAAGTGACTGACAC	AATGATACGGCGACCACCGACAGGTTCAGAGTTCTACAGTCCGACGATC CACAGGGAGGACGATGCGG	CAAGCAGAAGACGGCATACGACCGCTGGAAGTGACTGACAC	CGACAGGTTCAGAGTTCTACAGTCCGACGATC	CACAGGGAGGACGATGCGGNNNNG
Chat17-1	5'-OH AGGGAGGACGAUGCGG NNNNG 3'-OH	5'-P GUGUCAGUCACUUCCAGCGG 3'-puromycin	AGGGAGGACGATGCGG	CCGCTGGAAGTGACTGACAC	AATGATACGGCGACCACCGACTATGGATACTTAGTCAGGGAGGACGATGCGG	CAAGCAGAAGACGGCATACGACCGCTGGAAGTGACTGACAC	CTATGGATACTTAGTCAGGGAGGACGATGCGG	NNNNG
Chat17-2	5'-OH AGGGAGGACGAUGCGG GANNNNG 3'-OH	5'-P GUGUCAGUCACUUCCAGCGG 3'-puromycin	AGGGAGGACGATGCGG	CCGCTGGAAGTGACTGACAC	AATGATACGGCGACCACCGACTATGGATACTTAGTCAGGGAGGACGATGCGG	CAAGCAGAAGACGGCATACGACCGCTGGAAGTGACTGACAC	CTATGGATACTTAGTCAGGGAGGACGATGCGG	GANNNNG
Chat17-3	5'-OH AGGGAGGACGAUGCGG NNNNG 3'-OH	5'-P GUGUCAGUCACUUCCAGCGG 3'-puromycin	AGGGAGGACGATGCGG	CCGCTGGAAGTGACTGACAC	AATGATACGGCGACCACCGACAGGTTCAGAGTTCTACAGTCCGACGATC AGCAGGGAGGACGATGCGG	CAAGCAGAAGACGGCATACGACCGCTGGAAGTGACTGACAC	CGACAGGTTCAGAGTTCTACAGTCCGACGATC	AGCAGGGAGGACGATGCGGNNNNG
Chat17-4	5'-OH AGGGAGGACGAUGCGG NNNNG 3'-OH	5'-P GUGUCAGUCACUUCCAGCGG 3'-puromycin	AGGGAGGACGATGCGG	CCGCTGGAAGTGACTGACAC	AATGATACGGCGACCACCGACAGGTTCAGAGTTCTACAGTCCGACGATC GCTAGGGAGGACGATGCGG	CAAGCAGAAGACGGCATACGACCGCTGGAAGTGACTGACAC	CGACAGGTTCAGAGTTCTACAGTCCGACGATC	GCTAGGGAGGACGATGCGGNNNNG
WSC1-LN	5'-OH AGGGAGGACGAUGCGG NNNNG 3'-OH	5'-P GUGUCAGUCACUUCCAGCGG 3'-puromycin	AGGGAGGACGATGCGG	CCGCTGGAAGTGACTGACAC	AATGATACGGCGACCACCGACAGGTTCAGAGTTCTACAGTCCGACGATC CGAAGGGAGGACGATGCGG	CAAGCAGAAGACGGCATACGACCGCTGGAAGTGACTGACAC	CGACAGGTTCAGAGTTCTACAGTCCGACGATC	CGAAGGGAGGACGATGCGGNNNNG
WSC1-SN	5'-OH AGGGAGGACGAUGCGG NNNNG 3'-OH	5'-P GUGUCAGUCACUUCCAGCGG 3'-puromycin	AGGGAGGACGATGCGG	CCGCTGGAAGTGACTGACAC	AATGATACGGCGACCACCGACAGGTTCAGAGTTCTACAGTCCGACGATC TCGAGGGAGGACGATGCGG	CAAGCAGAAGACGGCATACGACCGCTGGAAGTGACTGACAC	CGACAGGTTCAGAGTTCTACAGTCCGACGATC	TCGAGGGAGGACGATGCGGNNNNG
WSC2-LN	5'-OH AGGGAGGACGAUGCGG NNNNG 3'-OH	5'-P GUGUCAGUCACUUCCAGCGG 3'-puromycin	AGGGAGGACGATGCGG	CCGCTGGAAGTGACTGACAC	AATGATACGGCGACCACCGACAGGTTCAGAGTTCTACAGTCCGACGATC AAGAGGGAGGACGATGCGG	CAAGCAGAAGACGGCATACGACCGCTGGAAGTGACTGACAC	CGACAGGTTCAGAGTTCTACAGTCCGACGATC	AAGAGGGAGGACGATGCGGNNNNG
WSC2-SN	5'-OH AGGGAGGACGAUGCGG NNNNG 3'-OH	5'-P GUGUCAGUCACUUCCAGCGG 3'-puromycin	AGGGAGGACGATGCGG	CCGCTGGAAGTGACTGACAC	AATGATACGGCGACCACCGACAGGTTCAGAGTTCTACAGTCCGACGATC CTTAGGGAGGACGATGCGG	CAAGCAGAAGACGGCATACGACCGCTGGAAGTGACTGACAC	CGACAGGTTCAGAGTTCTACAGTCCGACGATC	CTTAGGGAGGACGATGCGGNNNNG
WSC3-LN	5'-OH AGGGAGGACGAUGCGG NNNNG 3'-OH	5'-P GUGUCAGUCACUUCCAGCGG 3'-puromycin	AGGGAGGACGATGCGG	CCGCTGGAAGTGACTGACAC	AATGATACGGCGACCACCGACAGGTTCAGAGTTCTACAGTCCGACGATC TAGAGGGAGGACGATGCGG	CAAGCAGAAGACGGCATACGACCGCTGGAAGTGACTGACAC	CGACAGGTTCAGAGTTCTACAGTCCGACGATC	TAGAGGGAGGACGATGCGGNNNNG
WSC3-SN	5'-OH AGGGAGGACGAUGCGG NNNNG 3'-OH	5'-P GUGUCAGUCACUUCCAGCGG 3'-puromycin	AGGGAGGACGATGCGG	CCGCTGGAAGTGACTGACAC	AATGATACGGCGACCACCGACAGGTTCAGAGTTCTACAGTCCGACGATC CTAAGGGAGGACGATGCGG	CAAGCAGAAGACGGCATACGACCGCTGGAAGTGACTGACAC	CGACAGGTTCAGAGTTCTACAGTCCGACGATC	CTAAGGGAGGACGATGCGGNNNNG
WSC4-LN	5'-OH AGGGAGGACGAUGCGG NNNNG 3'-OH	5'-P GUGUCAGUCACUUCCAGCGG 3'-puromycin	AGGGAGGACGATGCGG	CCGCTGGAAGTGACTGACAC	AATGATACGGCGACCACCGACAGGTTCAGAGTTCTACAGTCCGACGATC GTGAGGGAGGACGATGCGG	CAAGCAGAAGACGGCATACGACCGCTGGAAGTGACTGACAC	CGACAGGTTCAGAGTTCTACAGTCCGACGATC	GTGAGGGAGGACGATGCGGNNNNG
WSC4-SN	5'-OH AGGGAGGACGAUGCGG NNNNG 3'-OH	5'-P GUGUCAGUCACUUCCAGCGG 3'-puromycin	AGGGAGGACGATGCGG	CCGCTGGAAGTGACTGACAC	AATGATACGGCGACCACCGACAGGTTCAGAGTTCTACAGTCCGACGATC CACAGGGAGGACGATGCGG	CAAGCAGAAGACGGCATACGACCGCTGGAAGTGACTGACAC	CGACAGGTTCAGAGTTCTACAGTCCGACGATC	CACAGGGAGGACGATGCGGNNNNG
